# Supplementary material for: Characterization and prognostic of CD8 + TIM3 + CD101 + T cells in glioblastoma multiforme
Source: Cell Biosci. 2025 May 15;15:60. doi: 10.1186/s13578-025-01390-1 (PMC12083040; doi:10.1186/s13578-025-01390-1)
Supplement: Supplementary file 1 — Supplementary Material 1 [file 13578_2025_1390_MOESM1_ESM.csv]

TableS3. Proportions of various cell subset samples
Samples	Celltype	cell_num	Groupnum	Cell_ratio	Cell_percent
GSM7507506	B cells	75	1716	0.043706294	4.37%
GSM7507506	Oligodendrocytes	15	1716	0.008741259	0.87%
GSM7507506	Endothelial cell	21	1716	0.012237762	1.22%
GSM7507506	Natural killer T(NKT) cell	0	1716	0	0.00%
GSM7507506	CD8+ TIM3+ CD101- T cell	74	1716	0.043123543	4.31%
GSM7507506	Macrophages	1185	1716	0.690559441	69.06%
GSM7507506	CD4+ T cell	86	1716	0.05011655	5.01%
GSM7507506	T helper cell	0	1716	0	0.00%
GSM7507506	Fibroblast	9	1716	0.005244755	0.52%
GSM7507506	Neuron	76	1716	0.044289044	4.43%
GSM7507506	CD8+ TIM3+ CD101+ T cell	2	1716	0.001165501	0.12%
GSM7507506	Mural cell	33	1716	0.019230769	1.92%
GSM7507506	CD8+ T cell	140	1716	0.081585082	8.16%
GSM7507507	B cells	2	425	0.004705882	0.47%
GSM7507507	Macrophages	154	425	0.362352941	36.24%
GSM7507507	Endothelial cell	32	425	0.075294118	7.53%
GSM7507507	T helper cell	0	425	0	0.00%
GSM7507507	CD8+ TIM3+ CD101- T cell	48	425	0.112941176	11.29%
GSM7507507	Neuron	9	425	0.021176471	2.12%
GSM7507507	CD4+ T cell	19	425	0.044705882	4.47%
GSM7507507	Mural cell	124	425	0.291764706	29.18%
GSM7507507	Natural killer T(NKT) cell	0	425	0	0.00%
GSM7507507	Fibroblast	2	425	0.004705882	0.47%
GSM7507507	Oligodendrocytes	16	425	0.037647059	3.76%
GSM7507507	CD8+ TIM3+ CD101+ T cell	1	425	0.002352941	0.24%
GSM7507507	CD8+ T cell	18	425	0.042352941	4.24%
GSM7507509	CD4+ T cell	195	1608	0.121268657	12.13%
GSM7507509	CD8+ T cell	185	1608	0.115049751	11.50%
GSM7507509	B cells	17	1608	0.010572139	1.06%
GSM7507509	Macrophages	746	1608	0.463930348	46.39%
GSM7507509	Oligodendrocytes	4	1608	0.002487562	0.25%
GSM7507509	Endothelial cell	52	1608	0.032338308	3.23%
GSM7507509	Natural killer T(NKT) cell	0	1608	0	0.00%
GSM7507509	CD8+ TIM3+ CD101- T cell	240	1608	0.149253731	14.93%
GSM7507509	Neuron	63	1608	0.039179104	3.92%
GSM7507509	Mural cell	95	1608	0.059079602	5.91%
GSM7507509	T helper cell	0	1608	0	0.00%
GSM7507509	Fibroblast	11	1608	0.006840796	0.68%
GSM7507509	CD8+ TIM3+ CD101+ T cell	0	1608	0	0.00%
GSM7507510	Macrophages	3714	5552	0.668948127	66.89%
GSM7507510	Endothelial cell	66	5552	0.011887608	1.19%
GSM7507510	CD8+ T cell	58	5552	0.010446686	1.04%
GSM7507510	CD8+ TIM3+ CD101- T cell	148	5552	0.026657061	2.67%
GSM7507510	Neuron	925	5552	0.166606628	16.66%
GSM7507510	Mural cell	139	5552	0.025036023	2.50%
GSM7507510	T helper cell	0	5552	0	0.00%
GSM7507510	B cells	42	5552	0.007564841	0.76%
GSM7507510	Fibroblast	49	5552	0.008825648	0.88%
GSM7507510	CD4+ T cell	195	5552	0.035122478	3.51%
GSM7507510	CD8+ TIM3+ CD101+ T cell	0	5552	0	0.00%
GSM7507510	Natural killer T(NKT) cell	0	5552	0	0.00%
GSM7507510	Oligodendrocytes	216	5552	0.038904899	3.89%
GSM7507514	B cells	25	9567	0.002613149	0.26%
GSM7507514	CD4+ T cell	460	9567	0.048081948	4.81%
GSM7507514	Macrophages	2482	9567	0.259433469	25.94%
GSM7507514	CD8+ T cell	132	9567	0.013797429	1.38%
GSM7507514	Natural killer T(NKT) cell	4	9567	0.000418104	0.04%
GSM7507514	CD8+ TIM3+ CD101- T cell	53	9567	0.005539877	0.55%
GSM7507514	Neuron	3746	9567	0.391554301	39.16%
GSM7507514	CD8+ TIM3+ CD101+ T cell	0	9567	0	0.00%
GSM7507514	Endothelial cell	964	9567	0.10076304	10.08%
GSM7507514	T helper cell	2	9567	0.000209052	0.02%
GSM7507514	Fibroblast	64	9567	0.006689662	0.67%
GSM7507514	Mural cell	1155	9567	0.120727501	12.07%
GSM7507514	Oligodendrocytes	480	9567	0.050172468	5.02%
GSM7507515	Macrophages	691	1671	0.413524835	41.35%
GSM7507515	B cells	31	1671	0.018551765	1.86%
GSM7507515	CD4+ T cell	206	1671	0.123279473	12.33%
GSM7507515	Neuron	122	1671	0.073010174	7.30%
GSM7507515	Mural cell	68	1671	0.040694195	4.07%
GSM7507515	Natural killer T(NKT) cell	0	1671	0	0.00%
GSM7507515	CD8+ TIM3+ CD101- T cell	261	1671	0.156193896	15.62%
GSM7507515	CD8+ TIM3+ CD101+ T cell	0	1671	0	0.00%
GSM7507515	CD8+ T cell	211	1671	0.126271694	12.63%
GSM7507515	Endothelial cell	25	1671	0.014961101	1.50%
GSM7507515	T helper cell	0	1671	0	0.00%
GSM7507515	Oligodendrocytes	37	1671	0.02214243	2.21%
GSM7507515	Fibroblast	19	1671	0.011370437	1.14%
GSM7507516	Natural killer T(NKT) cell	0	1886	0	0.00%
GSM7507516	Neuron	1229	1886	0.65164369	65.16%
GSM7507516	B cells	6	1886	0.003181336	0.32%
GSM7507516	CD8+ TIM3+ CD101- T cell	30	1886	0.015906681	1.59%
GSM7507516	CD8+ TIM3+ CD101+ T cell	0	1886	0	0.00%
GSM7507516	CD8+ T cell	58	1886	0.030752916	3.08%
GSM7507516	Endothelial cell	16	1886	0.008483563	0.85%
GSM7507516	CD4+ T cell	80	1886	0.042417815	4.24%
GSM7507516	Fibroblast	100	1886	0.053022269	5.30%
GSM7507516	Oligodendrocytes	36	1886	0.019088017	1.91%
GSM7507516	T helper cell	0	1886	0	0.00%
GSM7507516	Mural cell	110	1886	0.058324496	5.83%
GSM7507516	Macrophages	221	1886	0.117179215	11.72%
GSM7507518	Neuron	14	1682	0.008323424	0.83%
GSM7507518	CD4+ T cell	86	1682	0.051129608	5.11%
GSM7507518	B cells	19	1682	0.011296076	1.13%
GSM7507518	Natural killer T(NKT) cell	0	1682	0	0.00%
GSM7507518	Fibroblast	7	1682	0.004161712	0.42%
GSM7507518	CD8+ T cell	128	1682	0.076099881	7.61%
GSM7507518	Oligodendrocytes	4	1682	0.002378121	0.24%
GSM7507518	CD8+ TIM3+ CD101- T cell	171	1682	0.101664685	10.17%
GSM7507518	T helper cell	0	1682	0	0.00%
GSM7507518	Macrophages	1226	1682	0.728894174	72.89%
GSM7507518	Endothelial cell	11	1682	0.006539834	0.65%
GSM7507518	Mural cell	16	1682	0.009512485	0.95%
GSM7507518	CD8+ TIM3+ CD101+ T cell	0	1682	0	0.00%
GSM7507519	CD4+ T cell	87	1692	0.05141844	5.14%
GSM7507519	CD8+ TIM3+ CD101- T cell	140	1692	0.082742317	8.27%
GSM7507519	CD8+ T cell	116	1692	0.06855792	6.86%
GSM7507519	B cells	75	1692	0.044326241	4.43%
GSM7507519	Mural cell	162	1692	0.095744681	9.57%
GSM7507519	T helper cell	0	1692	0	0.00%
GSM7507519	CD8+ TIM3+ CD101+ T cell	0	1692	0	0.00%
GSM7507519	Macrophages	812	1692	0.479905437	47.99%
GSM7507519	Oligodendrocytes	4	1692	0.002364066	0.24%
GSM7507519	Natural killer T(NKT) cell	0	1692	0	0.00%
GSM7507519	Endothelial cell	106	1692	0.062647754	6.26%
GSM7507519	Fibroblast	37	1692	0.021867612	2.19%
GSM7507519	Neuron	153	1692	0.090425532	9.04%
GSM7507520	Oligodendrocytes	73	7417	0.009842254	0.98%
GSM7507520	CD8+ TIM3+ CD101+ T cell	0	7417	0	0.00%
GSM7507520	Endothelial cell	47	7417	0.006336794	0.63%
GSM7507520	T helper cell	0	7417	0	0.00%
GSM7507520	Neuron	5617	7417	0.757314278	75.73%
GSM7507520	CD8+ TIM3+ CD101- T cell	46	7417	0.006201968	0.62%
GSM7507520	Fibroblast	139	7417	0.018740731	1.87%
GSM7507520	Natural killer T(NKT) cell	0	7417	0	0.00%
GSM7507520	CD8+ T cell	163	7417	0.02197654	2.20%
GSM7507520	B cells	101	7417	0.013617366	1.36%
GSM7507520	Macrophages	442	7417	0.059592827	5.96%
GSM7507520	Mural cell	175	7417	0.023594445	2.36%
GSM7507520	CD4+ T cell	614	7417	0.082782796	8.28%
GSM7507521	CD8+ T cell	76	1430	0.053146853	5.31%
GSM7507521	Fibroblast	19	1430	0.013286713	1.33%
GSM7507521	Macrophages	284	1430	0.198601399	19.86%
GSM7507521	CD8+ TIM3+ CD101- T cell	129	1430	0.09020979	9.02%
GSM7507521	CD4+ T cell	76	1430	0.053146853	5.31%
GSM7507521	Endothelial cell	17	1430	0.011888112	1.19%
GSM7507521	Mural cell	116	1430	0.081118881	8.11%
GSM7507521	B cells	325	1430	0.227272727	22.73%
GSM7507521	CD8+ TIM3+ CD101+ T cell	160	1430	0.111888112	11.19%
GSM7507521	T helper cell	0	1430	0	0.00%
GSM7507521	Neuron	224	1430	0.156643357	15.66%
GSM7507521	Natural killer T(NKT) cell	0	1430	0	0.00%
GSM7507521	Oligodendrocytes	4	1430	0.002797203	0.28%
GSM7507522	Mural cell	1183	6964	0.169873636	16.99%
GSM7507522	CD8+ TIM3+ CD101+ T cell	3	6964	0.000430787	0.04%
GSM7507522	Macrophages	1100	6964	0.157955198	15.80%
GSM7507522	Endothelial cell	79	6964	0.011344055	1.13%
GSM7507522	B cells	265	6964	0.038052843	3.81%
GSM7507522	Natural killer T(NKT) cell	0	6964	0	0.00%
GSM7507522	CD4+ T cell	426	6964	0.06117174	6.12%
GSM7507522	Neuron	2279	6964	0.327254451	32.73%
GSM7507522	Fibroblast	128	6964	0.018380241	1.84%
GSM7507522	CD8+ TIM3+ CD101- T cell	651	6964	0.093480758	9.35%
GSM7507522	T helper cell	0	6964	0	0.00%
GSM7507522	Oligodendrocytes	365	6964	0.052412407	5.24%
GSM7507522	CD8+ T cell	485	6964	0.069643883	6.96%
GSM7507523	Endothelial cell	87	7812	0.011136713	1.11%
GSM7507523	CD8+ TIM3+ CD101+ T cell	0	7812	0	0.00%
GSM7507523	B cells	41	7812	0.005248336	0.52%
GSM7507523	CD4+ T cell	214	7812	0.027393753	2.74%
GSM7507523	Fibroblast	372	7812	0.047619048	4.76%
GSM7507523	Oligodendrocytes	1292	7812	0.165386585	16.54%
GSM7507523	Macrophages	1612	7812	0.206349206	20.63%
GSM7507523	Neuron	3264	7812	0.41781874	41.78%
GSM7507523	Mural cell	440	7812	0.056323605	5.63%
GSM7507523	Natural killer T(NKT) cell	0	7812	0	0.00%
GSM7507523	T helper cell	0	7812	0	0.00%
GSM7507523	CD8+ T cell	76	7812	0.009728623	0.97%
GSM7507523	CD8+ TIM3+ CD101- T cell	414	7812	0.052995392	5.30%
GSM7507524	Fibroblast	73	7585	0.009624258	0.96%
GSM7507524	CD4+ T cell	1346	7585	0.177455504	17.75%
GSM7507524	B cells	73	7585	0.009624258	0.96%
GSM7507524	Macrophages	1898	7585	0.250230719	25.02%
GSM7507524	Neuron	379	7585	0.04996704	5.00%
GSM7507524	Mural cell	487	7585	0.064205669	6.42%
GSM7507524	Natural killer T(NKT) cell	0	7585	0	0.00%
GSM7507524	CD8+ TIM3+ CD101- T cell	1517	7585	0.2	20.00%
GSM7507524	CD8+ TIM3+ CD101+ T cell	1	7585	0.000131839	0.01%
GSM7507524	CD8+ T cell	1341	7585	0.176796309	17.68%
GSM7507524	Oligodendrocytes	251	7585	0.033091628	3.31%
GSM7507524	T helper cell	0	7585	0	0.00%
GSM7507524	Endothelial cell	219	7585	0.028872775	2.89%
GSM7507525	CD4+ T cell	614	5221	0.117601992	11.76%
GSM7507525	CD8+ TIM3+ CD101+ T cell	0	5221	0	0.00%
GSM7507525	Fibroblast	16	5221	0.003064547	0.31%
GSM7507525	B cells	40	5221	0.007661368	0.77%
GSM7507525	Macrophages	671	5221	0.128519441	12.85%
GSM7507525	Mural cell	801	5221	0.153418885	15.34%
GSM7507525	CD8+ T cell	991	5221	0.189810381	18.98%
GSM7507525	Natural killer T(NKT) cell	0	5221	0	0.00%
GSM7507525	CD8+ TIM3+ CD101- T cell	958	5221	0.183489753	18.35%
GSM7507525	Neuron	311	5221	0.059567133	5.96%
GSM7507525	Endothelial cell	732	5221	0.140203026	14.02%
GSM7507525	Oligodendrocytes	87	5221	0.016663474	1.67%
GSM7507525	T helper cell	0	5221	0	0.00%
GSM7507526	CD4+ T cell	234	9622	0.024319268	2.43%
GSM7507526	CD8+ TIM3+ CD101- T cell	50	9622	0.005196425	0.52%
GSM7507526	Mural cell	837	9622	0.086988152	8.70%
GSM7507526	Oligodendrocytes	38	9622	0.003949283	0.39%
GSM7507526	Fibroblast	625	9622	0.064955311	6.50%
GSM7507526	T helper cell	0	9622	0	0.00%
GSM7507526	B cells	27	9622	0.002806069	0.28%
GSM7507526	CD8+ TIM3+ CD101+ T cell	0	9622	0	0.00%
GSM7507526	CD8+ T cell	223	9622	0.023176055	2.32%
GSM7507526	Natural killer T(NKT) cell	0	9622	0	0.00%
GSM7507526	Neuron	7287	9622	0.757326959	75.73%
GSM7507526	Macrophages	244	9622	0.025358553	2.54%
GSM7507526	Endothelial cell	57	9622	0.005923924	0.59%
GSM7507527	Mural cell	43	12580	0.003418124	0.34%
GSM7507527	Fibroblast	87	12580	0.006915739	0.69%
GSM7507527	B cells	85	12580	0.006756757	0.68%
GSM7507527	CD8+ TIM3+ CD101+ T cell	0	12580	0	0.00%
GSM7507527	CD8+ T cell	2923	12580	0.232352941	23.24%
GSM7507527	Natural killer T(NKT) cell	0	12580	0	0.00%
GSM7507527	CD8+ TIM3+ CD101- T cell	2711	12580	0.215500795	21.55%
GSM7507527	Macrophages	4521	12580	0.359379968	35.94%
GSM7507527	CD4+ T cell	1359	12580	0.108028617	10.80%
GSM7507527	Endothelial cell	41	12580	0.003259141	0.33%
GSM7507527	T helper cell	0	12580	0	0.00%
GSM7507527	Neuron	758	12580	0.060254372	6.03%
GSM7507527	Oligodendrocytes	52	12580	0.004133545	0.41%
GSM7507528	Neuron	495	9851	0.050248706	5.02%
GSM7507528	Mural cell	3708	9851	0.376408486	37.64%
GSM7507528	CD4+ T cell	586	9851	0.059486347	5.95%
GSM7507528	Fibroblast	19	9851	0.001928738	0.19%
GSM7507528	CD8+ TIM3+ CD101- T cell	829	9851	0.084153893	8.42%
GSM7507528	CD8+ TIM3+ CD101+ T cell	0	9851	0	0.00%
GSM7507528	Oligodendrocytes	231	9851	0.023449396	2.34%
GSM7507528	CD8+ T cell	579	9851	0.058775759	5.88%
GSM7507528	Natural killer T(NKT) cell	0	9851	0	0.00%
GSM7507528	B cells	112	9851	0.011369404	1.14%
GSM7507528	Macrophages	1791	9851	0.181808953	18.18%
GSM7507528	Endothelial cell	1501	9851	0.152370318	15.24%
GSM7507528	T helper cell	0	9851	0	0.00%
GSM7507529	Neuron	5804	19165	0.302843726	30.28%
GSM7507529	CD8+ TIM3+ CD101+ T cell	0	19165	0	0.00%
GSM7507529	Mural cell	2788	19165	0.145473519	14.55%
GSM7507529	CD8+ T cell	2164	19165	0.112914166	11.29%
GSM7507529	Fibroblast	1422	19165	0.074197756	7.42%
GSM7507529	B cells	192	19165	0.010018262	1.00%
GSM7507529	Oligodendrocytes	77	19165	0.004017741	0.40%
GSM7507529	Endothelial cell	261	19165	0.013618576	1.36%
GSM7507529	Natural killer T(NKT) cell	0	19165	0	0.00%
GSM7507529	CD8+ TIM3+ CD101- T cell	1167	19165	0.060892252	6.09%
GSM7507529	Macrophages	4530	19165	0.23636838	23.64%
GSM7507529	CD4+ T cell	760	19165	0.039655622	3.97%
GSM7507529	T helper cell	0	19165	0	0.00%
