# Supplementary material for: Characterization and prognostic of CD8 + TIM3 + CD101 + T cells in glioblastoma multiforme
Source: Cell Biosci. 2025 May 15;15:60. doi: 10.1186/s13578-025-01390-1 (PMC12083040; doi:10.1186/s13578-025-01390-1)
Supplement: Supplementary file 2 — Supplementary Material 2 [file 13578_2025_1390_MOESM2_ESM.csv]

TableS4_A single-cell subgroup GSVA enrichment analysis results
geneset	GSM7507506_AACCACAAGGTCCCTG-1	GSM7507506_AATGCCATCACCACAA-1	GSM7507506_ACACCAATCACCTCGT-1	GSM7507506_ACATGCAGTCACGACC-1	GSM7507506_ACTCCCAAGCCTGACC-1	GSM7507506_AGACTCAGTATGAAAC-1	GSM7507506_AGAGCCCGTAACAGGC-1	GSM7507506_AGCCAATGTAACCAGG-1	GSM7507506_AGGTTACCAGGGAGAG-1	GSM7507506_ATAGGCTAGGGCAGGA-1	GSM7507506_ATCGTAGGTGCATTAC-1	GSM7507506_ATCGTGACAATGGGTG-1	GSM7507506_ATGCCTCGTCGGAAAC-1	GSM7507506_ATTCGTTTCACATCAG-1	GSM7507506_CACAACAAGCATGCGA-1	GSM7507506_CACATGAAGGAGAGGC-1	GSM7507506_CAGGTATAGACCATAA-1	GSM7507506_CATCCACTCAATCTCT-1	GSM7507506_CATCGCTGTCCTCAGG-1	GSM7507506_CATTGCCTCTTCTCAA-1	GSM7507506_CATTTCACAAGGCTTT-1	GSM7507506_CCACAAATCTAGTTCT-1	GSM7507506_CCATCACTCATGAAAG-1	GSM7507506_CCTCTCCGTCGATTTG-1	GSM7507506_CGTTAGACACATACTG-1	GSM7507506_CTCATGCCACATGGTT-1	GSM7507506_CTCCGATTCATTTGCT-1	GSM7507506_CTCTCAGCATGGGATG-1	GSM7507506_CTGCCATAGACGCATG-1	GSM7507506_CTGCCATTCACGGGAA-1	GSM7507506_CTGCCTATCCAGCACG-1	GSM7507506_CTGTACCGTTACCTTT-1	GSM7507506_CTTCCGAGTAACATGA-1	GSM7507506_CTTTCAATCAACTACG-1	GSM7507506_GAACACTGTCATCCCT-1	GSM7507506_GAAGGACGTTATGTGC-1	GSM7507506_GACCAATCATGTGGCC-1	GSM7507506_GACCGTGGTATGGAAT-1	GSM7507506_GACGTTAGTTCAAACC-1	GSM7507506_GACTGATAGACTTGTC-1	GSM7507506_GAGAAATTCGATACTG-1	GSM7507506_GAGGCAACAAGCTACT-1	GSM7507506_GATGACTAGGACTATA-1	GSM7507506_GATGACTAGTAACCGG-1	GSM7507506_GATTCGACAATACCCA-1	GSM7507506_GCAGCCAAGCCATGCC-1	GSM7507506_GCCAGCAAGGACGCTA-1	GSM7507506_GCCGTGAGTTGTTGAC-1	GSM7507506_GGCACGTTCAAAGCCT-1
KEGG_ABC_TRANSPORTERS	-0.457832247	-0.433652055	-0.376155461	-0.430576223	-0.516732646	-0.518945912	-0.435267088	-0.331043767	-0.440010952	-0.321523751	-0.428072159	-0.308973966	-0.454999731	-0.340318219	-0.374732938	-0.454392033	-0.386915832	-0.437054052	-0.395014916	-0.387271981	-0.374318731	-0.262493657	-0.411139914	-0.370100795	-0.414168437	-0.270152811	-0.344175062	-0.417481467	-0.510106273	-0.413432431	-0.326703445	-0.399707508	-0.399746792	-0.394544385	-0.515135866	-0.350274143	-0.339966789	-0.431076583	-0.474537207	-0.435843805	-0.448059819	-0.468135393	-0.423049274	-0.466265602	-0.55824195	-0.360392317	-0.501323623	-0.337018172	-0.323990255
KEGG_ACUTE_MYELOID_LEUKEMIA	-0.357712622	-0.471467514	-0.370750641	-0.232420121	-0.345086065	-0.112417952	-0.438543585	-0.292334421	-0.203554358	-0.34242745	-0.409178566	-0.074263195	-0.368528939	-0.520733707	-0.42948788	-0.073221344	-0.496043061	-0.112279175	-0.227891667	-0.050707079	-0.549653815	-0.305755987	-0.424035065	-0.42163544	-0.373792605	-0.443120108	-0.214541009	-0.629200505	-0.15829268	-0.174911892	-0.31651177	-0.183153877	-0.300335403	-0.305299917	-0.292813059	-0.482846067	-0.316663724	-0.408166625	-0.544685283	-0.292576193	-0.143966968	-0.014872818	-0.4558804	-0.238919276	-0.29324861	-0.254556046	-0.414566879	-0.305334138	-0.461797948
KEGG_ADHERENS_JUNCTION	-0.245943287	-0.402575764	-0.281229128	-0.124409642	-0.037590847	-0.172047781	-0.447022494	0.079344409	-0.004450804	-0.352061061	-0.434219461	-0.096990308	-0.24685688	-0.270469022	0.004796602	-0.163113594	-0.40416334	-0.015108335	-0.102381225	-0.051451811	-0.289713048	-0.063325566	-0.34530522	-0.386480091	-0.45359652	-0.110345945	-0.034987792	-0.511064027	0.102439905	0.099573463	-0.444252037	-0.027597981	-0.306539238	-0.092651038	-0.132708645	-0.370369542	-0.184353678	-0.40625078	-0.139638728	-0.223810191	-0.11038354	0.029364598	-0.4360092	-0.168140615	-0.165942227	0.01718723	0.109015838	-0.384534027	-0.496905715
KEGG_ADIPOCYTOKINE_SIGNALING_PATHWAY	-0.369202319	-0.418235154	-0.466580874	-0.387814774	-0.280393022	-0.262055811	-0.493827578	-0.486569808	-0.466962789	-0.386532971	-0.466150952	-0.306737517	-0.438015894	-0.50218755	-0.4622292	-0.26120441	-0.571768292	-0.349517472	-0.450788011	-0.433695893	-0.522430989	-0.405852253	-0.253138998	-0.533504904	-0.400665782	-0.396081165	-0.424505959	-0.474317305	-0.454125874	-0.453481721	-0.644569318	-0.458865723	-0.372511777	-0.269593574	-0.494138569	-0.524157951	-0.405304024	-0.451903959	-0.456524411	-0.44390693	-0.393330664	-0.283364448	-0.302128061	-0.448468401	-0.496616853	-0.358361555	-0.307494501	-0.392387919	-0.435809816
KEGG_ALANINE_ASPARTATE_AND_GLUTAMATE_METABOLISM	-0.149904476	-0.499319261	-0.388662316	-0.372550561	-0.224014812	-0.099220651	-0.363501917	-0.164997624	-0.242779599	-0.17462056	0.015235514	-0.04955438	-0.325818984	-0.271189411	-0.259258928	-0.064236562	-0.369947613	-0.257715695	-0.24316025	-0.3066183	-0.494691929	-0.149978602	-0.386833825	-0.504378217	-0.09675016	-0.169215871	-0.129921988	-0.190439305	-0.190761587	-0.402925614	-0.246409998	-0.125382896	-0.226785233	-0.262682232	-0.264815507	-0.138442136	-0.236464109	-0.073187572	-0.098652226	-0.217649243	-0.232583834	-0.204367797	-0.257650267	-0.280408448	-0.398645877	0.043207757	-0.029435038	-0.25668394	-0.084270707
KEGG_ALDOSTERONE_REGULATED_SODIUM_REABSORPTION	-0.101847942	0.002558495	-0.189591795	-0.177856958	0.008074146	0.022744801	-0.411571563	-0.066763415	-0.244303212	-0.288864487	-0.08389164	-0.019049112	-0.355992828	-0.194899894	-0.167614885	-0.36635992	-0.162885699	-0.168706729	0.023569308	0.009984562	-0.2669033	-0.09412242	-0.093312206	-0.385712555	-0.429652406	-0.042733259	-0.11087572	-0.163617311	-0.03705477	-0.063899087	0.04256711	-0.116075083	-0.197520478	-0.03604203	-0.125063583	-0.030577307	-0.213748721	-0.272934102	-0.321827346	-0.332478762	0.08729547	0.040893597	-0.146597312	-0.355016686	-0.05009226	0.032583203	-0.111236077	-0.165344395	-0.35207243
KEGG_ALLOGRAFT_REJECTION	-0.819847991	-0.789487234	-0.737911826	-0.835977064	-0.735018868	-0.772298241	-0.793202862	-0.725653143	-0.837601025	-0.838506666	-0.728687147	-0.773316051	-0.75909971	-0.755625179	-0.765738664	-0.806881317	-0.867139381	-0.742028231	-0.790427177	-0.756989898	-0.776661129	-0.71584289	-0.780202025	-0.789588497	-0.713595787	-0.825875174	-0.82375934	-0.843056461	-0.808919986	-0.846000564	-0.845099515	-0.812255182	-0.821780205	-0.827224366	-0.843738143	-0.740034326	-0.791215035	-0.879767373	-0.839701195	-0.777841263	-0.740579005	-0.765012618	-0.838492088	-0.785278498	-0.766044316	-0.745967928	-0.793260444	-0.757803722	-0.762930606
KEGG_ALPHA_LINOLENIC_ACID_METABOLISM	-0.384636397	-0.234945663	-0.310354845	-0.377413656	-0.383219943	-0.36815011	-0.235994281	-0.412060062	-0.372813215	-0.024747855	0.026322628	-0.335326261	-0.356509491	-0.280541601	-0.168686388	-0.425120237	-0.241297051	-0.380713726	-0.406903451	-0.420036262	-0.227614648	-0.39826805	-0.267561979	-0.244556916	-0.262058007	-0.387452776	-0.397994418	-0.220261878	0.023498893	-0.136572858	-0.269441194	-0.077667271	0.037750712	-0.116725159	-0.399537389	-0.280525785	-0.081247707	-0.232948598	-0.065708601	-0.373374724	-0.383729318	-0.184540995	-0.273134019	-0.006770406	-0.386108909	-0.363596451	-0.384318516	-0.003328763	-0.248794827
KEGG_ALZHEIMERS_DISEASE	-0.311305885	-0.619449931	-0.549531649	-0.244882458	-0.261543187	-0.375878418	-0.592821591	-0.182495859	-0.420004146	-0.481201091	-0.502932719	-0.429820956	-0.207314055	-0.573651066	-0.378571255	-0.157775588	-0.628298689	-0.384396443	-0.253895616	-0.193455388	-0.599640457	-0.159343473	-0.473407381	-0.570598074	-0.560391221	-0.229622881	-0.287485984	-0.634153678	0.013615313	-0.396076007	-0.48309479	-0.188284234	-0.578718725	-0.399172525	-0.159613521	-0.553613	-0.337081274	-0.657302919	-0.270854644	-0.357491103	-0.327371799	-0.187924807	-0.49133059	-0.412083561	-0.214096353	-0.245451106	-0.26188051	-0.576750558	-0.586687124
KEGG_AMINO_SUGAR_AND_NUCLEOTIDE_SUGAR_METABOLISM	-0.448505271	-0.555471067	-0.475941459	-0.500021408	-0.459480188	-0.556354099	-0.62853929	-0.481930376	-0.503892586	-0.455371699	-0.455022581	-0.333316996	-0.53109787	-0.603177055	-0.568083285	-0.458708065	-0.631058325	-0.396317472	-0.497253374	-0.276146398	-0.553087911	-0.470257534	-0.443159479	-0.572223327	-0.518584224	-0.48149642	-0.315573438	-0.438966862	-0.327999292	-0.323886011	-0.577621381	-0.288340171	-0.576988088	-0.340714399	-0.339802311	-0.527660052	-0.356139583	-0.493979287	-0.402870092	-0.54764992	-0.408019989	-0.520543476	-0.645595814	-0.496149232	-0.334068036	-0.411473139	-0.342764158	-0.476824604	-0.570258737
KEGG_AMINOACYL_TRNA_BIOSYNTHESIS	-0.413170356	-0.650848281	-0.44202974	-0.5904354	-0.531435141	-0.697161995	-0.651378996	-0.668472836	-0.501413098	-0.244603841	-0.66654512	-0.685593425	-0.495562832	-0.416015155	-0.499530126	-0.38462569	-0.653961798	-0.529209969	-0.545511749	-0.66381803	-0.647444286	-0.150330728	-0.662790468	-0.655016909	-0.532241772	-0.527631468	-0.635564123	-0.644941501	-0.488980851	-0.55120038	-0.662574718	-0.708887494	-0.657911663	-0.545010221	-0.713448539	-0.667211065	-0.372143696	-0.650740999	-0.500370302	-0.699893881	-0.6356189	-0.495982599	-0.046749744	-0.677889964	-0.506590975	-0.601092824	-0.539064529	-0.671617553	-0.65644272
KEGG_AMYOTROPHIC_LATERAL_SCLEROSIS_ALS	-0.416432509	-0.527024114	-0.573158572	-0.162271383	-0.440092228	-0.494409943	-0.447205861	-0.238268469	-0.468873687	-0.418413876	-0.404893665	-0.203317419	-0.135834071	-0.485142829	-0.112049821	-0.405258296	-0.487899603	-0.550229159	-0.487697236	-0.159259736	-0.301808488	-0.248004797	-0.347936952	-0.578809463	-0.339919584	-0.307788909	-0.454390941	-0.425394447	-0.142918639	-0.394931745	-0.566141536	-0.413550874	-0.416898969	-0.328168413	-0.341936769	-0.400294739	-0.500639203	-0.391912905	-0.378646732	-0.203744662	-0.19812098	-0.283516923	-0.476728983	-0.399881673	-0.183767958	-0.295138605	-0.384987542	-0.420317913	-0.504130137
KEGG_ANTIGEN_PROCESSING_AND_PRESENTATION	-0.867072877	-0.858040751	-0.872508674	-0.876335465	-0.842104168	-0.864838565	-0.850860259	-0.845895126	-0.865512054	-0.891717463	-0.864035519	-0.870214512	-0.840732983	-0.850985432	-0.8739784	-0.845583367	-0.900926768	-0.867861798	-0.869697122	-0.843116304	-0.882836315	-0.834711792	-0.850963719	-0.867552667	-0.842641618	-0.866828992	-0.871313082	-0.887283534	-0.854502741	-0.882835654	-0.864554807	-0.865249628	-0.886514025	-0.879758297	-0.862163759	-0.865530203	-0.847034383	-0.905470899	-0.876512715	-0.845500628	-0.863309365	-0.847237567	-0.893111168	-0.872385834	-0.842100833	-0.863685781	-0.858790461	-0.873090007	-0.868590631
KEGG_APOPTOSIS	-0.182449853	-0.414292426	-0.508715764	-0.194193697	-0.303107789	-0.190981946	-0.427047417	-0.279097134	-0.301777596	-0.287554396	-0.449008376	-0.092164618	-0.227158287	-0.360365071	-0.142402586	-0.176628909	-0.460952791	-0.170084	-0.189245374	-0.249386555	-0.486328118	-0.130141865	-0.376878922	-0.472192441	-0.398208932	-0.343543677	-0.375989616	-0.554528814	-0.086998602	-0.212795814	-0.460305484	-0.253588073	-0.344442663	-0.258706171	-0.352970301	-0.473064207	-0.369597542	-0.382563663	-0.314097719	-0.319455569	-0.0975362	-0.055527336	-0.304429441	-0.243327639	-0.421395701	-0.150109036	-0.309385702	-0.310660552	-0.475322559
KEGG_ARACHIDONIC_ACID_METABOLISM	-0.174885664	-0.206616809	-0.223262369	-0.248306117	-0.341666658	-0.142584798	-0.113335739	-0.232969263	-0.089596759	-0.260266239	-0.177309646	-0.169699319	-0.200348252	-0.190626039	-0.172017748	-0.341426311	-0.121719206	-0.263773492	-0.230741669	-0.330312643	-0.099564595	-0.377330022	-0.253746545	-0.129031509	-0.067342748	-0.277993762	-0.298522689	-0.090557472	0.029320676	-0.428519294	-0.253510324	-0.12560076	-0.233530908	-0.198358008	-0.367426709	-0.178093788	-0.156210556	-0.109591771	-0.387361893	-0.154864887	-0.258263465	-0.143397214	-0.080403844	-0.316635997	-0.266801789	-0.215429786	-0.261623142	-0.122549198	-0.132559868
KEGG_ARGININE_AND_PROLINE_METABOLISM	-0.100846749	-0.148121631	0.10574074	0.019116057	-0.063572974	-0.157427345	-0.221410514	0.095691418	0.078796895	-0.054212077	0.004807479	0.006349109	-0.109382862	-0.067740706	-0.021873225	-0.151059487	0.055133665	-0.09310029	-0.229740076	-0.016752792	-0.210806259	0.092927603	-0.184136719	-0.230424433	-0.039227112	-0.036872874	-0.024899712	-0.064327739	-0.005537549	-0.096993618	0.016573468	-0.044510236	-0.096103282	-0.166902184	-0.140563239	-0.130874013	-0.063432663	0.056900756	-0.025679101	-0.127419003	0.179719535	-0.136794225	0.048481499	-0.098301673	-0.074247208	-0.026435245	0.271093666	-0.218127736	-0.027576389
KEGG_ARRHYTHMOGENIC_RIGHT_VENTRICULAR_CARDIOMYOPATHY_ARVC	-0.229049278	-0.286685327	-0.193019584	0.068043095	-0.116816105	-0.069796338	0.069937614	-0.087261684	-0.100701162	-0.28977208	-0.151549111	-0.046217506	-0.259228168	-0.213391878	-0.187644022	-0.008110246	-0.360932053	0.024601025	-0.225391981	-0.196572321	-0.286512324	-0.265463737	-0.204604623	-0.236881963	-0.149659313	-0.140007639	0.028316052	-0.405917324	-0.171038335	-0.29942779	-0.210556857	-0.067238819	-0.322310999	-0.186149855	0.042227185	-0.355802453	0.154283649	-0.275989317	0.053890563	-0.122585544	-0.298405815	0.123227562	-0.200337239	-0.275104563	-0.128852164	-0.193758397	0.089122265	-0.172625933	-0.127990642
KEGG_ASCORBATE_AND_ALDARATE_METABOLISM	-0.189638725	0.119435441	-0.03013728	-0.167779119	0.187793835	-0.139193925	0.116634711	0.07986744	-0.155683485	0.412209632	0.330334512	-0.07723665	0.142449861	0.02794209	-0.169386798	0.364238235	0.106111278	0.427917547	-0.243786781	0.076918518	0.132230614	0.02942532	0.054192254	0.099208963	0.064271613	-0.200285858	-0.226553603	0.14294653	-0.44010336	-0.236433405	0.054315849	0.153641321	0.081859462	0.069774889	-0.226364213	0.026897627	-0.141639125	0.121840667	0.173662942	-0.156060278	0.187447483	-0.316524839	0.475690773	-0.03337751	0.153965597	-0.130302579	0.078760207	0.002981195	0.091548537
KEGG_ASTHMA	-0.820021813	-0.760926488	-0.773898201	-0.86419065	-0.748821513	-0.830720568	-0.777203632	-0.751648036	-0.833475148	-0.830203418	-0.748564262	-0.806784491	-0.77093339	-0.820775582	-0.802846996	-0.825918845	-0.822952266	-0.752283589	-0.835532629	-0.785981827	-0.755976605	-0.749788433	-0.820344707	-0.750597353	-0.715184131	-0.847566314	-0.834973164	-0.790539854	-0.831898593	-0.854078532	-0.811482423	-0.851193483	-0.756900513	-0.833012434	-0.861987139	-0.749685509	-0.811642037	-0.862528572	-0.8507095	-0.812183872	-0.793380749	-0.760774783	-0.758297987	-0.800884609	-0.808228339	-0.794652244	-0.833116123	-0.789521488	-0.757744849
KEGG_AUTOIMMUNE_THYROID_DISEASE	-0.788597722	-0.755375039	-0.717268648	-0.81408241	-0.712355102	-0.747833887	-0.774928761	-0.70949988	-0.814095975	-0.816181634	-0.703191955	-0.762928169	-0.736665683	-0.733841668	-0.768363002	-0.784157782	-0.845440471	-0.721291102	-0.769015428	-0.743357767	-0.763640603	-0.700860985	-0.752850957	-0.762278176	-0.688136921	-0.803812365	-0.79891678	-0.821498471	-0.79001084	-0.825360466	-0.821589209	-0.787623121	-0.800753791	-0.804015029	-0.824063883	-0.705172768	-0.765412403	-0.861460005	-0.810598155	-0.7757889	-0.724369536	-0.748110269	-0.807056605	-0.763157394	-0.751786436	-0.736844346	-0.777749289	-0.747374076	-0.741995465
KEGG_AXON_GUIDANCE	0.038249538	-0.277809106	-0.137577473	-0.09276225	-0.04139864	-0.04934583	-0.27038707	0.116680256	-0.033844108	-0.223806358	-0.229701789	-0.073228083	-0.032147511	-0.236355337	-0.017437873	-0.086106595	-0.243345421	-0.021273794	0.010606468	0.197249589	-0.176315218	-0.016363532	-0.12017134	-0.195469716	-0.123880232	0.087226721	-0.044725672	-0.323263002	-0.044066051	0.008365776	-0.214368584	0.043907925	-0.197914024	0.032267886	0.138149759	-0.093660426	-0.103289537	-0.272829913	-0.047113309	0.021682677	0.075030737	0.047705159	-0.188516527	-0.0311621	-0.072756795	-0.15510241	-0.018420491	-0.186777645	-0.222796844
KEGG_B_CELL_RECEPTOR_SIGNALING_PATHWAY	-0.250232866	-0.536321246	-0.389772176	-0.165053836	-0.228120038	-0.098389721	-0.487969484	-0.193507085	-0.144319032	-0.43017684	-0.447793523	-0.142641734	-0.211129145	-0.493347833	0.001805236	-0.229163898	-0.42539494	-0.031119603	-0.197321195	0.025110508	-0.439448425	-0.253088497	-0.458549823	-0.539919966	-0.324382158	-0.280310938	-0.268188964	-0.580613231	-0.040125169	-0.034196802	-0.367048649	-0.2172984	-0.417669326	-0.083853567	-0.1750827	-0.52455855	-0.17008698	-0.391109722	-0.337154012	-0.18916781	-0.097684953	-0.004658592	-0.378495986	-0.280060874	-0.222576245	-0.167167934	-0.354044522	-0.297006389	-0.536329433
KEGG_BASAL_CELL_CARCINOMA	-0.111170298	-0.062279421	0.207003231	-0.088324305	0.117892661	-0.064109082	0.035085444	-0.173175721	0.268010982	-0.123808999	-0.022454849	0.150447591	-0.157560434	-0.060656578	0.139861166	-0.193322935	-0.070647442	-0.084335707	0.002841255	0.037710192	-0.052561007	-0.072584235	0.088152822	0.021055856	0.164480414	-0.115892439	0.181989523	-0.04419367	-0.217529178	-0.235585661	-0.024759369	-0.034551799	-0.086454478	-0.296187298	-0.062029404	0.029228816	-0.15106323	0.026165863	-0.053505235	-0.076995747	-0.120546068	0.111126451	-0.015233279	-0.074183086	-0.020586425	-0.135840797	0.103502491	0.047457276	0.073123168
KEGG_BASAL_TRANSCRIPTION_FACTORS	-0.43457485	-0.65163382	-0.429491975	-0.318310539	-0.178982396	-0.531099094	-0.585727676	-0.369398994	-0.371231733	-0.290436585	-0.472582321	-0.377459503	-0.322719321	-0.602687769	-0.225432531	-0.285842226	-0.595768502	-0.455748145	-0.416549737	-0.200465485	-0.570383503	-0.589965987	-0.603894291	-0.589731809	-0.530267555	-0.450966905	-0.348322096	-0.487428263	-0.115745725	-0.149025237	-0.605298684	-0.319835652	-0.446192899	-0.474768745	-0.463200258	-0.543283556	-0.408834914	-0.650732148	-0.335755717	-0.636459359	-0.293148008	-0.373905097	-0.234123689	-0.645214546	-0.18611804	-0.565212645	-0.284042623	-0.531267634	-0.435878863
KEGG_BASE_EXCISION_REPAIR	-0.152227605	-0.554169891	-0.378035729	-0.447881317	-0.15514714	-0.42247358	-0.627368182	-0.420439224	-0.360196573	-0.482424394	-0.600905096	-0.496192596	-0.438500977	-0.341519695	-0.467857591	-0.259272533	-0.4824896	-0.373502332	-0.156786487	-0.436529479	-0.625660136	-0.260205615	-0.348468471	-0.637437261	-0.637310182	-0.265529392	-0.419265529	-0.549010226	-0.096213473	-0.41278234	-0.485469585	-0.457940924	-0.495649736	-0.317166404	-0.456547445	-0.505873294	-0.148453063	-0.632792985	-0.260606899	-0.290711964	-0.456385828	-0.41471682	-0.580235294	-0.539930986	-0.306997104	-0.449245031	-0.164769706	-0.596728679	-0.639129995
KEGG_BETA_ALANINE_METABOLISM	-0.180282376	-0.465836258	-0.398191431	-0.31747171	0.441280247	-0.261606741	-0.464986998	-0.080833173	-0.132904984	0.144033299	-0.266173119	-0.07765812	0.123784908	-0.243319309	0.167166125	-0.274097594	-0.46661729	-0.069020586	-0.369985978	0.49408316	-0.461890892	-0.124562592	-0.367217696	-0.341154348	-0.019121065	-0.331678085	-0.180071281	-0.45456999	-0.078867253	-0.425094472	-0.204305307	-0.019005733	-0.180245763	-0.219420525	0.098408509	-0.209456198	-0.447076674	-0.461180572	-0.118458688	-0.453338569	-0.328037242	-0.426543884	-0.109820164	-0.509236789	0.064405575	0.033724647	0.029139218	-0.49687888	-0.174858456
KEGG_BIOSYNTHESIS_OF_UNSATURATED_FATTY_ACIDS	-0.495252421	-0.613755849	-0.385700258	-0.489530289	-0.144460153	-0.341992661	-0.613927473	-0.486729819	-0.189701383	-0.060069047	-0.253144685	-0.423239194	-0.212880367	-0.389575172	-0.13074074	-0.576781487	-0.616495889	-0.611283774	-0.422505579	-0.566196095	-0.61039693	-0.267377658	-0.227896371	-0.209558957	-0.216060754	-0.273116893	-0.412902618	-0.607360242	-0.132355276	-0.043791943	-0.628734609	-0.388215172	-0.218082854	-0.676048549	-0.255887189	-0.141478196	-0.438226704	-0.612732538	-0.294499938	-0.667718087	-0.376745363	-0.345172141	-0.517971911	-0.288912772	-0.380874777	-0.224194968	-0.613543734	-0.53599064	-0.491884933
KEGG_BLADDER_CANCER	-0.289627272	-0.521637823	-0.324540951	0.045005926	-0.041719219	-0.180937887	-0.449799695	-0.325765741	-0.14301822	-0.474185472	-0.472758249	-0.209525163	-0.492286045	-0.493586171	-0.338629534	-0.128544208	-0.381632665	-0.065300437	-0.317907826	-0.055487599	-0.446645728	-0.496998988	-0.331955592	-0.462834472	-0.336822129	-0.294808157	-0.251139148	-0.512980559	0.174868113	-0.17839969	-0.402130489	-0.307955427	-0.322391734	-0.10376859	-0.387172565	-0.489802286	-0.200488086	-0.508475253	-0.305371749	-0.320094001	-0.160041119	-0.075097525	-0.555085241	-0.380159865	-0.3222866	-0.310167635	-0.343150435	-0.352370226	-0.331687413
KEGG_BUTANOATE_METABOLISM	-0.362497798	-0.555269562	-0.152454522	-0.465387872	-0.15946842	-0.307025013	-0.554787197	-0.300419538	-0.219894304	0.083133465	-0.346940394	-0.3959186	0.195004641	-0.127700165	-0.448795678	-0.244559709	-0.556666657	-0.179550413	-0.411273361	-0.331553949	-0.551188521	-0.218525265	-0.347755663	-0.445641241	-0.469209155	-0.269184413	-0.469996706	-0.427898924	-0.076841675	-0.476144859	-0.573164418	-0.050077132	-0.460764215	-0.216212781	-0.190359861	-0.268062216	-0.534852444	-0.551987472	-0.412865929	-0.609048843	-0.256514028	-0.087314597	-0.360879719	-0.490330117	-0.365345567	-0.218243837	-0.371510559	-0.480665207	-0.326746813
KEGG_CALCIUM_SIGNALING_PATHWAY	-0.054395407	-0.201510221	-0.12323805	-0.032073081	-0.060525554	0.029747043	-0.172728748	0.027488304	-0.037376744	-0.108200452	-0.187920289	-0.125788232	-0.000357391	-0.121299843	-0.001653518	0.035689668	-0.170922749	-0.12072428	0.052144876	0.073600035	-0.152931243	-0.094783834	-0.053227952	-0.196663884	-0.126476464	0.063295274	-0.097263849	-0.17049389	0.04941368	-0.049144523	-0.041372489	-0.025951699	-0.196257877	-0.045791	0.043503629	-0.114883449	-0.135198555	-0.209303032	-0.040175884	-0.161170469	0.061441727	-0.029032199	-0.130765805	-0.050826079	0.017749432	-0.037160273	0.029773661	-0.170131668	-0.096410039
KEGG_CARDIAC_MUSCLE_CONTRACTION	-0.07391627	-0.283291406	-0.288806525	-0.031579682	0.109365251	0.000746094	-0.505110563	0.325101143	-0.095070437	-0.314387745	-0.141975875	-0.221087468	-0.011787599	-0.2858599	-0.085111578	0.346910685	-0.511625018	0.133781176	0.115149502	0.030506393	-0.443628279	0.133629568	-0.209430056	-0.463672489	-0.396195097	0.166054959	0.212521665	-0.345505796	0.347721031	-0.016517856	-0.059617575	0.244582594	-0.392475929	0.018386096	0.279727222	-0.336166078	0.028708113	-0.656786774	0.151782502	-0.034033356	-0.200929771	0.304754603	-0.201389608	-0.301094275	0.306132606	0.098797535	0.177837798	-0.53822288	-0.392776474
KEGG_CELL_ADHESION_MOLECULES_CAMS	-0.560431381	-0.575661961	-0.519932276	-0.554288298	-0.495131493	-0.601683458	-0.558364239	-0.491476342	-0.610923327	-0.634814687	-0.47803579	-0.548114274	-0.530970345	-0.517947409	-0.535212023	-0.539137905	-0.696873918	-0.509793539	-0.52851608	-0.493314877	-0.635380232	-0.552992804	-0.56937954	-0.523775724	-0.461300055	-0.555733802	-0.566615651	-0.669614975	-0.538460653	-0.608918193	-0.59990075	-0.574129422	-0.57163329	-0.573511782	-0.574599051	-0.506845463	-0.556463459	-0.672162059	-0.533031656	-0.595595113	-0.553987828	-0.518787369	-0.591238798	-0.579156093	-0.543212897	-0.552055086	-0.537446817	-0.551101635	-0.548360245
KEGG_CELL_CYCLE	-0.119504146	-0.388436888	-0.372163272	-0.235662608	-0.188396972	-0.251966041	-0.53161998	-0.094321448	-0.056894546	-0.288026628	-0.386196459	-0.302647319	-0.180810539	-0.331098199	-0.110649765	-0.069043874	-0.487418899	-0.184340821	-0.029025047	-0.2681678	-0.359305205	-0.107514485	-0.56862814	-0.422425828	-0.463473676	-0.228140741	-0.122894495	-0.547024609	0.302767498	-0.019389753	-0.427734777	-0.208869016	-0.507285922	-0.294800907	-0.084630382	-0.42989332	-0.17565998	-0.474317735	-0.226070016	-0.243990013	-0.040459327	-0.011265671	-0.414344987	-0.333798068	-0.172371862	-0.233936138	-0.15175837	-0.308319252	-0.471994093
KEGG_CHEMOKINE_SIGNALING_PATHWAY	-0.174709238	-0.449486134	-0.362397352	-0.184052099	-0.243533694	-0.245020844	-0.368391984	-0.149432239	-0.166414328	-0.315618118	-0.375287868	-0.178976932	-0.293394259	-0.373374607	-0.173518167	-0.170848436	-0.446265595	-0.120370692	-0.154413009	-0.141237722	-0.381344078	-0.248489043	-0.31427745	-0.454702848	-0.352627772	-0.171473152	-0.205866418	-0.526170767	-0.101787722	-0.118760123	-0.418140436	-0.166781622	-0.391098735	-0.161008978	-0.159426253	-0.329955851	-0.217231276	-0.315569987	-0.261437494	-0.248200888	-0.189686145	-0.154035186	-0.313592707	-0.134088409	-0.209154537	-0.149624295	-0.163659351	-0.208154143	-0.324088898
KEGG_CHRONIC_MYELOID_LEUKEMIA	-0.248843935	-0.479666229	-0.358442914	-0.236233369	-0.243714431	-0.105805661	-0.536655936	-0.158863296	-0.078509685	-0.438503557	-0.522108363	-0.129417582	-0.186073618	-0.442818533	-0.297487829	-0.090500871	-0.623216028	-0.031894338	-0.147623428	-0.063281811	-0.54992172	-0.302046009	-0.466926392	-0.602024828	-0.492120762	-0.392908276	-0.166225538	-0.639969409	0.104410025	-0.082330798	-0.293668325	-0.314373563	-0.318463692	-0.236876746	-0.180657122	-0.484554946	-0.264308334	-0.513811304	-0.406591703	-0.30179928	-0.116670707	-0.190873053	-0.41503607	-0.353145855	-0.243721589	-0.080684645	-0.307369529	-0.365550119	-0.567678755
KEGG_CIRCADIAN_RHYTHM_MAMMAL	-0.380062326	-0.676052376	-0.273912561	-0.381553666	-0.222294141	-0.383002664	-0.674811258	-0.110478005	-0.348289014	-0.08880851	-0.280506874	-0.543352701	-0.592523581	0.113333442	-0.004423837	0.263888942	-0.464924641	-0.395161664	-0.065827951	-0.103080487	-0.673713257	-0.535000769	-0.685612016	-0.245446492	-0.256847506	-0.026107546	0.239376765	-0.669759497	-0.360921325	-0.060965536	-0.689491025	-0.247725638	-0.475166708	-0.231941263	-0.739859796	-0.690843722	-0.383165056	-0.456878329	0.075245492	0.186980104	-0.412798036	-0.421860425	-0.273132388	-0.121441949	-0.403846441	-0.382552158	-0.072548231	-0.69538797	-0.250562183
KEGG_CITRATE_CYCLE_TCA_CYCLE	-0.444361903	-0.63876543	-0.310267404	-0.465174843	-0.212375103	-0.380762202	-0.55075606	-0.429079339	-0.376681962	-0.56094264	-0.498664463	-0.481744203	-0.421770698	-0.427420668	-0.323958225	-0.390001476	-0.548482047	-0.361067104	-0.108939823	-0.23743043	-0.709722166	-0.34907068	-0.723686992	-0.645770244	-0.493190937	-0.633585406	-0.116324351	-0.706654381	0.026902549	-0.284451616	-0.494182863	-0.397154406	-0.719055584	-0.252415418	-0.375661825	-0.504188471	-0.443792101	-0.636261933	-0.595999974	-0.595909041	-0.472421787	-0.01697881	-0.668385804	-0.539936157	-0.406438938	-0.431921199	-0.475517667	-0.605484226	-0.471338416
KEGG_COLORECTAL_CANCER	-0.297274432	-0.50497741	-0.22114287	-0.132242085	-0.291967511	-0.186228304	-0.538810823	-0.229873818	-0.168094583	-0.548710694	-0.45909677	-0.132341243	-0.279012477	-0.478421672	-0.135035959	-0.173525541	-0.584663733	-0.111006453	-0.140521425	-0.076104784	-0.408919676	-0.275841446	-0.43651916	-0.600587457	-0.386212754	-0.242674736	-0.034512572	-0.565549323	-0.041446361	-0.286546794	-0.415991367	-0.267242202	-0.307399673	-0.205837737	-0.085864844	-0.492505213	-0.165790113	-0.458006398	-0.379838652	-0.036594033	-0.125141697	0.095046472	-0.457238798	-0.250490466	-0.144559139	-0.097844524	-0.125444153	-0.402416925	-0.593565768
KEGG_COMPLEMENT_AND_COAGULATION_CASCADES	-0.345418726	-0.192194892	-0.172962436	-0.173681778	-0.222972532	-0.230382287	-0.127716431	-0.265090111	-0.260387615	-0.236121599	-0.083070523	-0.202329439	-0.169942015	-0.106624776	-0.256290571	-0.339638257	-0.1449138	-0.322983117	-0.378881205	-0.128573639	-0.057569273	-0.24495794	-0.189943592	-0.146960856	-0.226674311	-0.290678524	-0.298236246	-0.168305325	-0.341183993	-0.369127076	-0.349834531	-0.251807271	-0.155137747	-0.137321199	-0.38745688	-0.078346592	-0.086181111	-0.128943271	-0.174233541	-0.207389707	-0.332041123	-0.266293364	-0.297673672	-0.279593878	-0.171852057	-0.282302242	-0.31923491	-0.149714013	-0.147979232
KEGG_CYSTEINE_AND_METHIONINE_METABOLISM	-0.264527872	-0.514102717	-0.239171586	-0.009102028	-0.343542064	-0.470752777	-0.50700711	-0.13681249	-0.331791648	-0.588504998	-0.293257114	-0.436651271	-0.413681942	-0.320141512	-0.57199838	-0.194680773	-0.241156858	-0.336720752	-0.211203356	-0.343573984	-0.494538494	-0.363880323	-0.537069553	-0.429638156	-0.270126453	-0.424238572	-0.309590599	-0.333131184	-0.104210203	0.110370587	-0.445507998	-0.145220102	-0.520940513	-0.268355128	0.039773234	-0.490013693	-0.315783587	-0.50279729	-0.262942367	-0.528541343	-0.347451357	-0.150636023	-0.456245747	-0.33520035	-0.419521002	-0.337942457	-0.050631052	-0.48036386	-0.586893753
KEGG_CYTOKINE_CYTOKINE_RECEPTOR_INTERACTION	-0.319158108	-0.265819974	-0.305317625	-0.202013336	-0.249357037	-0.333271509	-0.264705034	-0.304959798	-0.287914255	-0.288759308	-0.231627921	-0.13719237	-0.249681949	-0.217747992	-0.270763195	-0.22499823	-0.373837544	-0.320298139	-0.305487421	-0.307098236	-0.319084782	-0.364262182	-0.223312691	-0.347358594	-0.234447025	-0.335532216	-0.244488456	-0.36188847	-0.432056858	-0.31595346	-0.308319327	-0.270190409	-0.260385057	-0.352900202	-0.311380455	-0.249643381	-0.221174894	-0.270500719	-0.287182395	-0.234767661	-0.316404377	-0.283806064	-0.328657026	-0.345636576	-0.305455417	-0.250109787	-0.298754369	-0.226202618	-0.240926202
KEGG_CYTOSOLIC_DNA_SENSING_PATHWAY	-0.196524206	-0.520103949	-0.334032654	-0.455141261	-0.170976033	-0.217367006	-0.467600857	-0.51256887	-0.353537938	-0.319299414	-0.50470755	-0.314568389	-0.29042709	-0.438060175	-0.309063889	-0.307810217	-0.370045044	-0.237165204	-0.333100885	-0.255653106	-0.401084273	-0.37637454	-0.401495109	-0.521020372	-0.439750357	-0.152644446	-0.518111179	-0.504774152	-0.133122507	-0.27711466	-0.537834816	-0.4015192	-0.488437747	-0.165324704	-0.279452876	-0.376783745	-0.125281705	-0.463968845	-0.405265357	-0.157106168	-0.206475064	-0.014987195	-0.458282139	-0.111848612	-0.427037213	-0.24485167	-0.527675042	-0.277094763	-0.430086191
KEGG_DILATED_CARDIOMYOPATHY	-0.112602631	-0.294282837	-0.248105244	0.009987526	-0.094006414	-0.017012602	-0.171464273	-0.189133685	-0.137787075	-0.238557066	-0.241499919	-0.203917365	-0.28698029	-0.196190309	-0.136423738	-0.047186853	-0.424425233	-0.068726886	-0.234162198	-0.153670816	-0.370267729	-0.240310111	-0.350701419	-0.379033241	-0.242290194	-0.185625172	-0.146531973	-0.405127993	-0.169994773	-0.169235745	-0.183555164	-0.136523721	-0.261300506	-0.183755965	-0.065559533	-0.407155924	-0.100739745	-0.349105341	0.017671122	-0.164024675	-0.206652475	-0.050094227	-0.267386704	-0.35686341	-0.21113325	-0.254404256	0.059524526	-0.259525664	-0.146708892
KEGG_DNA_REPLICATION	-0.33208891	-0.574123589	-0.471945784	-0.542994558	-0.293551592	-0.464451684	-0.651918701	-0.462991303	-0.414719614	-0.517318954	-0.600950964	-0.556246712	-0.466811996	-0.613297153	-0.358948717	-0.499685951	-0.584867773	-0.55929919	-0.402307364	-0.555813572	-0.580050733	-0.439290669	-0.541206948	-0.425053809	-0.607670793	-0.238780123	-0.389596049	-0.566097058	0.239242267	-0.379968839	-0.51943443	-0.437323167	-0.584689851	-0.371944478	-0.31113332	-0.447730225	-0.462178012	-0.501097202	-0.26181856	-0.417078907	-0.36826394	-0.45517573	-0.312525922	-0.490730811	-0.420685223	-0.377032028	-0.664451276	-0.608883753	-0.58414953
KEGG_DORSO_VENTRAL_AXIS_FORMATION	-0.275936979	-0.372431608	-0.271731429	-0.226272326	-0.275661763	-0.106678128	-0.140697428	-0.096936018	-0.105820011	-0.197241077	-0.199584797	-0.374464902	-0.400646731	-0.219114681	-0.428702746	-0.272828341	-0.138602496	-0.112626289	-0.372910159	0.043101498	-0.246133104	0.045379814	-0.183227067	-0.504092891	-0.106827741	-0.125250714	-0.239105037	-0.257399933	-0.22013269	-0.092644431	-0.075689151	-0.137006256	-0.290067692	-0.045257288	-0.266471568	-0.426632057	-0.198559032	-0.255985429	-0.21631561	-0.047163764	-0.14180405	0.089399735	-0.200025503	-0.134026927	-0.045851114	-0.092534584	-0.249127362	-0.236945265	-0.167837743
KEGG_DRUG_METABOLISM_CYTOCHROME_P450	0.090155365	-0.106897472	-0.050113318	0.114468786	0.098830805	0.008204515	-0.10668729	0.299484928	-0.111975428	-0.062401156	-0.132287959	-0.066560935	0.018584472	-0.132815627	-0.040238047	0.223063837	-0.108765337	0.153402849	0.052712153	-0.087497971	-0.049544687	-0.138186932	0.024538501	0.087045728	-0.123327361	0.21806938	0.171247036	-0.095124204	-0.04683064	0.064599074	-0.029551839	0.312443185	-0.117971039	0.091441203	0.282229037	0.017476021	-0.094952372	-0.001737908	-0.092453547	-0.143889671	-0.054967825	-0.033814394	-0.029584835	-0.056941877	0.204388653	-0.089236504	-0.000234064	-0.042323937	-0.114623282
KEGG_DRUG_METABOLISM_OTHER_ENZYMES	-0.086066358	-0.28152	-0.381287505	-0.269836798	-0.157144354	-0.339142673	-0.407270054	-0.081822034	-0.244721082	-0.409602034	-0.458496006	-0.07531907	-0.440553471	-0.342884649	0.249953244	0.126482982	-0.290193349	-0.181164337	-0.411886064	-0.069975996	-0.396572281	-0.359426891	-0.323462679	-0.296744646	-0.438605193	-0.28733169	-0.410076047	-0.262516437	-0.467936273	-0.4190523	-0.326917881	-0.500773239	-0.074075452	-0.278001901	-0.410375133	-0.233699904	-0.44910816	-0.27666246	-0.34369195	-0.387198308	-0.48497415	-0.117869731	-0.216442694	-0.263625412	0.018850327	-0.555564094	-0.279643174	-0.354212894	-0.301792418
KEGG_ECM_RECEPTOR_INTERACTION	-0.299456241	-0.236488861	-0.218916448	-0.078886145	-0.236139168	-0.236341535	-0.136105192	-0.302530674	-0.253139036	-0.36032732	-0.238890939	-0.308455012	-0.333976057	-0.147777256	-0.079484203	-0.237495977	-0.344073531	-0.187462352	-0.376317545	-0.30901565	-0.278133988	-0.315505344	-0.174987622	-0.194225954	-0.005093098	-0.340508785	-0.351995557	-0.271853888	-0.366364735	-0.308119883	-0.274337509	-0.296042571	-0.267253559	-0.334282502	-0.160983597	-0.244563384	-0.089627559	-0.151782967	-0.148172391	-0.26013777	-0.280878648	-0.252284742	-0.182717476	-0.279073431	-0.295133689	-0.1909091	-0.336834194	-0.256955535	-0.154145112
KEGG_ENDOCYTOSIS	-0.373338789	-0.496840683	-0.39530904	-0.400992582	-0.318523794	-0.309583207	-0.522058998	-0.268407144	-0.368261628	-0.341974263	-0.412034819	-0.368622148	-0.387540708	-0.429583444	-0.318457926	-0.312421306	-0.550704766	-0.374057097	-0.26536019	-0.213969296	-0.558083888	-0.25833308	-0.480213688	-0.562702775	-0.470192199	-0.332451988	-0.281646755	-0.597392435	-0.19820647	-0.358527184	-0.469518376	-0.373868405	-0.609788208	-0.311486018	-0.345993706	-0.33829593	-0.397917623	-0.502988904	-0.36158728	-0.303312864	-0.320449583	-0.322460361	-0.566301473	-0.420667029	-0.361904178	-0.407238754	-0.307941999	-0.401762021	-0.518004275
KEGG_ENDOMETRIAL_CANCER	-0.449076638	-0.584437431	-0.324370789	-0.338738978	-0.173758578	-0.211591462	-0.452081138	-0.306399966	-0.179202162	-0.693526848	-0.41684335	-0.044202185	-0.371510334	-0.597622254	-0.353606422	-0.318139103	-0.569776967	-0.08978338	-0.16072926	-0.026898861	-0.520782723	-0.304966586	-0.382933104	-0.434875819	-0.329839655	-0.298334249	-0.194887226	-0.601511134	-0.183630603	-0.2741033	-0.313966925	-0.268110116	-0.331951564	-0.293035503	-0.411722918	-0.402126655	-0.342147625	-0.520780056	-0.595129636	-0.334099445	-0.257510427	-0.055936128	-0.470350851	-0.505946383	-0.317283436	-0.263479174	-0.358964014	-0.346157227	-0.525973382
KEGG_EPITHELIAL_CELL_SIGNALING_IN_HELICOBACTER_PYLORI_INFECTION	-0.205842669	-0.470116447	-0.417705752	-0.154715226	-0.166864284	-0.326538811	-0.476007842	-0.131703756	-0.365569189	-0.187665552	-0.458048034	-0.32313824	-0.284844567	-0.429561341	-0.118437529	-0.182451694	-0.476997683	-0.144091486	-0.229307681	-0.062035252	-0.426228721	-0.072761357	-0.217350439	-0.469479145	-0.44916254	-0.368243467	-0.200803882	-0.508637708	-0.059344511	-0.17056069	-0.500549357	-0.187325256	-0.445713359	0.025661714	-0.136741295	-0.570607943	-0.172771715	-0.439451788	-0.300914342	-0.201001634	-0.188458022	0.080198568	-0.264658959	-0.421909664	-0.244998248	-0.195347544	-0.217797475	-0.494910997	-0.365071018
KEGG_ERBB_SIGNALING_PATHWAY	-0.18671784	-0.504177422	-0.151227531	-0.167125632	-0.300205367	-0.051290503	-0.383757461	-0.189945013	-0.190486831	-0.34856466	-0.450873016	-0.223824792	-0.194175799	-0.327608022	-0.181490295	-0.189402252	-0.459851563	-0.134718748	0.020757979	-0.013715729	-0.362258319	-0.314756609	-0.397043437	-0.480586755	-0.408974586	-0.28309837	-0.121866174	-0.613466963	-0.061009344	-0.155048507	-0.288409268	-0.241571203	-0.244474093	-0.245563783	-0.126772644	-0.378231487	-0.240461745	-0.431884088	-0.340414077	-0.170328045	-0.190903841	-0.061875692	-0.386011001	-0.353746609	-0.182526327	-0.170899311	-0.212164696	-0.323732404	-0.37079081
KEGG_ETHER_LIPID_METABOLISM	-0.000985314	-0.465789955	-0.522712041	-0.365914102	-0.338411433	-0.228856702	-0.169755914	-0.41326694	-0.37102515	-0.272965528	-0.381373169	-0.039189117	-0.309923254	-0.23799015	-0.379535369	-0.188199402	-0.332347392	-0.126049999	-0.355248259	-0.291625337	-0.314262659	-0.136990416	-0.490874033	-0.473655872	-0.3464839	-0.353334699	-0.230860587	-0.45536515	-0.187440927	-0.334814933	-0.490662652	-0.448521983	-0.480050302	-0.353209499	-0.349659597	-0.501029331	-0.322281777	-0.46503038	-0.203666047	-0.331142894	-0.207899463	-0.424145942	-0.224903244	-0.523806374	-0.331395886	-0.437378003	-0.192353016	-0.101044694	-0.476573661
KEGG_FATTY_ACID_METABOLISM	-0.421630851	-0.402405796	-0.547764603	-0.553351585	-0.132582538	-0.31021987	-0.487666938	-0.335945821	-0.177974029	0.000434105	-0.373614136	-0.347190009	-0.10790023	-0.446928618	-0.325856058	0.056600297	-0.549774878	-0.373966132	-0.310200134	-0.41860604	-0.478071959	-0.332458069	-0.126415833	-0.32995425	-0.270526136	-0.35755561	-0.024914339	-0.387344075	-0.032580744	-0.381042027	-0.570655881	-0.287131196	-0.208344194	-0.456584481	-0.445364283	-0.373050294	-0.39537293	-0.544326694	-0.294102883	-0.478860811	-0.211448656	-0.040460501	-0.310025373	-0.277411696	-0.155248246	-0.385008166	-0.303440423	-0.464768775	-0.41559868
KEGG_FC_EPSILON_RI_SIGNALING_PATHWAY	-0.395031879	-0.469327483	-0.398829278	-0.303012059	-0.417761899	-0.215048766	-0.456951934	-0.235027902	-0.26485242	-0.456194646	-0.435841313	-0.240804076	-0.177856923	-0.461054622	-0.16999677	-0.280052632	-0.469494771	-9.04E-05	-0.185899638	-0.08271505	-0.351615561	-0.406628286	-0.379448183	-0.513586894	-0.440945505	-0.349622364	-0.269395799	-0.589892355	-0.213311687	-0.083899992	-0.395711346	-0.295206828	-0.375294336	-0.157982697	-0.312056278	-0.442400501	-0.249092642	-0.354528201	-0.435182676	-0.227725525	-0.219030262	-0.011962851	-0.446121449	-0.498598399	-0.262049677	-0.37808853	-0.323031974	-0.29331998	-0.466636102
KEGG_FC_GAMMA_R_MEDIATED_PHAGOCYTOSIS	-0.13442561	-0.33187684	-0.24427897	-0.194874023	-0.170492843	-0.158257196	-0.393498358	-0.094699692	-0.059141274	-0.289971021	-0.458399776	-0.194534268	-0.256394221	-0.341496268	0.036680689	-0.017081541	-0.454701796	0.086291926	-0.023227661	0.041849972	-0.306993382	-0.144588355	-0.420850772	-0.524067582	-0.341148581	-0.13892277	-0.267269182	-0.569697839	0.018688634	0.139078494	-0.332555305	-0.084045227	-0.437418685	-0.072006902	0.068775364	-0.269087427	-0.122180954	-0.318555771	-0.120657894	-0.158010666	-0.182678887	0.226996767	-0.373980504	-0.246235489	-0.175993578	-0.0797392	-0.142055456	-0.184086667	-0.350583225
KEGG_FOCAL_ADHESION	-0.066120781	-0.368027919	-0.230423911	-0.028960947	-0.085428442	-0.08778161	-0.269740408	-0.10560418	-0.084853053	-0.20837944	-0.2609749	-0.083380934	-0.263007353	-0.229356736	0.020453689	-0.010612344	-0.277581938	0.063329997	-0.020684887	-0.054523549	-0.344602338	-0.166247248	-0.294465028	-0.366396361	-0.285340222	-0.087073912	-0.064196404	-0.410942348	-0.050624275	-0.026070701	-0.320645358	0.006812572	-0.342342875	-0.201552677	-0.025539356	-0.271136046	-0.054864115	-0.292224961	-0.046418123	-0.167215714	-0.045135018	0.076909154	-0.190651409	-0.160365184	-0.156140765	-0.083315091	-0.076416119	-0.174624251	-0.355882463
KEGG_FOLATE_BIOSYNTHESIS	-0.588985003	-0.538509082	-0.55901702	-0.315605012	-0.588937362	-0.317935999	-0.537365328	-0.37236548	-0.582476095	-0.563535989	-0.549147241	-0.566816066	-0.577845159	-0.548283321	-0.583766518	0.21367661	-0.538128425	-0.588292196	0.026632611	-0.035621813	-0.535524225	-0.35249284	-0.201357411	-0.178434865	-0.544800647	-0.338917973	-0.595785079	-0.528600884	-0.149254601	-0.598543896	-0.54996643	-0.595838425	-0.54346264	0.022714921	-0.351782422	-0.549911947	-0.300913915	-0.53547376	-0.288264542	-0.314315519	-0.589968306	-0.398929392	-0.546265265	-0.313164511	-0.328701417	-0.58173682	0.380306154	-0.229157746	-0.182197921
KEGG_FRUCTOSE_AND_MANNOSE_METABOLISM	-0.225901477	-0.353037214	-0.510905461	-0.411782301	-0.141456453	-0.521232623	-0.559782547	-0.141144404	-0.41571979	-0.42792994	-0.575000315	-0.324797345	-0.28780622	-0.393430959	-0.516878667	-0.218165316	-0.535841327	-0.320454489	-0.33837349	0.110841505	-0.345084067	-0.246132129	-0.383967334	-0.469461562	-0.488444724	-0.339674794	-0.377532015	-0.553159605	-0.005054111	-0.264055947	-0.381114283	-0.253015787	-0.358408138	-0.513501128	-0.387816462	-0.286215752	0.090720035	-0.348138854	-0.101714688	-0.412657896	-0.228476431	-0.509579716	-0.571383054	-0.327888107	-0.291170907	-0.487990559	-0.248573075	-0.417608911	-0.564485099
KEGG_GALACTOSE_METABOLISM	-0.021428506	-0.277503595	-0.550056786	-0.2989389	-0.332338539	-0.512041445	-0.378809579	-0.146028472	-0.464400076	-0.559306749	-0.413507963	-0.475479456	-0.390095886	-0.413723542	-0.578902178	-0.606557194	-0.490642349	-0.22245099	-0.266681922	-0.221945009	-0.476397624	-0.356722292	-0.517357829	-0.37326799	-0.392318855	-0.326911481	-0.273014643	-0.342948855	-0.259712721	-0.351518265	-0.398929699	-0.337857696	-0.503487784	-0.32487896	-0.380443635	-0.303279918	-0.179529297	-0.128634065	-0.480964723	-0.295336258	0.077160605	-0.552745067	-0.523495787	-0.450076415	-0.405291808	-0.472937279	-0.323964132	-0.543056608	-0.498553786
KEGG_GAP_JUNCTION	-0.287789178	-0.454151372	-0.299900583	-0.134483322	-0.184823296	-0.05845097	-0.335876665	-0.098763017	-0.130790065	-0.22088953	-0.376234693	-0.318390843	-0.284658162	-0.413272045	-0.265264261	-0.125189258	-0.295022804	-0.146762193	-0.146018376	-0.004833474	-0.300555322	-0.163502873	-0.200483817	-0.345770387	-0.326139343	-0.07948235	-0.279313601	-0.470577241	-0.140502936	-0.142845097	-0.240480248	-0.158100855	-0.315536452	-0.090033137	-0.105403493	-0.260778463	-0.283959178	-0.419295851	-0.284107407	-0.129706429	-0.152570166	0.125523476	-0.311245306	-0.064348243	-0.177899184	-0.221545815	-0.119255104	-0.416136194	-0.238737023
KEGG_GLIOMA	-0.450077725	-0.514522364	-0.294250632	-0.149831542	-0.164940361	-0.041247819	-0.399956173	-0.174646327	-0.180579459	-0.471524637	-0.427947155	-0.18166729	-0.192041315	-0.45185479	-0.250067769	-0.293387017	-0.473458626	-0.060147242	0.087463076	0.01499115	-0.379144353	-0.270455255	-0.392599308	-0.433182645	-0.433947482	-0.279923965	-0.185136164	-0.575167613	0.043524729	-0.17872074	-0.234961873	-0.289667647	-0.342486146	-0.112055452	-0.181987738	-0.491812204	-0.281030212	-0.505806719	-0.537057205	-0.355785098	-0.055872825	-0.123188511	-0.357726242	-0.539495004	-0.182848727	-0.162801201	-0.247157392	-0.270912678	-0.513352001
KEGG_GLUTATHIONE_METABOLISM	-0.257457668	-0.432263607	-0.323257571	-0.114816461	-0.310991885	-0.399243097	-0.433267297	-0.117980229	-0.292802719	-0.418333283	-0.479314087	-0.415558861	-0.38116367	-0.366193425	-0.429916372	-0.207960629	-0.30258149	-0.202280198	-0.296643447	-0.205679469	-0.309595575	-0.274595951	-0.349652721	-0.240154278	-0.330006385	-0.285649685	-0.392118014	-0.4180088	0.146715623	-0.285351358	-0.270507234	0.089246863	-0.384395445	-0.269840235	-0.260151352	-0.286835191	-0.27752155	-0.291671591	-0.329463505	-0.420065941	-0.363332449	-0.437247168	-0.279188477	-0.388425141	-0.25391298	-0.32809974	-0.124711492	-0.432178435	-0.445464402
KEGG_GLYCEROLIPID_METABOLISM	-0.295754563	-0.236301712	-0.492195875	-0.495948297	-0.2173109	-0.360511851	-0.50156136	-0.447383272	-0.318868861	-0.168425392	-0.331324584	-0.442794213	-0.307714743	-0.385209254	-0.300429648	-0.26095924	-0.371922217	-0.305775561	-0.468198425	-0.51259671	-0.497436435	-0.358410274	-0.446157312	-0.503651516	-0.340703735	-0.397604166	-0.429646278	-0.490324437	-0.347051496	-0.384216159	-0.335452194	-0.382844743	-0.37867285	-0.454707163	-0.422338907	-0.32360006	-0.471504047	-0.430975019	-0.412701692	-0.373967887	-0.34028659	-0.196296928	-0.348135812	-0.437897833	-0.275287033	-0.348425993	-0.361684996	-0.312301407	-0.505490071
KEGG_GLYCEROPHOSPHOLIPID_METABOLISM	-0.270332364	-0.458047973	-0.571132916	-0.456396696	-0.489264377	-0.329964249	-0.547480649	-0.381433324	-0.404598197	-0.523283881	-0.445706704	-0.477754762	-0.502173746	-0.341590335	-0.43345285	-0.466641722	-0.539441152	-0.477581482	-0.495315456	-0.517985869	-0.542520394	-0.387018383	-0.492662775	-0.583651115	-0.48598029	-0.462923836	-0.48524035	-0.572535483	-0.255085474	-0.452447525	-0.485742723	-0.515825717	-0.509790692	-0.427105194	-0.535230632	-0.469814731	-0.446831213	-0.546818622	-0.53497284	-0.480191039	-0.551898397	-0.412708952	-0.522548619	-0.491884472	-0.412733269	-0.415903989	-0.531588454	-0.36986002	-0.524351073
KEGG_GLYCINE_SERINE_AND_THREONINE_METABOLISM	-0.348793791	-0.148155052	-0.383765648	-0.439283027	-0.337394928	-0.429262702	-0.30933055	-0.265153753	-0.432600603	-0.39931994	-0.192686865	-0.161480952	-0.296591431	-0.214918998	-0.326293221	-0.389856603	-0.314816418	-0.440886681	-0.20615115	-0.373499188	-0.296470793	-0.352511384	-0.221274868	-0.31913709	-0.338587608	-0.247527327	-0.354048153	-0.127920996	0.023565702	-0.318857484	-0.220527412	-0.220663984	-0.329662496	-0.352704166	-0.451789257	-0.212845841	-0.432699053	-0.30523769	-0.430751682	-0.177917475	-0.331430391	-0.344388012	-0.348368689	-0.389165118	-0.110308033	-0.427736782	-0.335026391	-0.221497772	-0.324237523
KEGG_GLYCOLYSIS_GLUCONEOGENESIS	-0.20844952	-0.315928643	-0.365038255	-0.26409522	-0.091557311	-0.441306748	-0.498704141	0.010921868	-0.195395949	-0.342467008	-0.344753989	-0.443893797	0.037578669	-0.282290738	-0.442582491	-0.126973091	-0.447000855	-0.131445287	-0.105140783	-0.003994582	-0.352606529	-0.261654906	-0.421234944	-0.398904019	-0.469893209	-0.172442287	0.064255839	-0.483141786	0.019600659	-0.25050215	-0.318216911	-0.124491872	-0.516024468	-0.32162614	-0.176130542	-0.351483912	-0.099810054	-0.450612008	-0.297727804	-0.398937031	-0.124266014	-0.14448826	-0.327031321	-0.158115117	-0.198670037	-0.39294486	-0.139649099	-0.402020244	-0.368396902
KEGG_GLYCOSAMINOGLYCAN_BIOSYNTHESIS_CHONDROITIN_SULFATE	-0.183145107	-0.535306885	-0.453726556	0.027766537	-0.374742879	-0.110906341	-0.381438572	-0.309342154	-0.370092752	-0.172109604	-0.428884648	-0.579440071	-0.217134232	-0.275235758	-0.353328828	-0.507544422	-0.537134015	-0.413222594	-0.562228516	-0.454720497	-0.532659558	-0.151671835	-0.416262973	-0.393947139	-0.289442792	-0.169486492	-0.044496993	-0.369883658	-0.418393053	-0.276871233	-0.547935756	-0.432402501	-0.391006742	-0.352415732	0.043802468	-0.274766758	-0.484605226	-0.533815224	-0.243379956	-0.534242858	-0.418916184	-0.364347292	-0.406959174	-0.164253865	-0.424087334	-0.331105716	-0.265872457	-0.396223467	-0.2306598
KEGG_GLYCOSAMINOGLYCAN_BIOSYNTHESIS_HEPARAN_SULFATE	-0.357262113	-0.256470188	-0.368366603	-0.222629895	-0.340306728	-0.300999214	-0.258794722	-0.50734808	-0.299550169	-0.110892487	-0.322912434	-0.106821774	-0.276432801	-0.028237483	-0.328368788	-0.527411847	-0.266942004	-0.329385782	-0.389265655	-0.277317689	-0.244718056	-0.364849213	-0.153461393	-0.108242284	-0.157204782	-0.24925512	-0.343558236	-0.235716057	-0.254301678	-0.236229375	-0.151931959	-0.215466016	-0.284981358	-0.473408723	-0.250238674	-0.326308561	-0.441634958	-0.254879429	-0.438334114	-0.314477717	-0.078220387	-0.532917759	-0.31556574	-0.060506937	-0.468484952	-0.29491973	-0.213573598	-0.344244917	-0.277947017
KEGG_GLYCOSAMINOGLYCAN_BIOSYNTHESIS_KERATAN_SULFATE	-0.077345149	-0.347788405	0.03562632	-0.440433762	-0.489822104	0.312002409	-0.350918755	0.086421058	0.188377379	-0.000915958	-0.116749246	-0.452120087	-0.23362906	-0.169226115	-0.07115248	-0.569514357	-0.55398071	-0.634470032	0.066618383	-0.354684288	-0.341114825	-0.337127772	-0.567730616	-0.359420431	-0.379577054	0.287463928	-0.316322069	-0.543240256	0.11774701	-0.281294138	-0.381044612	-0.090488664	-0.366134213	-0.238269719	-0.099699615	-0.574605696	-0.627922416	-0.548839534	-0.038461452	-0.423572197	-0.511769807	-0.166431654	-0.385951272	-0.422814394	-0.516255468	0.188901636	-0.437763135	-0.374434647	-0.559414459
KEGG_GLYCOSAMINOGLYCAN_DEGRADATION	-0.238234082	-0.526297231	-0.439682562	-0.34754274	-0.375056058	-0.35327004	-0.526303892	-0.429243046	-0.361208203	-0.458146441	-0.276339443	-0.483419252	-0.614277824	-0.274322495	-0.217296275	-0.051106992	-0.207949162	-0.112476737	-0.465973546	-0.170522454	-0.52144494	-0.392204331	-0.100190157	-0.532453626	-0.544470466	-0.377957072	-0.267245285	-0.514658009	-0.600714483	-0.514908529	-0.402362895	-0.372288592	-0.233407342	-0.407608174	-0.452438196	-0.409223675	-0.19232106	-0.21257529	-0.329392007	-0.475401831	-0.366097363	-0.595676885	-0.391557547	-0.310157776	-0.637939971	0.208178844	-0.637896336	-0.122567461	-0.380585592
KEGG_GLYCOSPHINGOLIPID_BIOSYNTHESIS_GANGLIO_SERIES	-0.501929038	-0.298931528	-0.562673734	-0.608183626	-0.472792658	-0.47645893	-0.482305756	-0.548144939	-0.571027331	-0.412308345	-0.346451847	-0.421956519	-0.443436228	-0.680156231	-0.631092191	-0.140759432	-0.65779668	-0.186391261	-0.539394948	-0.172563255	-0.649808399	-0.183093879	-0.215530298	-0.315456044	-0.669742188	-0.369457714	-0.740370932	-0.645679218	-0.161008277	-0.613349226	-0.50299751	-0.649418993	-0.322565122	-0.358090106	-0.513631424	-0.519624233	-0.469411301	-0.652863346	-0.608783228	-0.725509782	-0.606840292	-0.683903928	-0.359676206	-0.698364793	-0.733139881	-0.143772027	-0.619840367	-0.223702047	-0.662251634
KEGG_GLYCOSPHINGOLIPID_BIOSYNTHESIS_GLOBO_SERIES	-0.320457097	-0.148854867	-0.002385521	-0.471146394	0.133015566	-0.089990836	0.085923939	-0.17089872	-0.25612272	-0.422564611	0.051791766	-0.26273055	-0.287543276	-0.379779785	-0.322012784	0.070736481	-0.347568105	-0.323830913	-0.371288522	-0.15938371	-0.338222312	-0.057291723	-0.198384061	-0.16270286	-0.366901143	0.105469588	-0.491808453	-0.328539647	0.126186434	-0.497472749	-0.376130795	-0.344936149	0.098358386	0.129628221	-0.112821945	-0.382149086	-0.462115762	-0.339362964	-0.296480164	-0.465895538	-0.092002445	-0.529150348	0.037286079	-0.413227068	-0.479891086	0.21159964	-0.317860914	0.015445472	-0.3554654
KEGG_GLYCOSPHINGOLIPID_BIOSYNTHESIS_LACTO_AND_NEOLACTO_SERIES	-0.003377226	-0.07665219	-0.000184588	-0.269395382	-0.143344138	0.069482211	-0.221682097	-0.059934029	-0.245977024	0.103235987	0.136561977	-0.205498259	-0.397576741	-0.120374832	-0.134913718	-0.391914821	-0.22978914	-0.425399369	0.096855361	0.061405738	-0.027859134	-0.182445776	-0.110372928	-0.235030246	-0.085443181	0.012546937	-0.19580164	-0.199903504	-0.191293226	-0.292163142	-0.09263677	-0.145672136	-0.247922703	-0.152568371	-0.282792775	-0.290197616	-0.409512552	-0.217733797	-0.091784057	-0.253504128	-0.010006233	-0.12358137	-0.119893623	-0.167286461	-0.152999227	-0.077634806	-0.431598551	-0.150184891	-0.24077799
KEGG_GLYCOSYLPHOSPHATIDYLINOSITOL_GPI_ANCHOR_BIOSYNTHESIS	-0.559474695	-0.539058577	-0.59137536	-0.702728129	-0.615122584	-0.416519081	-0.539223438	-0.575893569	-0.637047578	-0.666982082	-0.569834694	-0.269381609	-0.687579257	-0.443977241	-0.436839961	-0.512364193	-0.542562963	-0.639634067	-0.669454909	-0.47370611	-0.607198198	-0.567043503	-0.559764433	-0.545492342	-0.556929603	-0.711317769	-0.469701949	-0.599838339	-0.406691017	-0.636386993	-0.634413078	-0.659788815	-0.553247129	-0.552311856	-0.666287011	-0.324720894	-0.522288896	-0.608765028	-0.53203982	-0.640239338	-0.534865082	-0.523349856	-0.565114773	-0.469154811	-0.539242998	-0.405360272	-0.56218781	-0.58134292	-0.161942814
KEGG_GLYOXYLATE_AND_DICARBOXYLATE_METABOLISM	-0.710327384	-0.463914793	-0.358528336	-0.416917798	-0.091776322	-0.701799992	-0.466367381	-0.510163015	0.166321476	-0.682695462	-0.661422738	-0.208611089	-0.413174246	-0.324178219	-0.621374733	-0.535022743	-0.503003313	-0.548758514	-0.315867297	-0.361616564	-0.642831153	-0.40384939	-0.657611315	-0.648154602	-0.500928628	-0.455703957	-0.314464886	-0.638072137	0.475935048	-0.6408518	-0.297900862	-0.470979191	-0.651614471	-0.469000468	-0.016126545	-0.499343521	-0.528154901	-0.642176745	-0.602769238	-0.407372898	-0.237429636	-0.01531998	-0.65888389	-0.527238837	-0.421472675	-0.600973526	-0.289938093	-0.53201195	-0.477771243
KEGG_GNRH_SIGNALING_PATHWAY	-0.100348554	-0.511253588	-0.301260237	0.029312632	-0.148966959	0.056168021	-0.355970236	-0.016199879	-0.146591284	-0.280783302	-0.514956745	-0.20010682	-0.105663753	-0.445567768	-0.294112838	-0.108019657	-0.407121232	-0.103938066	-0.021363014	0.173812741	-0.392961097	-0.213550749	-0.173720618	-0.414455077	-0.35314928	-0.17243669	-0.12746727	-0.541752461	0.065935375	-0.103708615	-0.323588937	-0.136420679	-0.457764076	-0.139206311	-0.185786875	-0.302522725	-0.291712356	-0.43961416	-0.315008531	-0.159188608	-0.045728726	0.019583272	-0.478334433	-0.261175799	-0.132674282	-0.207754855	-0.102560452	-0.332536419	-0.30364615
KEGG_GRAFT_VERSUS_HOST_DISEASE	-0.881730493	-0.856285641	-0.872450884	-0.897542592	-0.855479081	-0.885200979	-0.874164204	-0.868895647	-0.879466311	-0.900075797	-0.856737794	-0.883835827	-0.863342821	-0.866094756	-0.871711143	-0.890304991	-0.907740234	-0.876002394	-0.892057714	-0.879602395	-0.872299552	-0.854133682	-0.871252336	-0.87023324	-0.848502813	-0.895731274	-0.89163535	-0.897318231	-0.896812938	-0.901760433	-0.893003965	-0.883392128	-0.894163111	-0.894206194	-0.900645431	-0.852541081	-0.869363674	-0.917439814	-0.887283156	-0.873442843	-0.867603373	-0.870419348	-0.901641998	-0.879306807	-0.880250836	-0.867970163	-0.89428982	-0.874432707	-0.869149026
KEGG_HEDGEHOG_SIGNALING_PATHWAY	-0.020058804	-0.047723453	0.249097069	-0.014877969	0.210597742	0.217206349	-0.092730391	0.122562059	0.310263149	0.169848558	0.025691487	0.198256802	-0.067257016	0.223896028	0.127349635	0.064245336	0.046399762	-0.021842295	0.22389312	-0.113612051	0.142024711	0.012303131	0.041611839	0.002876677	0.199703291	0.131313214	0.097990177	0.007432268	0.147076518	0.181470017	-0.041788368	-0.056876875	-0.028025634	0.141053947	-0.008857883	-0.088901668	-0.000322458	-0.005693755	0.079655035	0.053652456	0.280245649	0.175563483	0.034394996	0.073773854	0.272356541	-0.101556268	0.087340904	0.009438301	0.17878862
KEGG_HEMATOPOIETIC_CELL_LINEAGE	-0.158339294	-0.276937484	-0.214374509	-0.091651001	-0.359206058	-0.288171749	-0.178914897	-0.202592247	-0.274172666	-0.35773471	-0.28031116	-0.148995859	-0.2348083	-0.264151641	-0.308816151	-0.14012769	-0.44244364	-0.325022511	-0.286862027	-0.237921248	-0.314703685	-0.289468575	-0.336874228	-0.27318198	-0.15790966	-0.204448591	-0.30056028	-0.359665898	-0.23897638	-0.377820192	-0.339543181	-0.162343956	-0.452709021	-0.341187598	-0.188304985	-0.28403016	-0.134282447	-0.369987	-0.147364077	-0.162049672	-0.314446186	-0.07297864	-0.434759892	-0.124186164	-0.168897335	-0.218174881	-0.206849085	-0.216599029	-0.246978498
KEGG_HISTIDINE_METABOLISM	-0.221608805	-0.13061157	-0.218869987	-0.179175322	-0.090162249	-0.191473362	0.128622674	-0.120153297	-0.033976948	-0.014102012	0.213233001	-0.254770832	-0.174969117	-0.183148007	-0.180917328	-0.289057318	-0.13787111	0.057936254	-0.375980851	-0.123311334	0.025611646	-0.11545465	-0.168080504	-0.142015672	-0.162830022	-0.350085463	-0.087075461	0.02179241	-0.149655344	-0.369144788	-0.170665887	-0.202779494	-0.054389654	-0.108475195	-0.369395999	-0.183644089	-0.155203477	-0.127649748	-0.297193112	-0.034777035	-0.191086425	-0.301999441	0.136712939	-0.221499473	0.07470972	-0.149549661	-0.22256269	-0.050425546	-0.146605004
KEGG_HOMOLOGOUS_RECOMBINATION	-0.124525537	-0.625023881	-0.246128581	-0.37588282	-0.236876791	-0.653036834	-0.624749305	-0.416000293	-0.403781869	-0.202424901	-0.517881195	-0.559044437	-0.40327334	-0.634139162	-0.333678387	-0.382038964	-0.51668032	-0.604934729	-0.512604994	-0.374265428	-0.513122575	-0.509771963	-0.528980189	-0.408565073	-0.541069439	-0.337121617	-0.354959879	-0.621448566	-0.147739736	-0.53886087	-0.414369351	-0.44664942	-0.506968927	-0.51493948	-0.332534691	-0.541306791	-0.549542354	-0.30309653	-0.20818017	-0.344147378	-0.086608274	-0.234894851	-0.549799413	-0.467147816	-0.410707325	-0.494852193	-0.449680741	-0.560765864	-0.517600985
KEGG_HUNTINGTONS_DISEASE	-0.32529009	-0.607882279	-0.528251303	-0.189114035	-0.206275703	-0.358863838	-0.640007921	-0.079825948	-0.343751365	-0.45758879	-0.495082234	-0.399537954	-0.266434721	-0.550461519	-0.315570409	0.033378213	-0.623849	-0.42505736	-0.235882774	-0.164084252	-0.537438476	-0.117077497	-0.525330149	-0.574286567	-0.531310147	-0.178574119	-0.237475237	-0.607239668	0.11837244	-0.292228429	-0.466610397	-0.246934256	-0.603982907	-0.326174972	-0.034078433	-0.541485446	-0.291218923	-0.647645414	-0.240776639	-0.278898762	-0.330306946	-0.045271561	-0.527239757	-0.481239721	-0.102729877	-0.307879648	-0.34427046	-0.546119885	-0.595192799
KEGG_HYPERTROPHIC_CARDIOMYOPATHY_HCM	-0.186334381	-0.330824497	-0.281013493	-0.02113027	-0.168393022	-0.113338981	-0.195072839	-0.244977539	-0.223830635	-0.263744399	-0.218893089	-0.22050281	-0.333184669	-0.255830051	-0.196098263	-0.075467394	-0.461781955	-0.118091897	-0.214700832	-0.203068794	-0.367378795	-0.217679046	-0.338163871	-0.415577148	-0.267873329	-0.296683953	-0.131521088	-0.353925525	-0.225758424	-0.173878377	-0.190741728	-0.197157245	-0.281740141	-0.244261966	-0.082460998	-0.482080199	-0.130586072	-0.341000878	0.005181361	-0.192736286	-0.336013873	-0.135897616	-0.192430763	-0.405438996	-0.316367853	-0.248281459	0.019382071	-0.308197011	-0.2481848
KEGG_INOSITOL_PHOSPHATE_METABOLISM	-0.420682073	-0.31419614	-0.280291495	-0.233507507	-0.316219164	-0.435206117	-0.497515606	-0.488788412	-0.226527256	-0.34931165	-0.624887052	-0.40668528	-0.428378213	-0.196330029	-0.207169724	-0.466839709	-0.324019218	-0.128804522	0.04776955	-0.306788636	-0.485881364	-0.193599482	-0.472088069	-0.326846062	-0.289858369	-0.315672773	-0.269528638	-0.548056861	-0.315570864	-0.299701486	-0.415876919	-0.262698103	-0.39234444	-0.179606698	-0.361978801	-0.333443918	-0.314994091	-0.431646109	-0.403619809	-0.486086041	-0.234245855	-0.311870313	-0.311490369	-0.483952768	-0.383927382	-0.255197604	-0.322816781	-0.482160939	-0.443724276
KEGG_INSULIN_SIGNALING_PATHWAY	-0.32327826	-0.534943041	-0.312771034	-0.297566119	-0.211376205	-0.25295305	-0.519898705	-0.302132731	-0.219108661	-0.520664673	-0.456866745	-0.281787048	-0.337143373	-0.377152872	-0.290141506	-0.262369011	-0.449017176	-0.23072072	-0.196693553	-0.141322014	-0.505294753	-0.19728464	-0.344271204	-0.462367498	-0.431248672	-0.256854246	-0.192072857	-0.571924547	-0.201181055	-0.218541214	-0.465406612	-0.192119911	-0.445495408	-0.185114159	-0.206232152	-0.380905006	-0.311982502	-0.490589675	-0.313966485	-0.418723779	-0.141160038	-0.116870743	-0.456782427	-0.352137437	-0.324449061	-0.2872393	-0.210152577	-0.397317407	-0.537439159
KEGG_INTESTINAL_IMMUNE_NETWORK_FOR_IGA_PRODUCTION	-0.740652678	-0.687163263	-0.602711119	-0.696016624	-0.629542924	-0.682225978	-0.670602827	-0.622832436	-0.691224875	-0.726716028	-0.616762332	-0.724045639	-0.689743924	-0.686750926	-0.727040505	-0.655288082	-0.764782925	-0.589894633	-0.684500946	-0.64722594	-0.652460668	-0.641649881	-0.675644065	-0.595252376	-0.617819386	-0.748431693	-0.681392637	-0.738860923	-0.697161915	-0.757861581	-0.673563824	-0.74213444	-0.629078825	-0.73138762	-0.740619891	-0.654707111	-0.702434695	-0.756291436	-0.709204831	-0.706814688	-0.671684186	-0.626788121	-0.654613448	-0.689064127	-0.679264028	-0.642383249	-0.718492755	-0.682845897	-0.608022988
KEGG_JAK_STAT_SIGNALING_PATHWAY	-0.199898512	-0.196517494	-0.225929539	0.017122879	-0.206783466	-0.186475961	-0.335237726	-0.194808586	-0.130767607	-0.289392506	-0.262554858	-0.013645325	-0.251934295	-0.198416218	-0.143129627	0.003480291	-0.412623705	0.012247922	-0.134632434	-0.047943114	-0.259439008	-0.045007412	-0.109821135	-0.391845059	-0.20029481	-0.118005172	-0.029201446	-0.399589213	-0.182816839	-0.113208549	-0.249361454	-0.119662122	-0.210543235	-0.255060571	-0.291323293	-0.269796757	-0.155978339	-0.221067653	-0.140627256	-0.160174146	-0.069764359	-0.043930576	-0.130255343	-0.136338586	-0.188786786	-0.098864569	-0.170540143	-0.149515507	-0.303495172
KEGG_LEISHMANIA_INFECTION	-0.498835191	-0.571658324	-0.53145359	-0.569072083	-0.569345279	-0.527348278	-0.588959701	-0.519355322	-0.447367863	-0.560233708	-0.556584708	-0.570608012	-0.619966609	-0.621696603	-0.440352425	-0.549902746	-0.658216508	-0.494259421	-0.531407044	-0.446245978	-0.570054007	-0.569956527	-0.510852557	-0.565162383	-0.507890742	-0.521346345	-0.525518947	-0.664034455	-0.516326387	-0.556606712	-0.601468547	-0.602593411	-0.523563076	-0.569673467	-0.598133724	-0.599235134	-0.559527249	-0.639712498	-0.542312537	-0.52671133	-0.493326669	-0.467223723	-0.553757127	-0.480526692	-0.558485649	-0.495699345	-0.517851139	-0.583776553	-0.54651199
KEGG_LEUKOCYTE_TRANSENDOTHELIAL_MIGRATION	-0.08054103	-0.403212002	-0.230374846	0.028746416	-0.019611564	-0.089737335	-0.312282871	0.13687043	-0.042933789	-0.09157921	-0.407438066	-0.123072724	-0.052957718	-0.231759969	0.088829649	0.042464717	-0.3592776	0.054368918	0.102745526	0.124036186	-0.361994395	-0.044607429	-0.222856252	-0.361369661	-0.387515873	0.061473628	0.096026407	-0.445426483	0.048898282	0.120731863	-0.385822677	0.123808982	-0.345798784	-0.011044801	0.117931135	-0.286033957	0.068974026	-0.372381143	0.040137481	-0.108960717	0.018507304	0.200725807	-0.217921325	-0.190859044	0.140449843	0.016010161	0.103831555	-0.15870488	-0.328448909
KEGG_LIMONENE_AND_PINENE_DEGRADATION	-0.392049549	-0.536748255	-0.573746953	-0.373599275	0.286435941	-0.265243114	-0.536447724	-0.123586851	0.027418363	0.50352848	-0.261817442	-0.24907414	0.273719446	-0.557818813	-0.002105265	0.145473035	-0.538284302	-0.075865001	-0.431939458	-0.15115594	-0.532841353	0.080323495	-0.216720426	-0.253790539	-0.209440193	-0.086736303	-0.320220414	-0.52763215	0.132255641	-0.318325059	-0.55604902	0.27866961	-0.195676577	-0.355943883	-0.095009728	-0.235950646	-0.609543527	-0.533776338	-0.274490828	-0.610411727	-0.053719176	-0.184727129	-0.052929643	-0.578455271	-0.060304036	-0.0011096	-0.354704375	-0.565866364	-0.188857914
KEGG_LINOLEIC_ACID_METABOLISM	-0.135349903	0.073209831	-0.024881112	-0.122836343	-0.133749423	-0.100064056	0.070252112	0.084762286	-0.114354946	-0.056000918	0.01611514	-0.056757433	-0.084266394	0.013483552	-0.125633169	-0.171457477	0.063652425	-0.130950355	-0.153497887	-0.165906705	0.082864999	-0.148306692	0.031081922	0.05939198	0.037343072	-0.138167973	-0.146744188	0.089138567	0.206455923	-0.151266246	0.032425262	0.193156793	0.04907293	0.186841975	-0.147420976	0.013207003	0.216311638	0.073628191	-0.094912455	-0.113338128	-0.133462066	0.031764764	0.02237255	-0.02558845	-0.135659436	-0.092990169	-0.134852155	0.260902442	0.054993774
KEGG_LONG_TERM_DEPRESSION	-0.211449371	-0.42879308	-0.205294323	0.079487162	-0.060341959	0.001035145	-0.251822742	-0.187117815	0.07954774	-0.105859626	-0.424376677	-0.18556131	-0.254848287	-0.413492749	-0.266917598	-0.119264888	-0.259765205	-0.086209971	-0.177548262	0.100554451	-0.423165878	-0.183382544	-0.180264561	-0.26205644	-0.280001191	-0.055388301	-0.171694917	-0.428135159	0.118368671	-0.118417756	-0.231719796	-0.064048061	-0.21126709	0.054880172	-0.016819131	-0.133786607	-0.149421471	-0.489981001	-0.387677761	-0.126158034	-0.041793629	0.134547976	-0.465784663	0.028176862	-0.239134943	-0.169600854	-0.27531786	-0.163443558	-0.263945482
KEGG_LONG_TERM_POTENTIATION	-0.117062642	-0.428704061	-0.30941511	0.099545317	-0.212434432	0.146025593	-0.435459537	0.039015825	-0.121461446	-0.301157329	-0.481861357	-0.150904884	-0.214216804	-0.274699267	-0.119187326	-0.095419866	-0.374649506	-0.007396291	-0.06862946	-0.018360161	-0.464285933	-0.285047678	-0.148826678	-0.449789832	-0.383107248	-0.109406598	-0.123355712	-0.545137109	0.217386673	-0.050458996	-0.397696114	-0.023872747	-0.495319149	-0.115280047	-0.046949084	-0.256988879	-0.315899465	-0.558104334	-0.269530435	-0.27499628	0.026150618	-0.035992598	-0.396478132	-0.137215874	-0.141767543	-0.143077984	-0.086185948	-0.34832099	-0.413167304
KEGG_LYSINE_DEGRADATION	-0.502358562	-0.483711324	-0.367379219	-0.332112653	-0.118284894	-0.355255536	-0.604738689	-0.357507285	-0.338067478	-0.118950797	-0.500593318	-0.241594077	-0.371504022	-0.446015812	-0.335239562	-0.159170444	-0.411486078	-0.395474388	-0.425867746	-0.440684335	-0.409068447	-0.060067422	-0.192216079	-0.555881904	-0.505765815	-0.294522217	-0.408890409	-0.53832128	-0.196697143	-0.200231213	-0.556544212	-0.185479204	-0.497590421	-0.241525439	-0.305239646	-0.396949375	-0.476311465	-0.349238797	-0.470570568	-0.292876271	-0.306952296	-0.229286097	-0.205001835	-0.475660895	-0.184543599	-0.475405449	-0.3657587	-0.399097579	-0.430903468
KEGG_LYSOSOME	-0.218918345	-0.435433741	-0.477205914	-0.290117322	-0.296232531	-0.370869571	-0.417108391	-0.372889592	-0.305774245	-0.419823444	-0.370220134	-0.348131662	-0.354012472	-0.376031837	-0.246351068	-0.225932414	-0.460282689	-0.335363926	-0.357102227	-0.322751106	-0.535964463	-0.25175017	-0.326729769	-0.360200491	-0.360378729	-0.340149353	-0.38010892	-0.508443352	-0.246231174	-0.411106016	-0.467641327	-0.321280573	-0.459038162	-0.119903392	-0.295993046	-0.279388174	-0.348080471	-0.509228403	-0.401671048	-0.3075042	-0.382384673	-0.191872134	-0.45660694	-0.375554905	-0.458589595	-0.288424546	-0.351759391	-0.303698351	-0.345726564
KEGG_MAPK_SIGNALING_PATHWAY	-0.219759541	-0.44103636	-0.345306955	-0.156254626	-0.347420282	-0.167948416	-0.430682102	-0.218225358	-0.212060787	-0.263729801	-0.406942252	-0.20383283	-0.23834498	-0.39469243	-0.204275235	-0.238364325	-0.446439827	-0.175180141	-0.272239163	-0.110834425	-0.394741041	-0.199812685	-0.326046851	-0.438437639	-0.386698548	-0.220296489	-0.241077873	-0.493413294	-0.168368701	-0.185445024	-0.32687937	-0.318432663	-0.404657556	-0.23381665	-0.220090217	-0.398695413	-0.227358883	-0.438943233	-0.299692572	-0.180133961	-0.181504007	-0.11658316	-0.390083245	-0.209993124	-0.224569057	-0.240074314	-0.254278411	-0.289278223	-0.420918283
KEGG_MATURITY_ONSET_DIABETES_OF_THE_YOUNG	0.449099594	0.578427862	0.516752685	0.45916845	0.451090639	0.471294565	0.57632687	0.418067519	0.463724225	0.497723033	0.542298222	0.635180445	0.480649941	0.540369713	0.457769019	0.607691063	0.5722519	0.454696644	0.426255523	0.406529975	0.584620603	0.431767654	0.551579267	0.569498737	0.555318895	0.444550176	0.433185767	0.588542118	0.301611307	0.428709022	0.55252658	0.443811691	0.562912852	0.443488851	0.43411939	0.540178778	0.470712888	0.578561149	0.474298908	0.464196763	0.451699421	0.38698582	0.545681591	0.516227135	0.448559398	0.475471228	0.448977528	0.530658287	0.566719393
KEGG_MELANOGENESIS	-0.21853575	-0.311695583	-0.19148997	-0.027947964	-0.088885883	0.062977306	-0.274935696	0.031831694	0.059525183	-0.232045163	-0.278463628	-0.093521809	-0.12391054	-0.292723976	-0.083816488	-0.055889362	-0.279209754	-0.19694506	0.03894463	0.052363269	-0.304405376	-0.12988564	-0.15361319	-0.282260904	-0.199720287	-0.085467192	-0.092031751	-0.422831376	0.010596189	-0.192281268	-0.286527972	0.042080433	-0.291236615	-0.108503786	-0.044228373	-0.167789021	-0.148861847	-0.395547879	-0.207134233	-0.049433554	-0.058583269	0.070498315	-0.354692873	-0.134782974	0.050498144	-0.218370174	-0.007809206	-0.231238119	-0.17014276
KEGG_MELANOMA	-0.418501814	-0.434042952	-0.262402715	-0.031447985	-0.0632607	-0.060379744	-0.359284812	-0.226809973	-0.158457124	-0.470854239	-0.366369363	-0.06703981	-0.168330946	-0.450581505	-0.28509922	-0.274193411	-0.422157254	-0.139600043	-0.102513532	-0.136422937	-0.332132078	-0.221146056	-0.337313528	-0.296078729	-0.382550134	-0.338557564	-0.253330611	-0.460336928	0.034001966	-0.118770676	-0.182843006	-0.270391645	-0.227741128	-0.101791286	-0.263861656	-0.404238948	-0.240708892	-0.424550664	-0.509343025	-0.306225584	-0.045677444	-0.233214983	-0.330943094	-0.450224517	-0.26280861	-0.137681333	-0.263979629	-0.224150608	-0.474584244
KEGG_METABOLISM_OF_XENOBIOTICS_BY_CYTOCHROME_P450	0.012199688	-0.120034749	-0.073650453	0.037933218	0.009460766	-0.021063881	-0.120466253	0.221835383	-0.168300841	-0.107202944	-0.153561384	-0.109505661	-0.036748071	-0.154361762	-0.107488886	0.133488303	-0.124391205	0.081932967	-0.042624399	-0.177622512	-0.058968647	-0.22970969	0.013671011	0.083627199	-0.142189354	0.157374515	0.087119476	-0.103406105	-0.114720805	-0.029697959	-0.043363251	0.267513971	-0.135480919	-0.015147455	0.199610523	0.003653693	-0.158232963	-0.007155588	-0.151471093	-0.202833553	-0.099501104	-0.116558228	-0.044867071	-0.079081079	0.114494806	-0.149354239	-0.089482947	-0.061184124	-0.131527554
KEGG_MISMATCH_REPAIR	-0.17108191	-0.690299131	-0.388682176	-0.453498043	-0.115994853	-0.43473142	-0.690178423	-0.325256024	-0.583963956	-0.437958764	-0.701404795	-0.611350516	-0.572502191	-0.701250312	-0.390685576	-0.452160906	-0.691510645	-0.380935311	-0.431976111	-0.440878938	-0.575361293	-0.654119738	-0.698105924	-0.576081359	-0.367417857	-0.298454431	0.083804737	-0.563797328	0.073221208	-0.69105532	-0.699024356	-0.300909551	-0.694853738	-0.498571258	-0.302030496	-0.367294938	-0.653021804	-0.453986577	-0.366908701	-0.375811823	-0.40120686	-0.283382481	-0.497647172	-0.529219143	-0.68175916	-0.23650003	-0.731954602	-0.705485402	-0.693623717
KEGG_MTOR_SIGNALING_PATHWAY	-0.272880204	-0.400884545	-0.290948763	-0.056426612	-0.100638154	-0.311079236	-0.493862846	-0.404889643	-0.090471161	-0.528267997	-0.345403734	-0.017736081	-0.310486563	-0.317175178	-0.346566876	-0.188088161	-0.499972837	-0.041320501	-0.142504611	-0.065551964	-0.396296904	-0.14998233	-0.528929846	-0.425576788	-0.51901474	-0.268170816	-0.273809017	-0.485518377	-0.177172173	-0.18799183	-0.317606175	-0.036059807	-0.354319144	-0.083346187	-0.247307502	-0.487277181	-0.307334709	-0.502899153	-0.31760928	-0.40289938	-0.023597063	-0.199922769	-0.496254323	-0.479978827	-0.262998256	-0.269236906	-0.267996837	-0.318888997	-0.394929531
KEGG_N_GLYCAN_BIOSYNTHESIS	-0.339382911	-0.398088064	-0.248002496	-0.272938811	-0.442133834	-0.305452575	-0.331514875	-0.180804172	-0.317526392	-0.328964239	-0.2389544	-0.445152914	-0.247906748	-0.163896495	-0.228789175	-0.302803576	-0.512318754	-0.386220091	-0.28472983	-0.152801914	-0.619181588	-0.131009788	-0.539808497	-0.527321492	-0.421629949	-0.204782715	-0.25745766	-0.501926761	-0.223143755	-0.273535142	-0.362816117	-0.258815331	-0.630382933	-0.351677113	-0.270714591	-0.375907627	-0.18582532	-0.512821493	-0.311792216	-0.221129026	-0.359674203	-0.027687944	-0.427072618	-0.528154742	-0.535070885	-0.295887121	-0.207993465	-0.389660433	-0.521978321
KEGG_NATURAL_KILLER_CELL_MEDIATED_CYTOTOXICITY	-0.733325897	-0.736866271	-0.746246284	-0.737271034	-0.749562661	-0.71742342	-0.738189124	-0.740446555	-0.734762333	-0.761440446	-0.718027282	-0.743766348	-0.73924234	-0.725158697	-0.657942397	-0.746581341	-0.752492039	-0.689648284	-0.742303906	-0.698220631	-0.727414891	-0.742175678	-0.711526521	-0.733918682	-0.70708836	-0.729480439	-0.747503899	-0.775935222	-0.758962774	-0.717232507	-0.740115083	-0.729363061	-0.734263983	-0.695006039	-0.760650925	-0.729827074	-0.75035287	-0.756441642	-0.714744056	-0.722056684	-0.7214073	-0.716706718	-0.757184357	-0.751033237	-0.726998494	-0.715217808	-0.737598999	-0.717417795	-0.756824715
KEGG_NEUROACTIVE_LIGAND_RECEPTOR_INTERACTION	0.028851206	0.13007821	0.042760963	0.046594501	0.016473313	0.041027775	0.115233457	-0.063182701	-0.016458299	0.049652594	0.120482888	0.037136467	0.028919601	0.098638809	0.069280281	0.008211629	0.126944557	-0.005129185	0.001491282	-0.026054371	0.143502455	0.03025048	0.111052071	0.157521231	0.078989925	0.082646941	0.026282569	0.105999837	-0.076324426	0.028335499	0.092626133	0.006983258	0.166854109	0.051974276	0.011422479	0.158197667	0.065686305	0.136379652	0.095160594	0.037321422	0.003409387	-0.06779948	0.113740194	0.085222647	0.014850789	0.131373328	-0.001515914	0.064473125	0.159344124
KEGG_NEUROTROPHIN_SIGNALING_PATHWAY	-0.268557525	-0.496738719	-0.389216643	-0.084589739	-0.244626735	-0.154695001	-0.598314492	-0.170928597	-0.260278569	-0.35399413	-0.535191988	-0.097149236	-0.188046058	-0.447004913	-0.132709595	-0.138248669	-0.515468868	0.019406775	-0.046748463	0.007860846	-0.443263558	-0.211027787	-0.368504338	-0.575118337	-0.493671977	-0.197236446	-0.046271939	-0.615075344	0.128722638	0.014422506	-0.48272102	-0.180558609	-0.516012253	-0.254034086	-0.106962696	-0.436113913	-0.260665647	-0.496807317	-0.225892332	-0.225801685	-0.146620707	-0.066459229	-0.404862424	-0.145827471	-0.146566092	-0.108031592	-0.176130156	-0.302847678	-0.527098288
KEGG_NICOTINATE_AND_NICOTINAMIDE_METABOLISM	0.036751332	-0.42148182	-0.394428484	-0.174386019	-0.096708085	-0.298897418	-0.319828127	-0.098802909	-0.191524122	-0.167662448	-0.217259005	-0.132915091	-0.155564546	-0.114405052	-0.316882666	-0.103344813	-0.325651333	-0.172328411	-0.248588467	-0.040962633	-0.311591011	-0.178045512	-0.351032361	-0.328900273	-0.316762404	0.066694689	-0.366616461	-0.292478604	-0.099231387	-0.351502951	-0.20001741	-0.059944877	-0.312465084	-0.130480315	-0.338252714	-0.074332996	-0.173006041	-0.167220463	-0.314193878	-0.16477571	-0.193488817	-0.354998785	-0.252968137	-0.351146767	-0.254665707	-0.373952504	-0.06055447	-0.235227245	-0.332578421
KEGG_NITROGEN_METABOLISM	-0.110086925	-0.272733347	-0.114312546	-0.069170677	-0.217245832	0.153986152	-0.085399111	0.072223376	0.126116871	-0.158000618	0.088475639	0.199177644	-0.012343623	-0.126543096	0.104808566	0.022487977	-0.090815145	-0.292734116	-0.24610609	0.000299326	-0.269593105	-0.109533557	-0.15621957	-0.277243269	0.230380622	0.163717792	0.106537832	-0.057435901	-0.213759467	-0.127061338	0.15860319	-0.212979881	0.110237529	-0.276420928	-0.082240647	-0.126569083	-0.04778701	0.050935	-0.03936982	-0.185455674	-0.055683623	0.141493667	0.189977891	0.048526274	-0.2991627	-0.174220338	0.085072564	0.02586122	0.227262419
KEGG_NOD_LIKE_RECEPTOR_SIGNALING_PATHWAY	-0.132012515	-0.463698659	-0.38921186	-0.063026048	-0.395394997	-0.287994944	-0.377847039	-0.169300869	-0.31067114	-0.07529847	-0.414113496	-0.233622426	-0.290909646	-0.325291863	-0.091003095	-0.195296034	-0.354702739	-0.127051191	-0.304681152	-0.202208126	-0.461469698	-0.289631145	-0.225860391	-0.546657587	-0.342663276	-0.261306557	-0.354879476	-0.51050503	-0.16261166	-0.194479108	-0.390506522	-0.321192755	-0.521851722	-0.231535503	-0.345720381	-0.501612679	-0.323506251	-0.463470945	-0.438608841	-0.236221433	-0.128956656	-0.093222194	-0.189973854	-0.353547588	-0.367134292	-0.253743369	-0.120592706	-0.459255391	-0.437682676
KEGG_NON_HOMOLOGOUS_END_JOINING	0.366830879	-0.460759088	-0.080754156	0.077277024	0.21520086	-0.608118893	-0.688247659	-0.212053024	-0.009737342	0.099738053	-0.02529168	-0.120823843	-0.362534817	-0.514016415	0.013711937	-0.256224987	-0.263572114	0.045571688	-0.187422398	-0.192742594	-0.452942054	-0.000140156	-0.287149192	-0.215915361	0.011185638	-0.135495504	-0.419648593	-0.189838305	-0.022608456	-0.023330788	-0.477144263	-0.364472864	-0.46868297	-0.194694352	-0.199659909	-0.038945615	-0.08155882	-0.685745608	0.058172911	-0.179325588	0.033623995	0.049273876	-0.699858398	-0.101468002	0.003826512	-0.322584218	-0.178126255	-0.513452133	-0.465479003
KEGG_NON_SMALL_CELL_LUNG_CANCER	-0.358832594	-0.544307412	-0.415459626	-0.303511166	-0.235048591	-0.057388393	-0.475992697	-0.316590774	-0.115592133	-0.502952175	-0.444299319	-0.207685011	-0.297552485	-0.560742548	-0.228469583	-0.356768279	-0.534965799	-0.037000016	-0.146797228	-0.098937878	-0.487127989	-0.372124741	-0.465752869	-0.554998099	-0.438335355	-0.221844709	-0.278019801	-0.610284769	-0.07565055	-0.148281366	-0.202832481	-0.359855509	-0.368125194	-0.167750944	-0.30152617	-0.449931613	-0.351310725	-0.535129873	-0.528829211	-0.381428223	-0.150865704	-0.114731981	-0.423940194	-0.526978257	-0.340497256	-0.355241663	-0.393923855	-0.304011679	-0.50584388
KEGG_NOTCH_SIGNALING_PATHWAY	-0.353627893	-0.466268778	-0.306646842	-0.423476797	-0.398628928	-0.160088647	-0.531463514	-0.253870477	-0.124650911	-0.137480237	-0.328911984	-0.346870057	-0.516597412	-0.39492592	-0.238177256	-0.136931415	-0.358410939	-0.326106809	-0.198171619	-0.21258054	-0.457136505	-0.275252851	-0.492056388	-0.474492159	-0.501043902	-0.284202834	-0.118343975	-0.458118952	-0.144854873	-0.208753722	-0.592538802	-0.230962747	-0.361995849	-0.411313406	-0.176066803	-0.445851311	-0.441296646	-0.461815072	-0.074256707	-0.333376759	-0.45176166	-0.241761015	-0.330060813	-0.255278033	-0.13402959	-0.202646947	-0.190301901	-0.346968746	-0.426109299
KEGG_NUCLEOTIDE_EXCISION_REPAIR	-0.350638003	-0.620520431	-0.592451403	-0.297982512	-0.434587269	-0.47528856	-0.565268229	-0.363420705	-0.380793689	-0.530389792	-0.382106159	-0.487419706	-0.516066411	-0.546567092	-0.19430367	-0.307631547	-0.566858658	-0.199521667	-0.343371727	-0.321978475	-0.54627244	-0.426203097	-0.539319122	-0.497366539	-0.570450479	-0.354410325	-0.145419166	-0.660833109	0.043168653	-0.535222617	-0.674834145	-0.073108142	-0.634853853	-0.398687691	-0.387364882	-0.542276039	-0.448093932	-0.382469531	-0.398805961	-0.318165639	-0.259104896	-0.353579086	-0.537210323	-0.460395801	-0.510442123	-0.346204304	-0.330606294	-0.539752731	-0.635261067
KEGG_O_GLYCAN_BIOSYNTHESIS	-0.016440327	-0.088665141	-0.162230205	-0.261233248	-0.257518948	-0.287037939	-0.09707776	-0.324547128	-0.114289942	-0.32491764	-0.254566922	-0.463005423	-0.237406124	-0.272024599	-0.001648984	-0.219841648	-0.351998857	-0.259473135	-0.060856245	0.060376419	-0.481298663	-0.278329089	0.007668407	-0.214836338	-0.243140894	-0.240952169	-0.054356282	-0.326444697	-0.34618097	-0.412710221	-0.52797371	-0.279971453	-0.230573433	-0.395992716	-0.161446913	-0.54010654	-0.240699596	-0.212333722	-0.103366926	-0.129434446	-0.250425733	-0.346061355	-0.389366645	-0.438862421	-0.51996961	-0.360771217	-0.280050589	-0.409853042	-0.504772822
KEGG_OLFACTORY_TRANSDUCTION	0.233845576	0.267932365	0.230832614	0.253749801	0.251294648	0.308769623	0.203330767	0.289055418	0.235946553	0.250967498	0.173374327	0.243672554	0.334629279	0.256124637	0.314086002	0.279803383	0.211255675	0.311032173	0.390851711	0.265496064	0.26341387	0.335368673	0.272272014	0.247148895	0.239907562	0.24020745	0.270259715	0.215966373	0.293428286	0.220135542	0.184954028	0.287207523	0.200230376	0.348165183	0.26673638	0.177222953	0.209135187	0.207543172	0.200212551	0.14005635	0.403670152	0.202026024	0.178066983	0.260340383	0.283395539	0.214887139	0.346650428	0.302208706	0.247932556
KEGG_ONE_CARBON_POOL_BY_FOLATE	-0.635107884	-0.658117973	-0.55750396	-0.33096251	-0.497802292	-0.182475006	-0.658381248	-0.279167252	-0.19619635	-0.699491016	-0.527630569	-0.281509418	-0.438067355	-0.677147671	-0.599791835	-0.428057879	-0.660644951	-0.580891067	-0.659844456	-0.615109006	-0.47918241	-0.64265119	-0.530390873	-0.662267587	-0.669382064	-0.48889807	-0.733835432	-0.482363811	-0.032879803	-0.349337697	-0.225381094	-0.658123896	-0.66615503	-0.384871734	-0.474199436	-0.523107236	-0.450255877	-0.656997901	-0.602043183	-0.20284183	-0.614976216	-0.436767955	-0.674374258	-0.541155955	-0.323259198	-0.712972926	-0.354686265	-0.538624069	-0.664131026
KEGG_OOCYTE_MEIOSIS	-0.028594715	-0.492351297	-0.346039305	-0.048041585	-0.182735639	-0.166907859	-0.519711172	0.082152594	-0.183785218	-0.316147148	-0.398534412	-0.26565174	-0.059781342	-0.28330957	-0.215879439	-0.147565819	-0.4106868	-0.160278398	-0.061216977	-0.114689242	-0.425140371	-0.031002426	-0.382464596	-0.450150874	-0.460466855	-0.185605765	-0.127133965	-0.454985145	0.117404765	-0.043975453	-0.465829744	-0.101678256	-0.538322037	-0.238541362	-0.145729525	-0.303571848	-0.197835151	-0.438365367	-0.198262239	-0.236379132	0.07582116	-0.123832446	-0.389960307	-0.263151784	-0.105287243	-0.226663179	-0.055193601	-0.209717907	-0.472545369
KEGG_OTHER_GLYCAN_DEGRADATION	-0.642910892	-0.702556147	-0.441148653	-0.694810372	-0.598254077	-0.744394159	-0.702516925	-0.560937085	-0.573536643	-0.641072016	-0.321228364	-0.552608186	-0.574932822	-0.715967905	-0.680226952	-0.471792117	-0.704180851	-0.499548287	-0.710003906	-0.48213565	-0.700476489	-0.596918218	-0.60418763	-0.474812814	-0.602367634	-0.696057642	-0.693668244	-0.577376793	-0.417915845	-0.760290514	-0.713131713	-0.754593912	-0.483259793	-0.514931077	-0.623457182	-0.630144304	-0.567023712	-0.701487915	-0.565531877	-0.644588959	-0.701923334	-0.453249823	-0.713818047	-0.726753947	-0.60803748	-0.503694432	-0.751475272	-0.315498699	-0.706628568
KEGG_OXIDATIVE_PHOSPHORYLATION	-0.428848197	-0.664493684	-0.597519661	-0.255166119	-0.232104176	-0.438957036	-0.630782935	-0.213983292	-0.4201773	-0.515809726	-0.533054645	-0.446367318	-0.246340886	-0.529741239	-0.400181677	-0.019041996	-0.625762934	-0.424992045	-0.308439833	-0.264618733	-0.674638231	-0.08750915	-0.494419725	-0.565246373	-0.602509919	-0.297190571	-0.224735091	-0.600885484	-0.020385802	-0.406840268	-0.491427897	-0.176875104	-0.611813716	-0.32327905	-0.072214092	-0.535678397	-0.279103868	-0.712054706	-0.263268037	-0.330024427	-0.400054044	-0.104136988	-0.517054561	-0.561379338	-0.163322155	-0.315729288	-0.283624645	-0.693018543	-0.58587312
KEGG_P53_SIGNALING_PATHWAY	-0.397600522	-0.465271909	-0.291037095	-0.010577749	0.075114154	-0.415952054	-0.512734958	-0.271985642	-0.437567694	-0.305330094	-0.349081281	-0.150897415	-0.265463584	-0.313062602	-0.095321896	-0.252039135	-0.47041558	-0.210763641	-0.100145364	-0.285845109	-0.412721345	-0.114642433	-0.447519665	-0.38704801	-0.40425118	-0.430225888	-0.275328175	-0.378130416	-0.075538897	-0.208725313	-0.36320711	-0.351997575	-0.450041016	-0.314478405	-0.324914314	-0.541562679	-0.305571656	-0.409381077	-0.312430933	-0.242915169	-0.204787981	-0.214141619	-0.289215066	-0.32997247	-0.265522703	0.011632327	-0.306535406	-0.393861312	-0.397861352
KEGG_PANCREATIC_CANCER	-0.188562941	-0.559615623	-0.258128906	0.013109835	-0.193419703	-0.15605173	-0.509427203	-0.199897599	-0.103829595	-0.346589318	-0.364928649	-0.011862231	-0.170499291	-0.453280546	-0.132089532	-0.020645972	-0.579798643	0.067808256	-0.120530941	-0.024994867	-0.265823649	-0.192623518	-0.526418197	-0.61001892	-0.483133151	-0.197586581	-0.117023699	-0.537082709	0.048592791	-0.109919325	-0.343065581	-0.164133207	-0.252844876	-0.151626483	-0.080033401	-0.464132555	-0.13680588	-0.365129081	-0.448170538	-0.149175538	0.012661452	-0.052833015	-0.474836449	-0.272244953	-0.312082111	-0.196829047	-0.216998311	-0.344698979	-0.454947015
KEGG_PANTOTHENATE_AND_COA_BIOSYNTHESIS	-0.326796288	-0.610494409	-0.440559391	-0.305919501	-0.68326579	-0.303177447	-0.611019883	-0.373215018	-0.30654481	-0.66122032	-0.63262155	-0.262870434	-0.491132726	-0.04904792	-0.287702774	-0.094838608	-0.613318364	0.050553021	-0.326829621	-0.203079997	-0.606873264	-0.367991229	-0.625958044	-0.151573214	-0.398050976	-0.338335052	-0.158410796	-0.602878717	-0.068255553	-0.475500059	-0.397851211	-0.302609103	-0.386760894	-0.132726621	-0.194867923	-0.41170107	-0.67499768	-0.608880101	-0.090487775	-0.461469287	-0.458987945	-0.553081467	-0.409062994	-0.651194166	0.084492755	-0.672835098	-0.516930036	-0.641013705	-0.15402833
KEGG_PARKINSONS_DISEASE	-0.405916466	-0.648115844	-0.628271083	-0.198353548	-0.227685776	-0.360079103	-0.629630886	-0.107557209	-0.342154372	-0.48387448	-0.487915068	-0.338618847	-0.175142119	-0.520121486	-0.361998241	0.013876631	-0.650660801	-0.390608801	-0.20285422	-0.182917434	-0.659131168	-0.10463342	-0.5386804	-0.561469152	-0.508012269	-0.159547117	-0.168787445	-0.610485984	0.096193823	-0.343449068	-0.501288682	-0.185438406	-0.538816161	-0.350858193	0.01620448	-0.528031209	-0.22113905	-0.709998354	-0.20402603	-0.316539047	-0.401934633	-0.049692113	-0.499498547	-0.47110572	-0.099956002	-0.216519644	-0.214190799	-0.603044007	-0.571184917
KEGG_PATHOGENIC_ESCHERICHIA_COLI_INFECTION	-0.070489029	-0.349142529	-0.177354636	-0.134397286	-0.047732303	-0.008455981	-0.524951046	0.072426335	-0.164165483	-0.349688514	-0.497228075	-0.347986231	-0.259150694	-0.585437581	0.034586537	0.201558973	-0.566161736	0.055776252	-0.010499685	0.020211366	-0.381141936	0.057490303	-0.444317242	-0.561135582	-0.5566882	0.086673014	0.003099543	-0.556661442	0.038703031	-0.118334339	-0.383046806	0.112558606	-0.436614631	-0.143314917	0.177246061	-0.360112937	0.065971384	-0.592170342	-0.022448116	0.054388973	-0.180051003	0.264746208	-0.264156579	-0.138243676	-0.077417877	-0.144750398	0.042890203	-0.350585134	-0.38502541
KEGG_PATHWAYS_IN_CANCER	-0.151572631	-0.351175971	-0.206339423	-0.071679387	-0.164223696	-0.0512469	-0.358446534	-0.116946896	-0.052789009	-0.226521385	-0.298739358	-0.077763973	-0.211145397	-0.29813039	-0.110988046	-0.087214489	-0.431454096	0.004675817	-0.08265068	-0.04627417	-0.322981898	-0.095679369	-0.302286622	-0.385928911	-0.24636556	-0.172323069	-0.057545075	-0.454744788	-0.021412818	-0.090871185	-0.270549957	-0.140392839	-0.293594071	-0.167318092	-0.069364724	-0.338253418	-0.156111725	-0.323700197	-0.222593734	-0.159761248	-0.103858003	-0.015332921	-0.230206611	-0.224725714	-0.147333402	-0.108275641	-0.138281354	-0.307324588	-0.334185546
KEGG_PENTOSE_AND_GLUCURONATE_INTERCONVERSIONS	-0.177298993	0.067552903	-0.27347327	-0.372256202	-0.384484985	0.084937059	-0.171902507	0.006889384	-0.362771081	-0.30360031	-0.23051199	0.115623071	0.10966498	-0.232406033	0.062614439	-0.120158382	-0.178512159	0.288009775	-0.217177117	-0.247003885	0.011769822	-0.41478694	-0.214605737	-0.183657672	-0.207994274	0.266884212	-0.18372106	0.094887059	-0.350686692	0.008823497	-0.217513526	-0.170533036	-0.195929633	-0.396723298	0.016722129	-0.001854466	0.110826348	0.075807461	0.237072941	-0.364488711	0.052927183	-0.044042992	-0.222848833	-0.278268871	-0.388888126	-0.346813293	0.040035552	-0.251286687	-0.189444051
KEGG_PENTOSE_PHOSPHATE_PATHWAY	-0.184277097	-0.407869874	-0.561250378	-0.467163146	-0.188041048	-0.619880835	-0.612208182	-0.150049749	-0.27050262	-0.505830778	-0.565600213	-0.577473739	-0.534267111	-0.550917673	-0.588000227	-0.354277465	-0.614073895	-0.282062862	-0.392286031	-0.351417375	-0.300678065	-0.305913456	-0.549427097	-0.615702472	-0.623024364	-0.63270425	-0.306362854	-0.60509643	-0.097036218	-0.582857484	-0.538806932	-0.28013823	-0.526472644	-0.590966065	-0.463042023	-0.285050841	-0.359204454	-0.51148363	-0.255193067	-0.391054317	-0.273724853	-0.54467903	-0.626871062	-0.382060316	-0.176200152	-0.534035146	-0.283245882	-0.562608977	-0.617350826
KEGG_PEROXISOME	-0.387377677	-0.485148233	-0.442527499	-0.452271687	-0.530804461	-0.562534742	-0.488819936	-0.243445724	-0.603149189	-0.261976564	-0.41107203	-0.364345197	-0.343589256	-0.440663413	-0.449346545	-0.33606336	-0.518365846	-0.41097887	-0.353550102	-0.398906653	-0.470112539	-0.358718989	-0.439547614	-0.459696584	-0.389450266	-0.48510686	-0.255670106	-0.469530915	-0.273534144	-0.191321138	-0.549784229	-0.469343677	-0.413735708	-0.512470017	-0.32451759	-0.510318115	-0.404174424	-0.596472704	-0.480516294	-0.602208103	-0.362833637	-0.218629836	-0.592718879	-0.409663731	-0.399270721	-0.596423261	-0.366796127	-0.505292394	-0.570088033
KEGG_PHENYLALANINE_METABOLISM	-0.071593588	-0.44194586	-0.505083809	-0.353332131	-0.04466293	-0.007708616	-0.442684738	0.05263304	-0.554440992	-0.523882503	-0.223862123	-0.283395588	-0.320282924	-0.478410244	-0.301814747	-0.233553624	-0.446229514	-0.368565615	-0.580526974	-0.589711552	-0.435382676	-0.395211758	-0.467785444	-0.448662639	-0.46415538	-0.346475465	-0.371954774	-0.252504402	-0.419315085	-0.104467467	-0.470672838	-0.376087524	-0.457150289	-0.569743327	-0.102527398	-0.303826562	-0.306893908	-0.166703495	-0.548465829	-0.554910093	-0.057845916	-0.456085084	-0.472162868	-0.50735665	-0.566890444	0.244940163	0.097388519	-0.49117794	-0.452743194
KEGG_PHOSPHATIDYLINOSITOL_SIGNALING_SYSTEM	-0.317498708	-0.391372117	-0.204474333	-0.224752908	-0.143376771	-0.213575752	-0.496729676	-0.223029582	-0.174984232	-0.209096586	-0.533891226	-0.333479082	-0.203621558	-0.186207316	-0.149668399	-0.369219005	-0.258682806	-0.067961442	0.06943948	-0.27764219	-0.462509303	-0.192722172	-0.332362285	-0.364204306	-0.300665959	-0.126906144	-0.143405679	-0.570002518	-0.118176302	-0.213065714	-0.421176888	-0.242872297	-0.360570592	-0.093099438	-0.176507868	-0.304432404	-0.332780662	-0.464702244	-0.393685223	-0.36464477	-0.068391756	-0.001034245	-0.326060472	-0.426362988	-0.295050958	-0.24719334	-0.334713708	-0.260740582	-0.461622783
KEGG_PORPHYRIN_AND_CHLOROPHYLL_METABOLISM	-0.477601427	-0.409404546	-0.595806563	-0.455137558	-0.517817517	-0.129584251	-0.537967843	-0.24776928	-0.57473617	-0.413299123	-0.496609339	-0.544573054	-0.555864786	-0.466390609	-0.372493982	-0.15720876	-0.421706208	-0.486996517	-0.479072073	-0.248385441	-0.403230167	-0.386508947	-0.449250384	-0.546712731	-0.564951952	-0.500734938	-0.409173282	-0.521107354	-0.052127971	-0.598457506	-0.33568548	-0.365849528	-0.555642884	-0.2953621	-0.404111175	-0.461016752	-0.356210587	-0.533738579	-0.448501174	-0.262713335	-0.385541514	-0.552836364	-0.575920516	-0.502922548	-0.271416862	-0.621481503	-0.494599306	-0.588231707	-0.310368518
KEGG_PPAR_SIGNALING_PATHWAY	-0.197108008	-0.32778093	-0.245464218	-0.529425002	-0.125967281	-0.263061752	-0.331347597	-0.330338505	-0.239052237	-0.125278595	-0.051004183	-0.158259207	-0.100774914	-0.373316229	-0.238501506	-0.362088175	-0.339010023	-0.383360958	-0.215017273	-0.352337631	-0.44288725	-0.407848969	-0.24892174	-0.338412449	-0.106459524	-0.458067844	-0.321522078	-0.312647873	-0.085994499	-0.319409216	-0.42072288	-0.348865493	-0.184054866	-0.352213442	-0.439859941	-0.334214262	-0.218864609	-0.448505414	-0.250624201	-0.321484981	-0.277963794	-0.128420476	-0.259903692	-0.194299822	-0.088897318	-0.212037236	-0.202656186	-0.283373321	-0.402738489
KEGG_PRIMARY_BILE_ACID_BIOSYNTHESIS	-0.055677488	-0.295214893	-0.333572852	-0.110514764	-0.048833219	0.06169664	-0.295460272	-0.432724335	-0.106839809	-0.344549798	0.016695335	-0.047386098	-0.069855839	-0.317869303	-0.040215722	-0.455696739	-0.298107	-0.044866566	-0.099421529	0.110790726	-0.28905503	-0.131132774	-0.311306761	-0.078936084	-0.308732559	-0.398600044	0.15013712	-0.280956751	-0.252388308	0.235850659	-0.312816816	-0.114164171	-0.304609315	-0.399927561	-0.065220275	-0.08642948	0.215937324	-0.293742929	0.188730484	-0.372668363	-0.389261828	-0.164142677	-0.314656233	-0.335378448	-0.138410613	-0.105406307	0.171927329	-0.325666701	-0.302467685
KEGG_PRIMARY_IMMUNODEFICIENCY	-0.329077138	-0.456118978	-0.416670751	-0.220356281	-0.360801584	-0.411931855	-0.347662744	-0.215498536	-0.532490677	-0.586803892	-0.48856792	-0.235938398	-0.405282781	-0.436694768	-0.479939926	-0.258825586	-0.684112908	-0.401778609	-0.356489387	-0.269347456	-0.558480535	-0.331870464	-0.422425872	-0.522769523	-0.524775124	-0.280323251	-0.390963754	-0.611826923	-0.188443873	-0.540400402	-0.400808078	-0.293440824	-0.606666231	-0.58493243	-0.408494352	-0.489046508	-0.24520731	-0.621517856	-0.40835308	-0.186019159	-0.518853608	-0.369879867	-0.534616439	-0.352539627	-0.477872678	-0.335747341	-0.418371838	-0.495853089	-0.414831742
KEGG_PRION_DISEASES	-0.257710045	-0.47132827	-0.443042157	-0.210365216	-0.259061768	-0.17344635	-0.325176729	-0.174903063	-0.155236459	-0.461418929	-0.430159599	-0.622593472	-0.216191904	-0.379617578	-0.305296237	-0.159504105	-0.531570813	-0.503876524	-0.292414849	-0.3025867	-0.310099331	-0.17848881	-0.143872545	-0.34734229	-0.340029214	-0.343317726	-0.554720474	-0.602335548	-0.167847894	-0.361970873	-0.556818547	-0.279186078	-0.340629481	-0.080212585	-0.344809816	-0.355596814	-0.311301737	-0.526683695	-0.295390217	-0.32104252	-0.020150706	-0.120341515	-0.500863376	-0.392312769	-0.218182317	-0.26604543	-0.201417286	-0.46558809	-0.396249881
KEGG_PROGESTERONE_MEDIATED_OOCYTE_MATURATION	-0.179957474	-0.488763756	-0.341895027	-0.063781588	-0.314064411	-0.222056105	-0.507672085	-0.162752569	-0.282517022	-0.518807129	-0.377094441	-0.279672279	-0.123834591	-0.293826331	-0.279734647	-0.26944937	-0.477147981	-0.318092754	-0.196207074	-0.192095054	-0.40024162	-0.194935747	-0.379699507	-0.503395278	-0.528090438	-0.283876081	-0.271938893	-0.538610259	-0.072809348	-0.152896248	-0.320793698	-0.171099941	-0.413714917	-0.166193021	-0.315636004	-0.472332229	-0.231320617	-0.491084353	-0.289725365	-0.186866073	0.111210246	-0.054183979	-0.493911912	-0.362661121	-0.183453991	-0.342589213	-0.084545653	-0.263908003	-0.440850634
KEGG_PROPANOATE_METABOLISM	-0.561295657	-0.5397304	-0.345912913	-0.509482285	0.100760705	-0.299296073	-0.45526787	-0.182043813	-0.175214734	-0.157640847	-0.392375937	-0.335850728	-0.007450218	-0.316762195	-0.180543474	0.097545373	-0.359245642	-0.132426609	-0.217416158	-0.043055461	-0.445926855	-0.185549196	-0.389097927	-0.543212952	-0.384421769	-0.522974248	-0.272866456	-0.441954572	-0.04263157	-0.451316752	-0.309262301	-0.271702158	-0.472440402	-0.17266584	-0.29916357	-0.406659677	-0.323278468	-0.538066942	-0.41089002	-0.55490001	-0.194472378	-0.107765277	-0.253971989	-0.183973431	-0.348689068	-0.336413557	-0.232698991	-0.498363636	-0.19325209
KEGG_PROSTATE_CANCER	-0.329979735	-0.397797464	-0.251221503	-0.087701714	-0.250186773	-0.036448499	-0.449427277	-0.109254547	-0.041593628	-0.371399114	-0.216874043	-0.000283348	-0.158166333	-0.426252647	-0.201124633	-0.056267046	-0.431252352	0.056789648	-0.052396572	-0.03090938	-0.400294568	-0.122914025	-0.382792053	-0.314420436	-0.306116227	-0.167841061	-0.089587129	-0.514298188	0.125634404	-0.133267123	-0.309551166	-0.105713501	-0.328096637	-0.28254125	-0.241265247	-0.307542323	-0.197500939	-0.397860723	-0.333725021	-0.102870829	-0.035903263	0.010464829	-0.34620705	-0.340917713	-0.06819715	-0.173762903	-0.274731762	-0.197902552	-0.441621668
KEGG_PROTEASOME	-0.53929695	-0.63712547	-0.816520318	-0.487393278	-0.467800484	-0.569284843	-0.738664937	-0.391014046	-0.63028756	-0.7167029	-0.53440193	-0.619383094	-0.550000355	-0.641020432	-0.689912641	-0.359540741	-0.836604771	-0.639458999	-0.407220064	-0.385245594	-0.766910909	-0.192957334	-0.795053134	-0.806523304	-0.855775488	-0.666612396	-0.612503478	-0.82915087	-0.02164688	-0.425240697	-0.798645199	-0.359317371	-0.755103908	-0.594387429	-0.393139605	-0.833617722	-0.438430529	-0.886806655	-0.558183834	-0.572292062	-0.403548278	-0.278446292	-0.797516404	-0.624574225	-0.337660383	-0.529211299	-0.486538945	-0.516266113	-0.814478713
KEGG_PROTEIN_EXPORT	-0.116073774	-0.507527818	-0.194556408	-0.01304244	-0.201679354	-0.028217043	-0.438088905	0.34951212	-0.03077877	-0.584374709	-0.327587832	-0.440554103	0.034132813	-0.72577872	-0.240075564	0.494460093	-0.421009715	0.000767289	0.320524121	0.345507469	-0.600629411	0.299683176	-0.439298346	-0.412229625	-0.569744181	-0.07116764	-0.135261024	-0.689671151	0.375718288	-0.10503762	-0.533287688	0.407788981	-0.616412113	-0.214131697	0.200990431	-0.288121554	0.071703205	-0.770091918	0.090243523	-0.136152467	-0.114013922	0.176954782	-0.63044598	-0.485592643	0.205298946	-0.189254272	0.035575876	-0.426028288	-0.324101337
KEGG_PROXIMAL_TUBULE_BICARBONATE_RECLAMATION	0.115520987	-0.003133087	-0.188387108	-0.163856836	0.113390791	-0.018633077	-0.340046781	0.092697365	-0.156343738	-0.263589583	-0.202049292	-0.111826993	-0.264823155	-0.207402643	-0.174577434	-0.342383152	-0.16637631	-0.336407476	-0.196099579	-0.219238407	-0.500264854	0.241863458	-0.18699136	-0.510141467	-0.016649318	-0.0194374	-0.030719463	-0.136047087	-0.001170776	-0.198893507	0.155402948	-0.183684771	-0.358110058	-0.355593064	-0.181636137	0.121106551	-0.241210982	-0.318426396	-0.137495461	-0.306259198	-0.257769389	0.123616786	-0.206053135	-0.398597014	-0.257652946	-0.132051248	-0.167262992	-0.218840963	-0.353379741
KEGG_PURINE_METABOLISM	-0.244434102	-0.394000097	-0.29442737	-0.282772817	-0.254699506	-0.258266477	-0.396038279	-0.178703476	-0.35380712	-0.349974678	-0.385257242	-0.342946739	-0.27741821	-0.368152598	-0.306670779	0.043271061	-0.445028134	-0.411182712	-0.207898946	-0.25103624	-0.407245134	-0.297709382	-0.291439571	-0.258657307	-0.425369265	-0.15443461	-0.296096436	-0.403283551	0.00646084	-0.37917291	-0.29134354	-0.112942478	-0.33632954	-0.209352812	-0.25320393	-0.364282871	-0.246743755	-0.39308319	-0.265500359	-0.167521104	-0.318385429	-0.14196078	-0.315377201	-0.296360217	-0.19637207	-0.339993332	-0.156543057	-0.259324432	-0.431239438
KEGG_PYRIMIDINE_METABOLISM	-0.199111485	-0.51127825	-0.362961681	-0.423974367	-0.320331949	-0.45205098	-0.576616359	-0.318450485	-0.428173777	-0.36573014	-0.524044891	-0.43212312	-0.425361788	-0.43761846	-0.361559573	-0.082353012	-0.520226241	-0.557132568	-0.410760474	-0.265538076	-0.506953414	-0.403108494	-0.458570279	-0.371874945	-0.574474645	-0.188076235	-0.355893981	-0.504155455	-0.052742429	-0.353977821	-0.400052585	-0.318415488	-0.437440156	-0.269807391	-0.373889183	-0.46782318	-0.375449766	-0.474486791	-0.4172808	-0.252603906	-0.348110877	-0.120050452	-0.383493807	-0.386899553	-0.324535754	-0.522389466	-0.313390799	-0.395149178	-0.527839727
KEGG_PYRUVATE_METABOLISM	-0.514462997	-0.314835301	-0.393260856	-0.407246838	-0.069203885	-0.460862363	-0.548172631	-0.163280163	-0.330939108	-0.377224519	-0.367029824	-0.349617072	0.011784018	-0.288135125	-0.345617782	-0.183290258	-0.472858063	-0.168920569	-0.312329053	-0.312624406	-0.38892158	-0.154135323	-0.497608955	-0.555434163	-0.418174611	-0.226823054	-0.103169098	-0.380376043	0.010686519	-0.315421962	-0.383389888	-0.167022321	-0.563209447	-0.256286222	-0.303126815	-0.439099307	-0.155031869	-0.544578393	-0.398729828	-0.535652297	-0.214158206	-0.092218904	-0.328479192	-0.260659425	-0.462646058	-0.334910757	-0.244806897	-0.380569647	-0.331997382
KEGG_REGULATION_OF_ACTIN_CYTOSKELETON	-0.062326797	-0.367379504	-0.253549634	-0.009125822	-0.050141879	-0.039557973	-0.332408515	0.024442581	-0.02368136	-0.243069707	-0.407831833	-0.158350389	-0.309490575	-0.250528145	-0.007031412	0.127293184	-0.373863083	-0.025540387	0.01028472	0.109520251	-0.382504844	-0.013293576	-0.334283421	-0.384849105	-0.241022259	0.004507527	-0.015318822	-0.421654236	0.109428099	0.099284085	-0.334048401	0.034835316	-0.370980174	-0.113765272	0.136542936	-0.210733403	0.007859828	-0.327745036	0.077251094	-0.095738703	-0.050810234	0.146427765	-0.277707108	-0.154578268	-0.025326075	-0.045750214	0.01730851	-0.195043415	-0.360977836
KEGG_REGULATION_OF_AUTOPHAGY	-0.227507516	-0.504520497	-0.468138396	-0.326263342	-0.267491168	-0.408917929	-0.384649747	-0.047213675	-0.313368844	-0.378697887	-0.427009288	-0.384619787	-0.36540436	-0.425032441	-0.096855906	-0.297928149	-0.270275	-0.074602119	-0.237188988	-0.058639568	-0.251509782	0.132542466	-0.17196501	-0.281357591	-0.617115036	-0.238348841	-0.257336927	-0.594486875	-0.127109648	-0.257324114	-0.508519887	0.008402743	-0.155645448	-0.205871384	-0.41971197	-0.46677645	-0.536624758	-0.508467134	-0.604620862	0.075789386	-0.017648958	-0.305736188	-0.314017561	-0.339330914	-0.289219716	-0.16741023	-0.199563011	-0.402857775	-0.396144974
KEGG_RENAL_CELL_CARCINOMA	-0.259067456	-0.436767701	-0.485721245	-0.105239472	-0.359558406	-0.134146184	-0.423021668	-0.09419134	-0.204785157	-0.452232929	-0.442601316	-0.08814068	-0.23557652	-0.385738184	-0.181993865	-0.076415971	-0.470025624	0.209606219	-0.155677229	0.076950239	-0.326966956	-0.299639531	-0.33962071	-0.52649807	-0.494434857	-0.267746589	-0.093717627	-0.621892848	-0.002930906	-0.025942362	-0.348717549	0.022823101	-0.262033713	-0.219634437	-0.039574973	-0.398336825	-0.196983884	-0.479883573	-0.307168943	-0.138538045	-0.048082156	0.161525484	-0.28626466	-0.241644358	-0.133612436	-0.082272395	-0.134383694	-0.427748385	-0.548335778
KEGG_RENIN_ANGIOTENSIN_SYSTEM	0.174509069	-0.188498397	0.047282057	0.202965111	-0.369557997	-0.343641341	0.140356131	-0.149304523	-0.350280903	-0.297224564	0.232385036	-0.017002624	-0.056884357	-0.222834131	-0.067719848	-0.169932644	-0.19016183	-0.076580134	-0.190555687	-0.169596077	-0.183308389	-0.126866521	0.376298529	0.39403953	-0.206158193	-0.123031664	-0.123305506	-0.175191349	-0.120000827	-0.112804875	0.113771537	0.142391265	0.128722647	-0.088886083	0.139922426	0.104038484	-0.062185721	0.144251425	-0.34205224	-0.098417718	-0.128478194	-0.194860307	0.106705338	0.045309713	-0.135377375	-0.070455133	-0.096033321	0.067480471	-0.19724354
KEGG_RETINOL_METABOLISM	0.289421625	0.173507667	0.042669552	0.0530984	-0.070076779	0.076076324	0.120913271	0.256632994	0.255421841	0.055277362	0.129700486	0.01688604	-0.01554828	0.128441213	0.053239169	0.023152621	0.116282919	-0.06347495	0.061389067	0.141137394	0.128942445	-0.024024274	0.087610095	0.111930031	0.09247756	0.026009864	0.119020506	0.139206254	0.127925113	-0.112536229	0.083103393	0.022581863	0.101404211	0.094499569	0.187113099	0.181279537	0.027942363	0.12595851	-0.029901767	0.022393213	-0.069911427	-0.013461004	0.083311605	0.295940142	-0.075177647	0.088659049	-0.074314753	0.059604581	0.107318922
KEGG_RIBOFLAVIN_METABOLISM	-0.620876964	-0.658055509	-0.702094634	-0.581054741	-0.15991593	-0.733320511	-0.657975536	-0.104826044	-0.374311619	-0.107438978	-0.683044522	-0.497716173	-0.541475721	-0.261531233	-0.559420034	-0.138227207	-0.660405995	-0.387012536	-0.754238521	0.348743306	-0.175502928	-0.426037807	-0.477395263	-0.662959519	-0.673458113	-0.744376787	-0.425502854	-0.647725108	0.02503558	0.040650379	-0.477109393	-0.554403923	0.030282323	-0.372289033	-0.636646106	-0.477898949	-0.294930287	-0.654399556	-0.143611634	-0.345171257	-0.611910989	-0.663500398	-0.679110155	-0.531001655	-0.741987726	-0.279451502	-0.398261673	-0.69296417	-0.666561917
KEGG_RIBOSOME	0.060144562	-0.577098534	-0.917451999	0.271465371	0.032030434	0.093003296	-0.927814647	0.35379233	0.392545585	-0.533095292	-0.909079027	-0.250742886	0.438385548	-0.927800765	0.307535151	0.571926779	-0.926920944	0.259206685	0.522060007	0.375795269	-0.398757519	-0.259189186	-0.881637157	-0.898607326	-0.872630045	0.508899314	0.511395264	-0.922569294	0.485901102	0.247536929	-0.34996883	0.518747837	-0.834191395	0.295078061	0.512395942	-0.910652416	0.527134022	-0.918763022	0.488411268	0.454939967	0.327263439	0.503068746	-0.911826554	-0.266310261	0.048001722	0.490687392	0.516622349	-0.822613729	-0.891602736
KEGG_RIG_I_LIKE_RECEPTOR_SIGNALING_PATHWAY	-0.202660703	-0.576691144	-0.304643213	-0.220144245	-0.254863259	-0.090890728	-0.578730294	-0.318441389	-0.226214826	-0.220581752	-0.376910957	-0.022231522	-0.293632986	-0.392238513	-0.121805024	-0.203979086	-0.387203822	-0.062579513	-0.16573989	-0.167971367	-0.490356334	-0.316001434	-0.179269786	-0.464091728	-0.259249783	-0.291415121	-0.258574585	-0.563826933	-0.204569153	-0.263369204	-0.501890096	-0.464214969	-0.409400305	-0.09072603	-0.291160031	-0.362507047	-0.300521936	-0.454571878	-0.364145112	-0.165292125	-0.227265781	-0.118155925	-0.45264094	-0.167090351	-0.465783278	-0.244835429	-0.162715385	-0.230424031	-0.326366547
KEGG_RNA_DEGRADATION	-0.41349212	-0.654972324	-0.519869443	-0.49346902	-0.364098434	-0.521451631	-0.737069828	-0.207698915	-0.349619309	-0.590753892	-0.642780567	-0.55705091	-0.383381343	-0.465263116	-0.467706446	-0.359090766	-0.613653775	-0.544833145	-0.220478631	-0.257222408	-0.599832377	-0.297237113	-0.53711907	-0.501093123	-0.633908616	-0.354479316	-0.353203872	-0.662555855	-0.291946175	-0.319624986	-0.667185388	-0.444459339	-0.494687204	-0.46621202	-0.49467655	-0.587826203	-0.359474019	-0.606106386	-0.311409319	-0.447125599	-0.29361181	-0.263828003	-0.403843105	-0.583097093	-0.114409151	-0.396343211	-0.421879293	-0.558035654	-0.673799848
KEGG_RNA_POLYMERASE	-0.208927534	-0.688989913	-0.118040199	-0.55074372	-0.360365498	-0.496730967	-0.689007355	-0.255860852	-0.551688084	-0.464643462	-0.563607176	-0.681862087	-0.401783325	-0.423879933	-0.434274531	0.006560783	-0.619255255	-0.574072641	-0.326571547	-0.220253229	-0.51748544	-0.402738788	-0.546353559	-0.444784238	-0.697241232	-0.021771873	-0.474704207	-0.604970265	0.251975261	-0.364201005	-0.564603375	-0.10034062	-0.538229169	-0.222580166	-0.23944441	-0.48250361	-0.34493698	-0.59848688	-0.409125924	0.072123723	-0.377611922	0.141473323	-0.485665552	-0.436541561	-0.358978573	-0.562402502	-0.369067687	-0.417180646	-0.693448706
KEGG_SELENOAMINO_ACID_METABOLISM	-0.334318947	-0.531578529	-0.566571557	-0.325231078	-0.549101031	-0.597405147	-0.270595786	-0.45446863	-0.290134885	-0.482507151	-0.188081619	-0.49580562	-0.408019484	-0.324289437	-0.415416008	-0.586743034	-0.258825239	-0.21633835	-0.345878206	-0.455733788	-0.393297363	-0.359993169	-0.546575609	-0.535367398	-0.291939069	-0.427796502	-0.260210213	-0.23916425	-0.079988759	-0.238980342	-0.550547132	-0.448328389	-0.41909916	-0.370386271	-0.319090277	-0.553520232	-0.286861815	-0.52863403	-0.426965453	-0.405134359	-0.550800179	-0.381841989	-0.547964153	-0.475907517	-0.344469568	-0.377400854	-0.40292764	-0.330021976	-0.538551179
KEGG_SMALL_CELL_LUNG_CANCER	-0.265761908	-0.368274783	-0.353213219	-0.120277941	-0.262363426	-0.147935676	-0.332974683	-0.268112471	-0.149163444	-0.27981653	-0.34707456	0.054857836	-0.219250223	-0.347006318	-0.252986966	-0.152117415	-0.518971041	-0.104588589	-0.086356491	-0.212141126	-0.473369855	-0.206554485	-0.476620455	-0.488407151	-0.126035161	-0.275185062	-0.223075972	-0.570891444	-0.230979447	-0.260547831	-0.403215008	-0.277142908	-0.294123422	-0.228629176	-0.256448994	-0.421601726	-0.241111214	-0.304726813	-0.383718201	-0.458916339	-0.136247471	-0.217666847	-0.21477778	-0.354176652	-0.290635123	-0.116791368	-0.388482495	-0.203151424	-0.384465525
KEGG_SNARE_INTERACTIONS_IN_VESICULAR_TRANSPORT	-0.189253366	-0.515587109	-0.399348874	-0.581299973	-0.089899971	-0.428165417	-0.587227268	-0.30552755	-0.291295675	-0.487558392	-0.685111004	-0.281515565	-0.254672277	-0.494716861	-0.302907738	-0.27721621	-0.666711864	-0.420694602	-0.223309067	-0.147725582	-0.6534713	-0.326518171	-0.406688415	-0.596995517	-0.681953643	-0.488050398	-0.497516994	-0.519491754	-0.365293962	-0.333900164	-0.364354595	-0.240655599	-0.613859883	-0.094548949	-0.51305478	-0.48786279	-0.316117766	-0.658907911	-0.543669388	-0.301269096	-0.545604564	-0.188538682	-0.43886207	-0.479597265	-0.150706157	-0.461172815	-0.360287865	-0.445940212	-0.593566599
KEGG_SPHINGOLIPID_METABOLISM	-0.538214647	-0.538147416	-0.3974536	-0.558574317	-0.510439019	-0.47148509	-0.470384329	-0.437226109	-0.34056696	-0.470265152	-0.389630338	-0.599991481	-0.557922709	-0.571000236	-0.471104655	-0.404859169	-0.483651599	-0.292591869	-0.538042356	-0.521397372	-0.607246365	-0.454074214	-0.491257973	-0.611080078	-0.496879303	-0.534338584	-0.413455415	-0.474717138	-0.419052372	-0.503816897	-0.618187368	-0.391873278	-0.613515424	-0.401947807	-0.460393538	-0.373973139	-0.397221186	-0.538951849	-0.471817024	-0.532226157	-0.488717127	-0.308841386	-0.617798861	-0.578955176	-0.462510208	-0.456302781	-0.482887523	-0.461900855	-0.484682763
KEGG_SPLICEOSOME	-0.390574054	-0.649582505	-0.474881025	-0.34543957	-0.248926896	-0.212327741	-0.729227451	-0.205648358	-0.354678231	-0.410123467	-0.669218838	-0.39497193	-0.217348653	-0.570267466	-0.415623822	-0.158732434	-0.661903771	-0.387298112	-0.33132945	-0.177990749	-0.725107297	-0.220455791	-0.528952708	-0.775768983	-0.533790845	-0.297409086	-0.318853379	-0.757439054	-0.020592801	-0.224056002	-0.622212975	-0.298149409	-0.704125881	-0.174124276	-0.226837564	-0.585567655	-0.183118678	-0.727001037	-0.336511221	-0.397552836	-0.317666361	-0.189483638	-0.603406761	-0.479889842	-0.250533628	-0.302603501	-0.3199356	-0.485473684	-0.767232793
KEGG_STARCH_AND_SUCROSE_METABOLISM	-0.285267232	-0.261276342	-0.359262194	-0.186881226	-0.030907954	-0.151530749	-0.169595065	-0.315465182	-0.078753839	-0.111025015	-0.21925376	-0.200649622	-0.323476931	-0.221212488	-0.261939439	-0.228768325	-0.170298394	-0.275373019	-0.411529051	-0.208576642	-0.251446721	-0.399009478	-0.149085452	-0.172376408	-0.110256064	-0.29525058	0.10640393	-0.1351273	-0.051477385	-0.139364251	-0.305403755	-0.197209352	-0.285938257	-0.116165298	-0.342243535	-0.140194663	-0.151125835	-0.152566995	-0.243929771	-0.260578569	-0.182232615	-0.280820013	-0.31135735	-0.168075539	-0.010323657	-0.425460763	-0.090605191	-0.245056409	-0.180440476
KEGG_STEROID_BIOSYNTHESIS	-0.645983969	-0.414499494	-0.461150373	-0.641115006	-0.537355489	-0.526322794	-0.417452929	-0.46630365	-0.117558095	-0.486548701	-0.423918716	-0.34648616	-0.369263713	-0.582870614	-0.404584662	-0.362602539	-0.543722357	-0.260046463	-0.310925471	-0.33436314	-0.529483946	-0.422159551	-0.255338105	-0.224085328	-0.56479148	-0.416778879	-0.285835409	-0.522940988	-0.208860809	-0.586735657	-0.570474717	-0.457137953	-0.556096935	-0.445394597	-0.458654632	-0.427483651	-0.528638269	-0.535418299	-0.633490609	-0.536982176	-0.40480626	-0.47516126	-0.576327309	-0.608464941	-0.557346657	-0.631982911	-0.416724562	-0.596421856	-0.389591853
KEGG_STEROID_HORMONE_BIOSYNTHESIS	-0.242440888	-0.028364825	-0.129863875	-0.11201177	-0.239211398	-0.207413073	-0.03042809	-0.22913494	-0.09830357	-0.157082129	-0.087394155	-0.162520087	-0.192645859	-0.088598201	-0.225627799	-0.186645175	-0.035885905	-0.234203791	-0.285600239	-0.197888095	-0.018217875	-0.093227185	0.040984261	-0.040565218	-0.065496992	-0.251126178	-0.155969962	-0.007131503	-0.205973605	-0.048346412	-0.075289536	-0.137701123	-0.053964234	-0.252185015	-0.03534057	0.088074432	0.005060273	-0.024288563	0.012181676	-0.220144111	-0.125891547	-0.266434597	-0.07867176	-0.018635782	-0.017395803	-0.201768002	-0.244121528	-0.108378431	-0.046991231
KEGG_SULFUR_METABOLISM	-0.312468361	-0.404776018	-0.171960795	0.08798229	-0.546767862	-0.266429448	-0.405192159	-0.016648672	-0.206535128	-0.048127977	-0.127011393	-0.496120384	-0.234590738	-0.13101552	-0.182827521	-0.408659192	-0.409298073	0.03238274	-0.035381149	-0.296312691	-0.397645641	0.121829834	-0.108177006	-0.071760843	-0.097261225	-0.239262257	0.031006449	-0.034229582	-0.379591988	0.242638685	-0.438101333	-0.323934544	-0.421297729	-0.23576777	-0.007124986	-0.130835929	-0.236831783	-0.401149167	-0.262596161	-0.284576025	-0.306613847	0.135040987	-0.438402563	-0.47839672	0.030128878	-0.18307517	0.068931995	-0.091089187	-0.076136764
KEGG_SYSTEMIC_LUPUS_ERYTHEMATOSUS	-0.741111489	-0.691234407	-0.675731542	-0.727323562	-0.597934534	-0.683532853	-0.649821988	-0.63314289	-0.702302566	-0.701019413	-0.635026408	-0.691245128	-0.656605715	-0.718038884	-0.685996502	-0.707242135	-0.709409249	-0.637867936	-0.727753006	-0.618583751	-0.613823984	-0.634524218	-0.718179315	-0.658960561	-0.631330655	-0.741870909	-0.70060587	-0.72491093	-0.699550253	-0.768064634	-0.700771662	-0.739111284	-0.654204359	-0.74418325	-0.753452931	-0.67832028	-0.681204138	-0.755529832	-0.718759837	-0.700388557	-0.644321965	-0.600704523	-0.700876384	-0.685723573	-0.61972821	-0.645023794	-0.657418252	-0.66456821	-0.624164488
KEGG_T_CELL_RECEPTOR_SIGNALING_PATHWAY	-0.184744257	-0.483665103	-0.372337308	-0.128526476	-0.241250724	-0.096188233	-0.36754709	-0.022743212	-0.351240124	-0.39844966	-0.378848879	-0.2028136	-0.161886226	-0.413284537	-0.160074197	-0.153901107	-0.546232467	-0.114464183	-0.152134596	0.081546584	-0.563139643	-0.208535585	-0.426748801	-0.533264836	-0.255760305	-0.291322441	-0.143659782	-0.616497839	-0.047755349	-0.216559029	-0.36883694	-0.195229653	-0.412664951	-0.3264276	-0.191982281	-0.440098119	-0.222011042	-0.44094232	-0.212718513	-0.097192495	-0.186389573	-0.094606246	-0.397780247	-0.347680075	-0.213891561	-0.157010446	-0.202887903	-0.316498851	-0.468256343
KEGG_TASTE_TRANSDUCTION	-0.125929329	-0.113664842	-0.211338982	-0.097608981	-0.214320788	-0.023175218	-0.132855015	-0.099449141	-0.096232008	-0.227176561	-0.259269636	-0.164066225	-0.243917757	-0.14952075	-0.096790509	-0.248289714	-0.135073976	-0.155104457	-0.134223372	-0.235622388	-0.162184414	-0.212238765	-0.207612251	-0.138106926	-0.126427076	-0.141725653	-0.217666254	-0.219359938	-0.128195128	-0.101236426	-0.191488944	-0.133372986	-0.179384688	-0.071036053	-0.118948116	-0.127124902	-0.268098877	-0.227802846	-0.224730478	-0.261388301	-0.100826615	-0.181351409	-0.255227017	-0.105773662	-0.198797625	-0.219807703	-0.106905016	-0.205108219	-0.114780446
KEGG_TAURINE_AND_HYPOTAURINE_METABOLISM	0.004686599	-0.043976769	-0.182076228	-0.275777818	-0.284084906	-0.261244876	-0.046660627	-0.325295544	-0.268788059	0.092362937	-0.122544469	-0.228037514	-0.249528327	0.162037711	-0.274301383	-0.345453452	-0.056051698	-0.280196637	0.245475708	-0.336884513	-0.030693945	0.281078291	-0.101375736	-0.062132252	-0.092368183	-0.291135111	-0.025445918	-0.020053176	-0.229118626	-0.311576184	-0.101907473	-0.294734567	-0.077178162	-0.293547775	-0.024797189	-0.125621162	-0.261961059	-0.041483006	-0.258871993	-0.269746408	-0.284806618	-0.350543016	-0.11293615	-0.184576355	-0.287863492	-0.256561144	-0.006407765	-0.149443746	-0.06891032
KEGG_TERPENOID_BACKBONE_BIOSYNTHESIS	-0.431670231	-0.4354634	-0.154178064	-0.526865438	-0.153834188	-0.550163224	-0.430032091	-0.120929604	-0.56306174	-0.369123832	-0.62710397	-0.37063717	-0.364952767	-0.627168153	-0.579110318	0.005162263	-0.429154451	-0.592756667	-0.33594627	-0.317465542	-0.59934016	-0.308377322	-0.474394063	-0.607952738	-0.617229759	-0.092044436	-0.296915468	-0.416399545	-0.050521712	-0.172469915	-0.433055636	-0.100051055	-0.612837815	-0.291612579	-0.599697008	-0.629562999	-0.415393215	-0.599579365	-0.210728921	-0.516277773	0.10412046	-0.052748492	-0.291258488	-0.165515917	-0.224818256	-0.231894336	-0.571287239	-0.129831857	-0.610853715
KEGG_TGF_BETA_SIGNALING_PATHWAY	-0.225245804	-0.409593607	-0.27513546	-0.099331187	-0.266436404	-0.14191169	-0.410617695	-0.213721036	-0.088566336	-0.264673826	-0.378518021	-0.197885446	-0.261297073	-0.26091299	-0.09425938	-0.032197622	-0.414260892	-0.201790903	-0.242918476	-0.225248473	-0.399436733	-0.157820645	-0.450046106	-0.385325643	-0.344799978	-0.24713575	-0.292775806	-0.433599648	0.040490483	-0.126096066	-0.301396715	-0.108058823	-0.358278698	-0.204388738	-0.174370737	-0.298380724	-0.208411652	-0.407296068	-0.306372132	-0.279051402	-0.10261894	-0.168164654	-0.346136668	-0.213225577	-0.153160776	-0.21567486	-0.095344289	-0.256527275	-0.399742071
KEGG_THYROID_CANCER	-0.273656116	-0.612556787	-0.289413061	-0.210400571	-0.172984152	-0.256536359	-0.516655746	-0.329175122	0.000578378	-0.617943165	-0.555264455	-0.232766263	-0.617286411	-0.618480324	-0.40094106	-0.297709382	-0.597028881	-0.180915548	-0.186463138	-0.110971277	-0.682192495	-0.39660109	-0.202699173	-0.44469802	-0.408405079	-0.281042853	-0.179979074	-0.679003007	-0.093108786	-0.433045943	-0.306047743	-0.144293369	-0.544931189	-0.289884069	-0.327928302	-0.480715755	-0.199000637	-0.522471618	-0.65106541	-0.346471016	-0.298391784	-0.045487524	-0.318343659	-0.359765097	-0.354911253	-0.490106593	-0.391438648	-0.430141044	-0.438835636
KEGG_TIGHT_JUNCTION	-0.279777785	-0.29994162	-0.253824973	-0.178562051	-0.084336033	-0.104605949	-0.352101735	-0.172008577	-0.193202906	-0.232098899	-0.321236039	-0.141744542	-0.263686567	-0.290323455	-0.148931087	-0.152724176	-0.354705733	-0.121638404	-0.074966508	-0.126939053	-0.273179873	-0.042686578	-0.382583266	-0.386279743	-0.384296227	-0.112017462	-0.097418485	-0.395452657	-0.163276674	-0.055308744	-0.358419763	-0.00395923	-0.276712187	-0.152167607	0.004888911	-0.327547324	-0.048129957	-0.372185713	-0.174475158	-0.198305534	-0.104132282	-0.013829253	-0.290489557	-0.32860759	-0.105404625	-0.197493387	-0.131722973	-0.218694177	-0.343294913
KEGG_TOLL_LIKE_RECEPTOR_SIGNALING_PATHWAY	-0.142865848	-0.43135064	-0.303522269	-0.107788374	-0.286771859	-0.303118489	-0.423080431	-0.274755504	-0.322182216	-0.250865566	-0.434026776	-0.081246794	-0.249558917	-0.432629326	-0.065303127	-0.304364451	-0.392609736	-0.201792204	-0.225275233	-0.314571319	-0.325859314	-0.329518089	-0.163349598	-0.45187063	-0.289272879	-0.31481948	-0.287330995	-0.519834791	-0.212259487	-0.17710815	-0.451008133	-0.411957611	-0.317378802	-0.17931477	-0.400034319	-0.447998757	-0.111105813	-0.285472053	-0.413674181	-0.173467525	-0.162425901	-0.131587347	-0.326432977	-0.213415002	-0.324417085	-0.269344756	-0.305855785	-0.222676778	-0.370496659
KEGG_TRYPTOPHAN_METABOLISM	-0.138800566	-0.178269914	-0.117541476	-0.236134458	0.022922155	-0.048146149	-0.179915577	-0.002804347	0.006280755	0.093572186	-0.12165907	-0.063392388	0.174400863	-0.117288892	-0.12040015	0.296826271	-0.110515179	-0.080018916	-0.211220123	-0.22338274	-0.054728873	-0.013853719	0.008809843	-0.188707341	-0.091407837	-0.259324875	-0.002501261	-0.047826562	0.023123113	-0.195926254	-0.217399603	0.156701656	-0.011813933	-0.295613409	-0.177413211	0.059363538	-0.059296718	-0.174914008	-0.211389765	-0.336691656	-0.039491701	0.117250375	0.01162207	-0.049467075	0.046702256	-0.106165535	-0.231369011	-0.244475363	-0.074876325
KEGG_TYPE_I_DIABETES_MELLITUS	-0.804229945	-0.75724479	-0.742338625	-0.827613565	-0.724793343	-0.752155338	-0.778294435	-0.726326915	-0.817652192	-0.819745538	-0.723892851	-0.774636166	-0.734093376	-0.733335842	-0.759305173	-0.789346811	-0.854071509	-0.74866312	-0.774096359	-0.748034128	-0.759760918	-0.722984455	-0.745370416	-0.775006374	-0.707475115	-0.809856593	-0.809971359	-0.825552275	-0.795857704	-0.838800673	-0.82901698	-0.80421025	-0.805996181	-0.81599374	-0.825534154	-0.731699361	-0.779080464	-0.866822605	-0.821390774	-0.764917355	-0.737440265	-0.747137569	-0.823699678	-0.761445279	-0.747473003	-0.73032999	-0.782368659	-0.75719077	-0.751985858
KEGG_TYPE_II_DIABETES_MELLITUS	-0.412823042	-0.438966727	-0.407682689	-0.389546375	-0.387617022	-0.33246386	-0.490178379	-0.472812817	-0.494094136	-0.505697451	-0.392553322	-0.165819619	-0.330408617	-0.335575673	-0.198901471	-0.465153149	-0.416574961	-0.288523294	-0.225254451	-0.188914516	-0.431969553	-0.300667941	-0.339346523	-0.397548341	-0.444636161	-0.413641076	-0.237895827	-0.5323316	-0.446291668	-0.239244939	-0.346406725	-0.21333969	-0.390684035	-0.132625041	-0.489202967	-0.517721855	-0.375496757	-0.439476493	-0.495404486	-0.500588084	-0.167152318	-0.264555645	-0.476824739	-0.393600867	-0.40647	-0.305046056	-0.205710946	-0.391396347	-0.543524666
KEGG_TYROSINE_METABOLISM	-0.344057922	-0.42049077	-0.481385186	-0.366894199	-0.467192594	-0.35443413	-0.19306423	-0.187047311	-0.237248067	-0.494398247	-0.234138086	-0.378130061	-0.447461137	-0.458802222	-0.444288839	-0.229898292	-0.425643366	-0.444826438	-0.543152838	-0.300098125	-0.296319495	-0.470795166	-0.447937034	-0.428869158	-0.443530704	-0.36636185	-0.181384156	-0.178897341	-0.165511171	-0.386665044	-0.449348151	-0.269620456	-0.436293062	-0.412962487	-0.274712307	-0.371627217	-0.210031115	-0.418455182	-0.446611256	-0.326198787	-0.454682099	-0.504637878	-0.452700337	-0.483667094	-0.25220353	-0.205578686	-0.403667298	-0.347233535	-0.432245287
KEGG_UBIQUITIN_MEDIATED_PROTEOLYSIS	-0.216564497	-0.458293826	-0.238565266	-0.07540446	-0.232131509	-0.324958184	-0.51929541	-0.196174806	-0.230175402	-0.364851851	-0.383409643	-0.210268081	-0.213027687	-0.337007824	-0.2870337	-0.157603475	-0.563248211	-0.221550132	0.011496694	-0.148500363	-0.469695247	-0.27197082	-0.505398958	-0.486845608	-0.403543098	-0.206870923	-0.053653019	-0.663975084	-0.03625536	-0.176016324	-0.525284078	-0.289693404	-0.511553306	-0.214299837	-0.267492164	-0.472746686	-0.316419583	-0.53740257	-0.356226015	-0.132015502	-0.122459242	-0.204811172	-0.384791998	-0.372870962	-0.240046329	-0.199000437	-0.174122725	-0.285906257	-0.531027765
KEGG_VALINE_LEUCINE_AND_ISOLEUCINE_BIOSYNTHESIS	-0.469232971	-0.676729896	-0.456646552	-0.476486985	-0.307011624	-0.728793748	-0.676997061	-0.591402021	-0.531287199	-0.482792883	-0.693962063	-0.48329164	0.146045279	-0.42737439	-0.734404221	-0.593402221	-0.679334758	-0.090549166	-0.750667913	-0.574501901	-0.673924659	-0.571084761	-0.689386855	-0.680637189	-0.428260878	-0.330507191	-0.574241633	-0.671653754	-0.310964935	-0.582602519	-0.689654021	-0.557629369	-0.683976757	-0.555398812	-0.586560286	-0.427785167	-0.453677761	-0.676362543	-0.508489536	-0.73186615	-0.737610206	-0.162953392	-0.691958322	-0.70701977	-0.486134291	-0.462055931	-0.070848123	-0.699873096	-0.386086206
KEGG_VALINE_LEUCINE_AND_ISOLEUCINE_DEGRADATION	-0.540006959	-0.649984044	-0.388106626	-0.6687015	-0.012509844	-0.322557655	-0.650077645	-0.403799757	-0.15759589	-0.192972924	-0.298270369	-0.461955681	-0.145081726	-0.475458249	-0.450618046	-0.115824672	-0.65204509	-0.405092502	-0.520463593	-0.42247711	-0.580249174	-0.280223545	-0.476378451	-0.45168095	-0.334510334	-0.310146669	-0.377406009	-0.575601742	-0.100061043	-0.608194907	-0.525214318	-0.364986497	-0.45941259	-0.401491343	-0.389624566	-0.359934543	-0.487268283	-0.649103129	-0.600674035	-0.569656269	-0.351127075	-0.291062524	-0.549712834	-0.448430535	-0.470760371	-0.320151829	-0.535784184	-0.554361586	-0.530087895
KEGG_VASCULAR_SMOOTH_MUSCLE_CONTRACTION	0.014842722	-0.403426569	-0.215011908	-0.072689528	0.093963524	0.118726967	-0.293529073	-0.055438987	-0.050417287	-0.185285636	-0.445204515	-0.108402771	-0.105351132	-0.22497129	-0.170560982	-0.075411418	-0.26232329	-0.096675488	0.014903873	0.022224334	-0.353661158	-0.128994047	-0.177332348	-0.306673813	-0.360576987	0.007790195	-0.167743606	-0.495609584	0.043804108	-0.029918077	-0.328433938	0.083557326	-0.310548876	0.014431237	-0.06159976	-0.193866449	-0.189781916	-0.367813228	-0.143713021	-0.326577278	0.065101652	0.131600033	-0.332346838	-0.084572942	-0.08690036	-0.204603359	-0.0472932	-0.053088622	-0.271569535
KEGG_VASOPRESSIN_REGULATED_WATER_REABSORPTION	-0.207730167	-0.473258367	-0.467652441	-0.386676626	-0.019024366	-0.270702992	-0.657054244	-0.064431474	-0.37552325	-0.387194014	-0.507077493	-0.284005667	-0.15295115	-0.513944431	-0.302944947	0.125929452	-0.670608499	-0.269016172	-0.170827706	-0.091161402	-0.463372549	-0.214961894	-0.378900677	-0.609563395	-0.272923249	-0.349966535	-0.206483868	-0.659014511	0.138247582	-0.129931589	-0.380000759	-0.28884094	-0.362323276	-0.092657448	0.106192671	-0.516326464	-0.171355037	-0.542405936	-0.171235598	-0.15400937	-0.109829108	-0.293274502	-0.575624549	-0.481606425	-0.087195405	-0.388898177	-0.273321871	-0.485879849	-0.382113723
KEGG_VEGF_SIGNALING_PATHWAY	-0.232683855	-0.448556927	-0.401371834	-0.083223161	-0.323551293	-0.096046068	-0.471748707	-0.114151229	-0.357241423	-0.455492458	-0.433692446	-0.089820996	-0.192482191	-0.381070379	-0.164642438	-0.259759512	-0.439968127	-0.153470849	-0.23508863	0.025274644	-0.313632934	-0.255610568	-0.414875037	-0.545966921	-0.44938354	-0.188339147	-0.210614785	-0.514460429	-0.030326598	-0.204755447	-0.273642406	-0.183443297	-0.333470633	-0.10693526	-0.198144173	-0.397433871	-0.245567314	-0.489018554	-0.526880316	-0.267560332	-0.002474767	-0.092259866	-0.327218355	-0.267353914	-0.108249332	-0.210193106	-0.254202532	-0.226540068	-0.530209028
KEGG_VIBRIO_CHOLERAE_INFECTION	-0.236632515	-0.454829347	-0.376162242	-0.15099076	-0.204288211	-0.318235202	-0.509984866	-0.02609959	-0.319713164	-0.378156961	-0.587616516	-0.502048737	-0.349073246	-0.302818629	-0.357976593	-0.041718017	-0.432459516	-0.364384777	-0.098437387	-0.063284225	-0.292435894	-0.0665933	-0.38833656	-0.46844766	-0.586122229	-0.268126252	-0.210395098	-0.604083239	0.007571901	-0.199644605	-0.35954827	-0.110343831	-0.579101806	-0.071099143	0.136163526	-0.481540689	-0.111733441	-0.609412473	-0.287871459	-0.330525765	-0.192509226	0.013126062	-0.511914801	-0.457517413	-0.086996997	-0.44283758	-0.237585361	-0.404764764	-0.200995923
KEGG_VIRAL_MYOCARDITIS	-0.61917485	-0.703851235	-0.638456523	-0.664684909	-0.613812328	-0.668360651	-0.722741968	-0.588944485	-0.66716031	-0.721534472	-0.64773258	-0.658489402	-0.637392494	-0.713773132	-0.585566369	-0.571388508	-0.776406067	-0.585251494	-0.634170929	-0.586437968	-0.673211476	-0.611591886	-0.677124488	-0.662164866	-0.590121131	-0.605784836	-0.642625678	-0.767533237	-0.604973739	-0.710621769	-0.769251101	-0.664828752	-0.673349682	-0.647451163	-0.641347267	-0.641218511	-0.624098962	-0.805244735	-0.606731046	-0.624900055	-0.620705885	-0.609482742	-0.713630655	-0.631730139	-0.631949125	-0.610799328	-0.661072192	-0.713399756	-0.712179356
KEGG_WNT_SIGNALING_PATHWAY	-0.199477886	-0.415066266	-0.233805419	-0.108981533	-0.182778332	-0.097216015	-0.484138036	-0.088152454	0.045035344	-0.238987459	-0.352840149	-0.194774351	-0.196546289	-0.260094025	-0.058768966	-0.105537327	-0.356833495	-0.228675637	-0.150886192	-0.111707471	-0.278162871	-0.177136845	-0.36058351	-0.403815642	-0.3445587	-0.151215154	-0.108454553	-0.378896653	-0.014095482	-0.081750704	-0.394020767	-0.193184268	-0.421628496	-0.180500402	-0.163944867	-0.334448325	-0.241389382	-0.370993139	-0.324506873	-0.183976472	-0.113664411	-0.02015199	-0.348284781	-0.162405054	-0.138119251	-0.202693662	-0.101112216	-0.243721611	-0.392654524
[truncated: 5,000 more columns]
