# Supplementary material for: Characterization and prognostic of CD8 + TIM3 + CD101 + T cells in glioblastoma multiforme
Source: Cell Biosci. 2025 May 15;15:60. doi: 10.1186/s13578-025-01390-1 (PMC12083040; doi:10.1186/s13578-025-01390-1)
Supplement: Supplementary file 3 — Supplementary Material 3 [file 13578_2025_1390_MOESM3_ESM.csv]

TableS5_Results of BEAM enrichment analysis
	ONTOLOGY	ID	Description	GeneRatio	BgRatio	pvalue	p.adjust	qvalue	geneID	Count	cluster
GO:0046034	BP	GO:0046034	ATP metabolic process	36/322	277/18723	2.28E-21	7.54E-18	6.10E-18	HSPA1A/HSPA1B/NDUFA3/ATP5PB/ATP5F1E/ATP5IF1/ATP5MC2/ATP5MC3/ATP5PF/ATP5F1C/ATP5MG/ATP5PD/ATP5ME/ATP5MF/ATP5PO/NDUFB1/UQCR10/ATP5MC1/COX6B1/ATP5F1D/NDUFA4/IFNG/NDUFB3/UQCRQ/NDUFA2/TPI1/NDUFB7/DNAJC15/NDUFB6/NDUFAB1/DGUOK/COA6/NDUFS4/NDUFC1/PKM/GAPDH	36	1
GO:0006119	BP	GO:0006119	oxidative phosphorylation	26/322	141/18723	1.31E-19	2.17E-16	1.76E-16	NDUFA3/ATP5PB/ATP5F1E/ATP5PF/ATP5F1C/ATP5MG/ATP5PD/ATP5ME/ATP5MF/ATP5PO/NDUFB1/UQCR10/COX6B1/ATP5F1D/NDUFA4/NDUFB3/UQCRQ/NDUFA2/NDUFB7/DNAJC15/NDUFB6/NDUFAB1/DGUOK/COA6/NDUFS4/NDUFC1	26	1
GO:0009060	BP	GO:0009060	aerobic respiration	27/322	189/18723	2.39E-17	2.64E-14	2.13E-14	NDUFA3/ATP5PB/ATP5F1E/ATP5PF/ATP5F1C/ATP5MG/ATP5PD/ATP5ME/ATP5MF/ATP5PO/NDUFB1/UQCR10/COX6B1/ATP5F1D/NDUFA4/NDUFB3/UQCRQ/SUCLG1/NDUFA2/NDUFB7/DNAJC15/NDUFB6/NDUFAB1/DGUOK/COA6/NDUFS4/NDUFC1	27	1
GO:0015985	BP	GO:0015985	energy coupled proton transport, down electrochemical gradient	13/322	26/18723	7.70E-17	5.10E-14	4.12E-14	ATP5PB/ATP5F1E/ATP5MC2/ATP5MC3/ATP5PF/ATP5F1C/ATP5MG/ATP5PD/ATP5ME/ATP5MF/ATP5PO/ATP5MC1/ATP5F1D	13	1
GO:0015986	BP	GO:0015986	ATP synthesis coupled proton transport	13/322	26/18723	7.70E-17	5.10E-14	4.12E-14	ATP5PB/ATP5F1E/ATP5MC2/ATP5MC3/ATP5PF/ATP5F1C/ATP5MG/ATP5PD/ATP5ME/ATP5MF/ATP5PO/ATP5MC1/ATP5F1D	13	1
GO:0045333	BP	GO:0045333	cellular respiration	28/322	230/18723	4.27E-16	2.36E-13	1.91E-13	NDUFA3/ATP5PB/ATP5F1E/ATP5PF/ATP5F1C/ATP5MG/ATP5PD/ATP5ME/ATP5MF/ATP5PO/NDUFB1/UQCR10/COX6B1/ATP5F1D/NDUFA4/IFNG/NDUFB3/UQCRQ/SUCLG1/NDUFA2/NDUFB7/DNAJC15/NDUFB6/NDUFAB1/DGUOK/COA6/NDUFS4/NDUFC1	28	1
GO:0002495	BP	GO:0002495	antigen processing and presentation of peptide antigen via MHC class II	13/322	34/18723	6.07E-15	2.87E-12	2.32E-12	CD74/HLA-DRB1/FCER1G/HLA-DRA/HLA-DPB1/PYCARD/HLA-DPA1/HLA-DQB1/HLA-DMA/HLA-DRB5/HLA-DMB/CTSD/HLA-DQA1	13	1
GO:0002443	BP	GO:0002443	leukocyte mediated immunity	36/322	440/18723	8.13E-15	3.37E-12	2.72E-12	CD74/TRBC1/TRBC2/TRDC/TYROBP/HLA-DRB1/XCL1/KLRD1/CCL3/FCER1G/GZMB/HLA-DRA/HLA-DPB1/GZMM/HLA-DPA1/HLA-DQB1/NCR3/HLA-DMA/HLA-DRB5/CTSC/CLU/SPON2/NBN/HLA-DMB/PTGDS/CD27/TNF/C1QB/PRF1/CD40LG/C1QA/C1QC/BATF/KLRC1/PRDX1/HLA-DQA1	36	1
GO:0002449	BP	GO:0002449	lymphocyte mediated immunity	32/322	350/18723	1.27E-14	4.68E-12	3.78E-12	CD74/TRBC1/TRBC2/TRDC/HLA-DRB1/XCL1/KLRD1/FCER1G/GZMB/HLA-DRA/HLA-DPB1/GZMM/HLA-DPA1/HLA-DQB1/NCR3/HLA-DMA/HLA-DRB5/CTSC/CLU/NBN/HLA-DMB/CD27/TNF/C1QB/PRF1/CD40LG/C1QA/C1QC/BATF/KLRC1/PRDX1/HLA-DQA1	32	1
GO:0002504	BP	GO:0002504	antigen processing and presentation of peptide or polysaccharide antigen via MHC class II	13/322	36/18723	1.47E-14	4.86E-12	3.93E-12	CD74/HLA-DRB1/FCER1G/HLA-DRA/HLA-DPB1/PYCARD/HLA-DPA1/HLA-DQB1/HLA-DMA/HLA-DRB5/HLA-DMB/CTSD/HLA-DQA1	13	1
GO:0019886	BP	GO:0019886	antigen processing and presentation of exogenous peptide antigen via MHC class II	12/322	30/18723	3.58E-14	1.08E-11	8.72E-12	CD74/HLA-DRB1/FCER1G/HLA-DRA/HLA-DPB1/HLA-DPA1/HLA-DQB1/HLA-DMA/HLA-DRB5/HLA-DMB/CTSD/HLA-DQA1	12	1
GO:0042776	BP	GO:0042776	mitochondrial ATP synthesis coupled proton transport	10/322	19/18723	1.59E-13	4.38E-11	3.54E-11	ATP5PB/ATP5F1E/ATP5PF/ATP5F1C/ATP5MG/ATP5PD/ATP5ME/ATP5MF/ATP5PO/ATP5F1D	10	1
GO:0016064	BP	GO:0016064	immunoglobulin mediated immune response	24/322	207/18723	1.72E-13	4.39E-11	3.55E-11	CD74/TRBC1/TRBC2/TRDC/HLA-DRB1/XCL1/FCER1G/HLA-DRA/HLA-DPB1/HLA-DPA1/HLA-DQB1/HLA-DMA/HLA-DRB5/CLU/NBN/HLA-DMB/CD27/TNF/C1QB/CD40LG/C1QA/C1QC/BATF/HLA-DQA1	24	1
GO:0019724	BP	GO:0019724	B cell mediated immunity	24/322	210/18723	2.37E-13	5.56E-11	4.49E-11	CD74/TRBC1/TRBC2/TRDC/HLA-DRB1/XCL1/FCER1G/HLA-DRA/HLA-DPB1/HLA-DPA1/HLA-DQB1/HLA-DMA/HLA-DRB5/CLU/NBN/HLA-DMB/CD27/TNF/C1QB/CD40LG/C1QA/C1QC/BATF/HLA-DQA1	24	1
GO:0015980	BP	GO:0015980	energy derivation by oxidation of organic compounds	29/322	318/18723	2.52E-13	5.56E-11	4.49E-11	NDUFA3/ATP5PB/ATP5F1E/ATP5PF/ATP5F1C/ATP5MG/ATP5PD/ATP5ME/ATP5MF/ATP5PO/NDUFB1/UQCR10/COX6B1/ATP5F1D/NDUFA4/IFNG/SELENOS/NDUFB3/UQCRQ/SUCLG1/NDUFA2/NDUFB7/DNAJC15/NDUFB6/NDUFAB1/DGUOK/COA6/NDUFS4/NDUFC1	29	1
GO:0009206	BP	GO:0009206	purine ribonucleoside triphosphate biosynthetic process	15/322	68/18723	4.80E-13	9.94E-11	8.03E-11	ATP5PB/ATP5F1E/ATP5MC2/ATP5MC3/ATP5PF/ATP5F1C/ATP5MG/ATP5PD/ATP5ME/ATP5MF/ATP5PO/ATP5MC1/ATP5F1D/DGUOK/NME1	15	1
GO:0006754	BP	GO:0006754	ATP biosynthetic process	14/322	57/18723	5.91E-13	1.06E-10	8.53E-11	ATP5PB/ATP5F1E/ATP5MC2/ATP5MC3/ATP5PF/ATP5F1C/ATP5MG/ATP5PD/ATP5ME/ATP5MF/ATP5PO/ATP5MC1/ATP5F1D/DGUOK	14	1
GO:0009145	BP	GO:0009145	purine nucleoside triphosphate biosynthetic process	15/322	69/18723	6.04E-13	1.06E-10	8.53E-11	ATP5PB/ATP5F1E/ATP5MC2/ATP5MC3/ATP5PF/ATP5F1C/ATP5MG/ATP5PD/ATP5ME/ATP5MF/ATP5PO/ATP5MC1/ATP5F1D/DGUOK/NME1	15	1
GO:0009205	BP	GO:0009205	purine ribonucleoside triphosphate metabolic process	16/322	82/18723	6.05E-13	1.06E-10	8.53E-11	GIMAP7/ATP5PB/ATP5F1E/ATP5MC2/ATP5MC3/ATP5PF/ATP5F1C/ATP5MG/ATP5PD/ATP5ME/ATP5MF/ATP5PO/ATP5MC1/ATP5F1D/DGUOK/NME1	16	1
GO:0002478	BP	GO:0002478	antigen processing and presentation of exogenous peptide antigen	12/322	38/18723	9.90E-13	1.64E-10	1.33E-10	CD74/HLA-DRB1/FCER1G/HLA-DRA/HLA-DPB1/HLA-DPA1/HLA-DQB1/HLA-DMA/HLA-DRB5/HLA-DMB/CTSD/HLA-DQA1	12	1
GO:0002399	BP	GO:0002399	MHC class II protein complex assembly	9/322	16/18723	1.21E-12	1.83E-10	1.48E-10	HLA-DRB1/HLA-DRA/HLA-DPB1/HLA-DPA1/HLA-DQB1/HLA-DMA/HLA-DRB5/HLA-DMB/HLA-DQA1	9	1
GO:0002503	BP	GO:0002503	peptide antigen assembly with MHC class II protein complex	9/322	16/18723	1.21E-12	1.83E-10	1.48E-10	HLA-DRB1/HLA-DRA/HLA-DPB1/HLA-DPA1/HLA-DQB1/HLA-DMA/HLA-DRB5/HLA-DMB/HLA-DQA1	9	1
GO:0009201	BP	GO:0009201	ribonucleoside triphosphate biosynthetic process	15/322	74/18723	1.80E-12	2.59E-10	2.09E-10	ATP5PB/ATP5F1E/ATP5MC2/ATP5MC3/ATP5PF/ATP5F1C/ATP5MG/ATP5PD/ATP5ME/ATP5MF/ATP5PO/ATP5MC1/ATP5F1D/DGUOK/NME1	15	1
GO:0009144	BP	GO:0009144	purine nucleoside triphosphate metabolic process	16/322	88/18723	1.91E-12	2.64E-10	2.13E-10	GIMAP7/ATP5PB/ATP5F1E/ATP5MC2/ATP5MC3/ATP5PF/ATP5F1C/ATP5MG/ATP5PD/ATP5ME/ATP5MF/ATP5PO/ATP5MC1/ATP5F1D/DGUOK/NME1	16	1
GO:0009199	BP	GO:0009199	ribonucleoside triphosphate metabolic process	16/322	89/18723	2.30E-12	3.04E-10	2.46E-10	GIMAP7/ATP5PB/ATP5F1E/ATP5MC2/ATP5MC3/ATP5PF/ATP5F1C/ATP5MG/ATP5PD/ATP5ME/ATP5MF/ATP5PO/ATP5MC1/ATP5F1D/DGUOK/NME1	16	1
GO:0002460	BP	GO:0002460	adaptive immune response based on somatic recombination of immune receptors built from immunoglobulin superfamily domains	29/322	356/18723	4.27E-12	5.44E-10	4.40E-10	CD74/TRBC1/TRBC2/TRDC/HLA-DRB1/XCL1/KLRD1/FCER1G/HLA-DRA/HLA-DPB1/GZMM/HLA-DPA1/HLA-DQB1/HLA-DMA/HLA-DRB5/CTSC/CLU/NBN/HLA-DMB/CD27/TNF/C1QB/PRF1/CD40LG/C1QA/C1QC/BATF/KLRC1/HLA-DQA1	29	1
GO:0002501	BP	GO:0002501	peptide antigen assembly with MHC protein complex	9/322	18/18723	5.00E-12	6.06E-10	4.90E-10	HLA-DRB1/HLA-DRA/HLA-DPB1/HLA-DPA1/HLA-DQB1/HLA-DMA/HLA-DRB5/HLA-DMB/HLA-DQA1	9	1
GO:0006091	BP	GO:0006091	generation of precursor metabolites and energy	34/322	490/18723	5.12E-12	6.06E-10	4.90E-10	NDUFA3/ATP5PB/ATP5F1E/ATP5IF1/ATP5PF/ATP5F1C/ATP5MG/ATP5PD/ATP5ME/ATP5MF/ATP5PO/NDUFB1/UQCR10/COX6B1/ATP5F1D/NDUFA4/IFNG/SELENOS/NDUFB3/UQCRQ/COX17/SUCLG1/NDUFA2/TPI1/NDUFB7/DNAJC15/NDUFB6/NDUFAB1/DGUOK/COA6/NDUFS4/NDUFC1/PKM/GAPDH	34	1
GO:0002396	BP	GO:0002396	MHC protein complex assembly	9/322	19/18723	9.35E-12	1.07E-09	8.64E-10	HLA-DRB1/HLA-DRA/HLA-DPB1/HLA-DPA1/HLA-DQB1/HLA-DMA/HLA-DRB5/HLA-DMB/HLA-DQA1	9	1
GO:0009142	BP	GO:0009142	nucleoside triphosphate biosynthetic process	15/322	85/18723	1.49E-11	1.65E-09	1.34E-09	ATP5PB/ATP5F1E/ATP5MC2/ATP5MC3/ATP5PF/ATP5F1C/ATP5MG/ATP5PD/ATP5ME/ATP5MF/ATP5PO/ATP5MC1/ATP5F1D/DGUOK/NME1	15	1
GO:0019884	BP	GO:0019884	antigen processing and presentation of exogenous antigen	12/322	47/18723	1.66E-11	1.78E-09	1.44E-09	CD74/HLA-DRB1/FCER1G/HLA-DRA/HLA-DPB1/HLA-DPA1/HLA-DQB1/HLA-DMA/HLA-DRB5/HLA-DMB/CTSD/HLA-DQA1	12	1
GO:0048002	BP	GO:0048002	antigen processing and presentation of peptide antigen	13/322	62/18723	3.53E-11	3.65E-09	2.95E-09	CD74/HLA-DRB1/FCER1G/HLA-DRA/HLA-DPB1/PYCARD/HLA-DPA1/HLA-DQB1/HLA-DMA/HLA-DRB5/HLA-DMB/CTSD/HLA-DQA1	13	1
GO:0042773	BP	GO:0042773	ATP synthesis coupled electron transport	15/322	95/18723	7.86E-11	7.66E-09	6.19E-09	NDUFA3/NDUFB1/UQCR10/NDUFA4/NDUFB3/UQCRQ/NDUFA2/NDUFB7/DNAJC15/NDUFB6/NDUFAB1/DGUOK/COA6/NDUFS4/NDUFC1	15	1
GO:0042775	BP	GO:0042775	mitochondrial ATP synthesis coupled electron transport	15/322	95/18723	7.86E-11	7.66E-09	6.19E-09	NDUFA3/NDUFB1/UQCR10/NDUFA4/NDUFB3/UQCRQ/NDUFA2/NDUFB7/DNAJC15/NDUFB6/NDUFAB1/DGUOK/COA6/NDUFS4/NDUFC1	15	1
GO:0009141	BP	GO:0009141	nucleoside triphosphate metabolic process	16/322	112/18723	8.67E-11	8.20E-09	6.63E-09	GIMAP7/ATP5PB/ATP5F1E/ATP5MC2/ATP5MC3/ATP5PF/ATP5F1C/ATP5MG/ATP5PD/ATP5ME/ATP5MF/ATP5PO/ATP5MC1/ATP5F1D/DGUOK/NME1	16	1
GO:0002381	BP	GO:0002381	immunoglobulin production involved in immunoglobulin-mediated immune response	13/322	70/18723	1.78E-10	1.64E-08	1.33E-08	HLA-DRB1/XCL1/HLA-DRA/HLA-DPB1/HLA-DPA1/HLA-DQB1/HLA-DMA/HLA-DRB5/NBN/HLA-DMB/CD40LG/BATF/HLA-DQA1	13	1
GO:1902600	BP	GO:1902600	proton transmembrane transport	18/322	157/18723	2.37E-10	2.12E-08	1.72E-08	ATP5PB/ATP5F1E/ATP5MC2/ATP5MC3/ATP5PF/ATP5F1C/ATP5MG/ATP5PD/ATP5ME/ATP5MF/ATP5PO/UQCR10/ATP5MC1/COX6B1/ATP5F1D/NDUFA4/UCP2/COX17	18	1
GO:0009615	BP	GO:0009615	response to virus	27/322	367/18723	2.44E-10	2.13E-08	1.72E-08	HSPB1/IFITM2/CCL5/CCL4/SELENOK/UFD1/IFNG/XCL1/ISG15/IFI27/IFITM3/APOBEC3G/APOBEC3H/PYCARD/ACTA2/CLU/SPON2/AIMP1/ISG20/TNF/GBP1/MX1/IFI6/PRF1/PLSCR1/NPC2/IFI44L	27	1
GO:0006120	BP	GO:0006120	mitochondrial electron transport, NADH to ubiquinone	11/322	51/18723	8.47E-10	7.20E-08	5.82E-08	NDUFA3/NDUFB1/NDUFA4/NDUFB3/NDUFA2/NDUFB7/DNAJC15/NDUFB6/NDUFAB1/NDUFS4/NDUFC1	11	1
GO:0050867	BP	GO:0050867	positive regulation of cell activation	28/322	420/18723	1.06E-09	8.52E-08	6.89E-08	CD2/CD74/TRBC1/TRBC2/TRDC/CCL5/TYROBP/LGALS1/SELENOK/HLA-DRB1/IFNG/XCL1/CCL3/HLA-DRA/HLA-DPB1/PYCARD/PLEK/HLA-DPA1/HLA-DQB1/HLA-DMA/HLA-DRB5/CTSC/HLA-DMB/CD27/AIF1/CCL2/CD40LG/HLA-DQA1	28	1
GO:1903039	BP	GO:1903039	positive regulation of leukocyte cell-cell adhesion	21/322	239/18723	1.09E-09	8.52E-08	6.89E-08	CD74/CCL5/LGALS1/SELENOK/HLA-DRB1/IFNG/XCL1/HLA-DRA/HLA-DPB1/PYCARD/HLA-DPA1/HLA-DQB1/HLA-DMA/HLA-DRB5/HLA-DMB/CD27/AIF1/TNF/CCL2/CD40LG/HLA-DQA1	21	1
GO:0050870	BP	GO:0050870	positive regulation of T cell activation	20/322	216/18723	1.10E-09	8.52E-08	6.89E-08	CD74/CCL5/LGALS1/SELENOK/HLA-DRB1/IFNG/XCL1/HLA-DRA/HLA-DPB1/PYCARD/HLA-DPA1/HLA-DQB1/HLA-DMA/HLA-DRB5/HLA-DMB/CD27/AIF1/CCL2/CD40LG/HLA-DQA1	20	1
GO:0022904	BP	GO:0022904	respiratory electron transport chain	15/322	114/18723	1.11E-09	8.52E-08	6.89E-08	NDUFA3/NDUFB1/UQCR10/NDUFA4/NDUFB3/UQCRQ/NDUFA2/NDUFB7/DNAJC15/NDUFB6/NDUFAB1/DGUOK/COA6/NDUFS4/NDUFC1	15	1
GO:0042110	BP	GO:0042110	T cell activation	30/322	487/18723	1.69E-09	1.28E-07	1.03E-07	CD2/CD74/CD3D/CCL5/LGALS1/SELENOK/HLA-DRB1/IFNG/ZNF683/XCL1/FCER1G/HLA-DRA/HLA-DPB1/SIT1/RIPOR2/PYCARD/HLA-DPA1/HLA-DQB1/HLA-DMA/HLA-DRB5/CD8B/HLA-DMB/CD27/AIF1/CCL2/CD7/CD40LG/BATF/KLRC1/HLA-DQA1	30	1
GO:0002696	BP	GO:0002696	positive regulation of leukocyte activation	27/322	409/18723	2.63E-09	1.94E-07	1.57E-07	CD2/CD74/TRBC1/TRBC2/TRDC/CCL5/TYROBP/LGALS1/SELENOK/HLA-DRB1/IFNG/XCL1/CCL3/HLA-DRA/HLA-DPB1/PYCARD/HLA-DPA1/HLA-DQB1/HLA-DMA/HLA-DRB5/CTSC/HLA-DMB/CD27/AIF1/CCL2/CD40LG/HLA-DQA1	27	1
GO:0034341	BP	GO:0034341	response to interferon-gamma	16/322	141/18723	2.80E-09	2.02E-07	1.63E-07	CD74/IFITM2/CCL5/CCL4/CCL3L1/IFNG/XCL1/CCL3/XCL2/IFITM3/HLA-DPA1/GBP5/AIF1/GBP1/CCL2/GAPDH	16	1
GO:0019646	BP	GO:0019646	aerobic electron transport chain	13/322	87/18723	2.95E-09	2.05E-07	1.66E-07	NDUFA3/NDUFB1/UQCR10/NDUFA4/NDUFB3/UQCRQ/NDUFA2/NDUFB7/DNAJC15/NDUFB6/NDUFAB1/NDUFS4/NDUFC1	13	1
GO:0050863	BP	GO:0050863	regulation of T cell activation	24/322	329/18723	2.98E-09	2.05E-07	1.66E-07	CD2/CD74/CCL5/LGALS1/SELENOK/HLA-DRB1/IFNG/ZNF683/XCL1/HLA-DRA/HLA-DPB1/SIT1/RIPOR2/PYCARD/HLA-DPA1/HLA-DQB1/HLA-DMA/HLA-DRB5/HLA-DMB/CD27/AIF1/CCL2/CD40LG/HLA-DQA1	24	1
GO:0050792	BP	GO:0050792	regulation of viral process	17/322	164/18723	3.61E-09	2.44E-07	1.97E-07	CD74/LY6E/IFITM2/CCL5/LGALS1/HLA-DRB1/ISG15/IFITM3/APOBEC3G/APOBEC3H/LARP7/PPIE/ISG20/TNF/MX1/CXCL8/PLSCR1	17	1
GO:1903900	BP	GO:1903900	regulation of viral life cycle	16/322	148/18723	5.69E-09	3.77E-07	3.05E-07	CD74/LY6E/IFITM2/CCL5/LGALS1/HLA-DRB1/ISG15/IFITM3/APOBEC3G/APOBEC3H/PPIE/ISG20/TNF/MX1/CXCL8/PLSCR1	16	1
GO:0001774	BP	GO:0001774	microglial cell activation	10/322	47/18723	5.80E-09	3.77E-07	3.05E-07	TYROBP/IFNG/CST7/CCL3/CTSC/CLU/AIF1/TNF/C1QA/GRN	10	1
GO:0019058	BP	GO:0019058	viral life cycle	23/322	317/18723	7.11E-09	4.53E-07	3.66E-07	CD74/HSPA1A/HSPA1B/LY6E/IFITM2/CCL5/LGALS1/HLA-DRB1/ISG15/IFI27/IFITM3/APOBEC3G/APOBEC3H/PPIE/ISG20/TNF/MX1/CCL2/CTSB/CXCL8/NUCKS1/SIVA1/PLSCR1	23	1
GO:0019079	BP	GO:0019079	viral genome replication	15/322	131/18723	7.79E-09	4.87E-07	3.94E-07	IFITM2/CCL5/ISG15/IFI27/IFITM3/APOBEC3G/APOBEC3H/PPIE/ISG20/TNF/MX1/CCL2/CXCL8/NUCKS1/PLSCR1	15	1
GO:0001819	BP	GO:0001819	positive regulation of cytokine production	28/322	467/18723	1.09E-08	6.71E-07	5.43E-07	CD2/CD74/HSPA1A/HSPA1B/HSPB1/TYROBP/SELENOK/IFNG/STMP1/XCL1/CCL3/ISG15/LTB/FCER1G/HLA-DPB1/PYHIN1/PYCARD/HLA-DPA1/LUM/GBP5/CLU/SPON2/AIF1/TNF/CD14/CD40LG/BATF/GAPDH	28	1
GO:0002274	BP	GO:0002274	myeloid leukocyte activation	19/322	223/18723	1.14E-08	6.88E-07	5.57E-07	CD2/CD74/CCL5/TYROBP/IFNG/CST7/CCL3/FCER1G/PYCARD/CTSC/CLU/PTGDS/AIF1/TNF/CXCL8/C1QA/BATF/PLSCR1/GRN	19	1
GO:0016032	BP	GO:0016032	viral process	26/322	415/18723	1.54E-08	9.10E-07	7.36E-07	CD74/HSPA1A/HSPA1B/LY6E/IFITM2/CCL5/CCL4/LGALS1/HLA-DRB1/CCL3/ISG15/IFI27/IFITM3/APOBEC3G/APOBEC3H/LARP7/PPIE/ISG20/TNF/MX1/CCL2/CTSB/CXCL8/NUCKS1/SIVA1/PLSCR1	26	1
GO:0051251	BP	GO:0051251	positive regulation of lymphocyte activation	24/322	362/18723	1.92E-08	1.11E-06	9.00E-07	CD74/TRBC1/TRBC2/TRDC/CCL5/TYROBP/LGALS1/SELENOK/HLA-DRB1/IFNG/XCL1/HLA-DRA/HLA-DPB1/PYCARD/HLA-DPA1/HLA-DQB1/HLA-DMA/HLA-DRB5/HLA-DMB/CD27/AIF1/CCL2/CD40LG/HLA-DQA1	24	1
GO:1990542	BP	GO:1990542	mitochondrial transmembrane transport	13/322	102/18723	2.14E-08	1.22E-06	9.90E-07	ATP5PB/ATP5F1E/ATP5PF/ATP5F1C/ATP5MG/ATP5PD/ATP5ME/ATP5MF/ATP5PO/ATP5F1D/UCP2/DNAJC15/TIMM17B	13	1
GO:0045069	BP	GO:0045069	regulation of viral genome replication	12/322	85/18723	2.34E-08	1.30E-06	1.05E-06	IFITM2/CCL5/ISG15/IFITM3/APOBEC3G/APOBEC3H/PPIE/ISG20/TNF/MX1/CXCL8/PLSCR1	12	1
GO:0022409	BP	GO:0022409	positive regulation of cell-cell adhesion	21/322	284/18723	2.35E-08	1.30E-06	1.05E-06	CD74/CCL5/LGALS1/SELENOK/HLA-DRB1/IFNG/XCL1/HLA-DRA/HLA-DPB1/PYCARD/HLA-DPA1/HLA-DQB1/HLA-DMA/HLA-DRB5/HLA-DMB/CD27/AIF1/TNF/CCL2/CD40LG/HLA-DQA1	21	1
GO:0019882	BP	GO:0019882	antigen processing and presentation	13/322	106/18723	3.43E-08	1.86E-06	1.50E-06	CD74/HLA-DRB1/FCER1G/HLA-DRA/HLA-DPB1/PYCARD/HLA-DPA1/HLA-DQB1/HLA-DMA/HLA-DRB5/HLA-DMB/CTSD/HLA-DQA1	13	1
GO:0045071	BP	GO:0045071	negative regulation of viral genome replication	10/322	56/18723	3.48E-08	1.86E-06	1.50E-06	IFITM2/CCL5/ISG15/IFITM3/APOBEC3G/APOBEC3H/ISG20/TNF/MX1/PLSCR1	10	1
GO:0009152	BP	GO:0009152	purine ribonucleotide biosynthetic process	16/322	169/18723	3.83E-08	2.01E-06	1.63E-06	ATP5PB/ATP5F1E/ATP5MC2/ATP5MC3/ATP5PF/ATP5F1C/ATP5MG/ATP5PD/ATP5ME/ATP5MF/ATP5PO/ATP5MC1/ATP5F1D/PPCS/DGUOK/NME1	16	1
GO:0010257	BP	GO:0010257	NADH dehydrogenase complex assembly	10/322	57/18723	4.16E-08	2.12E-06	1.71E-06	NDUFA3/NDUFB1/NDUFB3/NDUFA2/NDUFB7/NDUFB6/NDUFAB1/NDUFS4/NDUFC1/COA1	10	1
GO:0032981	BP	GO:0032981	mitochondrial respiratory chain complex I assembly	10/322	57/18723	4.16E-08	2.12E-06	1.71E-06	NDUFA3/NDUFB1/NDUFB3/NDUFA2/NDUFB7/NDUFB6/NDUFAB1/NDUFS4/NDUFC1/COA1	10	1
GO:0048525	BP	GO:0048525	negative regulation of viral process	12/322	92/18723	5.79E-08	2.91E-06	2.35E-06	LY6E/IFITM2/CCL5/ISG15/IFITM3/APOBEC3G/APOBEC3H/LARP7/ISG20/TNF/MX1/PLSCR1	12	1
GO:0022900	BP	GO:0022900	electron transport chain	16/322	175/18723	6.26E-08	3.09E-06	2.50E-06	NDUFA3/NDUFB1/UQCR10/COX6B1/NDUFA4/NDUFB3/UQCRQ/NDUFA2/NDUFB7/DNAJC15/NDUFB6/NDUFAB1/DGUOK/COA6/NDUFS4/NDUFC1	16	1
GO:0033108	BP	GO:0033108	mitochondrial respiratory chain complex assembly	12/322	93/18723	6.54E-08	3.19E-06	2.58E-06	NDUFA3/NDUFB1/NDUFB3/COX17/NDUFA2/NDUFB7/COA3/NDUFB6/NDUFAB1/NDUFS4/NDUFC1/COA1	12	1
GO:2000401	BP	GO:2000401	regulation of lymphocyte migration	10/322	61/18723	8.17E-08	3.92E-06	3.17E-06	CCL5/CCL4/SELENOK/XCL1/CCL3/XCL2/RIPOR2/PYCARD/AIF1/CCL2	10	1
GO:0006839	BP	GO:0006839	mitochondrial transport	19/322	254/18723	9.24E-08	4.38E-06	3.54E-06	HSPA1A/ATP5PB/ATP5F1E/ATP5IF1/ATP5PF/ATP5F1C/ATP5MG/ATP5PD/ATP5ME/ATP5MF/ATP5PO/ATP5F1D/GZMB/UCP2/TIMM8B/DNAJC15/TIMM17B/PDCD5/TMEM14C	19	1
GO:1903037	BP	GO:1903037	regulation of leukocyte cell-cell adhesion	22/322	336/18723	9.47E-08	4.42E-06	3.57E-06	CD74/CCL5/LGALS1/SELENOK/HLA-DRB1/IFNG/XCL1/HLA-DRA/HLA-DPB1/RIPOR2/PYCARD/HLA-DPA1/HLA-DQB1/HLA-DMA/HLA-DRB5/HLA-DMB/CD27/AIF1/TNF/CCL2/CD40LG/HLA-DQA1	22	1
GO:0009260	BP	GO:0009260	ribonucleotide biosynthetic process	16/322	182/18723	1.08E-07	4.98E-06	4.02E-06	ATP5PB/ATP5F1E/ATP5MC2/ATP5MC3/ATP5PF/ATP5F1C/ATP5MG/ATP5PD/ATP5ME/ATP5MF/ATP5PO/ATP5MC1/ATP5F1D/PPCS/DGUOK/NME1	16	1
GO:2000403	BP	GO:2000403	positive regulation of lymphocyte migration	8/322	35/18723	1.10E-07	5.00E-06	4.05E-06	CCL5/CCL4/SELENOK/XCL1/CCL3/XCL2/PYCARD/AIF1	8	1
GO:0071346	BP	GO:0071346	cellular response to interferon-gamma	13/322	118/18723	1.25E-07	5.58E-06	4.51E-06	CCL5/CCL4/CCL3L1/IFNG/XCL1/CCL3/XCL2/HLA-DPA1/GBP5/AIF1/GBP1/CCL2/GAPDH	13	1
GO:0044403	BP	GO:0044403	biological process involved in symbiotic interaction	20/322	290/18723	1.60E-07	7.06E-06	5.70E-06	CD74/HSPA1A/HSPA1B/LY6E/IFITM2/CCL5/CCL4/LGALS1/HLA-DRB1/CCL3/GPX1/FN1/IFI27/IFITM3/CTSB/CXCL8/NUCKS1/SIVA1/PLSCR1/GAPDH	20	1
GO:0072678	BP	GO:0072678	T cell migration	10/322	66/18723	1.77E-07	7.63E-06	6.17E-06	CCL5/SELENOK/XCL1/CCL3/XCL2/RIPOR2/PYCARD/CXCR3/AIF1/CCL2	10	1
GO:0051607	BP	GO:0051607	defense response to virus	19/322	265/18723	1.80E-07	7.63E-06	6.17E-06	IFITM2/SELENOK/UFD1/IFNG/ISG15/IFI27/IFITM3/APOBEC3G/APOBEC3H/PYCARD/SPON2/AIMP1/ISG20/GBP1/MX1/IFI6/PRF1/PLSCR1/IFI44L	19	1
GO:0140546	BP	GO:0140546	defense response to symbiont	19/322	265/18723	1.80E-07	7.63E-06	6.17E-06	IFITM2/SELENOK/UFD1/IFNG/ISG15/IFI27/IFITM3/APOBEC3G/APOBEC3H/PYCARD/SPON2/AIMP1/ISG20/GBP1/MX1/IFI6/PRF1/PLSCR1/IFI44L	19	1
GO:0046390	BP	GO:0046390	ribose phosphate biosynthetic process	16/322	190/18723	1.96E-07	8.22E-06	6.64E-06	ATP5PB/ATP5F1E/ATP5MC2/ATP5MC3/ATP5PF/ATP5F1C/ATP5MG/ATP5PD/ATP5ME/ATP5MF/ATP5PO/ATP5MC1/ATP5F1D/PPCS/DGUOK/NME1	16	1
GO:0061077	BP	GO:0061077	chaperone-mediated protein folding	10/322	67/18723	2.05E-07	8.49E-06	6.87E-06	HSPA6/CD74/HSPA1A/HSPA1B/HSPB1/DNAJB1/HSPA7/CLU/PDCD5/FKBP2	10	1
GO:0006164	BP	GO:0006164	purine nucleotide biosynthetic process	16/322	191/18723	2.10E-07	8.61E-06	6.96E-06	ATP5PB/ATP5F1E/ATP5MC2/ATP5MC3/ATP5PF/ATP5F1C/ATP5MG/ATP5PD/ATP5ME/ATP5MF/ATP5PO/ATP5MC1/ATP5F1D/PPCS/DGUOK/NME1	16	1
GO:0035747	BP	GO:0035747	natural killer cell chemotaxis	5/322	10/18723	3.42E-07	1.38E-05	1.12E-05	CCL5/CCL4/XCL1/CCL3/CCL2	5	1
GO:0072522	BP	GO:0072522	purine-containing compound biosynthetic process	16/322	200/18723	3.94E-07	1.57E-05	1.27E-05	ATP5PB/ATP5F1E/ATP5MC2/ATP5MC3/ATP5PF/ATP5F1C/ATP5MG/ATP5PD/ATP5ME/ATP5MF/ATP5PO/ATP5MC1/ATP5F1D/PPCS/DGUOK/NME1	16	1
GO:0007159	BP	GO:0007159	leukocyte cell-cell adhesion	22/322	371/18723	5.20E-07	2.05E-05	1.66E-05	CD74/CCL5/LGALS1/SELENOK/HLA-DRB1/IFNG/XCL1/HLA-DRA/HLA-DPB1/RIPOR2/PYCARD/HLA-DPA1/HLA-DQB1/HLA-DMA/HLA-DRB5/HLA-DMB/CD27/AIF1/TNF/CCL2/CD40LG/HLA-DQA1	22	1
GO:0002687	BP	GO:0002687	positive regulation of leukocyte migration	13/322	135/18723	6.03E-07	2.35E-05	1.90E-05	CD74/CCL5/CCL4/SELENOK/XCL1/CCL3/XCL2/RIPOR2/PYCARD/RARRES2/AIF1/TNF/CXCL8	13	1
GO:0071675	BP	GO:0071675	regulation of mononuclear cell migration	12/322	115/18723	6.91E-07	2.66E-05	2.15E-05	CCL5/CCL4/SELENOK/XCL1/CCL3/XCL2/RIPOR2/PYCARD/RARRES2/AIF1/TNF/CCL2	12	1
GO:0072676	BP	GO:0072676	lymphocyte migration	12/322	117/18723	8.33E-07	3.17E-05	2.57E-05	CCL5/CCL4/SELENOK/CCL3L1/XCL1/CCL3/XCL2/RIPOR2/PYCARD/CXCR3/AIF1/CCL2	12	1
GO:0006457	BP	GO:0006457	protein folding	16/322	212/18723	8.62E-07	3.25E-05	2.62E-05	HSPA6/CD74/HSPA1A/HSPA1B/HSPB1/DNAJB1/HSPA7/MESD/WDR83OS/CLU/PPIE/PFDN4/PDCD5/FKBP2/HSP90B1/GRN	16	1
GO:0001906	BP	GO:0001906	cell killing	15/322	188/18723	9.43E-07	3.51E-05	2.84E-05	GNLY/TYROBP/HLA-DRB1/IFNG/XCL1/KLRD1/GZMB/HLA-DRA/GZMM/NCR3/CTSC/PRF1/GAPDH/KLRC1/PRDX1	15	1
GO:0032731	BP	GO:0032731	positive regulation of interleukin-1 beta production	9/322	62/18723	1.07E-06	3.95E-05	3.19E-05	HSPB1/TYROBP/IFNG/STMP1/CCL3/PYHIN1/PYCARD/GBP5/TNF	9	1
GO:0098869	BP	GO:0098869	cellular oxidant detoxification	11/322	101/18723	1.32E-06	4.80E-05	3.88E-05	SELENOW/ALOX5AP/SELENOS/GLRX/GSTP1/GPX1/GSTO1/TXN/MGST3/TXNDC17/PRDX1	11	1
GO:0032103	BP	GO:0032103	positive regulation of response to external stimulus	23/322	427/18723	1.51E-06	5.43E-05	4.39E-05	CD74/HSPB1/CCL5/CCL4/TYROBP/ALOX5AP/IFNG/XCL1/KLRD1/CCL3/XCL2/PYHIN1/RIPOR2/PYCARD/NCR3/CTSC/GBP5/RARRES2/AIF1/TNF/CXCL8/PLSCR1/GRN	23	1
GO:0006163	BP	GO:0006163	purine nucleotide metabolic process	22/322	396/18723	1.54E-06	5.48E-05	4.43E-05	GIMAP7/ATP5PB/ATP5F1E/ATP5MC2/ATP5MC3/ATP5PF/ATP5F1C/ATP5MG/ATP5PD/ATP5ME/ATP5MF/ATP5PO/ATP5MC1/ATP5F1D/IFNG/TPI1/PPCS/DGUOK/PKM/NME1/GAPDH/DNPH1	22	1
GO:0001909	BP	GO:0001909	leukocyte mediated cytotoxicity	12/322	124/18723	1.56E-06	5.48E-05	4.43E-05	TYROBP/HLA-DRB1/XCL1/KLRD1/GZMB/HLA-DRA/GZMM/NCR3/CTSC/PRF1/KLRC1/PRDX1	12	1
GO:0030593	BP	GO:0030593	neutrophil chemotaxis	11/322	103/18723	1.60E-06	5.57E-05	4.51E-05	CD74/CCL5/CCL4/CCL3L1/XCL1/CCL3/XCL2/FCER1G/RIPOR2/CCL2/CXCL8	11	1
GO:0071677	BP	GO:0071677	positive regulation of mononuclear cell migration	9/322	65/18723	1.61E-06	5.57E-05	4.51E-05	CCL5/CCL4/SELENOK/XCL1/CCL3/XCL2/PYCARD/AIF1/TNF	9	1
GO:0071621	BP	GO:0071621	granulocyte chemotaxis	12/322	125/18723	1.69E-06	5.79E-05	4.68E-05	CD74/CCL5/CCL4/CCL3L1/XCL1/CCL3/XCL2/FCER1G/RIPOR2/RARRES2/CCL2/CXCL8	12	1
GO:0001913	BP	GO:0001913	T cell mediated cytotoxicity	8/322	49/18723	1.71E-06	5.79E-05	4.68E-05	HLA-DRB1/XCL1/KLRD1/HLA-DRA/GZMM/CTSC/PRF1/KLRC1	8	1
GO:0009150	BP	GO:0009150	purine ribonucleotide metabolic process	21/322	368/18723	1.75E-06	5.87E-05	4.75E-05	GIMAP7/ATP5PB/ATP5F1E/ATP5MC2/ATP5MC3/ATP5PF/ATP5F1C/ATP5MG/ATP5PD/ATP5ME/ATP5MF/ATP5PO/ATP5MC1/ATP5F1D/IFNG/TPI1/PPCS/DGUOK/PKM/NME1/GAPDH	21	1
GO:0034612	BP	GO:0034612	response to tumor necrosis factor	17/322	253/18723	1.96E-06	6.51E-05	5.26E-05	HSPA1A/HSPA1B/CCL5/CCL4/CCL3L1/XCL1/CCL3/CARD16/XCL2/GSTP1/PYCARD/TNF/GBP1/CCL2/CXCL8/CD14/TXNDC17	17	1
GO:0045862	BP	GO:0045862	positive regulation of proteolysis	21/322	372/18723	2.08E-06	6.83E-05	5.52E-05	HSPA1A/HSPA1B/ELOB/ATP5IF1/RACK1/IFNG/TNFSF10/RPS27L/FN1/PYHIN1/PYCARD/RBX1/CTSC/CLU/PSENEN/TNF/FAM162A/PDCD5/PCOLCE/CTSD/GRN	21	1
GO:0042116	BP	GO:0042116	macrophage activation	11/322	106/18723	2.13E-06	6.93E-05	5.60E-05	CD74/TYROBP/IFNG/CST7/CCL3/CTSC/CLU/AIF1/TNF/C1QA/GRN	11	1
GO:0045785	BP	GO:0045785	positive regulation of cell adhesion	23/322	437/18723	2.23E-06	7.17E-05	5.80E-05	CD74/CCL5/LGALS1/SELENOK/HLA-DRB1/IFNG/XCL1/HLA-DRA/FN1/HLA-DPB1/PYCARD/HLA-DPA1/HLA-DQB1/HLA-DMA/HLA-DRB5/S100A10/HLA-DMB/CD27/AIF1/TNF/CCL2/CD40LG/HLA-DQA1	23	1
GO:0002253	BP	GO:0002253	activation of immune response	21/322	375/18723	2.36E-06	7.51E-05	6.07E-05	TRBC1/TRBC2/TRDC/TYROBP/FYB1/HLA-DRB1/KLRD1/FCER1G/HLA-DPB1/PYHIN1/PYCARD/HLA-DQB1/NCR3/CLU/PHPT1/C1QB/GBP1/C1QA/C1QC/TRAT1/PLSCR1	21	1
GO:0071356	BP	GO:0071356	cellular response to tumor necrosis factor	16/322	229/18723	2.38E-06	7.51E-05	6.07E-05	HSPA1A/HSPA1B/CCL5/CCL4/CCL3L1/XCL1/CCL3/CARD16/XCL2/GSTP1/PYCARD/TNF/GBP1/CCL2/CXCL8/TXNDC17	16	1
GO:0019221	BP	GO:0019221	cytokine-mediated signaling pathway	24/322	472/18723	2.43E-06	7.61E-05	6.15E-05	CD74/HSPA1A/HSPA1B/IFITM2/CCL5/CCL4/CCL3L1/IFNG/XCL1/CCL3/ISG15/CARD16/XCL2/FCER1G/GSTP1/IFI27/IFITM3/PYCARD/CXCR3/TNF/MX1/CCL2/CXCL8/TXNDC17	24	1
GO:0032611	BP	GO:0032611	interleukin-1 beta production	11/322	110/18723	3.08E-06	9.45E-05	7.64E-05	HSPB1/TYROBP/IFNG/STMP1/CCL3/CARD16/GSTP1/PYHIN1/PYCARD/GBP5/TNF	11	1
GO:0032651	BP	GO:0032651	regulation of interleukin-1 beta production	11/322	110/18723	3.08E-06	9.45E-05	7.64E-05	HSPB1/TYROBP/IFNG/STMP1/CCL3/CARD16/GSTP1/PYHIN1/PYCARD/GBP5/TNF	11	1
GO:1901623	BP	GO:1901623	regulation of lymphocyte chemotaxis	6/322	25/18723	3.32E-06	0.000100933	8.16E-05	CCL5/CCL4/XCL1/CCL3/XCL2/CCL2	6	1
GO:0072521	BP	GO:0072521	purine-containing compound metabolic process	22/322	416/18723	3.44E-06	0.000103743	8.39E-05	GIMAP7/ATP5PB/ATP5F1E/ATP5MC2/ATP5MC3/ATP5PF/ATP5F1C/ATP5MG/ATP5PD/ATP5ME/ATP5MF/ATP5PO/ATP5MC1/ATP5F1D/IFNG/TPI1/PPCS/DGUOK/PKM/NME1/GAPDH/DNPH1	22	1
GO:0009259	BP	GO:0009259	ribonucleotide metabolic process	21/322	385/18723	3.57E-06	0.000106587	8.62E-05	GIMAP7/ATP5PB/ATP5F1E/ATP5MC2/ATP5MC3/ATP5PF/ATP5F1C/ATP5MG/ATP5PD/ATP5ME/ATP5MF/ATP5PO/ATP5MC1/ATP5F1D/IFNG/TPI1/PPCS/DGUOK/PKM/NME1/GAPDH	21	1
GO:0002685	BP	GO:0002685	regulation of leukocyte migration	15/322	210/18723	3.76E-06	0.000111149	8.99E-05	CD74/CCL5/CCL4/SELENOK/XCL1/CCL3/XCL2/RIPOR2/PYCARD/RARRES2/CXCR3/AIF1/TNF/CCL2/CXCL8	15	1
GO:0032732	BP	GO:0032732	positive regulation of interleukin-1 production	9/322	73/18723	4.35E-06	0.000127508	0.000103074	HSPB1/TYROBP/IFNG/STMP1/CCL3/PYHIN1/PYCARD/GBP5/TNF	9	1
GO:0002690	BP	GO:0002690	positive regulation of leukocyte chemotaxis	10/322	94/18723	4.96E-06	0.000144245	0.000116604	CD74/CCL5/CCL4/XCL1/CCL3/XCL2/RIPOR2/RARRES2/AIF1/CXCL8	10	1
GO:1990748	BP	GO:1990748	cellular detoxification	11/322	116/18723	5.18E-06	0.000149303	0.000120693	SELENOW/ALOX5AP/SELENOS/GLRX/GSTP1/GPX1/GSTO1/TXN/MGST3/TXNDC17/PRDX1	11	1
GO:0019693	BP	GO:0019693	ribose phosphate metabolic process	21/322	396/18723	5.52E-06	0.000157808	0.000127568	GIMAP7/ATP5PB/ATP5F1E/ATP5MC2/ATP5MC3/ATP5PF/ATP5F1C/ATP5MG/ATP5PD/ATP5ME/ATP5MF/ATP5PO/ATP5MC1/ATP5F1D/IFNG/TPI1/PPCS/DGUOK/PKM/NME1/GAPDH	21	1
GO:0002366	BP	GO:0002366	leukocyte activation involved in immune response	17/322	275/18723	6.03E-06	0.000170871	0.000138127	CD74/TYROBP/LGALS1/HLA-DRB1/IFNG/ZNF683/CCL3/FCER1G/HLA-DRA/PYCARD/ITM2A/NBN/HLA-DMB/PTGDS/CD40LG/BATF/GRN	17	1
GO:1990868	BP	GO:1990868	response to chemokine	10/322	97/18723	6.60E-06	0.000183674	0.000148477	CCL5/CCL4/CCL3L1/XCL1/CCL3/XCL2/RIPOR2/CXCR3/CCL2/CXCL8	10	1
GO:1990869	BP	GO:1990869	cellular response to chemokine	10/322	97/18723	6.60E-06	0.000183674	0.000148477	CCL5/CCL4/CCL3L1/XCL1/CCL3/XCL2/RIPOR2/CXCR3/CCL2/CXCL8	10	1
GO:2000404	BP	GO:2000404	regulation of T cell migration	7/322	42/18723	6.71E-06	0.000185254	0.000149754	CCL5/SELENOK/XCL1/XCL2/RIPOR2/PYCARD/AIF1	7	1
GO:0002683	BP	GO:0002683	negative regulation of immune system process	22/322	434/18723	6.77E-06	0.000185441	0.000149905	CD74/TYROBP/HLA-DRB1/UFD1/CST7/XCL1/SELENOS/KLRD1/CCL3/ISG15/GPX1/ID2/RIPOR2/LYAR/PHPT1/TNF/GBP1/CCL2/C1QC/NME1/KLRC1/GRN	22	1
GO:0002263	BP	GO:0002263	cell activation involved in immune response	17/322	279/18723	7.30E-06	0.00019835	0.000160341	CD74/TYROBP/LGALS1/HLA-DRB1/IFNG/ZNF683/CCL3/FCER1G/HLA-DRA/PYCARD/ITM2A/NBN/HLA-DMB/PTGDS/CD40LG/BATF/GRN	17	1
GO:0071674	BP	GO:0071674	mononuclear cell migration	14/322	196/18723	7.91E-06	0.000213216	0.000172358	CCL5/CCL4/SELENOK/CCL3L1/XCL1/CCL3/XCL2/RIPOR2/PYCARD/RARRES2/CXCR3/AIF1/TNF/CCL2	14	1
GO:2000406	BP	GO:2000406	positive regulation of T cell migration	6/322	29/18723	8.40E-06	0.000222021	0.000179476	CCL5/SELENOK/XCL1/XCL2/PYCARD/AIF1	6	1
GO:0002688	BP	GO:0002688	regulation of leukocyte chemotaxis	11/322	122/18723	8.44E-06	0.000222021	0.000179476	CD74/CCL5/CCL4/XCL1/CCL3/XCL2/RIPOR2/RARRES2/AIF1/CCL2/CXCL8	11	1
GO:1990266	BP	GO:1990266	neutrophil migration	11/322	122/18723	8.44E-06	0.000222021	0.000179476	CD74/CCL5/CCL4/CCL3L1/XCL1/CCL3/XCL2/FCER1G/RIPOR2/CCL2/CXCL8	11	1
GO:0009165	BP	GO:0009165	nucleotide biosynthetic process	16/322	254/18723	8.95E-06	0.000233591	0.000188829	ATP5PB/ATP5F1E/ATP5MC2/ATP5MC3/ATP5PF/ATP5F1C/ATP5MG/ATP5PD/ATP5ME/ATP5MF/ATP5PO/ATP5MC1/ATP5F1D/PPCS/DGUOK/NME1	16	1
GO:0097530	BP	GO:0097530	granulocyte migration	12/322	148/18723	9.86E-06	0.000251807	0.000203554	CD74/CCL5/CCL4/CCL3L1/XCL1/CCL3/XCL2/FCER1G/RIPOR2/RARRES2/CCL2/CXCL8	12	1
GO:0097237	BP	GO:0097237	cellular response to toxic substance	11/322	124/18723	9.87E-06	0.000251807	0.000203554	SELENOW/ALOX5AP/SELENOS/GLRX/GSTP1/GPX1/GSTO1/TXN/MGST3/TXNDC17/PRDX1	11	1
GO:1901293	BP	GO:1901293	nucleoside phosphate biosynthetic process	16/322	256/18723	9.88E-06	0.000251807	0.000203554	ATP5PB/ATP5F1E/ATP5MC2/ATP5MC3/ATP5PF/ATP5F1C/ATP5MG/ATP5PD/ATP5ME/ATP5MF/ATP5PO/ATP5MC1/ATP5F1D/PPCS/DGUOK/NME1	16	1
GO:0022407	BP	GO:0022407	regulation of cell-cell adhesion	22/322	448/18723	1.11E-05	0.000281893	0.000227875	CD74/CCL5/LGALS1/SELENOK/HLA-DRB1/IFNG/XCL1/HLA-DRA/HLA-DPB1/RIPOR2/PYCARD/HLA-DPA1/HLA-DQB1/HLA-DMA/HLA-DRB5/HLA-DMB/CD27/AIF1/TNF/CCL2/CD40LG/HLA-DQA1	22	1
GO:0032760	BP	GO:0032760	positive regulation of tumor necrosis factor production	10/322	103/18723	1.13E-05	0.00028363	0.000229279	CD2/HSPB1/TYROBP/SELENOK/IFNG/CCL3/PYCARD/CLU/SPON2/CD14	10	1
GO:0031343	BP	GO:0031343	positive regulation of cell killing	8/322	63/18723	1.19E-05	0.000297523	0.00024051	TYROBP/HLA-DRB1/IFNG/XCL1/KLRD1/HLA-DRA/NCR3/PRF1	8	1
GO:0044409	BP	GO:0044409	entry into host	12/322	151/18723	1.21E-05	0.000299271	0.000241922	CD74/HSPA1A/HSPA1B/LY6E/IFITM2/LGALS1/HLA-DRB1/IFITM3/CTSB/CXCL8/SIVA1/PLSCR1	12	1
GO:0032612	BP	GO:0032612	interleukin-1 production	11/322	128/18723	1.34E-05	0.000325218	0.000262897	HSPB1/TYROBP/IFNG/STMP1/CCL3/CARD16/GSTP1/PYHIN1/PYCARD/GBP5/TNF	11	1
GO:0032652	BP	GO:0032652	regulation of interleukin-1 production	11/322	128/18723	1.34E-05	0.000325218	0.000262897	HSPB1/TYROBP/IFNG/STMP1/CCL3/CARD16/GSTP1/PYHIN1/PYCARD/GBP5/TNF	11	1
GO:0048247	BP	GO:0048247	lymphocyte chemotaxis	8/322	64/18723	1.34E-05	0.000325218	0.000262897	CCL5/CCL4/CCL3L1/XCL1/CCL3/XCL2/CXCR3/CCL2	8	1
GO:0140131	BP	GO:0140131	positive regulation of lymphocyte chemotaxis	5/322	19/18723	1.39E-05	0.00033408	0.000270061	CCL5/CCL4/XCL1/CCL3/XCL2	5	1
GO:0008637	BP	GO:0008637	apoptotic mitochondrial changes	10/322	107/18723	1.58E-05	0.000374906	0.000303064	HSPA1A/ATP5IF1/GZMB/TNFSF10/GPX1/PYCARD/CLU/FAM162A/IFI6/PDCD5	10	1
GO:1903557	BP	GO:1903557	positive regulation of tumor necrosis factor superfamily cytokine production	10/322	107/18723	1.58E-05	0.000374906	0.000303064	CD2/HSPB1/TYROBP/SELENOK/IFNG/CCL3/PYCARD/CLU/SPON2/CD14	10	1
GO:0052547	BP	GO:0052547	regulation of peptidase activity	22/322	461/18723	1.73E-05	0.000407634	0.000329521	RACK1/CST7/CARD16/TNFSF10/GPX1/RPS27L/ANXA2/FN1/PYCARD/CSTB/PSENEN/CD27/TNF/PTTG1/FAM162A/IFI6/PDCD5/PCOLCE/CTSD/CST3/GAPDH/GRN	22	1
GO:0052372	BP	GO:0052372	modulation by symbiont of entry into host	7/322	49/18723	1.93E-05	0.000449664	0.000363496	CD74/LY6E/IFITM2/LGALS1/HLA-DRB1/IFITM3/CXCL8	7	1
GO:0035966	BP	GO:0035966	response to topologically incorrect protein	12/322	159/18723	2.04E-05	0.000469962	0.000379904	HSPA6/HSPA1A/HSPA1B/HSPB1/DNAJB1/RACK1/UFD1/SELENOS/HSPA7/PPP1R15A/CLU/UFL1	12	1
GO:0070098	BP	GO:0070098	chemokine-mediated signaling pathway	9/322	88/18723	2.04E-05	0.000469962	0.000379904	CCL5/CCL4/CCL3L1/XCL1/CCL3/XCL2/CXCR3/CCL2/CXCL8	9	1
GO:0051085	BP	GO:0051085	chaperone cofactor-dependent protein refolding	6/322	34/18723	2.21E-05	0.00050576	0.000408843	HSPA6/CD74/HSPA1A/HSPA1B/DNAJB1/HSPA7	6	1
GO:0002377	BP	GO:0002377	immunoglobulin production	14/322	216/18723	2.37E-05	0.000538359	0.000435195	HLA-DRB1/XCL1/HLA-DRA/HLA-DPB1/HLA-DPA1/HLA-DQB1/HLA-DMA/HLA-DRB5/NBN/HLA-DMB/TNF/CD40LG/BATF/HLA-DQA1	14	1
GO:0071347	BP	GO:0071347	cellular response to interleukin-1	10/322	113/18723	2.56E-05	0.000576181	0.000465769	CCL5/CCL4/CCL3L1/XCL1/CCL3/XCL2/PYCARD/GBP1/CCL2/CXCL8	10	1
GO:0002548	BP	GO:0002548	monocyte chemotaxis	8/322	70/18723	2.62E-05	0.000587219	0.000474692	CCL5/CCL4/CCL3L1/XCL1/CCL3/XCL2/AIF1/CCL2	8	1
GO:0097191	BP	GO:0097191	extrinsic apoptotic signaling pathway	14/322	219/18723	2.76E-05	0.00061474	0.000496939	HSPA1A/HSPA1B/IFNG/TNFSF10/GSTP1/GPX1/IFI27/PYCARD/CD27/TNF/IFI6/SIVA1/ITM2C/BCL2A1	14	1
GO:0060326	BP	GO:0060326	cell chemotaxis	17/322	310/18723	2.85E-05	0.000629974	0.000509254	CD74/HSPB1/CCL5/CCL4/CCL3L1/XCL1/CCL3/XCL2/FCER1G/GSTP1/RIPOR2/RARRES2/CXCR3/AIF1/CORO1B/CCL2/CXCL8	17	1
GO:0050921	BP	GO:0050921	positive regulation of chemotaxis	11/322	141/18723	3.31E-05	0.000727096	0.000587764	CD74/HSPB1/CCL5/CCL4/XCL1/CCL3/XCL2/RIPOR2/RARRES2/AIF1/CXCL8	11	1
GO:0050920	BP	GO:0050920	regulation of chemotaxis	14/322	223/18723	3.37E-05	0.000735803	0.000594803	CD74/HSPB1/CCL5/CCL4/XCL1/CCL3/XCL2/GSTP1/RIPOR2/RARRES2/AIF1/CORO1B/CCL2/CXCL8	14	1
GO:0006959	BP	GO:0006959	humoral immune response	17/322	317/18723	3.78E-05	0.000818361	0.00066154	GNLY/TRBC1/TRBC2/TRDC/HLA-DRB1/IFNG/HLA-DQB1/RARRES2/CLU/SPON2/TNF/C1QB/CCL2/CXCL8/C1QA/C1QC/GAPDH	17	1
GO:0046718	BP	GO:0046718	viral entry into host cell	11/322	144/18723	4.02E-05	0.000866039	0.000700083	CD74/HSPA1A/HSPA1B/LY6E/IFITM2/LGALS1/HLA-DRB1/IFITM3/CTSB/SIVA1/PLSCR1	11	1
GO:0097193	BP	GO:0097193	intrinsic apoptotic signaling pathway	16/322	288/18723	4.19E-05	0.000895486	0.000723887	CD74/HSPA1A/HSPB1/UBB/SELENOK/RACK1/SELENOS/GPX1/RPS27L/PPP1R15A/PYCARD/CLU/NBN/TNF/IFI6/BCL2A1	16	1
GO:0009117	BP	GO:0009117	nucleotide metabolic process	22/322	489/18723	4.23E-05	0.000898961	0.000726695	GIMAP7/ATP5PB/ATP5F1E/ATP5MC2/ATP5MC3/ATP5PF/ATP5F1C/ATP5MG/ATP5PD/ATP5ME/ATP5MF/ATP5PO/ATP5MC1/ATP5F1D/IFNG/TPI1/PPCS/DGUOK/PKM/NME1/GAPDH/DNPH1	22	1
GO:0032102	BP	GO:0032102	negative regulation of response to external stimulus	20/322	420/18723	4.32E-05	0.000912306	0.000737483	HLA-DRB1/UFD1/CST7/SELENOS/KLRD1/ISG15/CARD16/GSTP1/GPX1/ANXA2/SPP1/PLAU/LYAR/AIF1/CORO1B/TNF/CCL2/NUCB2/KLRC1/GRN	20	1
GO:0030595	BP	GO:0030595	leukocyte chemotaxis	14/322	230/18723	4.73E-05	0.000992617	0.000802404	CD74/CCL5/CCL4/CCL3L1/XCL1/CCL3/XCL2/FCER1G/RIPOR2/RARRES2/CXCR3/AIF1/CCL2/CXCL8	14	1
GO:0051084	BP	GO:0051084	'de novo' posttranslational protein folding	6/322	39/18723	4.99E-05	0.001040875	0.000841415	HSPA6/CD74/HSPA1A/HSPA1B/DNAJB1/HSPA7	6	1
GO:0052126	BP	GO:0052126	movement in host environment	12/322	175/18723	5.24E-05	0.00107969	0.000872792	CD74/HSPA1A/HSPA1B/LY6E/IFITM2/LGALS1/HLA-DRB1/IFITM3/CTSB/CXCL8/SIVA1/PLSCR1	12	1
GO:0031341	BP	GO:0031341	regulation of cell killing	9/322	99/18723	5.25E-05	0.00107969	0.000872792	TYROBP/HLA-DRB1/IFNG/XCL1/KLRD1/HLA-DRA/NCR3/PRF1/KLRC1	9	1
GO:0006753	BP	GO:0006753	nucleoside phosphate metabolic process	22/322	497/18723	5.38E-05	0.001101155	0.000890144	GIMAP7/ATP5PB/ATP5F1E/ATP5MC2/ATP5MC3/ATP5PF/ATP5F1C/ATP5MG/ATP5PD/ATP5ME/ATP5MF/ATP5PO/ATP5MC1/ATP5F1D/IFNG/TPI1/PPCS/DGUOK/PKM/NME1/GAPDH/DNPH1	22	1
GO:0002831	BP	GO:0002831	regulation of response to biotic stimulus	17/322	327/18723	5.56E-05	0.001131182	0.000914416	CCL5/TYROBP/SELENOK/HLA-DRB1/UFD1/KLRD1/ISG15/CARD16/PYHIN1/APOBEC3G/PYCARD/NCR3/GBP5/LYAR/PLSCR1/KLRC1/GRN	17	1
GO:0042102	BP	GO:0042102	positive regulation of T cell proliferation	9/322	101/18723	6.14E-05	0.001240934	0.001003137	CCL5/SELENOK/XCL1/HLA-DPB1/PYCARD/HLA-DPA1/HLA-DMB/AIF1/CD40LG	9	1
GO:0031334	BP	GO:0031334	positive regulation of protein-containing complex assembly	14/322	237/18723	6.55E-05	0.001310981	0.001059762	HSPA1A/HSPA1B/PFN1/RACK1/IFNG/STMP1/ISG15/PYCARD/PLEK/GBP5/CLU/CORO1B/TNF/RHOC	14	1
GO:0098754	BP	GO:0098754	detoxification	11/322	152/18723	6.60E-05	0.001310981	0.001059762	SELENOW/ALOX5AP/SELENOS/GLRX/GSTP1/GPX1/GSTO1/TXN/MGST3/TXNDC17/PRDX1	11	1
GO:0001836	BP	GO:0001836	release of cytochrome c from mitochondria	7/322	59/18723	6.61E-05	0.001310981	0.001059762	TNFSF10/GPX1/PYCARD/CLU/FAM162A/IFI6/PDCD5	7	1
GO:0045639	BP	GO:0045639	positive regulation of myeloid cell differentiation	9/322	103/18723	7.16E-05	0.001412828	0.001142092	CD74/HSPA1A/HSPA1B/TYROBP/HLA-DRB1/IFNG/ISG15/ID2/TNF	9	1
GO:0032640	BP	GO:0032640	tumor necrosis factor production	12/322	181/18723	7.27E-05	0.001416516	0.001145073	CD2/HSPB1/TYROBP/SELENOK/IFNG/SELENOS/CCL3/GSTP1/PYCARD/CLU/SPON2/CD14	12	1
GO:0032680	BP	GO:0032680	regulation of tumor necrosis factor production	12/322	181/18723	7.27E-05	0.001416516	0.001145073	CD2/HSPB1/TYROBP/SELENOK/IFNG/SELENOS/CCL3/GSTP1/PYCARD/CLU/SPON2/CD14	12	1
GO:0043922	BP	GO:0043922	negative regulation by host of viral transcription	4/322	14/18723	7.50E-05	0.001453604	0.001175054	CCL5/CCL4/CCL3/NUCKS1	4	1
GO:0050900	BP	GO:0050900	leukocyte migration	18/322	369/18723	7.67E-05	0.001472922	0.00119067	CD74/CCL5/CCL4/SELENOK/CCL3L1/XCL1/CCL3/XCL2/FCER1G/RIPOR2/PYCARD/RARRES2/CXCR3/AIMP1/AIF1/TNF/CCL2/CXCL8	18	1
GO:0046596	BP	GO:0046596	regulation of viral entry into host cell	6/322	42/18723	7.69E-05	0.001472922	0.00119067	CD74/LY6E/IFITM2/LGALS1/HLA-DRB1/IFITM3	6	1
GO:0006458	BP	GO:0006458	'de novo' protein folding	6/322	43/18723	8.81E-05	0.001667965	0.001348338	HSPA6/CD74/HSPA1A/HSPA1B/DNAJB1/HSPA7	6	1
GO:0036230	BP	GO:0036230	granulocyte activation	6/322	43/18723	8.81E-05	0.001667965	0.001348338	CCL5/TYROBP/CCL3/FCER1G/CXCL8/GRN	6	1
GO:0032757	BP	GO:0032757	positive regulation of interleukin-8 production	7/322	62/18723	9.11E-05	0.001716033	0.001387194	CD2/CD74/HSPA1A/HSPA1B/PYCARD/TNF/CD14	7	1
GO:0002440	BP	GO:0002440	production of molecular mediator of immune response	16/322	308/18723	9.26E-05	0.001724649	0.001394159	CD74/HLA-DRB1/XCL1/HLA-DRA/HLA-DPB1/HLA-DPA1/HLA-DQB1/HLA-DMA/HLA-DRB5/SPON2/NBN/HLA-DMB/TNF/CD40LG/BATF/HLA-DQA1	16	1
GO:0006909	BP	GO:0006909	phagocytosis	16/322	308/18723	9.26E-05	0.001724649	0.001394159	TRBC1/TRBC2/TRDC/TYROBP/RACK1/IFNG/FCER1G/MESD/PYCARD/LYAR/SPON2/AIF1/TNF/CCL2/CD14/PLSCR1	16	1
GO:0071706	BP	GO:0071706	tumor necrosis factor superfamily cytokine production	12/322	186/18723	9.43E-05	0.001736792	0.001403976	CD2/HSPB1/TYROBP/SELENOK/IFNG/SELENOS/CCL3/GSTP1/PYCARD/CLU/SPON2/CD14	12	1
GO:1903555	BP	GO:1903555	regulation of tumor necrosis factor superfamily cytokine production	12/322	186/18723	9.43E-05	0.001736792	0.001403976	CD2/HSPB1/TYROBP/SELENOK/IFNG/SELENOS/CCL3/GSTP1/PYCARD/CLU/SPON2/CD14	12	1
GO:0150076	BP	GO:0150076	neuroinflammatory response	6/322	44/18723	0.000100525	0.001830447	0.001479684	IFNG/CST7/CCL3/CTSC/TNF/GRN	6	1
GO:1903573	BP	GO:1903573	negative regulation of response to endoplasmic reticulum stress	6/322	44/18723	0.000100525	0.001830447	0.001479684	HSPA1A/RACK1/SELENOS/PPP1R15A/CLU/UFL1	6	1
GO:0010818	BP	GO:0010818	T cell chemotaxis	5/322	28/18723	0.000103552	0.001875254	0.001515904	CCL5/XCL1/CCL3/XCL2/CXCR3	5	1
GO:0043122	BP	GO:0043122	regulation of I-kappaB kinase/NF-kappaB signaling	14/322	249/18723	0.000110825	0.001996052	0.001613554	S100A4/CD74/HSPB1/LGALS1/HLA-DRB1/CARD16/TNFSF10/GSTP1/PYCARD/TNF/RHOC/UFL1/S100B/GAPDH	14	1
GO:0030099	BP	GO:0030099	myeloid cell differentiation	18/322	381/18723	0.00011489	0.002058088	0.001663702	CD74/HSPA1A/HSPA1B/TYROBP/ATP5IF1/HLA-DRB1/IFNG/CCL3/ISG15/ANXA2/ID2/LYAR/TNF/UFL1/TMEM14C/C1QC/BATF/NME1	18	1
GO:0097529	BP	GO:0097529	myeloid leukocyte migration	13/322	220/18723	0.000118445	0.002110359	0.001705957	CD74/CCL5/CCL4/CCL3L1/XCL1/CCL3/XCL2/FCER1G/RIPOR2/RARRES2/AIF1/CCL2/CXCL8	13	1
GO:0002768	BP	GO:0002768	immune response-regulating cell surface receptor signaling pathway	16/322	315/18723	0.000120213	0.002130403	0.00172216	TRBC1/TRBC2/TRDC/TYROBP/FYB1/HLA-DRB1/KLRD1/FCER1G/HLA-DPB1/HLA-DQB1/NCR3/PHPT1/GBP1/TRAT1/PLSCR1/KLRC1	16	1
GO:0006986	BP	GO:0006986	response to unfolded protein	10/322	137/18723	0.000131372	0.002303532	0.001862113	HSPA6/HSPA1A/HSPA1B/HSPB1/DNAJB1/RACK1/SELENOS/HSPA7/PPP1R15A/UFL1	10	1
GO:0050671	BP	GO:0050671	positive regulation of lymphocyte proliferation	10/322	137/18723	0.000131372	0.002303532	0.001862113	CD74/CCL5/SELENOK/XCL1/HLA-DPB1/PYCARD/HLA-DPA1/HLA-DMB/AIF1/CD40LG	10	1
GO:0032609	BP	GO:0032609	interferon-gamma production	9/322	112/18723	0.000137029	0.002377557	0.001921952	CD2/HLA-DRB1/XCL1/ISG15/HLA-DPB1/PYCARD/HLA-DPA1/TNF/CD14	9	1
GO:0032649	BP	GO:0032649	regulation of interferon-gamma production	9/322	112/18723	0.000137029	0.002377557	0.001921952	CD2/HLA-DRB1/XCL1/ISG15/HLA-DPB1/PYCARD/HLA-DPA1/TNF/CD14	9	1
GO:0032946	BP	GO:0032946	positive regulation of mononuclear cell proliferation	10/322	138/18723	0.000139516	0.002408111	0.001946652	CD74/CCL5/SELENOK/XCL1/HLA-DPB1/PYCARD/HLA-DPA1/HLA-DMB/AIF1/CD40LG	10	1
GO:0002285	BP	GO:0002285	lymphocyte activation involved in immune response	12/322	194/18723	0.000140546	0.002413306	0.001950851	CD74/LGALS1/HLA-DRB1/IFNG/ZNF683/FCER1G/HLA-DRA/ITM2A/NBN/HLA-DMB/CD40LG/BATF	12	1
GO:0010952	BP	GO:0010952	positive regulation of peptidase activity	12/322	197/18723	0.00016229	0.002772309	0.002241059	RACK1/TNFSF10/RPS27L/FN1/PYCARD/PSENEN/TNF/FAM162A/PDCD5/PCOLCE/CTSD/GRN	12	1
GO:0090199	BP	GO:0090199	regulation of release of cytochrome c from mitochondria	6/322	48/18723	0.000164962	0.002797856	0.002261711	TNFSF10/GPX1/PYCARD/CLU/FAM162A/PDCD5	6	1
GO:0002429	BP	GO:0002429	immune response-activating cell surface receptor signaling pathway	15/322	291/18723	0.000166318	0.002797856	0.002261711	TRBC1/TRBC2/TRDC/TYROBP/FYB1/HLA-DRB1/KLRD1/FCER1G/HLA-DPB1/HLA-DQB1/NCR3/PHPT1/GBP1/TRAT1/PLSCR1	15	1
GO:0002757	BP	GO:0002757	immune response-activating signal transduction	15/322	291/18723	0.000166318	0.002797856	0.002261711	TRBC1/TRBC2/TRDC/TYROBP/FYB1/HLA-DRB1/KLRD1/FCER1G/HLA-DPB1/HLA-DQB1/NCR3/PHPT1/GBP1/TRAT1/PLSCR1	15	1
GO:0090083	BP	GO:0090083	regulation of inclusion body assembly	4/322	17/18723	0.000171203	0.002865484	0.002316379	HSPA1A/HSPA1B/DNAJB1/CLU	4	1
GO:0035967	BP	GO:0035967	cellular response to topologically incorrect protein	9/322	116/18723	0.000179079	0.002982253	0.002410772	HSPA6/HSPA1A/HSPA1B/RACK1/UFD1/SELENOS/HSPA7/PPP1R15A/UFL1	9	1
GO:0070555	BP	GO:0070555	response to interleukin-1	10/322	143/18723	0.00018692	0.003079626	0.002489486	CCL5/CCL4/CCL3L1/XCL1/CCL3/XCL2/PYCARD/GBP1/CCL2/CXCL8	10	1
GO:0002764	BP	GO:0002764	immune response-regulating signaling pathway	20/322	468/18723	0.000187605	0.003079626	0.002489486	HSPA1A/HSPA1B/TRBC1/TRBC2/TRDC/TYROBP/FYB1/HLA-DRB1/UFD1/KLRD1/FCER1G/HLA-DPB1/HLA-DQB1/NCR3/PHPT1/GBP1/CD14/TRAT1/PLSCR1/KLRC1	20	1
GO:0052548	BP	GO:0052548	regulation of endopeptidase activity	19/322	432/18723	0.000188346	0.003079626	0.002489486	RACK1/CST7/CARD16/TNFSF10/GPX1/RPS27L/ANXA2/PYCARD/CSTB/PSENEN/CD27/TNF/PTTG1/FAM162A/IFI6/PDCD5/CTSD/CST3/GAPDH	19	1
GO:0009636	BP	GO:0009636	response to toxic substance	14/322	262/18723	0.000188643	0.003079626	0.002489486	CCL5/CCL4/SELENOW/ALOX5AP/SELENOS/CCL3/GLRX/GSTP1/GPX1/GSTO1/TXN/MGST3/TXNDC17/PRDX1	14	1
GO:0019835	BP	GO:0019835	cytolysis	5/322	32/18723	0.000200558	0.003234542	0.002614716	GZMA/GZMH/GZMB/GZMM/PRF1	5	1
GO:0035456	BP	GO:0035456	response to interferon-beta	5/322	32/18723	0.000200558	0.003234542	0.002614716	IFITM2/PYHIN1/IFITM3/XAF1/PLSCR1	5	1
GO:0032755	BP	GO:0032755	positive regulation of interleukin-6 production	8/322	93/18723	0.000201061	0.003234542	0.002614716	CD74/TYROBP/SELENOK/IFNG/PYCARD/SPON2/AIF1/TNF	8	1
GO:0019083	BP	GO:0019083	viral transcription	6/322	50/18723	0.000207548	0.003322778	0.002686043	CCL5/CCL4/CCL3/IFITM3/LARP7/NUCKS1	6	1
GO:0051701	BP	GO:0051701	biological process involved in interaction with host	12/322	203/18723	0.000214512	0.00341776	0.002762824	CD74/HSPA1A/HSPA1B/LY6E/IFITM2/LGALS1/HLA-DRB1/IFITM3/CTSB/CXCL8/SIVA1/PLSCR1	12	1
GO:0051702	BP	GO:0051702	biological process involved in interaction with symbiont	8/322	94/18723	0.000216532	0.003433437	0.002775497	CCL5/CCL4/CCL3/GPX1/FN1/IFI27/NUCKS1/GAPDH	8	1
GO:2000116	BP	GO:2000116	regulation of cysteine-type endopeptidase activity	13/322	235/18723	0.000227266	0.003586472	0.002899206	RACK1/CST7/CARD16/TNFSF10/GPX1/RPS27L/PYCARD/CD27/TNF/FAM162A/IFI6/PDCD5/CTSD	13	1
GO:0002761	BP	GO:0002761	regulation of myeloid leukocyte differentiation	9/322	120/18723	0.000231365	0.003624442	0.0029299	CD74/TYROBP/HLA-DRB1/IFNG/CCL3/ID2/TNF/C1QC/NME1	9	1
GO:0071622	BP	GO:0071622	regulation of granulocyte chemotaxis	6/322	51/18723	0.000231859	0.003624442	0.0029299	CD74/CCL5/XCL1/RIPOR2/RARRES2/CXCL8	6	1
GO:0050764	BP	GO:0050764	regulation of phagocytosis	8/322	95/18723	0.000232967	0.00362466	0.002930077	RACK1/IFNG/FCER1G/PYCARD/LYAR/TNF/CCL2/PLSCR1	8	1
GO:0032729	BP	GO:0032729	positive regulation of interferon-gamma production	7/322	72/18723	0.000235785	0.003634373	0.002937928	CD2/ISG15/HLA-DPB1/PYCARD/HLA-DPA1/TNF/CD14	7	1
GO:0043903	BP	GO:0043903	regulation of biological process involved in symbiotic interaction	7/322	72/18723	0.000235785	0.003634373	0.002937928	CD74/LY6E/IFITM2/LGALS1/HLA-DRB1/IFITM3/CXCL8	7	1
GO:0034620	BP	GO:0034620	cellular response to unfolded protein	8/322	96/18723	0.00025041	0.003841936	0.003105716	HSPA6/HSPA1A/HSPA1B/RACK1/SELENOS/HSPA7/PPP1R15A/UFL1	8	1
GO:0050848	BP	GO:0050848	regulation of calcium-mediated signaling	7/322	73/18723	0.000257005	0.003924944	0.003172818	CCL4/SELENOK/CCL3/PLEK/TNF/GBP1/TRAT1	7	1
GO:0048245	BP	GO:0048245	eosinophil chemotaxis	4/322	19/18723	0.000271343	0.004106084	0.003319246	CCL5/CCL4/CCL3/CCL2	4	1
GO:1903978	BP	GO:1903978	regulation of microglial cell activation	4/322	19/18723	0.000271343	0.004106084	0.003319246	CST7/CCL3/CTSC/GRN	4	1
GO:0070665	BP	GO:0070665	positive regulation of leukocyte proliferation	10/322	150/18723	0.000275485	0.004149807	0.003354591	CD74/CCL5/SELENOK/XCL1/HLA-DPB1/PYCARD/HLA-DPA1/HLA-DMB/AIF1/CD40LG	10	1
GO:0043281	BP	GO:0043281	regulation of cysteine-type endopeptidase activity involved in apoptotic process	12/322	209/18723	0.000280427	0.004205133	0.003399315	RACK1/CARD16/TNFSF10/GPX1/RPS27L/PYCARD/CD27/TNF/FAM162A/IFI6/PDCD5/CTSD	12	1
GO:0045637	BP	GO:0045637	regulation of myeloid cell differentiation	12/322	210/18723	0.000292933	0.00437288	0.003534917	CD74/HSPA1A/HSPA1B/TYROBP/HLA-DRB1/IFNG/CCL3/ISG15/ID2/TNF/C1QC/NME1	12	1
GO:0070663	BP	GO:0070663	regulation of leukocyte proliferation	13/322	245/18723	0.000340087	0.005054028	0.004085538	CD74/CCL5/TYROBP/SELENOK/HLA-DRB1/XCL1/GSTP1/HLA-DPB1/PYCARD/HLA-DPA1/HLA-DMB/AIF1/CD40LG	13	1
GO:0031349	BP	GO:0031349	positive regulation of defense response	14/322	278/18723	0.000345595	0.005112951	0.00413317	CCL5/TYROBP/ALOX5AP/IFNG/KLRD1/CCL3/PYHIN1/PYCARD/NCR3/CTSC/GBP5/TNF/PLSCR1/GRN	14	1
GO:0042119	BP	GO:0042119	neutrophil activation	5/322	36/18723	0.000354931	0.005227734	0.004225958	CCL5/TYROBP/FCER1G/CXCL8/GRN	5	1
GO:0007249	BP	GO:0007249	I-kappaB kinase/NF-kappaB signaling	14/322	281/18723	0.000384988	0.005645361	0.004563556	S100A4/CD74/HSPB1/LGALS1/HLA-DRB1/CARD16/TNFSF10/GSTP1/PYCARD/TNF/RHOC/UFL1/S100B/GAPDH	14	1
GO:0001912	BP	GO:0001912	positive regulation of leukocyte mediated cytotoxicity	6/322	56/18723	0.000389003	0.005679099	0.004590829	TYROBP/HLA-DRB1/XCL1/KLRD1/HLA-DRA/NCR3	6	1
GO:0034101	BP	GO:0034101	erythrocyte homeostasis	9/322	129/18723	0.000396381	0.005761431	0.004657384	HSPA1A/HSPA1B/ATP5IF1/ISG15/ID2/LYAR/UFL1/TMEM14C/PRDX1	9	1
GO:0051767	BP	GO:0051767	nitric-oxide synthase biosynthetic process	4/322	21/18723	0.00040777	0.005875431	0.004749538	IFNG/SELENOS/GSTP1/CCL2	4	1
GO:0051769	BP	GO:0051769	regulation of nitric-oxide synthase biosynthetic process	4/322	21/18723	0.00040777	0.005875431	0.004749538	IFNG/SELENOS/GSTP1/CCL2	4	1
GO:0045088	BP	GO:0045088	regulation of innate immune response	12/322	218/18723	0.000411139	0.005898326	0.004768046	CCL5/TYROBP/KLRD1/ISG15/PYHIN1/PYCARD/NCR3/GBP5/LYAR/PLSCR1/KLRC1/GRN	12	1
GO:1903050	BP	GO:1903050	regulation of proteolysis involved in cellular protein catabolic process	12/322	221/18723	0.000464804	0.006639482	0.005367176	HSPA1A/HSPA1B/UBB/ELOB/ATP5IF1/RACK1/GPX1/PYHIN1/RBX1/CTSC/CLU/UFL1	12	1
GO:0002763	BP	GO:0002763	positive regulation of myeloid leukocyte differentiation	6/322	58/18723	0.000471197	0.006701922	0.005417652	CD74/TYROBP/HLA-DRB1/IFNG/ID2/TNF	6	1
GO:2001233	BP	GO:2001233	regulation of apoptotic signaling pathway	16/322	356/18723	0.000473879	0.006711262	0.005425201	CD74/HSPA1A/HSPA1B/HSPB1/UBB/RACK1/SELENOS/TNFSF10/GSTP1/GPX1/PYCARD/CTSC/CLU/TNF/IFI6/ITM2C	16	1
GO:0046209	BP	GO:0046209	nitric oxide metabolic process	7/322	81/18723	0.000487961	0.006881286	0.005562644	IFNG/SELENOS/DYNLL1/GCHFR/CLU/AIF1/TNF	7	1
GO:1903052	BP	GO:1903052	positive regulation of proteolysis involved in cellular protein catabolic process	9/322	133/18723	0.000495859	0.00695672	0.005623623	HSPA1A/HSPA1B/ELOB/ATP5IF1/RACK1/PYHIN1/RBX1/CTSC/CLU	9	1
GO:1903362	BP	GO:1903362	regulation of cellular protein catabolic process	13/322	255/18723	0.000497508	0.00695672	0.005623623	HSPA1A/HSPA1B/UBB/ELOB/ATP5IF1/RACK1/GPX1/ANXA2/PYHIN1/RBX1/CTSC/CLU/UFL1	13	1
GO:0001914	BP	GO:0001914	regulation of T cell mediated cytotoxicity	5/322	39/18723	0.00051971	0.00723663	0.005849895	HLA-DRB1/XCL1/KLRD1/HLA-DRA/KLRC1	5	1
GO:0001910	BP	GO:0001910	regulation of leukocyte mediated cytotoxicity	7/322	82/18723	0.000525773	0.007260043	0.005868821	TYROBP/HLA-DRB1/XCL1/KLRD1/HLA-DRA/NCR3/KLRC1	7	1
GO:2001057	BP	GO:2001057	reactive nitrogen species metabolic process	7/322	82/18723	0.000525773	0.007260043	0.005868821	IFNG/SELENOS/DYNLL1/GCHFR/CLU/AIF1/TNF	7	1
GO:0050670	BP	GO:0050670	regulation of lymphocyte proliferation	12/322	225/18723	0.000545448	0.007500471	0.006063177	CD74/CCL5/TYROBP/SELENOK/HLA-DRB1/XCL1/HLA-DPB1/PYCARD/HLA-DPA1/HLA-DMB/AIF1/CD40LG	12	1
GO:0031663	BP	GO:0031663	lipopolysaccharide-mediated signaling pathway	6/322	60/18723	0.000566324	0.007755363	0.006269224	CCL5/CCL3/CARD16/TNF/CCL2/CD14	6	1
GO:0150077	BP	GO:0150077	regulation of neuroinflammatory response	5/322	40/18723	0.000585681	0.007942262	0.006420309	CST7/CCL3/CTSC/TNF/GRN	5	1
GO:0042026	BP	GO:0042026	protein refolding	4/322	23/18723	0.000587176	0.007942262	0.006420309	HSPA6/HSPA1A/HSPA1B/HSPA7	4	1
GO:0072677	BP	GO:0072677	eosinophil migration	4/322	23/18723	0.000587176	0.007942262	0.006420309	CCL5/CCL4/CCL3/CCL2	4	1
GO:0032944	BP	GO:0032944	regulation of mononuclear cell proliferation	12/322	227/18723	0.000589991	0.007942262	0.006420309	CD74/CCL5/TYROBP/SELENOK/HLA-DRB1/XCL1/HLA-DPB1/PYCARD/HLA-DPA1/HLA-DMB/AIF1/CD40LG	12	1
GO:0002456	BP	GO:0002456	T cell mediated immunity	8/322	109/18723	0.000591955	0.007942262	0.006420309	HLA-DRB1/XCL1/KLRD1/HLA-DRA/GZMM/CTSC/PRF1/KLRC1	8	1
GO:1903706	BP	GO:1903706	regulation of hemopoiesis	16/322	367/18723	0.000657931	0.00879187	0.007107109	CD2/CD74/HSPA1A/HSPA1B/TYROBP/HLA-DRB1/IFNG/ZNF683/CCL3/ISG15/HLA-DRA/ID2/CD27/TNF/C1QC/NME1	16	1
GO:0002833	BP	GO:0002833	positive regulation of response to biotic stimulus	10/322	168/18723	0.000675	0.00892177	0.007212116	CCL5/TYROBP/HLA-DRB1/KLRD1/PYHIN1/PYCARD/NCR3/GBP5/PLSCR1/GRN	10	1
GO:0032613	BP	GO:0032613	interleukin-10 production	6/322	62/18723	0.000675729	0.00892177	0.007212116	TYROBP/HLA-DRB1/XCL1/ISG15/PYCARD/CD40LG	6	1
GO:0032653	BP	GO:0032653	regulation of interleukin-10 production	6/322	62/18723	0.000675729	0.00892177	0.007212116	TYROBP/HLA-DRB1/XCL1/ISG15/PYCARD/CD40LG	6	1
GO:0070841	BP	GO:0070841	inclusion body assembly	4/322	24/18723	0.000695134	0.009105434	0.007360585	HSPA1A/HSPA1B/DNAJB1/CLU	4	1
GO:0090023	BP	GO:0090023	positive regulation of neutrophil chemotaxis	4/322	24/18723	0.000695134	0.009105434	0.007360585	CD74/XCL1/RIPOR2/CXCL8	4	1
GO:0010269	BP	GO:0010269	response to selenium ion	3/322	11/18723	0.000750547	0.009640751	0.007793321	SELENOW/SELENOM/GPX1	3	1
GO:0046598	BP	GO:0046598	positive regulation of viral entry into host cell	3/322	11/18723	0.000750547	0.009640751	0.007793321	CD74/LGALS1/HLA-DRB1	3	1
GO:0075294	BP	GO:0075294	positive regulation by symbiont of entry into host	3/322	11/18723	0.000750547	0.009640751	0.007793321	CD74/LGALS1/HLA-DRB1	3	1
GO:0090084	BP	GO:0090084	negative regulation of inclusion body assembly	3/322	11/18723	0.000750547	0.009640751	0.007793321	HSPA1A/HSPA1B/DNAJB1	3	1
GO:0098883	BP	GO:0098883	synapse pruning	3/322	11/18723	0.000750547	0.009640751	0.007793321	C1QB/C1QA/C1QC	3	1
GO:0042129	BP	GO:0042129	regulation of T cell proliferation	10/322	171/18723	0.000773989	0.009903475	0.008005699	CCL5/SELENOK/HLA-DRB1/XCL1/HLA-DPB1/PYCARD/HLA-DPA1/HLA-DMB/AIF1/CD40LG	10	1
GO:0080164	BP	GO:0080164	regulation of nitric oxide metabolic process	6/322	64/18723	0.000800819	0.010207362	0.008251354	IFNG/SELENOS/DYNLL1/CLU/AIF1/TNF	6	1
GO:0048143	BP	GO:0048143	astrocyte activation	4/322	25/18723	0.000816417	0.010366308	0.008379841	IFNG/TNF/C1QA/GRN	4	1
GO:0002697	BP	GO:0002697	regulation of immune effector process	15/322	339/18723	0.000828743	0.01048265	0.008473889	CD74/TYROBP/HLA-DRB1/IFNG/ZNF683/XCL1/KLRD1/HLA-DRA/NCR3/SPON2/HLA-DMB/TNF/CD40LG/KLRC1/GRN	15	1
GO:0010821	BP	GO:0010821	regulation of mitochondrion organization	9/322	144/18723	0.000879273	0.011079502	0.008956368	HSPA1A/ATP5IF1/GZMB/TNFSF10/GPX1/PYCARD/CLU/FAM162A/PDCD5	9	1
GO:0021762	BP	GO:0021762	substantia nigra development	5/322	44/18723	0.00091395	0.011472841	0.009274332	ATP5PB/ATP5PF/COX6B1/ACTB/DYNLL1	5	1
GO:0051346	BP	GO:0051346	negative regulation of hydrolase activity	16/322	379/18723	0.000925311	0.01157162	0.009354183	GZMA/ATP5IF1/CST7/RGS2/CARD16/GPX1/PPP1R15A/ANXA2/CSTB/GCHFR/CD27/TNF/PTTG1/IFI6/CST3/GAPDH	16	1
GO:0050766	BP	GO:0050766	positive regulation of phagocytosis	6/322	66/18723	0.000943063	0.011749293	0.009497809	IFNG/FCER1G/PYCARD/LYAR/TNF/CCL2	6	1
GO:0008535	BP	GO:0008535	respiratory chain complex IV assembly	4/322	26/18723	0.000951895	0.011814903	0.009550846	COX17/COA3/COA6/COA1	4	1
GO:0070372	BP	GO:0070372	regulation of ERK1 and ERK2 cascade	14/322	309/18723	0.000977563	0.012088229	0.009771795	CD74/CCL5/CCL4/HLA-DRB1/CCL3L1/XCL1/CCL3/XCL2/GSTP1/FN1/PYCARD/TNF/GBP1/CCL2	14	1
GO:0002275	BP	GO:0002275	myeloid cell activation involved in immune response	7/322	91/18723	0.000981729	0.012094608	0.009776951	TYROBP/IFNG/CCL3/FCER1G/PYCARD/PTGDS/GRN	7	1
GO:0002573	BP	GO:0002573	myeloid leukocyte differentiation	11/322	208/18723	0.000985732	0.012098947	0.009780459	CD74/TYROBP/HLA-DRB1/IFNG/CCL3/ANXA2/ID2/TNF/C1QC/BATF/NME1	11	1
GO:0071222	BP	GO:0071222	cellular response to lipopolysaccharide	11/322	209/18723	0.001024916	0.012533469	0.010131715	CCL5/SELENOS/CCL3/CARD16/GSTP1/PYCARD/SPON2/TNF/CCL2/CXCL8/CD14	11	1
GO:0071624	BP	GO:0071624	positive regulation of granulocyte chemotaxis	4/322	27/18723	0.001102438	0.013431916	0.010857995	CD74/XCL1/RIPOR2/CXCL8	4	1
GO:0030218	BP	GO:0030218	erythrocyte differentiation	8/322	120/18723	0.001113131	0.013512519	0.010923152	HSPA1A/HSPA1B/ATP5IF1/ISG15/ID2/LYAR/UFL1/TMEM14C	8	1
GO:1902105	BP	GO:1902105	regulation of leukocyte differentiation	13/322	279/18723	0.001141916	0.013811345	0.011164715	CD2/CD74/TYROBP/HLA-DRB1/IFNG/ZNF683/CCL3/HLA-DRA/ID2/CD27/TNF/C1QC/NME1	13	1
GO:0002455	BP	GO:0002455	humoral immune response mediated by circulating immunoglobulin	8/322	121/18723	0.001174504	0.014153837	0.011441577	TRBC1/TRBC2/TRDC/CLU/TNF/C1QB/C1QA/C1QC	8	1
GO:0071216	BP	GO:0071216	cellular response to biotic stimulus	12/322	246/18723	0.001187598	0.014259787	0.011527224	CCL5/SELENOS/CCL3/CARD16/GSTP1/TXNIP/PYCARD/SPON2/TNF/CCL2/CXCL8/CD14	12	1
GO:0034605	BP	GO:0034605	cellular response to heat	6/322	69/18723	0.001191943	0.014260286	0.011527627	HSPA6/HSPA1A/HSPA1B/DNAJB1/HIKESHI/HSBP1	6	1
GO:2001236	BP	GO:2001236	regulation of extrinsic apoptotic signaling pathway	9/322	151/18723	0.001229282	0.014654099	0.011845974	HSPA1A/HSPA1B/TNFSF10/GSTP1/GPX1/PYCARD/TNF/IFI6/ITM2C	9	1
GO:0010803	BP	GO:0010803	regulation of tumor necrosis factor-mediated signaling pathway	5/322	47/18723	0.001237853	0.014703381	0.011885813	HSPA1A/HSPA1B/CARD16/GSTP1/PYCARD	5	1
GO:0090200	BP	GO:0090200	positive regulation of release of cytochrome c from mitochondria	4/322	28/18723	0.00126892	0.014965122	0.012097397	TNFSF10/PYCARD/FAM162A/PDCD5	4	1
GO:1902624	BP	GO:1902624	positive regulation of neutrophil migration	4/322	28/18723	0.00126892	0.014965122	0.012097397	CD74/XCL1/RIPOR2/CXCL8	4	1
GO:0042176	BP	GO:0042176	regulation of protein catabolic process	16/322	391/18723	0.001279953	0.015041712	0.012159311	HSPA1A/HSPA1B/UBB/ELOB/ATP5IF1/RACK1/IFNG/GPX1/ANXA2/PYHIN1/RBX1/CTSC/CLU/TNF/UFL1/CST3	16	1
GO:0070661	BP	GO:0070661	leukocyte proliferation	14/322	318/18723	0.001284514	0.015041979	0.012159526	CD74/CCL5/TYROBP/SELENOK/HLA-DRB1/XCL1/GSTP1/HLA-DPB1/PYCARD/HLA-DPA1/CLU/HLA-DMB/AIF1/CD40LG	14	1
GO:0048146	BP	GO:0048146	positive regulation of fibroblast proliferation	5/322	48/18723	0.001362607	0.015900283	0.012853356	CD74/ANXA2/FN1/S100A6/NDUFS4	5	1
GO:0032722	BP	GO:0032722	positive regulation of chemokine production	6/322	71/18723	0.001383857	0.016072915	0.012992907	CD74/SELENOK/IFNG/PYCARD/AIF1/TNF	6	1
GO:0070374	BP	GO:0070374	positive regulation of ERK1 and ERK2 cascade	11/322	217/18723	0.001387101	0.016072915	0.012992907	CD74/CCL5/CCL4/HLA-DRB1/CCL3L1/XCL1/CCL3/XCL2/PYCARD/TNF/CCL2	11	1
GO:1901216	BP	GO:1901216	positive regulation of neuron death	7/322	97/18723	0.001427869	0.016487661	0.013328176	TYROBP/IFNG/CCL3/CLU/TNF/C1QA/GRN	7	1
GO:0008380	BP	GO:0008380	RNA splicing	17/322	434/18723	0.001461374	0.016797936	0.013578994	HSPA1A/CWC15/LSM6/LARP7/PPIE/SNRPE/LSM3/ZCRB1/SNRPC/SCNM1/CWF19L2/ZBTB8OS/CWC22/NSRP1/LSM5/MPHOSPH10/SREK1IP1	17	1
GO:0043123	BP	GO:0043123	positive regulation of I-kappaB kinase/NF-kappaB signaling	10/322	186/18723	0.001464877	0.016797936	0.013578994	S100A4/CD74/LGALS1/HLA-DRB1/CARD16/TNFSF10/TNF/RHOC/S100B/GAPDH	10	1
GO:1903364	BP	GO:1903364	positive regulation of cellular protein catabolic process	9/322	155/18723	0.001475008	0.016855785	0.013625758	HSPA1A/HSPA1B/ELOB/ATP5IF1/RACK1/PYHIN1/RBX1/CTSC/CLU	9	1
GO:0032642	BP	GO:0032642	regulation of chemokine production	7/322	98/18723	0.001515512	0.017259135	0.013951815	CD74/SELENOK/IFNG/GSTP1/PYCARD/AIF1/TNF	7	1
GO:0000375	BP	GO:0000375	RNA splicing, via transesterification reactions	14/322	324/18723	0.001531037	0.017376219	0.014046462	CWC15/LSM6/LARP7/PPIE/SNRPE/LSM3/ZCRB1/SNRPC/SCNM1/CWF19L2/CWC22/NSRP1/LSM5/MPHOSPH10	14	1
GO:0071219	BP	GO:0071219	cellular response to molecule of bacterial origin	11/322	221/18723	0.001604176	0.018046581	0.014588364	CCL5/SELENOS/CCL3/CARD16/GSTP1/PYCARD/SPON2/TNF/CCL2/CXCL8/CD14	11	1
GO:0032602	BP	GO:0032602	chemokine production	7/322	99/18723	0.001607293	0.018046581	0.014588364	CD74/SELENOK/IFNG/GSTP1/PYCARD/AIF1/TNF	7	1
GO:0033209	BP	GO:0033209	tumor necrosis factor-mediated signaling pathway	7/322	99/18723	0.001607293	0.018046581	0.014588364	HSPA1A/HSPA1B/CARD16/GSTP1/PYCARD/TNF/TXNDC17	7	1
GO:0002262	BP	GO:0002262	myeloid cell homeostasis	9/322	157/18723	0.001611885	0.018046581	0.014588364	HSPA1A/HSPA1B/ATP5IF1/ISG15/ID2/LYAR/UFL1/TMEM14C/PRDX1	9	1
GO:0045948	BP	GO:0045948	positive regulation of translational initiation	4/322	30/18723	0.001653165	0.018446424	0.014911587	CCL5/PPP1R15A/POLR2G/TNF	4	1
GO:0010822	BP	GO:0010822	positive regulation of mitochondrion organization	6/322	74/18723	0.001714847	0.019070479	0.015416056	ATP5IF1/GZMB/TNFSF10/PYCARD/FAM162A/PDCD5	6	1
GO:0043280	BP	GO:0043280	positive regulation of cysteine-type endopeptidase activity involved in apoptotic process	8/322	129/18723	0.001768643	0.019602957	0.015846497	RACK1/TNFSF10/RPS27L/PYCARD/TNF/FAM162A/PDCD5/CTSD	8	1
GO:0070371	BP	GO:0070371	ERK1 and ERK2 cascade	14/322	330/18723	0.001815848	0.020059066	0.016215203	CD74/CCL5/CCL4/HLA-DRB1/CCL3L1/XCL1/CCL3/XCL2/GSTP1/FN1/PYCARD/TNF/GBP1/CCL2	14	1
GO:0048566	BP	GO:0048566	embryonic digestive tract development	4/322	31/18723	0.001872653	0.020617847	0.016666906	ID2/RARRES2/TNF/CXCL8	4	1
GO:0032677	BP	GO:0032677	regulation of interleukin-8 production	7/322	102/18723	0.001908782	0.020946039	0.016932208	CD2/CD74/HSPA1A/HSPA1B/PYCARD/TNF/CD14	7	1
GO:0045089	BP	GO:0045089	positive regulation of innate immune response	8/322	131/18723	0.001949029	0.02116159	0.017106453	CCL5/TYROBP/KLRD1/PYHIN1/PYCARD/NCR3/GBP5/PLSCR1	8	1
GO:0002468	BP	GO:0002468	dendritic cell antigen processing and presentation	3/322	15/18723	0.001966701	0.02116159	0.017106453	CD74/HLA-DRB1/HLA-DRA	3	1
GO:0010820	BP	GO:0010820	positive regulation of T cell chemotaxis	3/322	15/18723	0.001966701	0.02116159	0.017106453	CCL5/XCL1/XCL2	3	1
GO:1900102	BP	GO:1900102	negative regulation of endoplasmic reticulum unfolded protein response	3/322	15/18723	0.001966701	0.02116159	0.017106453	RACK1/PPP1R15A/UFL1	3	1
GO:0006809	BP	GO:0006809	nitric oxide biosynthetic process	6/322	76/18723	0.001966738	0.02116159	0.017106453	IFNG/DYNLL1/GCHFR/CLU/AIF1/TNF	6	1
GO:0032543	BP	GO:0032543	mitochondrial translation	6/322	76/18723	0.001966738	0.02116159	0.017106453	MTIF3/MRPL52/MRPS18B/COA3/MRPL57/MRPS21	6	1
GO:0034250	BP	GO:0034250	positive regulation of cellular amide metabolic process	9/322	162/18723	0.001999016	0.021387866	0.017289368	CCL5/IFNG/RPS27L/PPP1R15A/POLR2G/CLU/COA3/TNF/PKM	9	1
GO:0050777	BP	GO:0050777	negative regulation of immune response	10/322	194/18723	0.002000675	0.021387866	0.017289368	HLA-DRB1/UFD1/XCL1/SELENOS/KLRD1/ISG15/GPX1/LYAR/KLRC1/GRN	10	1
GO:0032637	BP	GO:0032637	interleukin-8 production	7/322	103/18723	0.002018446	0.021508457	0.017386851	CD2/CD74/HSPA1A/HSPA1B/PYCARD/TNF/CD14	7	1
GO:0050850	BP	GO:0050850	positive regulation of calcium-mediated signaling	4/322	32/18723	0.002111524	0.022356516	0.018072399	CCL4/CCL3/TNF/TRAT1	4	1
GO:0090022	BP	GO:0090022	regulation of neutrophil chemotaxis	4/322	32/18723	0.002111524	0.022356516	0.018072399	CD74/XCL1/RIPOR2/CXCL8	4	1
GO:2001242	BP	GO:2001242	regulation of intrinsic apoptotic signaling pathway	9/322	164/18723	0.002173233	0.022936606	0.018541328	CD74/HSPA1A/HSPB1/UBB/RACK1/SELENOS/GPX1/PYCARD/CLU	9	1
GO:0030098	BP	GO:0030098	lymphocyte differentiation	15/322	374/18723	0.002181384	0.022949543	0.018551786	CD2/CD74/CD3D/LGALS1/HLA-DRB1/IFNG/ZNF683/FCER1G/HLA-DRA/ID2/ITM2A/CD27/CD40LG/BATF/KLRC1	15	1
GO:0032635	BP	GO:0032635	interleukin-6 production	9/322	165/18723	0.002264764	0.023662036	0.019127746	CD74/TYROBP/SELENOK/IFNG/SELENOS/PYCARD/SPON2/AIF1/TNF	9	1
GO:0032675	BP	GO:0032675	regulation of interleukin-6 production	9/322	165/18723	0.002264764	0.023662036	0.019127746	CD74/TYROBP/SELENOK/IFNG/SELENOS/PYCARD/SPON2/AIF1/TNF	9	1
GO:0045732	BP	GO:0045732	positive regulation of protein catabolic process	11/322	231/18723	0.002270527	0.023662036	0.019127746	HSPA1A/HSPA1B/ELOB/ATP5IF1/RACK1/IFNG/PYHIN1/RBX1/CTSC/CLU/TNF	11	1
GO:0006968	BP	GO:0006968	cellular defense response	5/322	54/18723	0.002314465	0.024044321	0.019436774	GNLY/TYROBP/KLRG1/PRF1/TRAT1	5	1
GO:1901099	BP	GO:1901099	negative regulation of signal transduction in absence of ligand	4/322	33/18723	0.002370621	0.024462673	0.019774958	HSPA1A/HSPA1B/TNF/IFI6	4	1
GO:2001240	BP	GO:2001240	negative regulation of extrinsic apoptotic signaling pathway in absence of ligand	4/322	33/18723	0.002370621	0.024462673	0.019774958	HSPA1A/HSPA1B/TNF/IFI6	4	1
GO:0035821	BP	GO:0035821	modulation of process of other organism	7/322	106/18723	0.00237688	0.024462673	0.019774958	CCL5/CCL4/IFNG/CCL3/IFI27/PRF1/NUCKS1	7	1
GO:0010819	BP	GO:0010819	regulation of T cell chemotaxis	3/322	16/18723	0.002389929	0.024505216	0.019809349	CCL5/XCL1/XCL2	3	1
GO:0006446	BP	GO:0006446	regulation of translational initiation	6/322	79/18723	0.002395803	0.024505216	0.019809349	HSPB1/CCL5/PPP1R15A/POLR2G/TNF/EIF5B	6	1
GO:0042098	BP	GO:0042098	T cell proliferation	10/322	199/18723	0.002409026	0.024564653	0.019857396	CCL5/SELENOK/HLA-DRB1/XCL1/HLA-DPB1/PYCARD/HLA-DPA1/HLA-DMB/AIF1/CD40LG	10	1
GO:2000060	BP	GO:2000060	positive regulation of ubiquitin-dependent protein catabolic process	7/322	107/18723	0.002506644	0.025481652	0.020598674	HSPA1A/HSPA1B/ELOB/RACK1/PYHIN1/RBX1/CLU	7	1
GO:0048145	BP	GO:0048145	regulation of fibroblast proliferation	6/322	80/18723	0.00255338	0.025877374	0.020918565	CD74/GSTP1/ANXA2/FN1/S100A6/NDUFS4	6	1
GO:0002699	BP	GO:0002699	positive regulation of immune effector process	11/322	235/18723	0.002593177	0.026200578	0.021179834	CD74/TYROBP/HLA-DRB1/IFNG/XCL1/KLRD1/HLA-DRA/NCR3/SPON2/HLA-DMB/TNF	11	1
GO:0002832	BP	GO:0002832	negative regulation of response to biotic stimulus	7/322	108/18723	0.002641791	0.026529984	0.021446117	UFD1/KLRD1/ISG15/CARD16/LYAR/KLRC1/GRN	7	1
GO:0006958	BP	GO:0006958	complement activation, classical pathway	7/322	108/18723	0.002641791	0.026529984	0.021446117	TRBC1/TRBC2/TRDC/CLU/C1QB/C1QA/C1QC	7	1
GO:0019722	BP	GO:0019722	calcium-mediated signaling	10/322	202/18723	0.002684506	0.026877501	0.02172704	CCL4/SELENOK/CCL3/GSTO1/PLEK/CXCR3/TNF/GBP1/CXCL8/TRAT1	10	1
GO:0048144	BP	GO:0048144	fibroblast proliferation	6/322	81/18723	0.002718614	0.026894682	0.021740929	CD74/GSTP1/ANXA2/FN1/S100A6/NDUFS4	6	1
GO:0048708	BP	GO:0048708	astrocyte differentiation	6/322	81/18723	0.002718614	0.026894682	0.021740929	IFNG/ID2/TNF/C1QA/S100B/GRN	6	1
GO:0031529	BP	GO:0031529	ruffle organization	5/322	56/18723	0.002718684	0.026894682	0.021740929	PFN1/ABI3/PLEK/AIF1/CORO1B	5	1
GO:0046456	BP	GO:0046456	icosanoid biosynthetic process	5/322	56/18723	0.002718684	0.026894682	0.021740929	CD74/ALOX5AP/PTGDS/MGST3/CBR1	5	1
GO:0048872	BP	GO:0048872	homeostasis of number of cells	12/322	272/18723	0.002747219	0.027096078	0.021903732	CD74/HSPA1A/HSPA1B/ATP5IF1/ISG15/SIT1/ID2/GPR174/LYAR/UFL1/TMEM14C/PRDX1	12	1
GO:0045591	BP	GO:0045591	positive regulation of regulatory T cell differentiation	3/322	17/18723	0.00286537	0.028094192	0.02271058	HLA-DRB1/IFNG/HLA-DRA	3	1
GO:0070206	BP	GO:0070206	protein trimerization	3/322	17/18723	0.00286537	0.028094192	0.02271058	CD74/ALOX5AP/COL1A2	3	1
GO:1905897	BP	GO:1905897	regulation of response to endoplasmic reticulum stress	6/322	82/18723	0.002891733	0.028269032	0.022851916	HSPA1A/RACK1/SELENOS/PPP1R15A/CLU/UFL1	6	1
GO:0009408	BP	GO:0009408	response to heat	7/322	110/18723	0.002928816	0.028547344	0.023076895	HSPA6/HSPA1A/HSPA1B/DNAJB1/HIKESHI/CD14/HSBP1	7	1
GO:0050727	BP	GO:0050727	regulation of inflammatory response	15/322	386/18723	0.002942463	0.028596254	0.023116433	CCL5/HLA-DRB1/ALOX5AP/IFNG/CST7/XCL1/SELENOS/CCL3/GSTP1/GPX1/PYCARD/CTSC/TNF/UFL1/GRN	15	1
GO:0045454	BP	GO:0045454	cell redox homeostasis	4/322	35/18723	0.002952819	0.028612992	0.023129963	SELENOS/GPX1/TXN/PRDX1	4	1
GO:0043254	BP	GO:0043254	regulation of protein-containing complex assembly	16/322	428/18723	0.00316891	0.030555163	0.024699962	HSPA1A/HSPA1B/PFN1/RACK1/IFNG/STMP1/ISG15/PYCARD/PLEK/CAPG/GBP5/CLU/DNAJC15/CORO1B/TNF/RHOC	16	1
GO:0034340	BP	GO:0034340	response to type I interferon	5/322	58/18723	0.003171689	0.030555163	0.024699962	IFITM2/ISG15/IFI27/IFITM3/MX1	5	1
GO:0017004	BP	GO:0017004	cytochrome complex assembly	4/322	36/18723	0.003277555	0.031483532	0.02545043	COX17/COA3/COA6/COA1	4	1
GO:1905475	BP	GO:1905475	regulation of protein localization to membrane	9/322	175/18723	0.003359318	0.032175667	0.026009933	RACK1/IFNG/GZMB/MESD/ACTB/ABI3/TNF/GBP1/PDCD5	9	1
GO:0150078	BP	GO:0150078	positive regulation of neuroinflammatory response	3/322	18/18723	0.003395015	0.032423859	0.026210565	CCL3/CTSC/TNF	3	1
GO:1902905	BP	GO:1902905	positive regulation of supramolecular fiber organization	10/322	209/18723	0.003425882	0.032624637	0.026372868	HSPA1A/HSPA1B/PFN1/GPX1/PYCARD/PLEK/CLU/S100A10/CORO1B/RHOC	10	1
GO:0002286	BP	GO:0002286	T cell activation involved in immune response	7/322	114/18723	0.003573953	0.033937195	0.027433904	CD74/HLA-DRB1/IFNG/FCER1G/HLA-DRA/HLA-DMB/BATF	7	1
GO:2000117	BP	GO:2000117	negative regulation of cysteine-type endopeptidase activity	6/322	86/18723	0.003667697	0.034713764	0.028061662	CST7/CARD16/GPX1/CD27/TNF/IFI6	6	1
GO:0051851	BP	GO:0051851	modulation by host of symbiont process	5/322	60/18723	0.003676684	0.034713764	0.028061662	CCL5/CCL4/CCL3/IFI27/NUCKS1	5	1
GO:0009266	BP	GO:0009266	response to temperature stimulus	9/322	178/18723	0.003758031	0.035370635	0.028592659	HSPA6/HSPA1A/HSPA1B/DNAJB1/HIKESHI/UCP2/PLAC8/CD14/HSBP1	9	1
GO:0000377	BP	GO:0000377	RNA splicing, via transesterification reactions with bulged adenosine as nucleophile	13/322	320/18723	0.003778275	0.035370635	0.028592659	CWC15/LSM6/LARP7/PPIE/SNRPE/LSM3/ZCRB1/SNRPC/SCNM1/CWF19L2/CWC22/NSRP1/LSM5	13	1
GO:0000398	BP	GO:0000398	mRNA splicing, via spliceosome	13/322	320/18723	0.003778275	0.035370635	0.028592659	CWC15/LSM6/LARP7/PPIE/SNRPE/LSM3/ZCRB1/SNRPC/SCNM1/CWF19L2/CWC22/NSRP1/LSM5	13	1
GO:0010950	BP	GO:0010950	positive regulation of endopeptidase activity	9/322	179/18723	0.00389887	0.036396779	0.029422165	RACK1/TNFSF10/RPS27L/PYCARD/PSENEN/TNF/FAM162A/PDCD5/CTSD	9	1
GO:0043030	BP	GO:0043030	regulation of macrophage activation	5/322	61/18723	0.003949678	0.036746658	0.029704998	CD74/CST7/CCL3/CTSC/GRN	5	1
GO:0002281	BP	GO:0002281	macrophage activation involved in immune response	3/322	19/18723	0.003980703	0.036746658	0.029704998	TYROBP/IFNG/GRN	3	1
GO:0045091	BP	GO:0045091	regulation of single stranded viral RNA replication via double stranded DNA intermediate	3/322	19/18723	0.003980703	0.036746658	0.029704998	APOBEC3G/APOBEC3H/CXCL8	3	1
GO:1900221	BP	GO:1900221	regulation of amyloid-beta clearance	3/322	19/18723	0.003980703	0.036746658	0.029704998	IFNG/CLU/TNF	3	1
GO:0048246	BP	GO:0048246	macrophage chemotaxis	4/322	38/18723	0.003998291	0.036806486	0.029753361	CCL5/CCL3/RARRES2/CCL2	4	1
GO:0070997	BP	GO:0070997	neuron death	14/322	361/18723	0.004078442	0.037440328	0.030265742	UBB/CCL5/TYROBP/RACK1/IFNG/CCL3/GPX1/CLU/TNF/CCL2/FAM162A/C1QA/GAPDH/GRN	14	1
GO:2001056	BP	GO:2001056	positive regulation of cysteine-type endopeptidase activity	8/322	148/18723	0.004134993	0.037854602	0.03060063	RACK1/TNFSF10/RPS27L/PYCARD/TNF/FAM162A/PDCD5/CTSD	8	1
GO:0045428	BP	GO:0045428	regulation of nitric oxide biosynthetic process	5/322	62/18723	0.004236866	0.038680372	0.031268159	IFNG/DYNLL1/CLU/AIF1/TNF	5	1
GO:0051098	BP	GO:0051098	regulation of binding	14/322	363/18723	0.004280513	0.038971483	0.031503486	GZMA/RACK1/IFNG/CARD16/ACTB/ANXA2/PYHIN1/RIPOR2/HOPX/TXN/S100A10/MITD1/NUCKS1/NME1	14	1
GO:0006413	BP	GO:0006413	translational initiation	7/322	118/18723	0.004321948	0.039227963	0.031710817	HSPB1/CCL5/PPP1R15A/POLR2G/MTIF3/TNF/EIF5B	7	1
GO:0014910	BP	GO:0014910	regulation of smooth muscle cell migration	6/322	89/18723	0.004343884	0.039227963	0.031710817	CCL5/S100A11/GSTP1/PLAU/AIF1/CORO1B	6	1
GO:0046651	BP	GO:0046651	lymphocyte proliferation	12/322	288/18723	0.004344195	0.039227963	0.031710817	CD74/CCL5/TYROBP/SELENOK/HLA-DRB1/XCL1/HLA-DPB1/PYCARD/HLA-DPA1/HLA-DMB/AIF1/CD40LG	12	1
GO:0002347	BP	GO:0002347	response to tumor cell	4/322	39/18723	0.004395843	0.03943099	0.031874939	HLA-DRB1/TXNIP/ABI3/PRF1	4	1
GO:2000516	BP	GO:2000516	positive regulation of CD4-positive, alpha-beta T cell activation	4/322	39/18723	0.004395843	0.03943099	0.031874939	HLA-DRB1/IFNG/XCL1/HLA-DRA	4	1
GO:0010951	BP	GO:0010951	negative regulation of endopeptidase activity	11/322	252/18723	0.004402374	0.03943099	0.031874939	CST7/CARD16/GPX1/ANXA2/CSTB/CD27/TNF/PTTG1/IFI6/CST3/GAPDH	11	1
GO:0001959	BP	GO:0001959	regulation of cytokine-mediated signaling pathway	8/322	150/18723	0.00448258	0.040041156	0.032368181	CD74/HSPA1A/HSPA1B/CCL5/ISG15/CARD16/GSTP1/PYCARD	8	1
GO:0030901	BP	GO:0030901	midbrain development	6/322	90/18723	0.004588482	0.040658371	0.03286712	ATP5PB/ATP5PF/COX6B1/UQCRQ/ACTB/DYNLL1	6	1
GO:0032436	BP	GO:0032436	positive regulation of proteasomal ubiquitin-dependent protein catabolic process	6/322	90/18723	0.004588482	0.040658371	0.03286712	HSPA1A/HSPA1B/ELOB/RACK1/RBX1/CLU	6	1
GO:0034109	BP	GO:0034109	homotypic cell-cell adhesion	6/322	90/18723	0.004588482	0.040658371	0.03286712	HSPB1/CCL5/LGALS1/ACTB/FN1/PLEK	6	1
GO:0039692	BP	GO:0039692	single stranded viral RNA replication via double stranded DNA intermediate	3/322	20/18723	0.004624132	0.040756311	0.032946292	APOBEC3G/APOBEC3H/CXCL8	3	1
GO:1902004	BP	GO:1902004	positive regulation of amyloid-beta formation	3/322	20/18723	0.004624132	0.040756311	0.032946292	IFNG/CLU/TNF	3	1
GO:0032943	BP	GO:0032943	mononuclear cell proliferation	12/322	291/18723	0.004713312	0.041432134	0.033492609	CD74/CCL5/TYROBP/SELENOK/HLA-DRB1/XCL1/HLA-DPB1/PYCARD/HLA-DPA1/HLA-DMB/AIF1/CD40LG	12	1
GO:0045429	BP	GO:0045429	positive regulation of nitric oxide biosynthetic process	4/322	40/18723	0.004819194	0.042250817	0.03415441	IFNG/CLU/AIF1/TNF	4	1
GO:0048857	BP	GO:0048857	neural nucleus development	5/322	64/18723	0.004855411	0.042456021	0.034320291	ATP5PB/ATP5PF/COX6B1/ACTB/DYNLL1	5	1
GO:0030217	BP	GO:0030217	T cell differentiation	11/322	257/18723	0.005091965	0.044407291	0.035897645	CD2/CD74/CD3D/HLA-DRB1/IFNG/ZNF683/FCER1G/HLA-DRA/CD27/BATF/KLRC1	11	1
GO:0061136	BP	GO:0061136	regulation of proteasomal protein catabolic process	9/322	187/18723	0.00518004	0.044769665	0.036190578	HSPA1A/HSPA1B/UBB/ELOB/RACK1/GPX1/RBX1/CLU/UFL1	9	1
GO:0038034	BP	GO:0038034	signal transduction in absence of ligand	5/322	65/18723	0.005187553	0.044769665	0.036190578	HSPA1A/HSPA1B/TNF/IFI6/BCL2A1	5	1
GO:0048524	BP	GO:0048524	positive regulation of viral process	5/322	65/18723	0.005187553	0.044769665	0.036190578	CD74/CCL5/LGALS1/HLA-DRB1/PPIE	5	1
GO:0097192	BP	GO:0097192	extrinsic apoptotic signaling pathway in absence of ligand	5/322	65/18723	0.005187553	0.044769665	0.036190578	HSPA1A/HSPA1B/TNF/IFI6/BCL2A1	5	1
GO:0031348	BP	GO:0031348	negative regulation of defense response	11/322	258/18723	0.005239619	0.044888777	0.036286865	HLA-DRB1/UFD1/CST7/SELENOS/KLRD1/ISG15/GSTP1/GPX1/LYAR/KLRC1/GRN	11	1
GO:0032733	BP	GO:0032733	positive regulation of interleukin-10 production	4/322	41/18723	0.005269081	0.044888777	0.036286865	XCL1/ISG15/PYCARD/CD40LG	4	1
GO:0071634	BP	GO:0071634	regulation of transforming growth factor beta production	4/322	41/18723	0.005269081	0.044888777	0.036286865	TYROBP/XCL1/FN1/LUM	4	1
GO:1902622	BP	GO:1902622	regulation of neutrophil migration	4/322	41/18723	0.005269081	0.044888777	0.036286865	CD74/XCL1/RIPOR2/CXCL8	4	1
GO:1904407	BP	GO:1904407	positive regulation of nitric oxide metabolic process	4/322	41/18723	0.005269081	0.044888777	0.036286865	IFNG/CLU/AIF1/TNF	4	1
GO:0035455	BP	GO:0035455	response to interferon-alpha	3/322	21/18723	0.005326859	0.04491911	0.036311385	IFITM2/PYHIN1/IFITM3	3	1
GO:0046597	BP	GO:0046597	negative regulation of viral entry into host cell	3/322	21/18723	0.005326859	0.04491911	0.036311385	LY6E/IFITM2/IFITM3	3	1
GO:0150146	BP	GO:0150146	cell junction disassembly	3/322	21/18723	0.005326859	0.04491911	0.036311385	C1QB/C1QA/C1QC	3	1
GO:1901028	BP	GO:1901028	regulation of mitochondrial outer membrane permeabilization involved in apoptotic signaling pathway	3/322	21/18723	0.005326859	0.04491911	0.036311385	HSPA1A/ATP5IF1/GZMB	3	1
GO:0006690	BP	GO:0006690	icosanoid metabolic process	7/322	123/18723	0.005416669	0.045330408	0.036643867	CD74/ALOX5AP/GSTP1/GPX1/PTGDS/MGST3/CBR1	7	1
GO:0030168	BP	GO:0030168	platelet activation	7/322	123/18723	0.005416669	0.045330408	0.036643867	HSPB1/FCER1G/ACTB/FN1/PLEK/CD40LG/PLSCR1	7	1
GO:0050852	BP	GO:0050852	T cell receptor signaling pathway	7/322	123/18723	0.005416669	0.045330408	0.036643867	FYB1/HLA-DRB1/HLA-DPB1/HLA-DQB1/PHPT1/GBP1/TRAT1	7	1
GO:2001234	BP	GO:2001234	negative regulation of apoptotic signaling pathway	10/322	224/18723	0.005561145	0.046422255	0.037526487	CD74/HSPA1A/HSPA1B/HSPB1/SELENOS/GSTP1/GPX1/CLU/TNF/IFI6	10	1
GO:0019080	BP	GO:0019080	viral gene expression	6/322	94/18723	0.005669206	0.0472054	0.03815956	CCL5/CCL4/CCL3/IFITM3/LARP7/NUCKS1	6	1
GO:0034284	BP	GO:0034284	response to monosaccharide	10/322	225/18723	0.005733836	0.047607457	0.038484572	LGALS1/RACK1/HLA-DRB1/SELENOS/GSTP1/TXNIP/UCP2/DYNLL1/PHPT1/NME1	10	1
GO:0000413	BP	GO:0000413	protein peptidyl-prolyl isomerization	4/322	42/18723	0.005746223	0.047607457	0.038484572	PPIE/PIN4/FKBP3/FKBP2	4	1
GO:0042254	BP	GO:0042254	ribosome biogenesis	12/322	299/18723	0.005821371	0.048109782	0.038890638	BUD23/NOP10/RPS27L/LYAR/LSM6/GTF2H5/ISG20/MRPL22/PIN4/MRPL36/EXOSC8/MPHOSPH10	12	1
GO:0010466	BP	GO:0010466	negative regulation of peptidase activity	11/322	262/18723	0.00586443	0.048221603	0.038981031	CST7/CARD16/GPX1/ANXA2/CSTB/CD27/TNF/PTTG1/IFI6/CST3/GAPDH	11	1
GO:1902107	BP	GO:1902107	positive regulation of leukocyte differentiation	8/322	157/18723	0.005878554	0.048221603	0.038981031	CD74/TYROBP/HLA-DRB1/IFNG/HLA-DRA/ID2/CD27/TNF	8	1
GO:1903708	BP	GO:1903708	positive regulation of hemopoiesis	8/322	157/18723	0.005878554	0.048221603	0.038981031	CD74/TYROBP/HLA-DRB1/IFNG/HLA-DRA/ID2/CD27/TNF	8	1
GO:0070585	BP	GO:0070585	protein localization to mitochondrion	7/322	125/18723	0.005908284	0.048345808	0.039081435	ATP5IF1/ISG15/GZMB/TIMM8B/DNAJC15/TIMM17B/PDCD5	7	1
GO:0042982	BP	GO:0042982	amyloid precursor protein metabolic process	6/322	95/18723	0.005966154	0.048699102	0.039367029	IFNG/ITM2A/CLU/PSENEN/TNF/ITM2C	6	1
GO:0033617	BP	GO:0033617	mitochondrial cytochrome c oxidase assembly	3/322	22/18723	0.006090309	0.049590378	0.040087512	COX17/COA3/COA1	3	1
GO:0098798	CC	GO:0098798	mitochondrial protein-containing complex	43/337	268/19550	3.96E-29	1.59E-26	1.14E-26	NDUFA3/ATP5PB/ATP5F1E/ATP5MC2/ATP5MC3/ATP5PF/ATP5F1C/ATP5MG/ATP5PD/ATP5ME/ATP5MF/ATP5PO/NDUFB1/UQCR10/ATP5MC1/ATP5F1D/NDUFA4/NDUFB3/UQCRQ/MRPS18C/NDUFA2/TIMM8B/MRPS33/NDUFB7/DNAJC15/MRPL52/MRPS18B/NDUFB6/MRPL55/MRPL22/MRPL57/TIMM17B/NDUFAB1/MRPL13/MRPL36/MRPS36/MRPS31/NDUFS4/MRPL21/MRPS21/MRPS5/NDUFC1/MRPL14	43	1
GO:0005743	CC	GO:0005743	mitochondrial inner membrane	51/337	495/19550	4.08E-25	8.22E-23	5.88E-23	NDUFA3/ATP5PB/ATP5F1E/ATP5MC2/ATP5MC3/ATP5PF/ATP5F1C/ATP5MG/ATP5PD/ATP5ME/ATP5MF/ATP5PO/NDUFB1/UQCR10/ATP5MC1/COX6B1/ATP5F1D/NDUFA4/STMP1/NDUFB3/UQCRQ/UCP2/MRPS18C/NDUFA2/TIMM8B/MRPS33/CLU/NDUFB7/DNAJC15/MRPL52/MRPS18B/COA3/NDUFB6/MRPL55/MRPL22/MRPL57/TIMM17B/NDUFAB1/MRPL13/MRPL36/MRPS36/MRPS31/IFI6/NDUFS4/MRPL21/MRPS21/MRPS5/TMEM14C/NDUFC1/MRPL14/COA1	51	1
GO:0098800	CC	GO:0098800	inner mitochondrial membrane protein complex	27/337	147/19550	3.14E-20	4.22E-18	3.02E-18	NDUFA3/ATP5PB/ATP5F1E/ATP5MC2/ATP5MC3/ATP5PF/ATP5F1C/ATP5MG/ATP5PD/ATP5ME/ATP5MF/ATP5PO/NDUFB1/UQCR10/ATP5MC1/ATP5F1D/NDUFA4/NDUFB3/UQCRQ/NDUFA2/NDUFB7/DNAJC15/NDUFB6/TIMM17B/NDUFAB1/NDUFS4/NDUFC1	27	1
GO:0005753	CC	GO:0005753	mitochondrial proton-transporting ATP synthase complex	13/337	21/19550	1.69E-18	1.71E-16	1.22E-16	ATP5PB/ATP5F1E/ATP5MC2/ATP5MC3/ATP5PF/ATP5F1C/ATP5MG/ATP5PD/ATP5ME/ATP5MF/ATP5PO/ATP5MC1/ATP5F1D	13	1
GO:0045259	CC	GO:0045259	proton-transporting ATP synthase complex	13/337	22/19550	4.08E-18	3.29E-16	2.35E-16	ATP5PB/ATP5F1E/ATP5MC2/ATP5MC3/ATP5PF/ATP5F1C/ATP5MG/ATP5PD/ATP5ME/ATP5MF/ATP5PO/ATP5MC1/ATP5F1D	13	1
GO:0000276	CC	GO:0000276	mitochondrial proton-transporting ATP synthase complex, coupling factor F(o)	10/337	12/19550	1.30E-16	8.72E-15	6.24E-15	ATP5PB/ATP5MC2/ATP5MC3/ATP5PF/ATP5MG/ATP5PD/ATP5ME/ATP5MF/ATP5PO/ATP5MC1	10	1
GO:0045263	CC	GO:0045263	proton-transporting ATP synthase complex, coupling factor F(o)	10/337	14/19550	1.91E-15	1.10E-13	7.87E-14	ATP5PB/ATP5MC2/ATP5MC3/ATP5PF/ATP5MG/ATP5PD/ATP5ME/ATP5MF/ATP5PO/ATP5MC1	10	1
GO:0042613	CC	GO:0042613	MHC class II protein complex	10/337	17/19550	3.54E-14	1.79E-12	1.28E-12	CD74/HLA-DRB1/HLA-DRA/HLA-DPB1/HLA-DPA1/HLA-DQB1/HLA-DMA/HLA-DRB5/HLA-DMB/HLA-DQA1	10	1
GO:0016469	CC	GO:0016469	proton-transporting two-sector ATPase complex	13/337	49/19550	1.42E-12	6.34E-11	4.54E-11	ATP5PB/ATP5F1E/ATP5MC2/ATP5MC3/ATP5PF/ATP5F1C/ATP5MG/ATP5PD/ATP5ME/ATP5MF/ATP5PO/ATP5MC1/ATP5F1D	13	1
GO:0033177	CC	GO:0033177	proton-transporting two-sector ATPase complex, proton-transporting domain	10/337	24/19550	3.21E-12	1.29E-10	9.26E-11	ATP5PB/ATP5MC2/ATP5MC3/ATP5PF/ATP5MG/ATP5PD/ATP5ME/ATP5MF/ATP5PO/ATP5MC1	10	1
GO:0042611	CC	GO:0042611	MHC protein complex	10/337	25/19550	5.27E-12	1.93E-10	1.38E-10	CD74/HLA-DRB1/HLA-DRA/HLA-DPB1/HLA-DPA1/HLA-DQB1/HLA-DMA/HLA-DRB5/HLA-DMB/HLA-DQA1	10	1
GO:0000313	CC	GO:0000313	organellar ribosome	15/337	84/19550	1.31E-11	4.05E-10	2.90E-10	MRPS18C/MRPS33/MRPL52/MRPS18B/MRPL55/MRPL22/MRPL57/MRPL13/MRPL36/MRPS36/MRPS31/MRPL21/MRPS21/MRPS5/MRPL14	15	1
GO:0005761	CC	GO:0005761	mitochondrial ribosome	15/337	84/19550	1.31E-11	4.05E-10	2.90E-10	MRPS18C/MRPS33/MRPL52/MRPS18B/MRPL55/MRPL22/MRPL57/MRPL13/MRPL36/MRPS36/MRPS31/MRPL21/MRPS21/MRPS5/MRPL14	15	1
GO:0044391	CC	GO:0044391	ribosomal subunit	20/337	180/19550	4.41E-11	1.27E-09	9.08E-10	RPL31/RPS29/RACK1/ISG15/RPS27L/MRPS18C/MRPS33/MRPL52/MRPS18B/MRPL55/MRPL22/MRPL57/MRPL13/MRPL36/MRPS36/MRPS31/MRPL21/MRPS21/MRPS5/MRPL14	20	1
GO:0070469	CC	GO:0070469	respirasome	15/337	100/19550	1.74E-10	4.68E-09	3.35E-09	NDUFA3/NDUFB1/UQCR10/COX6B1/NDUFA4/STMP1/NDUFB3/UQCRQ/NDUFA2/NDUFB7/NDUFB6/NDUFAB1/COA6/NDUFS4/NDUFC1	15	1
GO:0098803	CC	GO:0098803	respiratory chain complex	14/337	90/19550	4.34E-10	1.09E-08	7.82E-09	NDUFA3/NDUFB1/UQCR10/COX6B1/NDUFA4/NDUFB3/UQCRQ/NDUFA2/NDUFB7/NDUFB6/NDUFAB1/COA6/NDUFS4/NDUFC1	14	1
GO:0005840	CC	GO:0005840	ribosome	21/337	240/19550	1.25E-09	2.96E-08	2.12E-08	RPL31/RPS29/RACK1/ISG15/RPS27L/MRPS18C/GADD45GIP1/MRPS33/MRPL52/MRPS18B/MRPL55/MRPL22/MRPL57/MRPL13/MRPL36/MRPS36/MRPS31/MRPL21/MRPS21/MRPS5/MRPL14	21	1
GO:0005746	CC	GO:0005746	mitochondrial respirasome	13/337	89/19550	4.08E-09	9.14E-08	6.54E-08	NDUFA3/NDUFB1/UQCR10/NDUFA4/STMP1/NDUFB3/UQCRQ/NDUFA2/NDUFB7/NDUFB6/NDUFAB1/NDUFS4/NDUFC1	13	1
GO:0005747	CC	GO:0005747	mitochondrial respiratory chain complex I	10/337	48/19550	7.42E-09	1.42E-07	1.02E-07	NDUFA3/NDUFB1/NDUFA4/NDUFB3/NDUFA2/NDUFB7/NDUFB6/NDUFAB1/NDUFS4/NDUFC1	10	1
GO:0030964	CC	GO:0030964	NADH dehydrogenase complex	10/337	48/19550	7.42E-09	1.42E-07	1.02E-07	NDUFA3/NDUFB1/NDUFA4/NDUFB3/NDUFA2/NDUFB7/NDUFB6/NDUFAB1/NDUFS4/NDUFC1	10	1
GO:0045271	CC	GO:0045271	respiratory chain complex I	10/337	48/19550	7.42E-09	1.42E-07	1.02E-07	NDUFA3/NDUFB1/NDUFA4/NDUFB3/NDUFA2/NDUFB7/NDUFB6/NDUFAB1/NDUFS4/NDUFC1	10	1
GO:0071556	CC	GO:0071556	integral component of lumenal side of endoplasmic reticulum membrane	8/337	29/19550	2.25E-08	3.94E-07	2.82E-07	CD74/HLA-DRB1/HLA-DRA/HLA-DPB1/HLA-DPA1/HLA-DQB1/HLA-DRB5/HLA-DQA1	8	1
GO:0098553	CC	GO:0098553	lumenal side of endoplasmic reticulum membrane	8/337	29/19550	2.25E-08	3.94E-07	2.82E-07	CD74/HLA-DRB1/HLA-DRA/HLA-DPB1/HLA-DPA1/HLA-DQB1/HLA-DRB5/HLA-DQA1	8	1
GO:0015935	CC	GO:0015935	small ribosomal subunit	11/337	71/19550	3.45E-08	5.80E-07	4.15E-07	RPS29/RACK1/ISG15/RPS27L/MRPS18C/MRPS33/MRPS18B/MRPS36/MRPS31/MRPS21/MRPS5	11	1
GO:1990204	CC	GO:1990204	oxidoreductase complex	13/337	112/19550	6.91E-08	1.11E-06	7.97E-07	NDUFA3/NDUFB1/UQCR10/NDUFA4/NDUFB3/UQCRQ/NDUFA2/NDUFB7/NDUFB6/NDUFAB1/MRPS36/NDUFS4/NDUFC1	13	1
GO:0005759	CC	GO:0005759	mitochondrial matrix	27/337	480/19550	8.09E-08	1.25E-06	8.97E-07	ATP5PB/ATP5F1E/ATP5F1C/ATP5F1D/GPX1/SSBP1/SUCLG1/MRPS18C/GADD45GIP1/MRPS33/DNAJC15/MRPL52/MRPS18B/MRPL55/MRPL22/PIN4/MRPL57/NDUFAB1/MRPL13/MRPL36/MRPS36/DGUOK/MRPS31/MRPL21/MRPS21/MRPS5/MRPL14	27	1
GO:0098576	CC	GO:0098576	lumenal side of membrane	8/337	36/19550	1.43E-07	2.13E-06	1.52E-06	CD74/HLA-DRB1/HLA-DRA/HLA-DPB1/HLA-DPA1/HLA-DQB1/HLA-DRB5/HLA-DQA1	8	1
GO:0000314	CC	GO:0000314	organellar small ribosomal subunit	7/337	28/19550	3.69E-07	5.12E-06	3.67E-06	MRPS18C/MRPS33/MRPS18B/MRPS36/MRPS31/MRPS21/MRPS5	7	1
GO:0005763	CC	GO:0005763	mitochondrial small ribosomal subunit	7/337	28/19550	3.69E-07	5.12E-06	3.67E-06	MRPS18C/MRPS33/MRPS18B/MRPS36/MRPS31/MRPS21/MRPS5	7	1
GO:0030669	CC	GO:0030669	clathrin-coated endocytic vesicle membrane	10/337	72/19550	4.22E-07	5.66E-06	4.05E-06	CD74/CD3D/HLA-DRB1/HLA-DRA/HLA-DPB1/HLA-DPA1/HLA-DQB1/HLA-DRB5/AP2S1/HLA-DQA1	10	1
GO:0031902	CC	GO:0031902	late endosome membrane	13/337	146/19550	1.53E-06	1.91E-05	1.37E-05	IFITM2/HLA-DRB1/LAMTOR4/HLA-DRA/ANXA2/IFITM3/HLA-DMA/HLA-DRB5/HLA-DMB/LAMTOR2/CD63/MITD1/STARD3NL	13	1
GO:0005765	CC	GO:0005765	lysosomal membrane	22/337	395/19550	1.56E-06	1.91E-05	1.37E-05	CD74/IFITM2/HLA-DRB1/LAMTOR4/HLA-DRA/ANXA2/HLA-DPB1/IFITM3/HLA-DPA1/HLA-DQB1/HLA-DMA/HLA-DRB5/HLA-DMB/TMEM179B/LAMTOR2/CD63/ITM2C/CTSD/AP2S1/STARD3NL/GRN/HLA-DQA1	22	1
GO:0098852	CC	GO:0098852	lytic vacuole membrane	22/337	395/19550	1.56E-06	1.91E-05	1.37E-05	CD74/IFITM2/HLA-DRB1/LAMTOR4/HLA-DRA/ANXA2/HLA-DPB1/IFITM3/HLA-DPA1/HLA-DQB1/HLA-DMA/HLA-DRB5/HLA-DMB/TMEM179B/LAMTOR2/CD63/ITM2C/CTSD/AP2S1/STARD3NL/GRN/HLA-DQA1	22	1
GO:0034774	CC	GO:0034774	secretory granule lumen	19/337	322/19550	3.54E-06	4.12E-05	2.95E-05	HSPA6/CTSW/S100A11/GSTP1/ANXA2/FN1/PLAC8/FTL/PYCARD/CSTB/CTSC/RARRES2/CLU/PPIE/PSMB7/PKM/CTSD/NPC2/GRN	19	1
GO:0000315	CC	GO:0000315	organellar large ribosomal subunit	8/337	54/19550	3.74E-06	4.12E-05	2.95E-05	MRPL52/MRPL55/MRPL22/MRPL57/MRPL13/MRPL36/MRPL21/MRPL14	8	1
GO:0005762	CC	GO:0005762	mitochondrial large ribosomal subunit	8/337	54/19550	3.74E-06	4.12E-05	2.95E-05	MRPL52/MRPL55/MRPL22/MRPL57/MRPL13/MRPL36/MRPL21/MRPL14	8	1
GO:0045334	CC	GO:0045334	clathrin-coated endocytic vesicle	10/337	91/19550	3.78E-06	4.12E-05	2.95E-05	CD74/CD3D/HLA-DRB1/HLA-DRA/HLA-DPB1/HLA-DPA1/HLA-DQB1/HLA-DRB5/AP2S1/HLA-DQA1	10	1
GO:0060205	CC	GO:0060205	cytoplasmic vesicle lumen	19/337	325/19550	4.05E-06	4.30E-05	3.08E-05	HSPA6/CTSW/S100A11/GSTP1/ANXA2/FN1/PLAC8/FTL/PYCARD/CSTB/CTSC/RARRES2/CLU/PPIE/PSMB7/PKM/CTSD/NPC2/GRN	19	1
GO:0101002	CC	GO:0101002	ficolin-1-rich granule	14/337	185/19550	4.20E-06	4.34E-05	3.10E-05	HSPA6/HSPA1A/HSPA1B/FCER1G/GSTP1/CSTB/DYNLL1/PPIE/TMEM179B/CTSB/PSMB7/PKM/CTSD/CST3	14	1
GO:0031983	CC	GO:0031983	vesicle lumen	19/337	327/19550	4.43E-06	4.46E-05	3.19E-05	HSPA6/CTSW/S100A11/GSTP1/ANXA2/FN1/PLAC8/FTL/PYCARD/CSTB/CTSC/RARRES2/CLU/PPIE/PSMB7/PKM/CTSD/NPC2/GRN	19	1
GO:0030134	CC	GO:0030134	COPII-coated ER to Golgi transport vesicle	10/337	94/19550	5.09E-06	5.00E-05	3.58E-05	CD74/HLA-DRB1/HLA-DRA/HLA-DPB1/HLA-DPA1/HLA-DQB1/HLA-DRB5/CTSC/CNIH4/HLA-DQA1	10	1
GO:0005770	CC	GO:0005770	late endosome	17/337	282/19550	8.75E-06	8.40E-05	6.01E-05	CD74/IFITM2/HLA-DRB1/CST7/LAMTOR4/VAMP5/HLA-DRA/ANXA2/IFITM3/HLA-DMA/HLA-DRB5/HLA-DMB/LAMTOR2/CD63/MITD1/STARD3NL/GRN	17	1
GO:1904813	CC	GO:1904813	ficolin-1-rich granule lumen	11/337	124/19550	1.01E-05	9.33E-05	6.68E-05	HSPA6/HSPA1A/HSPA1B/GSTP1/CSTB/PPIE/CTSB/PSMB7/PKM/CTSD/CST3	11	1
GO:0005774	CC	GO:0005774	vacuolar membrane	22/337	444/19550	1.02E-05	9.33E-05	6.68E-05	CD74/IFITM2/HLA-DRB1/LAMTOR4/HLA-DRA/ANXA2/HLA-DPB1/IFITM3/HLA-DPA1/HLA-DQB1/HLA-DMA/HLA-DRB5/HLA-DMB/TMEM179B/LAMTOR2/CD63/ITM2C/CTSD/AP2S1/STARD3NL/GRN/HLA-DQA1	22	1
GO:0012507	CC	GO:0012507	ER to Golgi transport vesicle membrane	8/337	62/19550	1.08E-05	9.66E-05	6.92E-05	CD74/HLA-DRB1/HLA-DRA/HLA-DPB1/HLA-DPA1/HLA-DQB1/HLA-DRB5/HLA-DQA1	8	1
GO:0062023	CC	GO:0062023	collagen-containing extracellular matrix	21/337	425/19550	1.69E-05	0.000148134	0.000106017	S100A4/LGALS1/ANXA2/FN1/LUM/CSTB/S100A6/CTSC/RARRES2/CLU/S100A10/C1QB/CTSB/C1QA/PCOLCE/C1QC/PKM/CTSD/HSP90B1/PLSCR1/COL1A2	21	1
GO:0030665	CC	GO:0030665	clathrin-coated vesicle membrane	10/337	116/19550	3.29E-05	0.000281694	0.000201604	CD74/CD3D/HLA-DRB1/HLA-DRA/HLA-DPB1/HLA-DPA1/HLA-DQB1/HLA-DRB5/AP2S1/HLA-DQA1	10	1
GO:0042470	CC	GO:0042470	melanosome	9/337	109/19550	0.000113517	0.000933618	0.000668177	ANXA2/CAPG/GCHFR/CD63/CTSB/CTSD/HSP90B1/CALU/PRDX1	9	1
GO:0048770	CC	GO:0048770	pigment granule	9/337	109/19550	0.000113517	0.000933618	0.000668177	ANXA2/CAPG/GCHFR/CD63/CTSB/CTSD/HSP90B1/CALU/PRDX1	9	1
GO:0030666	CC	GO:0030666	endocytic vesicle membrane	12/337	193/19550	0.000137447	0.001107819	0.000792849	CD74/CD3D/UBC/UBB/HLA-DRB1/HLA-DRA/HLA-DPB1/HLA-DPA1/HLA-DQB1/HLA-DRB5/AP2S1/HLA-DQA1	12	1
GO:0015934	CC	GO:0015934	large ribosomal subunit	9/337	113/19550	0.000149689	0.001182833	0.000846536	RPL31/MRPL52/MRPL55/MRPL22/MRPL57/MRPL13/MRPL36/MRPL21/MRPL14	9	1
GO:0005684	CC	GO:0005684	U2-type spliceosomal complex	8/337	92/19550	0.000189924	0.001471914	0.001053427	CWC15/LSM6/PPIE/SNRPE/LSM3/SNRPC/CWC22/LSM5	8	1
GO:0033178	CC	GO:0033178	proton-transporting two-sector ATPase complex, catalytic domain	4/337	18/19550	0.000219222	0.001658135	0.001186702	ATP5F1E/ATP5F1C/ATP5PO/ATP5F1D	4	1
GO:0005775	CC	GO:0005775	vacuolar lumen	11/337	174/19550	0.000224595	0.001658135	0.001186702	CD74/ANXA2/PLAC8/FTL/PYCARD/LUM/CTSC/CTSB/CTSD/NPC2/GRN	11	1
GO:0072562	CC	GO:0072562	blood microparticle	10/337	146/19550	0.000226296	0.001658135	0.001186702	HSPA6/HSPA1A/HSPA1B/PFN1/HSPA7/ACTB/FN1/CLU/C1QB/C1QC	10	1
GO:0032588	CC	GO:0032588	trans-Golgi network membrane	8/337	100/19550	0.000337152	0.00242629	0.00173646	CD74/HLA-DRB1/HLA-DRA/HLA-DPB1/HLA-DPA1/HLA-DQB1/HLA-DRB5/HLA-DQA1	8	1
GO:0009897	CC	GO:0009897	external side of plasma membrane	18/337	421/19550	0.000402405	0.002845071	0.002036175	CD2/CD74/TRGC1/TRBC1/TRBC2/CD3D/TRDC/HLA-DRB1/TRGC2/FCER1G/FCGR3A/CXCR3/FCRL6/CD27/TNF/CTSB/CD14/CD40LG	18	1
GO:0030176	CC	GO:0030176	integral component of endoplasmic reticulum membrane	10/337	162/19550	0.000519049	0.003606495	0.002581114	CD74/HLA-DRB1/SELENOS/HLA-DRA/HLA-DPB1/HLA-DPA1/WDR83OS/HLA-DQB1/HLA-DRB5/HLA-DQA1	10	1
GO:0005758	CC	GO:0005758	mitochondrial intermembrane space	7/337	86/19550	0.000711812	0.004862038	0.003479687	STMP1/TXNIP/COX17/TIMM8B/NDUFB7/COA6/CHCHD5	7	1
GO:0070069	CC	GO:0070069	cytochrome complex	5/337	42/19550	0.000744649	0.004913106	0.003516236	UQCR10/COX6B1/NDUFA4/UQCRQ/COA6	5	1
GO:0031227	CC	GO:0031227	intrinsic component of endoplasmic reticulum membrane	10/337	170/19550	0.000755262	0.004913106	0.003516236	CD74/HLA-DRB1/SELENOS/HLA-DRA/HLA-DPB1/HLA-DPA1/WDR83OS/HLA-DQB1/HLA-DRB5/HLA-DQA1	10	1
GO:0005688	CC	GO:0005688	U6 snRNP	3/337	11/19550	0.000755862	0.004913106	0.003516236	LSM6/LSM3/LSM5	3	1
GO:0035578	CC	GO:0035578	azurophil granule lumen	7/337	91/19550	0.00099668	0.006375587	0.004562912	ANXA2/PLAC8/FTL/PYCARD/CTSC/NPC2/GRN	7	1
GO:0042101	CC	GO:0042101	T cell receptor complex	9/337	148/19550	0.001087687	0.00684903	0.004901748	TRGC1/TRBC1/TRBC2/CD3D/TRDC/TRAC/TRGC2/CD8B/TRAT1	9	1
GO:0030662	CC	GO:0030662	coated vesicle membrane	10/337	181/19550	0.001218313	0.007553542	0.005405956	CD74/CD3D/HLA-DRB1/HLA-DRA/HLA-DPB1/HLA-DPA1/HLA-DQB1/HLA-DRB5/AP2S1/HLA-DQA1	10	1
GO:0031970	CC	GO:0031970	organelle envelope lumen	7/337	96/19550	0.001364401	0.008331116	0.005962455	STMP1/TXNIP/COX17/TIMM8B/NDUFB7/COA6/CHCHD5	7	1
GO:0005766	CC	GO:0005766	primary lysosome	9/337	155/19550	0.001502244	0.008903005	0.006371747	ANXA2/PLAC8/FTL/PYCARD/CTSC/TMEM179B/CD63/NPC2/GRN	9	1
GO:0042582	CC	GO:0042582	azurophil granule	9/337	155/19550	0.001502244	0.008903005	0.006371747	ANXA2/PLAC8/FTL/PYCARD/CTSC/TMEM179B/CD63/NPC2/GRN	9	1
GO:0071005	CC	GO:0071005	U2-type precatalytic spliceosome	5/337	50/19550	0.001657806	0.009604072	0.00687349	LSM6/SNRPE/LSM3/CWC22/LSM5	5	1
GO:0071007	CC	GO:0071007	U2-type catalytic step 2 spliceosome	4/337	30/19550	0.001668201	0.009604072	0.00687349	CWC15/PPIE/SNRPE/CWC22	4	1
GO:0005681	CC	GO:0005681	spliceosomal complex	10/337	191/19550	0.001819341	0.010326681	0.007390651	CWC15/LSM6/PPIE/SNRPE/LSM3/ZCRB1/SNRPC/CWF19L2/CWC22/LSM5	10	1
GO:0005665	CC	GO:0005665	RNA polymerase II, core complex	3/337	15/19550	0.001980355	0.011084487	0.007933001	POLR2G/POLR2J/POLR2I	3	1
GO:0071011	CC	GO:0071011	precatalytic spliceosome	5/337	53/19550	0.002153041	0.011816773	0.008457087	LSM6/SNRPE/LSM3/CWC22/LSM5	5	1
GO:0030139	CC	GO:0030139	endocytic vesicle	14/337	336/19550	0.002198896	0.011816773	0.008457087	GNLY/CD74/CD3D/UBC/UBB/HLA-DRB1/HLA-DRA/HLA-DPB1/HLA-DPA1/HLA-DQB1/HLA-DRB5/AP2S1/HSP90B1/HLA-DQA1	14	1
GO:0030136	CC	GO:0030136	clathrin-coated vesicle	10/337	196/19550	0.002199151	0.011816773	0.008457087	CD74/CD3D/HLA-DRB1/HLA-DRA/HLA-DPB1/HLA-DPA1/HLA-DQB1/HLA-DRB5/AP2S1/HLA-DQA1	10	1
GO:0046540	CC	GO:0046540	U4/U6 x U5 tri-snRNP complex	4/337	41/19550	0.00531483	0.028043452	0.020070278	LSM6/SNRPE/LSM3/LSM5	4	1
GO:0042827	CC	GO:0042827	platelet dense granule	3/337	21/19550	0.005362747	0.028043452	0.020070278	CTSW/RARRES2/CD63	3	1
GO:0000932	CC	GO:0000932	P-body	6/337	93/19550	0.005448817	0.028043452	0.020070278	NBDY/APOBEC3G/POLR2G/APOBEC3H/LSM6/LSM3	6	1
GO:0005802	CC	GO:0005802	trans-Golgi network	11/337	259/19550	0.005497352	0.028043452	0.020070278	CD74/HLA-DRB1/HLA-DRA/HLA-DPB1/HLA-DPA1/HLA-DQB1/TRAPPC6A/HLA-DRB5/DPY30/GRN/HLA-DQA1	11	1
GO:0097526	CC	GO:0097526	spliceosomal tri-snRNP complex	4/337	42/19550	0.005795901	0.029196853	0.020895749	LSM6/SNRPE/LSM3/LSM5	4	1
GO:0030135	CC	GO:0030135	coated vesicle	12/337	299/19550	0.005943901	0.029572744	0.021164769	CD74/CD3D/HLA-DRB1/HLA-DRA/HLA-DPB1/HLA-DPA1/HLA-DQB1/HLA-DRB5/CTSC/AP2S1/CNIH4/HLA-DQA1	12	1
GO:1990351	CC	GO:1990351	transporter complex	14/337	381/19550	0.006642668	0.032646283	0.023364455	NDUFA3/NDUFB1/UQCR10/NDUFA4/NDUFB3/UQCRQ/CLIC3/NDUFA2/TIMM8B/NDUFB7/NDUFB6/NDUFAB1/NDUFS4/NDUFC1	14	1
GO:0001772	CC	GO:0001772	immunological synapse	4/337	44/19550	0.006843216	0.0332267	0.023779851	GZMA/HLA-DRB1/GZMB/HLA-DRA	4	1
GO:0031462	CC	GO:0031462	Cul2-RING ubiquitin ligase complex	3/337	23/19550	0.006961903	0.033400556	0.023904277	ELOB/ELOC/RBX1	3	1
GO:0031301	CC	GO:0031301	integral component of organelle membrane	14/337	387/19550	0.007573904	0.035732718	0.02557337	CD74/HLA-DRB1/SELENOS/VAMP5/HLA-DRA/HLA-DPB1/HLA-DPA1/WDR83OS/HLA-DQB1/HLA-DRB5/COA3/TIMM17B/COA1/HLA-DQA1	14	1
GO:0070820	CC	GO:0070820	tertiary granule	8/337	164/19550	0.007696653	0.035732718	0.02557337	FCER1G/PLAU/CSTB/DYNLL1/TMEM179B/LAMTOR2/CTSD/CST3	8	1
GO:0030532	CC	GO:0030532	small nuclear ribonucleoprotein complex	6/337	100/19550	0.007714011	0.035732718	0.02557337	LSM6/LARP7/SNRPE/LSM3/SNRPC/LSM5	6	1
GO:0005788	CC	GO:0005788	endoplasmic reticulum lumen	12/337	313/19550	0.008417414	0.038547928	0.027588174	LGALS1/SELENOM/FN1/SPP1/DBI/CTSC/CLU/CST3/MYDGF/HSP90B1/COL1A2/CALU	12	1
GO:0005741	CC	GO:0005741	mitochondrial outer membrane	9/337	205/19550	0.0093928	0.042531443	0.030439116	UBC/UBB/ATP5MC2/ATP5MC3/STMP1/PPP1R15A/IFI27/NME1/BCL2A1	9	1
GO:0016234	CC	GO:0016234	inclusion body	5/337	76/19550	0.010065255	0.0445747	0.031901444	HSPA1A/HSPA1B/GPX1/CLU/NBN	5	1
GO:0016591	CC	GO:0016591	RNA polymerase II, holoenzyme	5/337	76/19550	0.010065255	0.0445747	0.031901444	SUPT3H/POLR2G/POLR2J/GTF2H5/POLR2I	5	1
GO:1902495	CC	GO:1902495	transmembrane transporter complex	13/337	366/19550	0.011382655	0.049860978	0.035684754	NDUFA3/NDUFB1/UQCR10/NDUFA4/NDUFB3/UQCRQ/CLIC3/NDUFA2/NDUFB7/NDUFB6/NDUFAB1/NDUFS4/NDUFC1	13	1
GO:0023023	MF	GO:0023023	MHC protein complex binding	13/330	36/18368	2.56E-14	1.17E-11	9.46E-12	CD74/HLA-DRB1/KLRD1/HLA-DRA/HLA-DPB1/HLA-DPA1/HLA-DQB1/HLA-DMA/HLA-DRB5/HLA-DMB/PKM/KLRC1/HLA-DQA1	13	1
GO:0046933	MF	GO:0046933	proton-transporting ATP synthase activity, rotational mechanism	10/330	17/18368	5.32E-14	1.22E-11	9.83E-12	ATP5PB/ATP5F1E/ATP5PF/ATP5F1C/ATP5MG/ATP5PD/ATP5ME/ATP5MF/ATP5PO/ATP5F1D	10	1
GO:0023026	MF	GO:0023026	MHC class II protein complex binding	11/330	27/18368	5.38E-13	8.20E-11	6.63E-11	CD74/HLA-DRB1/HLA-DRA/HLA-DPB1/HLA-DPA1/HLA-DQB1/HLA-DMA/HLA-DRB5/HLA-DMB/PKM/HLA-DQA1	11	1
GO:0015252	MF	GO:0015252	proton channel activity	10/330	24/18368	4.80E-12	5.48E-10	4.43E-10	ATP5PB/ATP5F1E/ATP5PF/ATP5F1C/ATP5MG/ATP5PD/ATP5ME/ATP5MF/ATP5PO/ATP5F1D	10	1
GO:0003735	MF	GO:0003735	structural constituent of ribosome	19/330	182/18368	7.82E-10	7.15E-08	5.78E-08	RPL31/RPS29/ISG15/RPS27L/MRPS18C/MRPS33/MRPL52/MRPS18B/MRPL55/MRPL22/MRPL57/MRPL13/MRPL36/MRPS36/MRPS31/MRPL21/MRPS21/MRPS5/MRPL14	19	1
GO:0015453	MF	GO:0015453	oxidoreduction-driven active transmembrane transporter activity	12/330	72/18368	5.42E-09	4.13E-07	3.34E-07	NDUFA3/NDUFB1/UQCR10/COX6B1/NDUFA4/NDUFB3/NDUFA2/NDUFB7/NDUFB6/CYB561D2/NDUFS4/NDUFC1	12	1
GO:0015078	MF	GO:0015078	proton transmembrane transporter activity	15/330	130/18368	1.25E-08	8.18E-07	6.61E-07	ATP5PB/ATP5F1E/ATP5MC2/ATP5MC3/ATP5PF/ATP5F1C/ATP5MG/ATP5PD/ATP5ME/ATP5MF/ATP5PO/UQCR10/ATP5MC1/COX6B1/ATP5F1D	15	1
GO:0008137	MF	GO:0008137	NADH dehydrogenase (ubiquinone) activity	9/330	42/18368	4.63E-08	2.64E-06	2.14E-06	NDUFA3/NDUFB1/NDUFA4/NDUFB3/NDUFA2/NDUFB7/NDUFB6/NDUFS4/NDUFC1	9	1
GO:0050136	MF	GO:0050136	NADH dehydrogenase (quinone) activity	9/330	43/18368	5.76E-08	2.86E-06	2.31E-06	NDUFA3/NDUFB1/NDUFA4/NDUFB3/NDUFA2/NDUFB7/NDUFB6/NDUFS4/NDUFC1	9	1
GO:0016655	MF	GO:0016655	oxidoreductase activity, acting on NAD(P)H, quinone or similar compound as acceptor	10/330	57/18368	6.25E-08	2.86E-06	2.31E-06	NDUFA3/NDUFB1/NDUFA4/NDUFB3/NDUFA2/NDUFB7/NDUFB6/NDUFS4/NDUFC1/CBR1	10	1
GO:0003954	MF	GO:0003954	NADH dehydrogenase activity	9/330	45/18368	8.77E-08	3.34E-06	2.70E-06	NDUFA3/NDUFB1/NDUFA4/NDUFB3/NDUFA2/NDUFB7/NDUFB6/NDUFS4/NDUFC1	9	1
GO:0003955	MF	GO:0003955	NAD(P)H dehydrogenase (quinone) activity	9/330	45/18368	8.77E-08	3.34E-06	2.70E-06	NDUFA3/NDUFB1/NDUFA4/NDUFB3/NDUFA2/NDUFB7/NDUFB6/NDUFS4/NDUFC1	9	1
GO:0016209	MF	GO:0016209	antioxidant activity	11/330	86/18368	3.93E-07	1.38E-05	1.12E-05	SELENOW/ALOX5AP/SELENOS/GLRX/GSTP1/GPX1/GSTO1/TXN/MGST3/TXNDC17/PRDX1	11	1
GO:0032395	MF	GO:0032395	MHC class II receptor activity	5/330	10/18368	4.25E-07	1.39E-05	1.12E-05	HLA-DRB1/HLA-DRA/HLA-DPA1/HLA-DQB1/HLA-DQA1	5	1
GO:0044183	MF	GO:0044183	protein folding chaperone	8/330	40/18368	4.65E-07	1.42E-05	1.14E-05	HSPA6/CD74/HSPA1A/HSPA1B/HSPB1/DNAJB1/HSPA7/WDR83OS	8	1
GO:0048020	MF	GO:0048020	CCR chemokine receptor binding	8/330	48/18368	2.01E-06	5.75E-05	4.65E-05	CCL5/CCL4/CCL3L1/XCL1/CCL3/XCL2/CCL2/CNIH4	8	1
GO:0008009	MF	GO:0008009	chemokine activity	8/330	49/18368	2.37E-06	6.37E-05	5.15E-05	CCL5/CCL4/CCL3L1/XCL1/CCL3/XCL2/CCL2/CXCL8	8	1
GO:0042605	MF	GO:0042605	peptide antigen binding	7/330	36/18368	3.02E-06	7.68E-05	6.21E-05	HLA-DRB1/HLA-DRA/HLA-DPB1/HLA-DPA1/HLA-DQB1/HLA-DRB5/HLA-DQA1	7	1
GO:0016651	MF	GO:0016651	oxidoreductase activity, acting on NAD(P)H	10/330	88/18368	3.99E-06	9.60E-05	7.76E-05	NDUFA3/NDUFB1/NDUFA4/NDUFB3/NDUFA2/NDUFB7/NDUFB6/NDUFS4/NDUFC1/CBR1	10	1
GO:0042379	MF	GO:0042379	chemokine receptor binding	9/330	72/18368	5.51E-06	0.000125681	0.00010161	CCL5/CCL4/CCL3L1/XCL1/CCL3/XCL2/CCL2/CXCL8/CNIH4	9	1
GO:0005125	MF	GO:0005125	cytokine activity	16/330	235/18368	5.78E-06	0.000125681	0.00010161	CCL5/CCL4/CCL3L1/IFNG/XCL1/CCL3/LTB/XCL2/TNFSF10/SPP1/AIMP1/TNF/CCL2/CXCL8/CD40LG/GRN	16	1
GO:0016504	MF	GO:0016504	peptidase activator activity	7/330	43/18368	1.05E-05	0.000217709	0.000176013	RACK1/RPS27L/FN1/PYCARD/CTSC/PSENEN/PCOLCE	7	1
GO:0009055	MF	GO:0009055	electron transfer activity	11/330	126/18368	1.72E-05	0.000342427	0.000276844	NDUFA3/NDUFB1/UQCR10/COX6B1/NDUFA4/NDUFB3/NDUFA2/NDUFB7/NDUFB6/NDUFS4/NDUFC1	11	1
GO:0061134	MF	GO:0061134	peptidase regulator activity	15/330	230/18368	1.88E-05	0.000358626	0.000289941	RACK1/CST7/CARD16/RPS27L/ANXA2/FN1/PYCARD/CSTB/CTSC/PSENEN/CD27/PTTG1/PCOLCE/CST3/GAPDH	15	1
GO:0005126	MF	GO:0005126	cytokine receptor binding	16/330	271/18368	3.39E-05	0.0006196	0.000500932	CCL5/CCL4/CCL3L1/IFNG/XCL1/CCL3/LTB/XCL2/TNFSF10/PYCARD/TNF/CCL2/CXCL8/CD40LG/SIVA1/CNIH4	16	1
GO:0016874	MF	GO:0016874	ligase activity	12/330	165/18368	4.49E-05	0.000789259	0.000638097	ATP5PB/ATP5F1E/ATP5PF/ATP5F1C/ATP5MG/ATP5PD/ATP5ME/ATP5MF/ATP5PO/ATP5F1D/SUCLG1/PPCS	12	1
GO:0140375	MF	GO:0140375	immune receptor activity	11/330	144/18368	5.96E-05	0.001008308	0.000815193	CD74/HLA-DRB1/KLRD1/FCER1G/HLA-DRA/KLRF1/HLA-DPA1/HLA-DQB1/CXCR3/KLRC1/HLA-DQA1	11	1
GO:0003823	MF	GO:0003823	antigen binding	12/330	171/18368	6.36E-05	0.001037512	0.000838804	TRBC1/TRBC2/TRDC/HLA-DRB1/KLRD1/HLA-DRA/HLA-DPB1/HLA-DPA1/HLA-DQB1/HLA-DRB5/SPON2/HLA-DQA1	12	1
GO:0044548	MF	GO:0044548	S100 protein binding	4/330	14/18368	8.88E-05	0.001399641	0.001131576	S100A11/ANXA2/S100A6/S100B	4	1
GO:0015399	MF	GO:0015399	primary active transmembrane transporter activity	12/330	181/18368	0.000109614	0.001669789	0.001349985	NDUFA3/NDUFB1/UQCR10/COX6B1/NDUFA4/NDUFB3/NDUFA2/NDUFB7/NDUFB6/CYB561D2/NDUFS4/NDUFC1	12	1
GO:0033218	MF	GO:0033218	amide binding	19/330	400/18368	0.000122592	0.001807247	0.001461117	CD74/HLA-DRB1/HLA-DRA/HLA-DPB1/HLA-DPA1/HLA-DQB1/HLA-DRB5/DBI/ITM2A/CLU/PPIE/PFDN4/FKBP3/CD14/C1QA/ITM2C/CST3/FKBP2/HLA-DQA1	19	1
GO:0051787	MF	GO:0051787	misfolded protein binding	5/330	29/18368	0.000151271	0.002160346	0.001746588	HSPA6/HSPA1A/HSPA1B/HSPA7/CLU	5	1
GO:0002020	MF	GO:0002020	protease binding	10/330	135/18368	0.000165695	0.002294622	0.001855148	UBC/SELENOS/CARD16/ANXA2/FN1/PYCARD/CSTB/TNF/CST3/COL1A2	10	1
GO:0005164	MF	GO:0005164	tumor necrosis factor receptor binding	5/330	31/18368	0.000210159	0.002824779	0.002283767	LTB/TNFSF10/TNF/CD40LG/SIVA1	5	1
GO:0042277	MF	GO:0042277	peptide binding	16/330	321/18368	0.000244114	0.003187434	0.002576965	CD74/HLA-DRB1/HLA-DRA/HLA-DPB1/HLA-DPA1/HLA-DQB1/HLA-DRB5/ITM2A/CLU/PPIE/PFDN4/CD14/C1QA/ITM2C/CST3/HLA-DQA1	16	1
GO:0004601	MF	GO:0004601	peroxidase activity	6/330	51/18368	0.000292936	0.003718662	0.00300645	ALOX5AP/GSTP1/GPX1/MGST3/TXNDC17/PRDX1	6	1
GO:0016505	MF	GO:0016505	peptidase activator activity involved in apoptotic process	4/330	20/18368	0.000394777	0.004876035	0.003942159	RACK1/RPS27L/PYCARD/CTSC	4	1
GO:0016684	MF	GO:0016684	oxidoreductase activity, acting on peroxide as acceptor	6/330	55/18368	0.000444026	0.005339993	0.004317258	ALOX5AP/GSTP1/GPX1/MGST3/TXNDC17/PRDX1	6	1
GO:0004869	MF	GO:0004869	cysteine-type endopeptidase inhibitor activity	6/330	56/18368	0.000489897	0.005740585	0.004641127	CST7/CARD16/CSTB/CD27/PTTG1/CST3	6	1
GO:0140678	MF	GO:0140678	molecular function inhibitor activity	9/330	128/18368	0.000512772	0.005858416	0.00473639	ATP5IF1/RACK1/TXNIP/ANXA2/ID2/DYNLL1/LYAR/GCHFR/PHPT1	9	1
GO:0004602	MF	GO:0004602	glutathione peroxidase activity	4/330	22/18368	0.000579384	0.006458017	0.005221154	ALOX5AP/GSTP1/GPX1/MGST3	4	1
GO:0001540	MF	GO:0001540	amyloid-beta binding	7/330	84/18368	0.000786111	0.008553638	0.006915414	CD74/ITM2A/CLU/PFDN4/C1QA/ITM2C/CST3	7	1
GO:0047134	MF	GO:0047134	protein-disulfide reductase (NAD(P)) activity	3/330	11/18368	0.000851894	0.009053847	0.007319821	GLRX/TXN/TXNDC17	3	1
GO:0016668	MF	GO:0016668	oxidoreductase activity, acting on a sulfur group of donors, NAD(P) as acceptor	3/330	13/18368	0.001437729	0.014600934	0.01180451	GLRX/TXN/TXNDC17	3	1
GO:0031386	MF	GO:0031386	protein tag	3/330	13/18368	0.001437729	0.014600934	0.01180451	UBC/UBB/ISG15	3	1
GO:0051082	MF	GO:0051082	unfolded protein binding	8/330	122/18368	0.001630804	0.016201685	0.013098679	HSPA6/HSPA1A/HSPA1B/DNAJB1/HSPA7/CLU/PFDN4/HSP90B1	8	1
GO:0032813	MF	GO:0032813	tumor necrosis factor receptor superfamily binding	5/330	49/18368	0.00181189	0.017617739	0.014243525	LTB/TNFSF10/TNF/CD40LG/SIVA1	5	1
GO:0031625	MF	GO:0031625	ubiquitin protein ligase binding	13/330	297/18368	0.00290172	0.027626791	0.022335606	HSPA6/HSPA1A/HSPA1B/UBC/UBB/ELOB/ISG15/HSPA7/TXNIP/PYHIN1/TPI1/RBX1/CLU	13	1
GO:0008656	MF	GO:0008656	cysteine-type endopeptidase activator activity involved in apoptotic process	3/330	17/18368	0.003241166	0.030228836	0.024439299	RACK1/RPS27L/PYCARD	3	1
GO:0003755	MF	GO:0003755	peptidyl-prolyl cis-trans isomerase activity	4/330	38/18368	0.004666464	0.042651483	0.034482715	PPIE/PIN4/FKBP3/FKBP2	4	1
GO:0044389	MF	GO:0044389	ubiquitin-like protein ligase binding	13/330	316/18368	0.004886832	0.043789849	0.035403056	HSPA6/HSPA1A/HSPA1B/UBC/UBB/ELOB/ISG15/HSPA7/TXNIP/PYHIN1/TPI1/RBX1/CLU	13	1
GO:0048306	MF	GO:0048306	calcium-dependent protein binding	6/330	88/18368	0.005070857	0.044211785	0.035744182	S100A4/S100A11/ANXA2/S100A6/S100A10/S100B	6	1
GO:0005504	MF	GO:0005504	fatty acid binding	4/330	39/18368	0.005127406	0.044211785	0.035744182	ALOX5AP/GSTP1/PTGDS/NDUFAB1	4	1
GO:0042287	MF	GO:0042287	MHC protein binding	4/330	40/18368	0.005617878	0.046679462	0.037739241	CD74/KLRD1/CD8B/FCRL6	4	1
GO:0043028	MF	GO:0043028	cysteine-type endopeptidase regulator activity involved in apoptotic process	4/330	40/18368	0.005617878	0.046679462	0.037739241	RACK1/RPS27L/PYCARD/CD27	4	1
GO:0002181	BP	GO:0002181	cytoplasmic translation	10/110	148/18723	1.68E-08	3.81E-05	3.34E-05	RPS8/RPS10/RPS12/RPS4X/RPL10/RPS15A/RPL26/RPL17/RPL28/RPS26	10	2
GO:0051591	BP	GO:0051591	response to cAMP	8/110	93/18723	7.39E-08	8.40E-05	7.37E-05	FOS/FOSB/APP/IGFBP5/AKAP9/SPARC/COL1A1/STAT1	8	2
GO:0046683	BP	GO:0046683	response to organophosphorus	8/110	131/18723	1.04E-06	0.000791264	0.000693786	FOS/FOSB/APP/IGFBP5/AKAP9/SPARC/COL1A1/STAT1	8	2
GO:0014074	BP	GO:0014074	response to purine-containing compound	8/110	148/18723	2.62E-06	0.001487964	0.001304658	FOS/FOSB/APP/IGFBP5/AKAP9/SPARC/COL1A1/STAT1	8	2
GO:0009612	BP	GO:0009612	response to mechanical stimulus	9/110	216/18723	5.19E-06	0.002363066	0.002071954	CHI3L1/POSTN/FOS/JUND/FOSB/PTN/COL1A1/STAT1/IL1B	9	2
GO:20012331	BP	GO:2001233	regulation of apoptotic signaling pathway	11/110	356/18723	8.00E-06	0.00303385	0.002660102	TPT1/RPL26/MIF/SOD2/PHIP/SERPINE1/TNFRSF12A/IL1B/PLAUR/PEA15/G0S2	11	2
GO:0007568	BP	GO:0007568	aging	10/110	339/18723	3.13E-05	0.010181533	0.008927243	FOS/JUND/MIF/TIMP1/SOD2/APP/CRYAB/IGFBP5/CDKN2A/SERPINE1	10	2
GO:20012341	BP	GO:2001234	negative regulation of apoptotic signaling pathway	8/110	224/18723	5.33E-05	0.013666401	0.011982802	TPT1/MIF/SOD2/PHIP/SERPINE1/IL1B/PLAUR/PEA15	8	2
GO:1900272	BP	GO:1900272	negative regulation of long-term synaptic potentiation	3/110	13/18723	5.41E-05	0.013666401	0.011982802	APOE/APP/PTN	3	2
GO:00327221	BP	GO:0032722	positive regulation of chemokine production	5/110	71/18723	6.11E-05	0.013898653	0.012186442	POSTN/EGR1/APP/MBP/IL1B	5	2
GO:0009314	BP	GO:0009314	response to radiation	11/110	456/18723	7.74E-05	0.016013491	0.014040747	FOS/CRIP1/RPL26/JUND/TIMP1/EGR1/SOD2/APP/PTN/CRYAB/NABP1	11	2
GO:1905906	BP	GO:1905906	regulation of amyloid fibril formation	3/110	16/18723	0.000104509	0.019813232	0.017372388	APOE/APP/CRYAB	3	2
GO:0030111	BP	GO:0030111	regulation of Wnt signaling pathway	9/110	328/18723	0.000137127	0.02214857	0.01942003	RPS12/EGR1/ZEB2/APOE/SOX4/APP/MACF1/RNF213/COL1A1	9	2
GO:0007565	BP	GO:0007565	female pregnancy	7/110	193/18723	0.000144216	0.02214857	0.01942003	FOS/FOSB/TIMP1/PTN/IGFBP5/VMP1/IL1B	7	2
GO:0001503	BP	GO:0001503	ossification	10/110	408/18723	0.000146035	0.02214857	0.01942003	IFITM1/JUND/PTN/MGP/IGFBP5/COL6A1/SPARC/RRBP1/ID3/COL1A1	10	2
GO:0042311	BP	GO:0042311	vasodilation	4/110	47/18723	0.000165595	0.023545526	0.020644892	KLF2/APOE/SOD2/ITGA1	4	2
GO:0042060	BP	GO:0042060	wound healing	10/110	422/18723	0.000191857	0.023881098	0.020939124	POSTN/GNAS/TIMP1/APOE/MACF1/SERPINE1/SPARC/TNFRSF12A/COL1A1/PLAUR	10	2
GO:0060541	BP	GO:0060541	respiratory system development	7/110	203/18723	0.000196857	0.023881098	0.020939124	CHI3L1/SMCHD1/KLF2/PTN/IGFBP5/CTSZ/SPARC	7	2
GO:00705551	BP	GO:0070555	response to interleukin-1	6/110	143/18723	0.000199447	0.023881098	0.020939124	CHI3L1/KLF2/EGR1/APP/CCL3L3/IL1B	6	2
GO:0033273	BP	GO:0033273	response to vitamin	5/110	93/18723	0.000220142	0.025041128	0.021956246	POSTN/SOD2/PTN/SPARC/COL1A1	5	2
GO:20012361	BP	GO:2001236	regulation of extrinsic apoptotic signaling pathway	6/110	151/18723	0.000267734	0.029004492	0.025431353	PHIP/SERPINE1/TNFRSF12A/IL1B/PEA15/G0S2	6	2
GO:00326421	BP	GO:0032642	regulation of chemokine production	5/110	98/18723	0.000281055	0.029063641	0.025483215	POSTN/EGR1/APP/MBP/IL1B	5	2
GO:00326021	BP	GO:0032602	chemokine production	5/110	99/18723	0.000294633	0.029143079	0.025552867	POSTN/EGR1/APP/MBP/IL1B	5	2
GO:0044706	BP	GO:0044706	multi-multicellular organism process	7/110	220/18723	0.000321234	0.030450291	0.02669904	FOS/FOSB/TIMP1/PTN/IGFBP5/VMP1/IL1B	7	2
GO:0000302	BP	GO:0000302	response to reactive oxygen species	7/110	222/18723	0.000339278	0.030874325	0.027070836	FOS/KLF2/APOE/SOD2/CRYAB/COL1A1/STAT1	7	2
GO:0051043	BP	GO:0051043	regulation of membrane protein ectodomain proteolysis	3/110	24/18723	0.000365017	0.031938945	0.028004303	TIMP1/APOE/IL1B	3	2
GO:0001649	BP	GO:0001649	osteoblast differentiation	7/110	229/18723	0.000408944	0.033226673	0.029133393	IFITM1/JUND/IGFBP5/COL6A1/RRBP1/ID3/COL1A1	7	2
GO:00713561	BP	GO:0071356	cellular response to tumor necrosis factor	7/110	229/18723	0.000408944	0.033226673	0.029133393	CHI3L1/ZFP36L2/POSTN/KLF2/CCL3L3/COL1A1/STAT1	7	2
GO:00713471	BP	GO:0071347	cellular response to interleukin-1	5/110	113/18723	0.000541851	0.042507304	0.037270719	CHI3L1/KLF2/EGR1/CCL3L3/IL1B	5	2
GO:0007584	BP	GO:0007584	response to nutrient	6/110	174/18723	0.000569832	0.043212295	0.03788886	POSTN/SOD2/PTN/SPARC/COL1A1/STAT1	6	2
GO:0030324	BP	GO:0030324	lung development	6/110	177/18723	0.000623427	0.04388805	0.038481367	CHI3L1/KLF2/PTN/IGFBP5/CTSZ/SPARC	6	2
GO:0010812	BP	GO:0010812	negative regulation of cell-substrate adhesion	4/110	68/18723	0.000687844	0.04388805	0.038481367	POSTN/CDKN2A/SERPINE1/COL1A1	4	2
GO:0030323	BP	GO:0030323	respiratory tube development	6/110	181/18723	0.000700881	0.04388805	0.038481367	CHI3L1/KLF2/PTN/IGFBP5/CTSZ/SPARC	6	2
GO:00109511	BP	GO:0010951	negative regulation of endopeptidase activity	7/110	252/18723	0.000722018	0.04388805	0.038481367	TIMP1/APP/CRYAB/SERPINE1/APLP2/A2M/PLAUR	7	2
GO:0061448	BP	GO:0061448	connective tissue development	7/110	252/18723	0.000722018	0.04388805	0.038481367	CHI3L1/CRIP1/TIMP1/EGR1/MGP/TGFBI/COL1A1	7	2
GO:00346121	BP	GO:0034612	response to tumor necrosis factor	7/110	253/18723	0.000739022	0.04388805	0.038481367	CHI3L1/ZFP36L2/POSTN/KLF2/CCL3L3/COL1A1/STAT1	7	2
GO:0043434	BP	GO:0043434	response to peptide hormone	9/110	414/18723	0.000751822	0.04388805	0.038481367	JUND/TIMP1/EGR1/PHIP/IGFBP5/SPARC/COL1A1/STAT1/IL1B	9	2
GO:0071214	BP	GO:0071214	cellular response to abiotic stimulus	8/110	331/18723	0.000752742	0.04388805	0.038481367	CRIP1/RPL26/TIMP1/EGR1/PTN/CRYAB/COL1A1/IL1B	8	2
GO:0104004	BP	GO:0104004	cellular response to environmental stimulus	8/110	331/18723	0.000752742	0.04388805	0.038481367	CRIP1/RPL26/TIMP1/EGR1/PTN/CRYAB/COL1A1/IL1B	8	2
GO:0071480	BP	GO:0071480	cellular response to gamma radiation	3/110	31/18723	0.000786773	0.04388805	0.038481367	RPL26/EGR1/CRYAB	3	2
GO:0071478	BP	GO:0071478	cellular response to radiation	6/110	186/18723	0.000807956	0.04388805	0.038481367	CRIP1/RPL26/TIMP1/EGR1/PTN/CRYAB	6	2
GO:00302171	BP	GO:0030217	T cell differentiation	7/110	257/18723	0.000810241	0.04388805	0.038481367	ZFP36L2/NFKBIZ/EGR1/SOX4/CD8A/LAG3/IL1B	7	2
GO:00104661	BP	GO:0010466	negative regulation of peptidase activity	7/110	262/18723	0.000906786	0.047975312	0.042065109	TIMP1/APP/CRYAB/SERPINE1/APLP2/A2M/PLAUR	7	2
GO:0071295	BP	GO:0071295	cellular response to vitamin	3/110	33/18723	0.000946867	0.04895733	0.04292615	POSTN/PTN/COL1A1	3	2
GO:0022626	CC	GO:0022626	cytosolic ribosome	10/110	102/19550	2.90E-10	7.28E-08	6.17E-08	RPS8/RPS10/RPS12/RPS4X/RPL10/RPS15A/RPL26/RPL17/RPL28/RPS26	10	2
GO:00443911	CC	GO:0044391	ribosomal subunit	10/110	180/19550	7.22E-08	7.72E-06	6.54E-06	RPS8/RPS10/RPS12/RPS4X/RPL10/RPS15A/RPL26/RPL17/RPL28/RPS26	10	2
GO:00058401	CC	GO:0005840	ribosome	11/110	240/19550	1.11E-07	7.72E-06	6.54E-06	RPS8/RPS10/RPS12/RPS4X/RPL10/RPS15A/RPL26/RPL17/RPL28/RPS26/RRBP1	11	2
GO:0022627	CC	GO:0022627	cytosolic small ribosomal subunit	6/110	42/19550	1.23E-07	7.72E-06	6.54E-06	RPS8/RPS10/RPS12/RPS4X/RPS15A/RPS26	6	2
GO:00347741	CC	GO:0034774	secretory granule lumen	12/110	322/19550	2.70E-07	1.14E-05	9.68E-06	CHI3L1/EEF1A1/MIF/TIMP1/COTL1/APP/TUBB/CTSZ/SERPINE1/SPARC/LGALS3BP/A2M	12	2
GO:00602051	CC	GO:0060205	cytoplasmic vesicle lumen	12/110	325/19550	2.98E-07	1.14E-05	9.68E-06	CHI3L1/EEF1A1/MIF/TIMP1/COTL1/APP/TUBB/CTSZ/SERPINE1/SPARC/LGALS3BP/A2M	12	2
GO:00319831	CC	GO:0031983	vesicle lumen	12/110	327/19550	3.19E-07	1.14E-05	9.68E-06	CHI3L1/EEF1A1/MIF/TIMP1/COTL1/APP/TUBB/CTSZ/SERPINE1/SPARC/LGALS3BP/A2M	12	2
GO:00620231	CC	GO:0062023	collagen-containing extracellular matrix	13/110	425/19550	7.91E-07	2.48E-05	2.10E-05	POSTN/TIMP1/APOE/PTN/MGP/TGFBI/COL6A1/CTSZ/SERPINE1/SPARC/LGALS3BP/A2M/COL1A1	13	2
GO:00159351	CC	GO:0015935	small ribosomal subunit	6/110	71/19550	2.94E-06	8.21E-05	6.95E-05	RPS8/RPS10/RPS12/RPS4X/RPS15A/RPS26	6	2
GO:0031091	CC	GO:0031091	platelet alpha granule	6/110	91/19550	1.25E-05	0.000313842	0.000265867	TIMP1/APP/SERPINE1/SPARC/APLP2/A2M	6	2
GO:0031093	CC	GO:0031093	platelet alpha granule lumen	5/110	67/19550	3.77E-05	0.000859174	0.000727839	TIMP1/APP/SERPINE1/SPARC/A2M	5	2
GO:00057881	CC	GO:0005788	endoplasmic reticulum lumen	9/110	313/19550	6.95E-05	0.001452737	0.001230668	TIMP1/APOE/APP/IGFBP5/COL6A1/CTSZ/APLP2/COL1A1/PLAUR	9	2
GO:0005925	CC	GO:0005925	focal adhesion	10/110	418/19550	0.000125453	0.002422212	0.002051947	RPS8/RPS10/RPS4X/VIM/AHNAK/SYNE2/MARCKS/CNN3/ITGA1/PLAUR	10	2
GO:0030055	CC	GO:0030055	cell-substrate junction	10/110	425/19550	0.000143618	0.002574873	0.002181272	RPS8/RPS10/RPS4X/VIM/AHNAK/SYNE2/MARCKS/CNN3/ITGA1/PLAUR	10	2
GO:0022625	CC	GO:0022625	cytosolic large ribosomal subunit	4/110	58/19550	0.000318592	0.005331099	0.004516176	RPL10/RPL26/RPL17/RPL28	4	2
GO:0031594	CC	GO:0031594	neuromuscular junction	4/110	70/19550	0.000653805	0.010256567	0.008688725	TUBA1A/POSTN/APP/PTN	4	2
GO:0005881	CC	GO:0005881	cytoplasmic microtubule	4/110	75/19550	0.000848239	0.012524001	0.010609554	TUBA1A/TPT1/TUBA1B/TUBA1C	4	2
GO:0005641	CC	GO:0005641	nuclear envelope lumen	2/110	10/19550	0.001370752	0.018216206	0.015431636	APP/TUBB	2	2
GO:00725621	CC	GO:0072562	blood microparticle	5/110	146/19550	0.001415638	0.018216206	0.015431636	IGHG1/APOE/IGKC/LGALS3BP/A2M	5	2
GO:0034992	CC	GO:0034992	microtubule organizing center attachment site	2/110	11/19550	0.001669214	0.018216206	0.015431636	SYNE2/SYNE1	2	2
GO:0034993	CC	GO:0034993	meiotic nuclear membrane microtubule tethering complex	2/110	11/19550	0.001669214	0.018216206	0.015431636	SYNE2/SYNE1	2	2
GO:0106083	CC	GO:0106083	nuclear membrane protein complex	2/110	11/19550	0.001669214	0.018216206	0.015431636	SYNE2/SYNE1	2	2
GO:0106094	CC	GO:0106094	nuclear membrane microtubule tethering complex	2/110	11/19550	0.001669214	0.018216206	0.015431636	SYNE2/SYNE1	2	2
GO:0005604	CC	GO:0005604	basement membrane	4/110	96/19550	0.002118343	0.021981803	0.018621616	TIMP1/PTN/TGFBI/SPARC	4	2
GO:0036464	CC	GO:0036464	cytoplasmic ribonucleoprotein granule	6/110	236/19550	0.002189423	0.021981803	0.018621616	NFKBIZ/RPS4X/TUBA1A/RPL28/TUBB/SYNE1	6	2
GO:0045121	CC	GO:0045121	membrane raft	7/110	335/19550	0.002874706	0.02672412	0.022639011	TUBA1A/AHNAK/APP/TUBB/CD8A/ITGA1/TUBA1B	7	2
GO:0098857	CC	GO:0098857	membrane microdomain	7/110	335/19550	0.002874706	0.02672412	0.022639011	TUBA1A/AHNAK/APP/TUBB/CD8A/ITGA1/TUBA1B	7	2
GO:0035770	CC	GO:0035770	ribonucleoprotein granule	6/110	254/19550	0.003152476	0.028259695	0.023939855	NFKBIZ/RPS4X/TUBA1A/RPL28/TUBB/SYNE1	6	2
GO:00058021	CC	GO:0005802	trans-Golgi network	6/110	259/19550	0.003468831	0.030023334	0.0254339	POSTN/APP/GOLGA4/TGFBI/PCSK7/AP1S2	6	2
GO:00159341	CC	GO:0015934	large ribosomal subunit	4/110	113/19550	0.003817532	0.031940018	0.027057596	RPL10/RPL26/RPL17/RPL28	4	2
GO:0031092	CC	GO:0031092	platelet alpha granule membrane	2/110	17/19550	0.00403757	0.032691293	0.027694029	SPARC/APLP2	2	2
GO:19048131	CC	GO:1904813	ficolin-1-rich granule lumen	4/110	124/19550	0.005306762	0.041624918	0.03526204	EEF1A1/MIF/COTL1/CTSZ	4	2
GO:0098791	CC	GO:0098791	Golgi apparatus subcompartment	7/110	384/19550	0.00602874	0.045272053	0.038351666	POSTN/APP/GOLGA4/TGFBI/PCSK7/AKAP9/AP1S2	7	2
GO:0005844	CC	GO:0005844	polysome	3/110	66/19550	0.006132469	0.045272053	0.038351666	RPS4X/VIM/RPS26	3	2
GO:00037351	MF	GO:0003735	structural constituent of ribosome	10/108	182/18368	1.19E-07	2.87E-05	2.42E-05	RPS8/RPS10/RPS12/RPS4X/RPL10/RPS15A/RPL26/RPL17/RPL28/RPS26	10	2
GO:0005201	MF	GO:0005201	extracellular matrix structural constituent	7/108	172/18368	7.04E-05	0.008483651	0.007151538	CHI3L1/POSTN/MGP/TGFBI/COL6A1/SPARC/COL1A1	7	2
GO:0051015	MF	GO:0051015	actin filament binding	7/108	217/18368	0.000296288	0.021375876	0.01801941	COTL1/MARCKSL1/MACF1/SYNE2/MARCKS/SYNE1/TPM2	7	2
GO:0005200	MF	GO:0005200	structural constituent of cytoskeleton	5/108	103/18368	0.000354786	0.021375876	0.01801941	VIM/TUBA1A/TUBB/TUBA1B/TUBA1C	5	2
GO:0005518	MF	GO:0005518	collagen binding	4/108	69/18368	0.000728433	0.035110492	0.029597401	TGFBI/COL6A1/ITGA1/SPARC	4	2
GO:00020201	MF	GO:0002020	protease binding	5/108	135/18368	0.001211467	0.048660605	0.041019859	TIMP1/MBP/SERPINE1/A2M/COL1A1	5	2
GO:0019838	MF	GO:0019838	growth factor binding	5/108	141/18368	0.001469225	0.048730755	0.041078994	PTN/IGFBP5/COL6A1/A2M/COL1A1	5	2
GO:00422871	MF	GO:0042287	MHC protein binding	3/108	40/18368	0.001667292	0.048730755	0.041078994	TUBB/CD8A/LAG3	3	2
GO:0048407	MF	GO:0048407	platelet-derived growth factor binding	2/108	11/18368	0.001819821	0.048730755	0.041078994	COL6A1/COL1A1	2	2
GO:00069861	BP	GO:0006986	response to unfolded protein	13/113	137/18723	1.99E-12	5.20E-09	3.87E-09	HSPE1/PIK3R1/HSP90AB1/HSPA8/HSP90AA1/HSPH1/BAG3/HSPA5/DNAJA1/ATF3/HSPD1/DNAJB4/SERPINH1	13	3
GO:00359661	BP	GO:0035966	response to topologically incorrect protein	13/113	159/18723	1.34E-11	1.75E-08	1.31E-08	HSPE1/PIK3R1/HSP90AB1/HSPA8/HSP90AA1/HSPH1/BAG3/HSPA5/DNAJA1/ATF3/HSPD1/DNAJB4/SERPINH1	13	3
GO:00064571	BP	GO:0006457	protein folding	14/113	212/18723	3.79E-11	3.30E-08	2.45E-08	HSPE1/HSP90AB1/HSPA8/HSP90AA1/HSPH1/RANBP2/BAG3/HSPA5/DNAJA1/HSPD1/CHORDC1/DNAJB4/FKBP4/DNAJA4	14	3
GO:0097501	BP	GO:0097501	stress response to metal ion	6/113	19/18723	1.08E-09	7.02E-07	5.23E-07	MT2A/MT1X/HSPA5/MT1E/MT1G/MT1F	6	3
GO:0071276	BP	GO:0071276	cellular response to cadmium ion	7/113	40/18723	3.82E-09	2.00E-06	1.49E-06	JUN/MT2A/MT1X/MT1E/MT1G/SOD1/MT1F	7	3
GO:00488721	BP	GO:0048872	homeostasis of number of cells	13/113	272/18723	1.02E-08	3.94E-06	2.93E-06	IL7R/TNFAIP3/ZFP36L1/ZFP36/TSC22D3/GPR183/PMAIP1/SOD1/CSF1/CCR7/ANXA1/TNFSF14/BPGM	13	3
GO:00092661	BP	GO:0009266	response to temperature stimulus	11/113	178/18723	1.06E-08	3.94E-06	2.93E-06	CXCR4/HSP90AB1/NFKBIA/HSP90AA1/BAG3/DNAJA1/SOD1/HSPD1/CHORDC1/DNAJB4/DNAJA4	11	3
GO:0010273	BP	GO:0010273	detoxification of copper ion	5/113	15/18723	2.10E-08	5.61E-06	4.18E-06	MT2A/MT1X/MT1E/MT1G/MT1F	5	3
GO:1990169	BP	GO:1990169	stress response to copper ion	5/113	15/18723	2.10E-08	5.61E-06	4.18E-06	MT2A/MT1X/MT1E/MT1G/MT1F	5	3
GO:00094081	BP	GO:0009408	response to heat	9/113	110/18723	2.15E-08	5.61E-06	4.18E-06	HSP90AB1/HSP90AA1/BAG3/DNAJA1/SOD1/HSPD1/CHORDC1/DNAJB4/DNAJA4	9	3
GO:1903131	BP	GO:1903131	mononuclear cell differentiation	15/113	426/18723	4.20E-08	9.96E-06	7.42E-06	JUN/IL7R/PIK3R1/KLF6/ZFP36L1/IRF1/TNFSF9/GPR183/MT1G/CD83/SOD1/CSF1/CCR7/ANXA1/CRTAM	15	3
GO:19037061	BP	GO:1903706	regulation of hemopoiesis	14/113	367/18723	4.58E-08	9.96E-06	7.42E-06	JUN/IL7R/PIK3R1/NFKBIA/ZFP36L1/ZFP36/IRF1/TNFSF9/TGFB1/CD83/SOD1/CSF1/ANXA1/CRTAM	14	3
GO:0061687	BP	GO:0061687	detoxification of inorganic compound	5/113	18/18723	5.89E-08	1.18E-05	8.82E-06	MT2A/MT1X/MT1E/MT1G/MT1F	5	3
GO:00466831	BP	GO:0046683	response to organophosphorus	9/113	131/18723	9.85E-08	1.84E-05	1.37E-05	JUN/AREG/DUSP1/ZFP36L1/HSPA5/SOD1/LDHA/HSPD1/EZR	9	3
GO:19021051	BP	GO:1902105	regulation of leukocyte differentiation	12/113	279/18723	1.23E-07	2.14E-05	1.59E-05	JUN/IL7R/PIK3R1/ZFP36L1/IRF1/TNFSF9/TGFB1/CD83/SOD1/CSF1/ANXA1/CRTAM	12	3
GO:00610771	BP	GO:0061077	chaperone-mediated protein folding	7/113	67/18723	1.56E-07	2.55E-05	1.90E-05	HSPE1/HSPA8/HSPH1/HSPA5/CHORDC1/DNAJB4/FKBP4	7	3
GO:0046686	BP	GO:0046686	response to cadmium ion	7/113	68/18723	1.73E-07	2.66E-05	1.98E-05	JUN/MT2A/MT1X/MT1E/MT1G/SOD1/MT1F	7	3
GO:0046688	BP	GO:0046688	response to copper ion	6/113	42/18723	1.86E-07	2.70E-05	2.01E-05	MT2A/MT1X/MT1E/MT1G/SOD1/MT1F	6	3
GO:00064581	BP	GO:0006458	'de novo' protein folding	6/113	43/18723	2.15E-07	2.88E-05	2.15E-05	HSPE1/HSPA8/HSPH1/HSPA5/HSPD1/DNAJB4	6	3
GO:00420261	BP	GO:0042026	protein refolding	5/113	23/18723	2.26E-07	2.88E-05	2.15E-05	HSPA8/HSP90AA1/HSPA5/HSPD1/DNAJA4	5	3
GO:00421101	BP	GO:0042110	T cell activation	15/113	487/18723	2.38E-07	2.88E-05	2.15E-05	IL7R/ZFP36L1/ICOS/IRF1/TNFSF9/HSPH1/GPR183/CD83/SOD1/HSPD1/TNFRSF4/CCR7/ANXA1/CRTAM/TNFSF14	15	3
GO:0042542	BP	GO:0042542	response to hydrogen peroxide	9/113	146/18723	2.50E-07	2.88E-05	2.15E-05	JUN/AREG/DUSP1/TNFAIP3/NR4A3/SOD1/LDHA/HSPD1/ANXA1	9	3
GO:0072594	BP	GO:0072594	establishment of protein localization to organelle	14/113	422/18723	2.54E-07	2.88E-05	2.15E-05	LMNA/PIK3R1/HSP90AB1/TNFAIP3/HSPA8/NFKBIA/HSP90AA1/TGFB1/ZFAND2A/RANBP2/BAG3/HSPA5/DNAJA1/HSPD1	14	3
GO:00140741	BP	GO:0014074	response to purine-containing compound	9/113	148/18723	2.80E-07	2.97E-05	2.21E-05	JUN/AREG/DUSP1/ZFP36L1/HSPA5/SOD1/LDHA/HSPD1/EZR	9	3
GO:0071294	BP	GO:0071294	cellular response to zinc ion	5/113	24/18723	2.84E-07	2.97E-05	2.21E-05	MT2A/MT1X/MT1E/MT1G/MT1F	5	3
GO:0071248	BP	GO:0071248	cellular response to metal ion	10/113	197/18723	3.21E-07	3.22E-05	2.40E-05	JUN/MT2A/MT1X/JUNB/CACYBP/HSPA5/MT1E/MT1G/SOD1/MT1F	10	3
GO:00071591	BP	GO:0007159	leukocyte cell-cell adhesion	13/113	371/18723	3.79E-07	3.66E-05	2.73E-05	IL7R/ICOS/IRF1/TNFSF9/HSPH1/NR4A3/CD83/HSPD1/EZR/CCR7/ANXA1/CRTAM/TNFSF14	13	3
GO:0017038	BP	GO:0017038	protein import	10/113	206/18723	4.85E-07	4.52E-05	3.37E-05	LMNA/PIK3R1/HSP90AB1/HSPA8/NFKBIA/HSP90AA1/TGFB1/RANBP2/BAG3/HSPD1	10	3
GO:00224071	BP	GO:0022407	regulation of cell-cell adhesion	14/113	448/18723	5.22E-07	4.65E-05	3.47E-05	IL7R/RGCC/ICOS/IRF1/TNFSF9/TGFB1/HSPH1/NR4A3/CD83/HSPD1/CCR7/ANXA1/CRTAM/TNFSF14	14	3
GO:0071496	BP	GO:0071496	cellular response to external stimulus	12/113	320/18723	5.35E-07	4.65E-05	3.47E-05	JUN/NR4A2/HSPA8/IRF1/BAG3/PMAIP1/NAMPT/HSPA5/ATF3/GADD45A/GLUL/TNFSF14	12	3
GO:0071280	BP	GO:0071280	cellular response to copper ion	5/113	28/18723	6.44E-07	5.43E-05	4.04E-05	MT2A/MT1X/MT1E/MT1G/MT1F	5	3
GO:00508631	BP	GO:0050863	regulation of T cell activation	12/113	329/18723	7.17E-07	5.85E-05	4.36E-05	IL7R/ICOS/IRF1/TNFSF9/HSPH1/CD83/SOD1/HSPD1/CCR7/ANXA1/CRTAM/TNFSF14	12	3
GO:00018191	BP	GO:0001819	positive regulation of cytokine production	14/113	467/18723	8.56E-07	6.77E-05	5.04E-05	PIK3R1/RGCC/HSP90AA1/SLC7A5/IRF1/TGFB1/NR4A3/CD83/SOD1/HSPD1/SPTBN1/CCR7/ANXA1/CRTAM	14	3
GO:19030371	BP	GO:1903037	regulation of leukocyte cell-cell adhesion	12/113	336/18723	8.95E-07	6.87E-05	5.12E-05	IL7R/ICOS/IRF1/TNFSF9/HSPH1/NR4A3/CD83/HSPD1/CCR7/ANXA1/CRTAM/TNFSF14	12	3
GO:0038066	BP	GO:0038066	p38MAPK cascade	6/113	55/18723	9.63E-07	7.19E-05	5.35E-05	DUSP1/ZFP36L1/ZFP36/GADD45B/EZR/GADD45A	6	3
GO:0071241	BP	GO:0071241	cellular response to inorganic substance	10/113	226/18723	1.13E-06	8.00E-05	5.96E-05	JUN/MT2A/MT1X/JUNB/CACYBP/HSPA5/MT1E/MT1G/SOD1/MT1F	10	3
GO:00026961	BP	GO:0002696	positive regulation of leukocyte activation	13/113	409/18723	1.13E-06	8.00E-05	5.96E-05	IL7R/ICOS/TNFSF9/TGFB1/HSPH1/NR4A3/GPR183/CD83/HSPD1/TNFRSF4/CCR7/ANXA1/TNFSF14	13	3
GO:00515911	BP	GO:0051591	response to cAMP	7/113	93/18723	1.49E-06	0.000101949	7.59E-05	JUN/AREG/DUSP1/ZFP36L1/HSPA5/LDHA/EZR	7	3
GO:00508671	BP	GO:0050867	positive regulation of cell activation	13/113	420/18723	1.52E-06	0.000101949	7.59E-05	IL7R/ICOS/TNFSF9/TGFB1/HSPH1/NR4A3/GPR183/CD83/HSPD1/TNFRSF4/CCR7/ANXA1/TNFSF14	13	3
GO:00510851	BP	GO:0051085	chaperone cofactor-dependent protein refolding	5/113	34/18723	1.77E-06	0.000114544	8.53E-05	HSPE1/HSPA8/HSPH1/HSPA5/DNAJB4	5	3
GO:19030391	BP	GO:1903039	positive regulation of leukocyte cell-cell adhesion	10/113	239/18723	1.87E-06	0.000114544	8.53E-05	IL7R/ICOS/TNFSF9/HSPH1/NR4A3/CD83/HSPD1/CCR7/ANXA1/TNFSF14	10	3
GO:00709971	BP	GO:0070997	neuron death	12/113	361/18723	1.89E-06	0.000114544	8.53E-05	JUN/BTG2/REL/NR4A2/HSP90AB1/NR4A3/NAMPT/HSPA5/SOD1/HSPD1/CSF1/DDIT4	12	3
GO:00512511	BP	GO:0051251	positive regulation of lymphocyte activation	12/113	362/18723	1.95E-06	0.000114544	8.53E-05	IL7R/ICOS/TNFSF9/TGFB1/HSPH1/GPR183/CD83/HSPD1/TNFRSF4/CCR7/ANXA1/TNFSF14	12	3
GO:0032623	BP	GO:0032623	interleukin-2 production	6/113	62/18723	1.97E-06	0.000114544	8.53E-05	TNFAIP3/ZFP36/CD83/EZR/SPTBN1/ANXA1	6	3
GO:0032663	BP	GO:0032663	regulation of interleukin-2 production	6/113	62/18723	1.97E-06	0.000114544	8.53E-05	TNFAIP3/ZFP36/CD83/EZR/SPTBN1/ANXA1	6	3
GO:0010038	BP	GO:0010038	response to metal ion	12/113	373/18723	2.66E-06	0.000150757	0.000112257	JUN/DUSP1/MT2A/MT1X/JUNB/CACYBP/HSPA5/MT1E/MT1G/SOD1/TTN/MT1F	12	3
GO:00300981	BP	GO:0030098	lymphocyte differentiation	12/113	374/18723	2.73E-06	0.000151677	0.000112942	IL7R/PIK3R1/KLF6/ZFP36L1/IRF1/TNFSF9/GPR183/CD83/SOD1/CCR7/ANXA1/CRTAM	12	3
GO:0006882	BP	GO:0006882	cellular zinc ion homeostasis	5/113	38/18723	3.14E-06	0.000170624	0.000127051	MT2A/MT1X/MT1E/MT1G/MT1F	5	3
GO:00300991	BP	GO:0030099	myeloid cell differentiation	12/113	381/18723	3.30E-06	0.000176047	0.000131089	JUN/PIK3R1/NFKBIA/ZFP36L1/JUNB/ZFP36/TGFB1/GPR183/MT1G/CSF1/CCR7/BPGM	12	3
GO:00706611	BP	GO:0070661	leukocyte proliferation	11/113	318/18723	3.56E-06	0.000179915	0.000133969	IL7R/TNFAIP3/IRF1/TNFSF9/GPR183/HSPD1/CSF1/TNFRSF4/ANXA1/CRTAM/TNFSF14	11	3
GO:00510841	BP	GO:0051084	'de novo' posttranslational protein folding	5/113	39/18723	3.58E-06	0.000179915	0.000133969	HSPE1/HSPA8/HSPH1/HSPA5/DNAJB4	5	3
GO:00302172	BP	GO:0030217	T cell differentiation	10/113	257/18723	3.58E-06	0.000179915	0.000133969	IL7R/ZFP36L1/IRF1/TNFSF9/GPR183/CD83/SOD1/CCR7/ANXA1/CRTAM	10	3
GO:0055069	BP	GO:0055069	zinc ion homeostasis	5/113	40/18723	4.07E-06	0.000200637	0.000149399	MT2A/MT1X/MT1E/MT1G/MT1F	5	3
GO:00025731	BP	GO:0002573	myeloid leukocyte differentiation	9/113	208/18723	4.77E-06	0.000230725	0.000171803	JUN/PIK3R1/ZFP36L1/JUNB/TGFB1/GPR183/MT1G/CSF1/CCR7	9	3
GO:19021071	BP	GO:1902107	positive regulation of leukocyte differentiation	8/113	157/18723	4.97E-06	0.000231569	0.000172432	JUN/IL7R/ZFP36L1/TNFSF9/TGFB1/CD83/CSF1/ANXA1	8	3
GO:19037081	BP	GO:1903708	positive regulation of hemopoiesis	8/113	157/18723	4.97E-06	0.000231569	0.000172432	JUN/IL7R/ZFP36L1/TNFSF9/TGFB1/CD83/CSF1/ANXA1	8	3
GO:0046916	BP	GO:0046916	cellular transition metal ion homeostasis	7/113	115/18723	6.20E-06	0.000283834	0.000211349	MT2A/MT1X/FTH1/MT1E/MT1G/SOD1/MT1F	7	3
GO:00096121	BP	GO:0009612	response to mechanical stimulus	9/113	216/18723	6.48E-06	0.000286824	0.000213576	JUN/BTG2/CXCR4/NFKBIA/IRF1/BAG3/GADD45A/TTN/TNFSF14	9	3
GO:00508701	BP	GO:0050870	positive regulation of T cell activation	9/113	216/18723	6.48E-06	0.000286824	0.000213576	IL7R/ICOS/TNFSF9/HSPH1/CD83/HSPD1/CCR7/ANXA1/TNFSF14	9	3
GO:00434341	BP	GO:0043434	response to peptide hormone	12/113	414/18723	7.69E-06	0.000334728	0.000249246	BTG2/NR4A2/AREG/PIK3R1/BTG1/ZFP36L1/NR4A1/NR4A3/CACYBP/LEPROTL1/ANXA1/TBC1D4	12	3
GO:00003021	BP	GO:0000302	response to reactive oxygen species	9/113	222/18723	8.09E-06	0.000346094	0.00025771	JUN/AREG/DUSP1/TNFAIP3/NR4A3/SOD1/LDHA/HSPD1/ANXA1	9	3
GO:00224091	BP	GO:0022409	positive regulation of cell-cell adhesion	10/113	284/18723	8.64E-06	0.000363985	0.000271032	IL7R/ICOS/TNFSF9/HSPH1/NR4A3/CD83/HSPD1/CCR7/ANXA1/TNFSF14	10	3
GO:0045619	BP	GO:0045619	regulation of lymphocyte differentiation	8/113	174/18723	1.06E-05	0.000425084	0.000316528	IL7R/ZFP36L1/IRF1/TNFSF9/CD83/SOD1/ANXA1/CRTAM	8	3
GO:0001818	BP	GO:0001818	negative regulation of cytokine production	11/113	357/18723	1.06E-05	0.000425084	0.000316528	REL/HSP90AB1/TNFAIP3/RGCC/ZFP36/TGFB1/CD83/EZR/SRGN/CCR7/ANXA1	11	3
GO:00329431	BP	GO:0032943	mononuclear cell proliferation	10/113	291/18723	1.07E-05	0.000425084	0.000316528	IL7R/IRF1/TNFSF9/GPR183/HSPD1/CSF1/TNFRSF4/ANXA1/CRTAM/TNFSF14	10	3
GO:00305951	BP	GO:0030595	leukocyte chemotaxis	9/113	230/18723	1.07E-05	0.000425084	0.000316528	CXCR4/DUSP1/GPR183/CSF1/CCR7/LYST/ANXA1/NINJ1/CCL20	9	3
GO:00026831	BP	GO:0002683	negative regulation of immune system process	12/113	434/18723	1.23E-05	0.000481108	0.000358244	IL7R/PIK3R1/DUSP1/TNFAIP3/TSC22D3/IRF1/TGFB1/SAMSN1/EZR/ANXA1/PDCD1/CRTAM	12	3
GO:00457851	BP	GO:0045785	positive regulation of cell adhesion	12/113	437/18723	1.32E-05	0.000507718	0.000378058	IL7R/ICOS/TNFSF9/HSPH1/NR4A3/CD83/HSPD1/CSF1/CCR7/TNFRSF18/ANXA1/TNFSF14	12	3
GO:0001776	BP	GO:0001776	leukocyte homeostasis	6/113	87/18723	1.43E-05	0.000540681	0.000402603	TNFAIP3/TSC22D3/GPR183/PMAIP1/ANXA1/TNFSF14	6	3
GO:00509001	BP	GO:0050900	leukocyte migration	11/113	369/18723	1.45E-05	0.000540681	0.000402603	CXCR4/DUSP1/GPR183/CSF1/CCR7/TNFRSF18/LYST/ANXA1/CRTAM/NINJ1/CCL20	11	3
GO:00603261	BP	GO:0060326	cell chemotaxis	10/113	310/18723	1.85E-05	0.000679021	0.000505615	CXCR4/DUSP1/NR4A1/GPR183/CSF1/CCR7/LYST/ANXA1/NINJ1/CCL20	10	3
GO:0055076	BP	GO:0055076	transition metal ion homeostasis	7/113	138/18723	2.04E-05	0.000741586	0.000552202	MT2A/MT1X/FTH1/MT1E/MT1G/SOD1/MT1F	7	3
GO:1901214	BP	GO:1901214	regulation of neuron death	10/113	319/18723	2.36E-05	0.000843939	0.000628417	JUN/BTG2/REL/NR4A2/HSP90AB1/NR4A3/SOD1/HSPD1/CSF1/DDIT4	10	3
GO:00716741	BP	GO:0071674	mononuclear cell migration	8/113	196/18723	2.50E-05	0.000877641	0.000653512	CXCR4/DUSP1/GPR183/CSF1/CCR7/ANXA1/CRTAM/CCL20	8	3
GO:00346201	BP	GO:0034620	cellular response to unfolded protein	6/113	96/18723	2.52E-05	0.000877641	0.000653512	PIK3R1/HSPA8/BAG3/HSPA5/ATF3/HSPD1	6	3
GO:0036293	BP	GO:0036293	response to decreased oxygen levels	10/113	322/18723	2.56E-05	0.000878046	0.000653813	LMNA/CXCR4/NR4A2/RGCC/ZFP36L1/PMAIP1/NAMPT/LDHA/HSPD1/DDIT4	10	3
GO:0010043	BP	GO:0010043	response to zinc ion	5/113	58/18723	2.60E-05	0.000882085	0.00065682	MT2A/MT1X/MT1E/MT1G/MT1F	5	3
GO:00192211	BP	GO:0019221	cytokine-mediated signaling pathway	12/113	472/18723	2.83E-05	0.000946474	0.000704766	CXCR4/IL7R/HSP90AB1/TNFAIP3/NFKBIA/BIRC3/IRF1/CSF1/TNFRSF4/CCR7/TNFRSF18/CCL20	12	3
GO:0045580	BP	GO:0045580	regulation of T cell differentiation	7/113	146/18723	2.94E-05	0.000972177	0.000723906	IL7R/IRF1/TNFSF9/CD83/SOD1/ANXA1/CRTAM	7	3
GO:0051384	BP	GO:0051384	response to glucocorticoid	7/113	148/18723	3.21E-05	0.001047664	0.000780115	AREG/DUSP1/ZFP36L1/ZFP36/HSPD1/DDIT4/ANXA1	7	3
GO:0045657	BP	GO:0045657	positive regulation of monocyte differentiation	3/113	11/18723	3.41E-05	0.001099099	0.000818414	JUN/ZFP36L1/CSF1	3	3
GO:0042113	BP	GO:0042113	B cell activation	10/113	334/18723	3.49E-05	0.001110448	0.000826865	IL7R/PIK3R1/TNFAIP3/KLF6/ZFP36L1/TGFB1/GPR183/SAMSN1/HSPD1/TNFRSF4	10	3
GO:1901215	BP	GO:1901215	negative regulation of neuron death	8/113	208/18723	3.82E-05	0.001203087	0.000895846	BTG2/REL/NR4A2/HSP90AB1/NR4A3/SOD1/HSPD1/CSF1	8	3
GO:1904589	BP	GO:1904589	regulation of protein import	5/113	63/18723	3.90E-05	0.001210959	0.000901708	PIK3R1/HSP90AB1/HSPA8/TGFB1/BAG3	5	3
GO:0048545	BP	GO:0048545	response to steroid hormone	10/113	339/18723	3.95E-05	0.001214536	0.000904372	AREG/DUSP1/ZFP36L1/ZFP36/TGFB1/NR4A3/DNAJA1/HSPD1/DDIT4/ANXA1	10	3
GO:0001933	BP	GO:0001933	negative regulation of protein phosphorylation	10/113	342/18723	4.26E-05	0.001292927	0.000962743	DUSP1/TNFAIP3/TGFB1/SAMSN1/DNAJA1/GADD45B/GADD45A/CHORDC1/LDLRAD4/DDIT4	10	3
GO:0006606	BP	GO:0006606	protein import into nucleus	7/113	155/18723	4.31E-05	0.001294576	0.000963971	LMNA/PIK3R1/HSP90AB1/NFKBIA/TGFB1/RANBP2/BAG3	7	3
GO:0001975	BP	GO:0001975	response to amphetamine	4/113	33/18723	4.50E-05	0.001334223	0.000993493	NR4A2/NR4A1/RANBP2/SOD1	4	3
GO:0070482	BP	GO:0070482	response to oxygen levels	10/113	347/18723	4.81E-05	0.001411435	0.001050987	LMNA/CXCR4/NR4A2/RGCC/ZFP36L1/PMAIP1/NAMPT/LDHA/HSPD1/DDIT4	10	3
GO:0051170	BP	GO:0051170	import into nucleus	7/113	159/18723	5.07E-05	0.001471647	0.001095822	LMNA/PIK3R1/HSP90AB1/NFKBIA/TGFB1/RANBP2/BAG3	7	3
GO:0060213	BP	GO:0060213	positive regulation of nuclear-transcribed mRNA poly(A) tail shortening	3/113	13/18723	5.86E-05	0.001680871	0.001251615	BTG2/ZFP36/PABPC1	3	3
GO:00346051	BP	GO:0034605	cellular response to heat	5/113	69/18723	6.05E-05	0.001717752	0.001279078	HSP90AB1/HSP90AA1/BAG3/HSPD1/CHORDC1	5	3
GO:00466511	BP	GO:0046651	lymphocyte proliferation	9/113	288/18723	6.28E-05	0.001763965	0.001313489	IL7R/IRF1/TNFSF9/GPR183/HSPD1/TNFRSF4/ANXA1/CRTAM/TNFSF14	9	3
GO:0030224	BP	GO:0030224	monocyte differentiation	4/113	36/18723	6.38E-05	0.001773145	0.001320325	JUN/ZFP36L1/MT1G/CSF1	4	3
GO:0031960	BP	GO:0031960	response to corticosteroid	7/113	167/18723	6.92E-05	0.001902059	0.001416317	AREG/DUSP1/ZFP36L1/ZFP36/HSPD1/DDIT4/ANXA1	7	3
GO:00359671	BP	GO:0035967	cellular response to topologically incorrect protein	6/113	116/18723	7.32E-05	0.001990441	0.001482128	PIK3R1/HSPA8/BAG3/HSPA5/ATF3/HSPD1	6	3
GO:00713562	BP	GO:0071356	cellular response to tumor necrosis factor	8/113	229/18723	7.53E-05	0.002027115	0.001509437	TNFAIP3/NFKBIA/ZFP36L1/ZFP36/BIRC3/TNFRSF4/TNFRSF18/CCL20	8	3
GO:0006979	BP	GO:0006979	response to oxidative stress	11/113	446/18723	8.13E-05	0.002165447	0.001612442	JUN/NR4A2/AREG/DUSP1/TNFAIP3/BTG1/NR4A3/SOD1/LDHA/HSPD1/ANXA1	11	3
GO:0060211	BP	GO:0060211	regulation of nuclear-transcribed mRNA poly(A) tail shortening	3/113	15/18723	9.24E-05	0.00239148	0.001780751	BTG2/ZFP36/PABPC1	3	3
GO:1900153	BP	GO:1900153	positive regulation of nuclear-transcribed mRNA catabolic process, deadenylation-dependent decay	3/113	15/18723	9.24E-05	0.00239148	0.001780751	ZFP36L1/ZFP36/PABPC1	3	3
GO:0002224	BP	GO:0002224	toll-like receptor signaling pathway	6/113	121/18723	9.25E-05	0.00239148	0.001780751	TNFAIP3/NFKBIA/BIRC3/IRF1/HSPD1/NINJ1	6	3
GO:0051403	BP	GO:0051403	stress-activated MAPK cascade	8/113	239/18723	0.000101393	0.002594271	0.001931754	DUSP1/ZFP36L1/ZFP36/DNAJA1/GADD45B/EZR/GADD45A/CCR7	8	3
GO:0001666	BP	GO:0001666	response to hypoxia	9/113	307/18723	0.00010234	0.002594271	0.001931754	LMNA/CXCR4/NR4A2/RGCC/ZFP36L1/PMAIP1/LDHA/HSPD1/DDIT4	9	3
GO:0042307	BP	GO:0042307	positive regulation of protein import into nucleus	4/113	41/18723	0.000107228	0.002692041	0.002004556	PIK3R1/HSP90AB1/TGFB1/BAG3	4	3
GO:0061684	BP	GO:0061684	chaperone-mediated autophagy	3/113	16/18723	0.000113202	0.00280502	0.002088682	HSPA8/HSP90AA1/BAG3	3	3
GO:0042326	BP	GO:0042326	negative regulation of phosphorylation	10/113	385/18723	0.000113877	0.00280502	0.002088682	DUSP1/TNFAIP3/TGFB1/SAMSN1/DNAJA1/GADD45B/GADD45A/CHORDC1/LDLRAD4/DDIT4	10	3
GO:00706631	BP	GO:0070663	regulation of leukocyte proliferation	8/113	245/18723	0.000120356	0.002936911	0.002186892	TNFAIP3/IRF1/TNFSF9/GPR183/CSF1/TNFRSF4/ANXA1/CRTAM	8	3
GO:0002819	BP	GO:0002819	regulation of adaptive immune response	7/113	183/18723	0.000122711	0.00296515	0.002207919	IL7R/TNFAIP3/IRF1/TGFB1/SAMSN1/HSPD1/ANXA1	7	3
GO:0031668	BP	GO:0031668	cellular response to extracellular stimulus	8/113	246/18723	0.000123785	0.00296515	0.002207919	JUN/NR4A2/HSPA8/PMAIP1/NAMPT/HSPA5/ATF3/GLUL	8	3
GO:0031098	BP	GO:0031098	stress-activated protein kinase signaling cascade	8/113	247/18723	0.000127293	0.003021482	0.002249864	DUSP1/ZFP36L1/ZFP36/DNAJA1/GADD45B/EZR/GADD45A/CCR7	8	3
GO:1904591	BP	GO:1904591	positive regulation of protein import	4/113	43/18723	0.000129463	0.00303725	0.002261606	PIK3R1/HSP90AB1/TGFB1/BAG3	4	3
GO:2000106	BP	GO:2000106	regulation of leukocyte apoptotic process	5/113	81/18723	0.000130284	0.00303725	0.002261606	IL7R/TSC22D3/CCR7/ANXA1/PDCD1	5	3
GO:0045926	BP	GO:0045926	negative regulation of growth	8/113	249/18723	0.000134558	0.003109124	0.002315125	BTG1/MT2A/MT1X/TGFB1/TSPYL2/MT1E/MT1G/MT1F	8	3
GO:0008625	BP	GO:0008625	extrinsic apoptotic signaling pathway via death domain receptors	5/113	82/18723	0.000138082	0.003155487	0.002349648	PIK3R1/TNFAIP3/BAG3/PMAIP1/ATF3	5	3
GO:0031667	BP	GO:0031667	response to nutrient levels	11/113	474/18723	0.000138982	0.003155487	0.002349648	JUN/HSPA8/ZFP36/PMAIP1/NAMPT/HSPA5/ATF3/SOD1/SRSF2/LDHA/GLUL	11	3
GO:00346122	BP	GO:0034612	response to tumor necrosis factor	8/113	253/18723	0.000150117	0.003378926	0.002516026	TNFAIP3/NFKBIA/ZFP36L1/ZFP36/BIRC3/TNFRSF4/TNFRSF18/CCL20	8	3
GO:1900151	BP	GO:1900151	regulation of nuclear-transcribed mRNA catabolic process, deadenylation-dependent decay	3/113	18/18723	0.000163505	0.003648819	0.002716994	ZFP36L1/ZFP36/PABPC1	3	3
GO:1900180	BP	GO:1900180	regulation of protein localization to nucleus	6/113	136/18723	0.000175818	0.003867006	0.002879462	LMNA/PIK3R1/HSP90AB1/TGFB1/BAG3/GLUL	6	3
GO:00703711	BP	GO:0070371	ERK1 and ERK2 cascade	9/113	330/18723	0.000176244	0.003867006	0.002879462	DUSP1/DUSP4/ZFP36L1/TGFB1/GPR183/ATF3/EZR/CCR7/CCL20	9	3
GO:0043618	BP	GO:0043618	regulation of transcription from RNA polymerase II promoter in response to stress	4/113	47/18723	0.000183673	0.003963385	0.002951227	JUN/BAG3/HSPA5/ATF3	4	3
GO:1900744	BP	GO:1900744	regulation of p38MAPK cascade	4/113	47/18723	0.000183673	0.003963385	0.002951227	DUSP1/GADD45B/EZR/GADD45A	4	3
GO:0042594	BP	GO:0042594	response to starvation	7/113	197/18723	0.000193477	0.004140721	0.003083276	JUN/HSPA8/ZFP36/PMAIP1/HSPA5/ATF3/GLUL	7	3
GO:0014075	BP	GO:0014075	response to amine	4/113	49/18723	0.000216167	0.004588709	0.003416858	NR4A2/NR4A1/RANBP2/SOD1	4	3
GO:0031331	BP	GO:0031331	positive regulation of cellular catabolic process	10/113	427/18723	0.000262858	0.00549362	0.004090676	BTG2/TNFAIP3/RNF19A/ZFP36L1/ZFP36/HSP90AA1/ZFAND2A/BAG3/EZR/PABPC1	10	3
GO:0045655	BP	GO:0045655	regulation of monocyte differentiation	3/113	21/18723	0.000263004	0.00549362	0.004090676	JUN/ZFP36L1/CSF1	3	3
GO:1903829	BP	GO:1903829	positive regulation of cellular protein localization	8/113	276/18723	0.000271132	0.00561845	0.004183627	PIK3R1/HSP90AB1/TGFB1/BAG3/SLC5A3/SQSTM1/EZR/SPTBN1	8	3
GO:0031396	BP	GO:0031396	regulation of protein ubiquitination	7/113	210/18723	0.000285761	0.005829078	0.004340465	HSP90AB1/TNFAIP3/HSP90AA1/BIRC3/HSPA5/DNAJA1/SQSTM1	7	3
GO:00456371	BP	GO:0045637	regulation of myeloid cell differentiation	7/113	210/18723	0.000285761	0.005829078	0.004340465	JUN/PIK3R1/NFKBIA/ZFP36L1/ZFP36/TGFB1/CSF1	7	3
GO:0043620	BP	GO:0043620	regulation of DNA-templated transcription in response to stress	4/113	53/18723	0.000293267	0.005935809	0.00441994	JUN/BAG3/HSPA5/ATF3	4	3
GO:1904029	BP	GO:1904029	regulation of cyclin-dependent protein kinase activity	5/113	98/18723	0.000318374	0.006393978	0.004761103	HSP90AB1/TNFAIP3/RGCC/GADD45A/CKS2	5	3
GO:00987541	BP	GO:0098754	detoxification	6/113	152/18723	0.000320801	0.006393978	0.004761103	MT2A/MT1X/MT1E/MT1G/SOD1/MT1F	6	3
GO:0071900	BP	GO:0071900	regulation of protein serine/threonine kinase activity	9/113	359/18723	0.000328334	0.006468834	0.004816842	DUSP1/HSP90AB1/TNFAIP3/RGCC/TGFB1/DNAJA1/GADD45A/CHORDC1/CKS2	9	3
GO:0031669	BP	GO:0031669	cellular response to nutrient levels	7/113	215/18723	0.000329512	0.006468834	0.004816842	JUN/HSPA8/PMAIP1/NAMPT/HSPA5/ATF3/GLUL	7	3
GO:00332091	BP	GO:0033209	tumor necrosis factor-mediated signaling pathway	5/113	99/18723	0.000333711	0.006502392	0.00484183	TNFAIP3/NFKBIA/BIRC3/TNFRSF4/TNFRSF18	5	3
GO:0045936	BP	GO:0045936	negative regulation of phosphate metabolic process	10/113	441/18723	0.000339491	0.006565998	0.004889193	DUSP1/TNFAIP3/TGFB1/SAMSN1/DNAJA1/GADD45B/GADD45A/CHORDC1/LDLRAD4/DDIT4	10	3
GO:0010563	BP	GO:0010563	negative regulation of phosphorus metabolic process	10/113	442/18723	0.000345613	0.00661602	0.00492644	DUSP1/TNFAIP3/TGFB1/SAMSN1/DNAJA1/GADD45B/GADD45A/CHORDC1/LDLRAD4/DDIT4	10	3
GO:0051131	BP	GO:0051131	chaperone-mediated protein complex assembly	3/113	23/18723	0.000347145	0.00661602	0.00492644	HSP90AB1/HSP90AA1/HSPD1	3	3
GO:0000288	BP	GO:0000288	nuclear-transcribed mRNA catabolic process, deadenylation-dependent decay	4/113	56/18723	0.000362767	0.006778201	0.005047204	BTG2/ZFP36L1/ZFP36/PABPC1	4	3
GO:0071385	BP	GO:0071385	cellular response to glucocorticoid stimulus	4/113	56/18723	0.000362767	0.006778201	0.005047204	ZFP36L1/ZFP36/DDIT4/ANXA1	4	3
GO:00971911	BP	GO:0097191	extrinsic apoptotic signaling pathway	7/113	219/18723	0.000368252	0.006778201	0.005047204	LMNA/PIK3R1/TNFAIP3/TGFB1/BAG3/PMAIP1/ATF3	7	3
GO:0009267	BP	GO:0009267	cellular response to starvation	6/113	156/18723	0.000368634	0.006778201	0.005047204	JUN/HSPA8/PMAIP1/HSPA5/ATF3/GLUL	6	3
GO:0046631	BP	GO:0046631	alpha-beta T cell activation	6/113	156/18723	0.000368634	0.006778201	0.005047204	IRF1/HSPH1/GPR183/CD83/ANXA1/CRTAM	6	3
GO:0034504	BP	GO:0034504	protein localization to nucleus	8/113	290/18723	0.000377624	0.006894939	0.00513413	LMNA/PIK3R1/HSP90AB1/NFKBIA/TGFB1/RANBP2/BAG3/GLUL	8	3
GO:00027631	BP	GO:0002763	positive regulation of myeloid leukocyte differentiation	4/113	58/18723	0.000415182	0.007492457	0.005579056	JUN/ZFP36L1/TGFB1/CSF1	4	3
GO:0046634	BP	GO:0046634	regulation of alpha-beta T cell activation	5/113	104/18723	0.000418958	0.007492457	0.005579056	IRF1/HSPH1/CD83/ANXA1/CRTAM	5	3
GO:1903076	BP	GO:1903076	regulation of protein localization to plasma membrane	5/113	104/18723	0.000418958	0.007492457	0.005579056	PIK3R1/TGFB1/SQSTM1/EZR/SPTBN1	5	3
GO:0070423	BP	GO:0070423	nucleotide-binding oligomerization domain containing signaling pathway	3/113	25/18723	0.000446893	0.007907324	0.005887975	TNFAIP3/NFKBIA/BIRC3	3	3
GO:0031647	BP	GO:0031647	regulation of protein stability	8/113	298/18723	0.000452379	0.007907324	0.005887975	LMNA/PIK3R1/HSP90AB1/HSPA8/HSP90AA1/BAG3/ATP1B3/HSPD1	8	3
GO:00329441	BP	GO:0032944	regulation of mononuclear cell proliferation	7/113	227/18723	0.000456675	0.007907324	0.005887975	IRF1/TNFSF9/GPR183/CSF1/TNFRSF4/ANXA1/CRTAM	7	3
GO:0071887	BP	GO:0071887	leukocyte apoptotic process	5/113	106/18723	0.000457298	0.007907324	0.005887975	IL7R/TSC22D3/CCR7/ANXA1/PDCD1	5	3
GO:1905477	BP	GO:1905477	positive regulation of protein localization to membrane	5/113	106/18723	0.000457298	0.007907324	0.005887975	PIK3R1/SLC5A3/SQSTM1/EZR/SPTBN1	5	3
GO:0042306	BP	GO:0042306	regulation of protein import into nucleus	4/113	60/18723	0.000472792	0.008121455	0.006047422	PIK3R1/HSP90AB1/TGFB1/BAG3	4	3
GO:0045444	BP	GO:0045444	fat cell differentiation	7/113	229/18723	0.000481235	0.008212446	0.006115175	NR4A2/ZFP36L1/ZFP36/NR4A1/TGFB1/NR4A3/ARID5B	7	3
GO:0002407	BP	GO:0002407	dendritic cell chemotaxis	3/113	26/18723	0.00050297	0.008405238	0.006258733	CXCR4/GPR183/CCR7	3	3
GO:0035872	BP	GO:0035872	nucleotide-binding domain, leucine rich repeat containing receptor signaling pathway	3/113	26/18723	0.00050297	0.008405238	0.006258733	TNFAIP3/NFKBIA/BIRC3	3	3
GO:0071384	BP	GO:0071384	cellular response to corticosteroid stimulus	4/113	61/18723	0.000503635	0.008405238	0.006258733	ZFP36L1/ZFP36/DDIT4/ANXA1	4	3
GO:0050678	BP	GO:0050678	regulation of epithelial cell proliferation	9/113	381/18723	0.000505409	0.008405238	0.006258733	AREG/TNFAIP3/RGCC/ZFP36L1/ZFP36/NR4A1/TGFB1/NR4A3/GLUL	9	3
GO:0002260	BP	GO:0002260	lymphocyte homeostasis	4/113	62/18723	0.000535883	0.008744935	0.006511679	TNFAIP3/TSC22D3/PMAIP1/TNFSF14	4	3
GO:0046824	BP	GO:0046824	positive regulation of nucleocytoplasmic transport	4/113	62/18723	0.000535883	0.008744935	0.006511679	PIK3R1/HSP90AB1/TGFB1/BAG3	4	3
GO:1903078	BP	GO:1903078	positive regulation of protein localization to plasma membrane	4/113	62/18723	0.000535883	0.008744935	0.006511679	PIK3R1/SQSTM1/EZR/SPTBN1	4	3
GO:0045786	BP	GO:0045786	negative regulation of cell cycle	9/113	385/18723	0.000544787	0.008835029	0.006578765	BTG2/DUSP1/TNFAIP3/BTG1/RGCC/ZFP36L1/NR4A1/TGFB1/TSPYL2	9	3
GO:00507271	BP	GO:0050727	regulation of inflammatory response	9/113	386/18723	0.000555016	0.00894535	0.006660913	TNFAIP3/NFKBIA/ZFP36/BIRC3/SOD1/HSPD1/CCR7/ANXA1/NINJ1	9	3
GO:00026991	BP	GO:0002699	positive regulation of immune effector process	7/113	235/18723	0.000561301	0.008969132	0.006678621	SLC7A5/TGFB1/NR4A3/HSPD1/TNFRSF4/ANXA1/CRTAM	7	3
GO:0032703	BP	GO:0032703	negative regulation of interleukin-2 production	3/113	27/18723	0.000563362	0.008969132	0.006678621	TNFAIP3/ZFP36/EZR	3	3
GO:00703721	BP	GO:0070372	regulation of ERK1 and ERK2 cascade	8/113	309/18723	0.000574391	0.009089305	0.006768105	DUSP1/DUSP4/TGFB1/GPR183/ATF3/EZR/CCR7/CCL20	8	3
GO:0002221	BP	GO:0002221	pattern recognition receptor signaling pathway	6/113	172/18723	0.000618319	0.009698657	0.007221842	TNFAIP3/NFKBIA/BIRC3/IRF1/HSPD1/NINJ1	6	3
GO:0072593	BP	GO:0072593	reactive oxygen species metabolic process	7/113	239/18723	0.000620328	0.009698657	0.007221842	TGFB1/PMAIP1/SOD1/SLC5A3/HSPD1/GADD45A/DDIT4	7	3
GO:1903320	BP	GO:1903320	regulation of protein modification by small protein conjugation or removal	7/113	242/18723	0.000667754	0.010378004	0.0077277	HSP90AB1/TNFAIP3/HSP90AA1/BIRC3/HSPA5/DNAJA1/SQSTM1	7	3
GO:19054751	BP	GO:1905475	regulation of protein localization to membrane	6/113	175/18723	0.000677024	0.010459827	0.007788627	PIK3R1/TGFB1/SLC5A3/SQSTM1/EZR/SPTBN1	6	3
GO:0000289	BP	GO:0000289	nuclear-transcribed mRNA poly(A) tail shortening	3/113	29/18723	0.000697618	0.010714596	0.007978334	BTG2/ZFP36/PABPC1	3	3
GO:0051402	BP	GO:0051402	neuron apoptotic process	7/113	246/18723	0.000735419	0.011229112	0.008361455	JUN/BTG2/NR4A2/HSP90AB1/HSPA5/SOD1/HSPD1	7	3
GO:1903313	BP	GO:1903313	positive regulation of mRNA metabolic process	5/113	118/18723	0.000745616	0.011318618	0.008428103	BTG2/HSPA8/ZFP36L1/ZFP36/PABPC1	5	3
GO:0009896	BP	GO:0009896	positive regulation of catabolic process	10/113	492/18723	0.000793925	0.011934295	0.00888655	BTG2/TNFAIP3/RNF19A/ZFP36L1/ZFP36/HSP90AA1/ZFAND2A/BAG3/EZR/PABPC1	10	3
GO:1904377	BP	GO:1904377	positive regulation of protein localization to cell periphery	4/113	69/18723	0.000804014	0.011934295	0.00888655	PIK3R1/SQSTM1/EZR/SPTBN1	4	3
GO:00027611	BP	GO:0002761	regulation of myeloid leukocyte differentiation	5/113	120/18723	0.000804456	0.011934295	0.00888655	JUN/PIK3R1/ZFP36L1/TGFB1/CSF1	5	3
GO:0071901	BP	GO:0071901	negative regulation of protein serine/threonine kinase activity	5/113	120/18723	0.000804456	0.011934295	0.00888655	DUSP1/TNFAIP3/DNAJA1/GADD45A/CHORDC1	5	3
GO:00712141	BP	GO:0071214	cellular response to abiotic stimulus	8/113	331/18723	0.000898322	0.013177077	0.009811954	PIK3R1/ZFP36L1/IRF1/BAG3/NAMPT/HSPA5/GADD45A/TNFSF14	8	3
GO:01040041	BP	GO:0104004	cellular response to environmental stimulus	8/113	331/18723	0.000898322	0.013177077	0.009811954	PIK3R1/ZFP36L1/IRF1/BAG3/NAMPT/HSPA5/GADD45A/TNFSF14	8	3
GO:1904375	BP	GO:1904375	regulation of protein localization to cell periphery	5/113	125/18723	0.000966696	0.014100794	0.010499775	PIK3R1/TGFB1/SQSTM1/EZR/SPTBN1	5	3
GO:0062197	BP	GO:0062197	cellular response to chemical stress	8/113	337/18723	0.00100831	0.014626102	0.010890931	JUN/NR4A2/TNFAIP3/ZFP36L1/NR4A3/DNAJA1/SOD1/ANXA1	8	3
GO:0036336	BP	GO:0036336	dendritic cell migration	3/113	33/18723	0.001023541	0.014683878	0.010933952	CXCR4/GPR183/CCR7	3	3
GO:1904031	BP	GO:1904031	positive regulation of cyclin-dependent protein kinase activity	3/113	33/18723	0.001023541	0.014683878	0.010933952	HSP90AB1/RGCC/CKS2	3	3
GO:00026971	BP	GO:0002697	regulation of immune effector process	8/113	339/18723	0.001047282	0.014942367	0.011126429	IL7R/SLC7A5/TGFB1/NR4A3/HSPD1/TNFRSF4/ANXA1/CRTAM	8	3
GO:0050821	BP	GO:0050821	protein stabilization	6/113	191/18723	0.001066665	0.015136215	0.011270773	PIK3R1/HSP90AB1/HSP90AA1/BAG3/ATP1B3/HSPD1	6	3
GO:0032872	BP	GO:0032872	regulation of stress-activated MAPK cascade	6/113	192/18723	0.001095746	0.01527084	0.011371018	DUSP1/DNAJA1/GADD45B/EZR/GADD45A/CCR7	6	3
GO:0033077	BP	GO:0033077	T cell differentiation in thymus	4/113	75/18723	0.001099509	0.01527084	0.011371018	IL7R/ZFP36L1/SOD1/CCR7	4	3
GO:0034121	BP	GO:0034121	regulation of toll-like receptor signaling pathway	4/113	75/18723	0.001099509	0.01527084	0.011371018	TNFAIP3/BIRC3/IRF1/NINJ1	4	3
GO:0032743	BP	GO:0032743	positive regulation of interleukin-2 production	3/113	34/18723	0.001117684	0.01527084	0.011371018	CD83/SPTBN1/ANXA1	3	3
GO:0070232	BP	GO:0070232	regulation of T cell apoptotic process	3/113	34/18723	0.001117684	0.01527084	0.011371018	IL7R/TSC22D3/PDCD1	3	3
GO:0032496	BP	GO:0032496	response to lipopolysaccharide	8/113	343/18723	0.001128845	0.01527084	0.011371018	JUN/TNFAIP3/NFKBIA/ZFP36/NR4A1/TGFB1/HSPD1/CCR7	8	3
GO:00321031	BP	GO:0032103	positive regulation of response to external stimulus	9/113	427/18723	0.00113239	0.01527084	0.011371018	CXCR4/NFKBIA/HSP90AA1/TGFB1/HSPD1/CSF1/CCR7/CRTAM/NINJ1	9	3
GO:0030522	BP	GO:0030522	intracellular receptor signaling pathway	7/113	265/18723	0.001134639	0.01527084	0.011371018	NR4A2/TNFAIP3/NFKBIA/BIRC3/NR4A1/NR4A3/DNAJA1	7	3
GO:00516071	BP	GO:0051607	defense response to virus	7/113	265/18723	0.001134639	0.01527084	0.011371018	TNFAIP3/HSP90AA1/BIRC3/IRF1/PMAIP1/DDIT4/LYST	7	3
GO:01405461	BP	GO:0140546	defense response to symbiont	7/113	265/18723	0.001134639	0.01527084	0.011371018	TNFAIP3/HSP90AA1/BIRC3/IRF1/PMAIP1/DDIT4/LYST	7	3
GO:2000379	BP	GO:2000379	positive regulation of reactive oxygen species metabolic process	4/113	76/18723	0.001155248	0.015468468	0.011518176	TGFB1/SOD1/SLC5A3/GADD45A	4	3
GO:0070302	BP	GO:0070302	regulation of stress-activated protein kinase signaling cascade	6/113	195/18723	0.001186651	0.015807888	0.011770916	DUSP1/DNAJA1/GADD45B/EZR/GADD45A/CCR7	6	3
GO:0051348	BP	GO:0051348	negative regulation of transferase activity	7/113	268/18723	0.001210799	0.015969385	0.01189117	DUSP1/TNFAIP3/ZFP36/DNAJA1/GADD45B/GADD45A/CHORDC1	7	3
GO:0010837	BP	GO:0010837	regulation of keratinocyte proliferation	3/113	35/18723	0.001217123	0.015969385	0.01189117	AREG/ZFP36L1/ZFP36	3	3
GO:0021955	BP	GO:0021955	central nervous system neuron axonogenesis	3/113	35/18723	0.001217123	0.015969385	0.01189117	NR4A2/HSP90AB1/HSP90AA1	3	3
GO:0035264	BP	GO:0035264	multicellular organism growth	5/113	132/18723	0.001233187	0.016099254	0.011987874	ZFP36L1/ARID5B/SOD1/EZR/CSF1	5	3
GO:0070373	BP	GO:0070373	negative regulation of ERK1 and ERK2 cascade	4/113	78/18723	0.001272615	0.016531332	0.012309609	DUSP1/DUSP4/ATF3/EZR	4	3
GO:0050864	BP	GO:0050864	regulation of B cell activation	6/113	198/18723	0.001283231	0.016586709	0.012350845	TNFAIP3/ZFP36L1/TGFB1/GPR183/SAMSN1/TNFRSF4	6	3
GO:00420981	BP	GO:0042098	T cell proliferation	6/113	199/18723	0.001316725	0.016935804	0.012610788	IRF1/TNFSF9/TNFRSF4/ANXA1/CRTAM/TNFSF14	6	3
GO:0050673	BP	GO:0050673	epithelial cell proliferation	9/113	437/18723	0.00132947	0.017015917	0.012670442	AREG/TNFAIP3/RGCC/ZFP36L1/ZFP36/NR4A1/TGFB1/NR4A3/GLUL	9	3
GO:0006403	BP	GO:0006403	RNA localization	6/113	201/18723	0.001385716	0.017649287	0.013142064	ZFP36L1/ZFP36/SRSF7/RANBP2/MRPL18/NOP58	6	3
GO:0043029	BP	GO:0043029	T cell homeostasis	3/113	37/18723	0.001432325	0.018066671	0.013452858	TSC22D3/PMAIP1/TNFSF14	3	3
GO:0060416	BP	GO:0060416	response to growth hormone	3/113	37/18723	0.001432325	0.018066671	0.013452858	PIK3R1/CACYBP/LEPROTL1	3	3
GO:0021954	BP	GO:0021954	central nervous system neuron development	4/113	81/18723	0.001463939	0.018288731	0.013618209	BTG2/NR4A2/HSP90AB1/HSP90AA1	4	3
GO:0071260	BP	GO:0071260	cellular response to mechanical stimulus	4/113	81/18723	0.001463939	0.018288731	0.013618209	IRF1/BAG3/GADD45A/TNFSF14	4	3
GO:0071383	BP	GO:0071383	cellular response to steroid hormone stimulus	6/113	204/18723	0.001494341	0.01856472	0.013823716	ZFP36L1/ZFP36/NR4A3/DNAJA1/DDIT4/ANXA1	6	3
GO:00329461	BP	GO:0032946	positive regulation of mononuclear cell proliferation	5/113	138/18723	0.00150185	0.01856472	0.013823716	TNFSF9/GPR183/CSF1/TNFRSF4/ANXA1	5	3
GO:1901653	BP	GO:1901653	cellular response to peptide	8/113	359/18723	0.001507361	0.01856472	0.013823716	NR4A2/PIK3R1/ZFP36L1/NR4A1/NR4A3/NAMPT/LEPROTL1/TBC1D4	8	3
GO:0043542	BP	GO:0043542	endothelial cell migration	7/113	279/18723	0.001524985	0.018693591	0.013919677	RGCC/NR4A1/TGFB1/GADD45A/GLUL/ANXA1/DNAJA4	7	3
GO:0010742	BP	GO:0010742	macrophage derived foam cell differentiation	3/113	38/18723	0.001548303	0.018802875	0.014001053	NFKBIA/TGFB1/CSF1	3	3
GO:0090077	BP	GO:0090077	foam cell differentiation	3/113	38/18723	0.001548303	0.018802875	0.014001053	NFKBIA/TGFB1/CSF1	3	3
GO:1901203	BP	GO:1901203	positive regulation of extracellular matrix assembly	2/113	10/18723	0.001574138	0.019028121	0.014168775	RGCC/TGFB1	2	3
GO:0002237	BP	GO:0002237	response to molecule of bacterial origin	8/113	363/18723	0.001616185	0.019446361	0.014480206	JUN/TNFAIP3/NFKBIA/ZFP36/NR4A1/TGFB1/HSPD1/CCR7	8	3
GO:0061157	BP	GO:0061157	mRNA destabilization	4/113	84/18723	0.001674461	0.020055128	0.014933508	BTG2/ZFP36L1/ZFP36/PABPC1	4	3
GO:00432811	BP	GO:0043281	regulation of cysteine-type endopeptidase activity involved in apoptotic process	6/113	209/18723	0.001689676	0.020144954	0.015000395	HSPE1/BIRC3/NR4A1/PMAIP1/HSPD1/TNFSF14	6	3
GO:00026851	BP	GO:0002685	regulation of leukocyte migration	6/113	210/18723	0.001730968	0.020452709	0.015229557	DUSP1/CSF1/CCR7/TNFRSF18/ANXA1/CCL20	6	3
GO:00096151	BP	GO:0009615	response to virus	8/113	367/18723	0.001731156	0.020452709	0.015229557	CXCR4/TNFAIP3/HSP90AA1/BIRC3/IRF1/PMAIP1/DDIT4/LYST	8	3
GO:0030010	BP	GO:0030010	establishment of cell polarity	5/113	143/18723	0.001756777	0.020661913	0.015385335	HSP90AB1/HSP90AA1/CCR7/FRMD4B/CRTAM	5	3
GO:0033135	BP	GO:0033135	regulation of peptidyl-serine phosphorylation	5/113	144/18723	0.001811345	0.02107191	0.015690628	HSP90AB1/HSP90AA1/TGFB1/GADD45A/DDIT4	5	3
GO:0006469	BP	GO:0006469	negative regulation of protein kinase activity	6/113	212/18723	0.001815848	0.02107191	0.015690628	DUSP1/TNFAIP3/DNAJA1/GADD45B/GADD45A/CHORDC1	6	3
GO:0043523	BP	GO:0043523	regulation of neuron apoptotic process	6/113	212/18723	0.001815848	0.02107191	0.015690628	JUN/BTG2/NR4A2/HSP90AB1/SOD1/HSPD1	6	3
GO:1903311	BP	GO:1903311	regulation of mRNA metabolic process	7/113	288/18723	0.001826589	0.021102765	0.015713604	BTG2/HSPA8/ZFP36L1/ZFP36/SRSF7/SRSF2/PABPC1	7	3
GO:0043524	BP	GO:0043524	negative regulation of neuron apoptotic process	5/113	145/18723	0.001867146	0.021476293	0.015991741	BTG2/NR4A2/HSP90AB1/SOD1/HSPD1	5	3
GO:0071375	BP	GO:0071375	cellular response to peptide hormone stimulus	7/113	290/18723	0.001899505	0.021567414	0.016059592	NR4A2/PIK3R1/ZFP36L1/NR4A1/NR4A3/LEPROTL1/TBC1D4	7	3
GO:0061014	BP	GO:0061014	positive regulation of mRNA catabolic process	4/113	87/18723	0.001905155	0.021567414	0.016059592	BTG2/ZFP36L1/ZFP36/PABPC1	4	3
GO:1900182	BP	GO:1900182	positive regulation of protein localization to nucleus	4/113	87/18723	0.001905155	0.021567414	0.016059592	PIK3R1/HSP90AB1/TGFB1/BAG3	4	3
GO:0061635	BP	GO:0061635	regulation of protein complex stability	2/113	11/18723	0.001916369	0.021567414	0.016059592	HSPA8/SQSTM1	2	3
GO:1990440	BP	GO:1990440	positive regulation of transcription from RNA polymerase II promoter in response to endoplasmic reticulum stress	2/113	11/18723	0.001916369	0.021567414	0.016059592	HSPA5/ATF3	2	3
GO:0032735	BP	GO:0032735	positive regulation of interleukin-12 production	3/113	41/18723	0.00193097	0.021638471	0.016112502	IRF1/HSPD1/CCR7	3	3
GO:0009410	BP	GO:0009410	response to xenobiotic stimulus	9/113	462/18723	0.001945315	0.021706063	0.016162832	JUN/CXCR4/HSP90AB1/HSPA5/SOD1/LDHA/HSPD1/PLIN2/ANXA1	9	3
GO:0050779	BP	GO:0050779	RNA destabilization	4/113	88/18723	0.001986703	0.022073539	0.016436464	BTG2/ZFP36L1/ZFP36/PABPC1	4	3
GO:0007163	BP	GO:0007163	establishment or maintenance of cell polarity	6/113	218/18723	0.002089527	0.022953391	0.017091622	LMNA/HSP90AB1/HSP90AA1/CCR7/FRMD4B/CRTAM	6	3
GO:00450881	BP	GO:0045088	regulation of innate immune response	6/113	218/18723	0.002089527	0.022953391	0.017091622	HSP90AB1/TNFAIP3/HSP90AA1/BIRC3/IRF1/CRTAM	6	3
GO:0033674	BP	GO:0033674	positive regulation of kinase activity	9/113	467/18723	0.002092266	0.022953391	0.017091622	AREG/HSP90AB1/RGCC/HSP90AA1/TGFB1/RANBP2/CSF1/CKS2/CCR7	9	3
GO:0051592	BP	GO:0051592	response to calcium ion	5/113	149/18723	0.002103011	0.02297473	0.017107511	DUSP1/JUNB/CACYBP/HSPA5/TTN	5	3
GO:00027641	BP	GO:0002764	immune response-regulating signaling pathway	9/113	468/18723	0.002122694	0.023093147	0.017195687	TNFAIP3/NFKBIA/BIRC3/IRF1/NR4A3/HSPD1/EZR/CCR7/NINJ1	9	3
GO:0045638	BP	GO:0045638	negative regulation of myeloid cell differentiation	4/113	90/18723	0.002156987	0.023361168	0.017395262	PIK3R1/NFKBIA/ZFP36L1/ZFP36	4	3
GO:00706651	BP	GO:0070665	positive regulation of leukocyte proliferation	5/113	150/18723	0.002165225	0.023361168	0.017395262	TNFSF9/GPR183/CSF1/TNFRSF4/ANXA1	5	3
GO:0034142	BP	GO:0034142	toll-like receptor 4 signaling pathway	3/113	43/18723	0.002216005	0.023810654	0.017729959	TNFAIP3/NFKBIA/NINJ1	3	3
GO:0045582	BP	GO:0045582	positive regulation of T cell differentiation	4/113	91/18723	0.002245795	0.024031843	0.017894662	IL7R/TNFSF9/CD83/ANXA1	4	3
GO:0042117	BP	GO:0042117	monocyte activation	2/113	12/18723	0.002290591	0.024246037	0.018054155	MT1G/CSF1	2	3
GO:0097201	BP	GO:0097201	negative regulation of transcription from RNA polymerase II promoter in response to stress	2/113	12/18723	0.002290591	0.024246037	0.018054155	JUN/BAG3	2	3
GO:0008643	BP	GO:0008643	carbohydrate transport	5/113	152/18723	0.00229367	0.024246037	0.018054155	PIK3R1/SLC2A3/NR4A3/SLC5A3/EZR	5	3
GO:00509201	BP	GO:0050920	regulation of chemotaxis	6/113	223/18723	0.002340513	0.02436095	0.018139723	CXCR4/DUSP1/TGFB1/GPR183/CSF1/CCR7	6	3
GO:0006913	BP	GO:0006913	nucleocytoplasmic transport	7/113	301/18723	0.002341861	0.02436095	0.018139723	LMNA/PIK3R1/HSP90AB1/NFKBIA/TGFB1/RANBP2/BAG3	7	3
GO:0042063	BP	GO:0042063	gliogenesis	7/113	301/18723	0.002341861	0.02436095	0.018139723	CXCR4/AREG/TGFB1/GPR183/SOD1/CSF1/ANXA1	7	3
GO:0051169	BP	GO:0051169	nuclear transport	7/113	301/18723	0.002341861	0.02436095	0.018139723	LMNA/PIK3R1/HSP90AB1/NFKBIA/TGFB1/RANBP2/BAG3	7	3
GO:0031295	BP	GO:0031295	T cell costimulation	3/113	44/18723	0.00236778	0.024446264	0.018203249	ICOS/CCR7/TNFSF14	3	3
GO:0045860	BP	GO:0045860	positive regulation of protein kinase activity	8/113	386/18723	0.002368788	0.024446264	0.018203249	AREG/HSP90AB1/RGCC/HSP90AA1/TGFB1/CSF1/CKS2/CCR7	8	3
GO:0007162	BP	GO:0007162	negative regulation of cell adhesion	7/113	303/18723	0.002430186	0.024883196	0.018528599	PIK3R1/DUSP1/RGCC/IRF1/TGFB1/ANXA1/CRTAM	7	3
GO:0051222	BP	GO:0051222	positive regulation of protein transport	7/113	303/18723	0.002430186	0.024883196	0.018528599	PIK3R1/HSP90AB1/TGFB1/BAG3/EZR/TTN/GLUL	7	3
GO:00506701	BP	GO:0050670	regulation of lymphocyte proliferation	6/113	225/18723	0.002447028	0.024957773	0.018584131	IRF1/TNFSF9/GPR183/TNFRSF4/ANXA1/CRTAM	6	3
GO:0034614	BP	GO:0034614	cellular response to reactive oxygen species	5/113	155/18723	0.002496626	0.025266241	0.018813823	JUN/TNFAIP3/NR4A3/SOD1/ANXA1	5	3
GO:19033641	BP	GO:1903364	positive regulation of cellular protein catabolic process	5/113	155/18723	0.002496626	0.025266241	0.018813823	TNFAIP3/RNF19A/HSP90AA1/ZFAND2A/EZR	5	3
GO:0000079	BP	GO:0000079	regulation of cyclin-dependent protein serine/threonine kinase activity	4/113	94/18723	0.002527298	0.025379901	0.018898457	TNFAIP3/RGCC/GADD45A/CKS2	4	3
GO:0030316	BP	GO:0030316	osteoclast differentiation	4/113	94/18723	0.002527298	0.025379901	0.018898457	PIK3R1/JUNB/GPR183/CSF1	4	3
GO:0032479	BP	GO:0032479	regulation of type I interferon production	4/113	95/18723	0.002626276	0.025601189	0.019063233	REL/HSP90AA1/IRF1/HSPD1	4	3
GO:0032606	BP	GO:0032606	type I interferon production	4/113	95/18723	0.002626276	0.025601189	0.019063233	REL/HSP90AA1/IRF1/HSPD1	4	3
GO:00022621	BP	GO:0002262	myeloid cell homeostasis	5/113	157/18723	0.002638986	0.025601189	0.019063233	ZFP36L1/ZFP36/SOD1/ANXA1/BPGM	5	3
GO:0051250	BP	GO:0051250	negative regulation of lymphocyte activation	5/113	157/18723	0.002638986	0.025601189	0.019063233	TNFAIP3/IRF1/SAMSN1/ANXA1/CRTAM	5	3
GO:2000377	BP	GO:2000377	regulation of reactive oxygen species metabolic process	5/113	157/18723	0.002638986	0.025601189	0.019063233	TGFB1/SOD1/SLC5A3/HSPD1/GADD45A	5	3
GO:0031294	BP	GO:0031294	lymphocyte costimulation	3/113	46/18723	0.002690289	0.025601189	0.019063233	ICOS/CCR7/TNFSF14	3	3
GO:0043616	BP	GO:0043616	keratinocyte proliferation	3/113	46/18723	0.002690289	0.025601189	0.019063233	AREG/ZFP36L1/ZFP36	3	3
GO:2000107	BP	GO:2000107	negative regulation of leukocyte apoptotic process	3/113	46/18723	0.002690289	0.025601189	0.019063233	IL7R/TSC22D3/CCR7	3	3
GO:0001768	BP	GO:0001768	establishment of T cell polarity	2/113	13/18723	0.00269641	0.025601189	0.019063233	CCR7/CRTAM	2	3
GO:0007183	BP	GO:0007183	SMAD protein complex assembly	2/113	13/18723	0.00269641	0.025601189	0.019063233	TGFB1/LDLRAD4	2	3
GO:0008298	BP	GO:0008298	intracellular mRNA localization	2/113	13/18723	0.00269641	0.025601189	0.019063233	ZFP36L1/ZFP36	2	3
GO:0061469	BP	GO:0061469	regulation of type B pancreatic cell proliferation	2/113	13/18723	0.00269641	0.025601189	0.019063233	NR4A1/NR4A3	2	3
GO:0070424	BP	GO:0070424	regulation of nucleotide-binding oligomerization domain containing signaling pathway	2/113	13/18723	0.00269641	0.025601189	0.019063233	TNFAIP3/BIRC3	2	3
GO:1902043	BP	GO:1902043	positive regulation of extrinsic apoptotic signaling pathway via death domain receptors	2/113	13/18723	0.00269641	0.025601189	0.019063233	PMAIP1/ATF3	2	3
GO:1902947	BP	GO:1902947	regulation of tau-protein kinase activity	2/113	13/18723	0.00269641	0.025601189	0.019063233	HSP90AB1/HSP90AA1	2	3
GO:1904035	BP	GO:1904035	regulation of epithelial cell apoptotic process	4/113	96/18723	0.002727883	0.025806167	0.019215864	TNFAIP3/RGCC/ZFP36L1/ZFP36	4	3
GO:0010596	BP	GO:0010596	negative regulation of endothelial cell migration	4/113	97/18723	0.002832154	0.026504496	0.019735856	RGCC/TGFB1/GADD45A/DNAJA4	4	3
GO:19908681	BP	GO:1990868	response to chemokine	4/113	97/18723	0.002832154	0.026504496	0.019735856	CXCR4/DUSP1/CCR7/CCL20	4	3
GO:19908691	BP	GO:1990869	cellular response to chemokine	4/113	97/18723	0.002832154	0.026504496	0.019735856	CXCR4/DUSP1/CCR7/CCL20	4	3
GO:0010594	BP	GO:0010594	regulation of endothelial cell migration	6/113	232/18723	0.002848774	0.026564813	0.01978077	RGCC/TGFB1/GADD45A/GLUL/ANXA1/DNAJA4	6	3
GO:0046677	BP	GO:0046677	response to antibiotic	3/113	47/18723	0.002861195	0.02658569	0.019796315	HSP90AA1/HSPA5/SOD1	3	3
GO:0036294	BP	GO:0036294	cellular response to decreased oxygen levels	5/113	161/18723	0.002941247	0.027232613	0.020278029	LMNA/RGCC/ZFP36L1/PMAIP1/NAMPT	5	3
GO:0045930	BP	GO:0045930	negative regulation of mitotic cell cycle	6/113	235/18723	0.003035312	0.027905636	0.020779177	BTG2/DUSP1/BTG1/RGCC/ZFP36L1/TGFB1	6	3
GO:20001161	BP	GO:2000116	regulation of cysteine-type endopeptidase activity	6/113	235/18723	0.003035312	0.027905636	0.020779177	HSPE1/BIRC3/NR4A1/PMAIP1/HSPD1/TNFSF14	6	3
GO:0042100	BP	GO:0042100	B cell proliferation	4/113	99/18723	0.003048825	0.027931516	0.020798448	IL7R/GPR183/HSPD1/TNFRSF4	4	3
GO:0050657	BP	GO:0050657	nucleic acid transport	5/113	163/18723	0.003101418	0.028211764	0.021007127	ZFP36L1/ZFP36/SRSF7/RANBP2/MRPL18	5	3
GO:0050658	BP	GO:0050658	RNA transport	5/113	163/18723	0.003101418	0.028211764	0.021007127	ZFP36L1/ZFP36/SRSF7/RANBP2/MRPL18	5	3
GO:0001767	BP	GO:0001767	establishment of lymphocyte polarity	2/113	14/18723	0.00313344	0.028211764	0.021007127	CCR7/CRTAM	2	3
GO:0003376	BP	GO:0003376	sphingosine-1-phosphate receptor signaling pathway	2/113	14/18723	0.00313344	0.028211764	0.021007127	EZR/S1PR5	2	3
GO:0061043	BP	GO:0061043	regulation of vascular wound healing	2/113	14/18723	0.00313344	0.028211764	0.021007127	CXCR4/TNFAIP3	2	3
GO:0033673	BP	GO:0033673	negative regulation of kinase activity	6/113	237/18723	0.003164654	0.028394882	0.021143481	DUSP1/TNFAIP3/DNAJA1/GADD45B/GADD45A/CHORDC1	6	3
GO:0009409	BP	GO:0009409	response to cold	3/113	49/18723	0.003222719	0.028709521	0.021377768	NFKBIA/HSP90AA1/HSPD1	3	3
GO:1902041	BP	GO:1902041	regulation of extrinsic apoptotic signaling pathway via death domain receptors	3/113	49/18723	0.003222719	0.028709521	0.021377768	TNFAIP3/PMAIP1/ATF3	3	3
GO:1904951	BP	GO:1904951	positive regulation of establishment of protein localization	7/113	319/18723	0.003232707	0.028709521	0.021377768	PIK3R1/HSP90AB1/TGFB1/BAG3/EZR/TTN/GLUL	7	3
GO:0051236	BP	GO:0051236	establishment of RNA localization	5/113	166/18723	0.003353355	0.029680033	0.022100433	ZFP36L1/ZFP36/SRSF7/RANBP2/MRPL18	5	3
GO:0070231	BP	GO:0070231	T cell apoptotic process	3/113	50/18723	0.003413496	0.030110268	0.022420797	IL7R/TSC22D3/PDCD1	3	3
GO:00456391	BP	GO:0045639	positive regulation of myeloid cell differentiation	4/113	103/18723	0.003515628	0.030811951	0.022943286	JUN/ZFP36L1/TGFB1/CSF1	4	3
GO:0002822	BP	GO:0002822	regulation of adaptive immune response based on somatic recombination of immune receptors built from immunoglobulin superfamily domains	5/113	168/18723	0.003529296	0.030811951	0.022943286	IL7R/TNFAIP3/TGFB1/HSPD1/ANXA1	5	3
GO:0002836	BP	GO:0002836	positive regulation of response to tumor cell	2/113	15/18723	0.003601295	0.030811951	0.022943286	HSPD1/CRTAM	2	3
GO:0002839	BP	GO:0002839	positive regulation of immune response to tumor cell	2/113	15/18723	0.003601295	0.030811951	0.022943286	HSPD1/CRTAM	2	3
GO:0098760	BP	GO:0098760	response to interleukin-7	2/113	15/18723	0.003601295	0.030811951	0.022943286	IL7R/HSPD1	2	3
GO:0098761	BP	GO:0098761	cellular response to interleukin-7	2/113	15/18723	0.003601295	0.030811951	0.022943286	IL7R/HSPD1	2	3
GO:0032873	BP	GO:0032873	negative regulation of stress-activated MAPK cascade	3/113	51/18723	0.003611052	0.030811951	0.022943286	DUSP1/DNAJA1/EZR	3	3
GO:0032964	BP	GO:0032964	collagen biosynthetic process	3/113	51/18723	0.003611052	0.030811951	0.022943286	RGCC/TGFB1/SERPINH1	3	3
GO:0045661	BP	GO:0045661	regulation of myoblast differentiation	3/113	51/18723	0.003611052	0.030811951	0.022943286	BTG1/ZFP36L1/TGFB1	3	3
GO:0070303	BP	GO:0070303	negative regulation of stress-activated protein kinase signaling cascade	3/113	51/18723	0.003611052	0.030811951	0.022943286	DUSP1/DNAJA1/EZR	3	3
GO:0045621	BP	GO:0045621	positive regulation of lymphocyte differentiation	4/113	104/18723	0.003639495	0.030852988	0.022973843	IL7R/TNFSF9/CD83/ANXA1	4	3
GO:0048661	BP	GO:0048661	positive regulation of smooth muscle cell proliferation	4/113	104/18723	0.003639495	0.030852988	0.022973843	JUN/TGFB1/NR4A3/NAMPT	4	3
GO:00028311	BP	GO:0002831	regulation of response to biotic stimulus	7/113	327/18723	0.003703118	0.031290746	0.023299808	HSP90AB1/TNFAIP3/HSP90AA1/BIRC3/IRF1/HSPD1/CRTAM	7	3
GO:0062207	BP	GO:0062207	regulation of pattern recognition receptor signaling pathway	4/113	105/18723	0.003766294	0.031721914	0.023620865	TNFAIP3/BIRC3/IRF1/NINJ1	4	3
GO:0006090	BP	GO:0006090	pyruvate metabolic process	4/113	106/18723	0.003896058	0.032500347	0.024200504	NR4A3/LDHA/DDIT4/BPGM	4	3
GO:0046822	BP	GO:0046822	regulation of nucleocytoplasmic transport	4/113	106/18723	0.003896058	0.032500347	0.024200504	PIK3R1/HSP90AB1/TGFB1/BAG3	4	3
GO:2000278	BP	GO:2000278	regulation of DNA biosynthetic process	4/113	106/18723	0.003896058	0.032500347	0.024200504	DUSP1/HSP90AB1/RGCC/HSP90AA1	4	3
GO:0071320	BP	GO:0071320	cellular response to cAMP	3/113	53/18723	0.004026791	0.033394447	0.024866272	ZFP36L1/HSPA5/EZR	3	3
GO:00086371	BP	GO:0008637	apoptotic mitochondrial changes	4/113	107/18723	0.004028821	0.033394447	0.024866272	JUN/LMNA/PMAIP1/HSPD1	4	3
GO:0045651	BP	GO:0045651	positive regulation of macrophage differentiation	2/113	16/18723	0.004099594	0.033520998	0.024960505	TGFB1/CSF1	2	3
GO:0070431	BP	GO:0070431	nucleotide-binding oligomerization domain containing 2 signaling pathway	2/113	16/18723	0.004099594	0.033520998	0.024960505	TNFAIP3/NFKBIA	2	3
GO:0090520	BP	GO:0090520	sphingolipid mediated signaling pathway	2/113	16/18723	0.004099594	0.033520998	0.024960505	EZR/S1PR5	2	3
GO:1901201	BP	GO:1901201	regulation of extracellular matrix assembly	2/113	16/18723	0.004099594	0.033520998	0.024960505	RGCC/TGFB1	2	3
GO:0071560	BP	GO:0071560	cellular response to transforming growth factor beta stimulus	6/113	250/18723	0.00410828	0.033520998	0.024960505	JUN/HSP90AB1/ZFP36L1/TGFB1/HSPA5/LDLRAD4	6	3
GO:0070228	BP	GO:0070228	regulation of lymphocyte apoptotic process	3/113	54/18723	0.004245116	0.034529592	0.025711527	IL7R/TSC22D3/PDCD1	3	3
GO:0043534	BP	GO:0043534	blood vessel endothelial cell migration	5/113	176/18723	0.004299846	0.034866143	0.02596213	RGCC/NR4A1/TGFB1/GADD45A/ANXA1	5	3
GO:0071453	BP	GO:0071453	cellular response to oxygen levels	5/113	177/18723	0.004403955	0.035599772	0.026508407	LMNA/RGCC/ZFP36L1/PMAIP1/NAMPT	5	3
GO:00432541	BP	GO:0043254	regulation of protein-containing complex assembly	8/113	428/18723	0.004429648	0.035696947	0.026580766	HSPA8/HSP90AA1/TGFB1/HSPA5/SPTBN1/LDLRAD4/FKBP4/CCR7	8	3
GO:1904659	BP	GO:1904659	glucose transmembrane transport	4/113	110/18723	0.004445415	0.035713777	0.026593298	PIK3R1/SLC2A3/NR4A3/SLC5A3	4	3
GO:0042220	BP	GO:0042220	response to cocaine	3/113	55/18723	0.004470503	0.035805163	0.026661346	HSP90AB1/HSPA5/HSPD1	3	3
GO:19033621	BP	GO:1903362	regulation of cellular protein catabolic process	6/113	255/18723	0.004521687	0.03610436	0.026884135	HSP90AB1/TNFAIP3/RNF19A/HSP90AA1/ZFAND2A/EZR	6	3
GO:0071559	BP	GO:0071559	response to transforming growth factor beta	6/113	256/18723	0.004607923	0.036390561	0.027097247	JUN/HSP90AB1/ZFP36L1/TGFB1/HSPA5/LDLRAD4	6	3
GO:0007076	BP	GO:0007076	mitotic chromosome condensation	2/113	17/18723	0.004627959	0.036390561	0.027097247	TTN/SMC4	2	3
GO:0061158	BP	GO:0061158	3'-UTR-mediated mRNA destabilization	2/113	17/18723	0.004627959	0.036390561	0.027097247	ZFP36L1/ZFP36	2	3
GO:0032608	BP	GO:0032608	interferon-beta production	3/113	56/18723	0.004703016	0.036390561	0.027097247	REL/HSP90AA1/IRF1	3	3
GO:0032648	BP	GO:0032648	regulation of interferon-beta production	3/113	56/18723	0.004703016	0.036390561	0.027097247	REL/HSP90AA1/IRF1	3	3
GO:0045765	BP	GO:0045765	regulation of angiogenesis	7/113	342/18723	0.004723788	0.036390561	0.027097247	CXCR4/TNFAIP3/BTG1/RGCC/GADD45A/GLUL/NINJ1	7	3
GO:0043409	BP	GO:0043409	negative regulation of MAPK cascade	5/113	180/18723	0.004727069	0.036390561	0.027097247	DUSP1/DUSP4/DNAJA1/ATF3/EZR	5	3
GO:0048660	BP	GO:0048660	regulation of smooth muscle cell proliferation	5/113	180/18723	0.004727069	0.036390561	0.027097247	JUN/TNFAIP3/TGFB1/NR4A3/NAMPT	5	3
GO:0000956	BP	GO:0000956	nuclear-transcribed mRNA catabolic process	4/113	112/18723	0.004738717	0.036390561	0.027097247	BTG2/ZFP36L1/ZFP36/PABPC1	4	3
GO:0010633	BP	GO:0010633	negative regulation of epithelial cell migration	4/113	112/18723	0.004738717	0.036390561	0.027097247	RGCC/TGFB1/GADD45A/DNAJA4	4	3
GO:00326091	BP	GO:0032609	interferon-gamma production	4/113	112/18723	0.004738717	0.036390561	0.027097247	SLC7A5/HSPD1/CCR7/CRTAM	4	3
GO:00326491	BP	GO:0032649	regulation of interferon-gamma production	4/113	112/18723	0.004738717	0.036390561	0.027097247	SLC7A5/HSPD1/CCR7/CRTAM	4	3
GO:0046632	BP	GO:0046632	alpha-beta T cell differentiation	4/113	112/18723	0.004738717	0.036390561	0.027097247	IRF1/GPR183/CD83/ANXA1	4	3
GO:0008645	BP	GO:0008645	hexose transmembrane transport	4/113	114/18723	0.00504477	0.038627259	0.028762744	PIK3R1/SLC2A3/NR4A3/SLC5A3	4	3
GO:00096361	BP	GO:0009636	response to toxic substance	6/113	262/18723	0.005151063	0.038811808	0.028900163	MT2A/MT1X/MT1E/MT1G/SOD1/MT1F	6	3
GO:0048659	BP	GO:0048659	smooth muscle cell proliferation	5/113	184/18723	0.005183679	0.038811808	0.028900163	JUN/TNFAIP3/TGFB1/NR4A3/NAMPT	5	3
GO:0043217	BP	GO:0043217	myelin maintenance	2/113	18/18723	0.005186016	0.038811808	0.028900163	CXCR4/SOD1	2	3
GO:0048535	BP	GO:0048535	lymph node development	2/113	18/18723	0.005186016	0.038811808	0.028900163	IL7R/TGFB1	2	3
GO:1901342	BP	GO:1901342	regulation of vasculature development	7/113	348/18723	0.005186696	0.038811808	0.028900163	CXCR4/TNFAIP3/BTG1/RGCC/GADD45A/GLUL/NINJ1	7	3
GO:0002931	BP	GO:0002931	response to ischemia	3/113	58/18723	0.005189677	0.038811808	0.028900163	SQSTM1/HSPD1/CSF1	3	3
GO:0032481	BP	GO:0032481	positive regulation of type I interferon production	3/113	58/18723	0.005189677	0.038811808	0.028900163	HSP90AA1/IRF1/HSPD1	3	3
GO:0043279	BP	GO:0043279	response to alkaloid	4/113	115/18723	0.005202655	0.038811808	0.028900163	CXCR4/HSP90AB1/HSPA5/HSPD1	4	3
GO:00716751	BP	GO:0071675	regulation of mononuclear cell migration	4/113	115/18723	0.005202655	0.038811808	0.028900163	DUSP1/CSF1/CCR7/CCL20	4	3
GO:0015749	BP	GO:0015749	monosaccharide transmembrane transport	4/113	116/18723	0.00536382	0.039900094	0.029710526	PIK3R1/SLC2A3/NR4A3/SLC5A3	4	3
GO:00018361	BP	GO:0001836	release of cytochrome c from mitochondria	3/113	59/18723	0.005443946	0.040266694	0.029983504	JUN/LMNA/PMAIP1	3	3
GO:0043551	BP	GO:0043551	regulation of phosphatidylinositol 3-kinase activity	3/113	59/18723	0.005443946	0.040266694	0.029983504	PIK3R1/TGFB1/CCR7	3	3
GO:0002702	BP	GO:0002702	positive regulation of production of molecular mediator of immune response	4/113	117/18723	0.005528294	0.040660209	0.030276525	SLC7A5/TGFB1/NR4A3/TNFRSF4	4	3
GO:00726761	BP	GO:0072676	lymphocyte migration	4/113	117/18723	0.005528294	0.040660209	0.030276525	GPR183/CCR7/CRTAM/CCL20	4	3
GO:0002695	BP	GO:0002695	negative regulation of leukocyte activation	5/113	187/18723	0.005546057	0.04067628	0.030288492	TNFAIP3/IRF1/SAMSN1/ANXA1/CRTAM	5	3
GO:0022612	BP	GO:0022612	gland morphogenesis	4/113	118/18723	0.005696107	0.041381345	0.030813499	AREG/TNFAIP3/TGFB1/CSF1	4	3
GO:0034219	BP	GO:0034219	carbohydrate transmembrane transport	4/113	118/18723	0.005696107	0.041381345	0.030813499	PIK3R1/SLC2A3/NR4A3/SLC5A3	4	3
GO:0002753	BP	GO:0002753	cytoplasmic pattern recognition receptor signaling pathway	3/113	60/18723	0.005705586	0.041381345	0.030813499	TNFAIP3/NFKBIA/BIRC3	3	3
GO:00316631	BP	GO:0031663	lipopolysaccharide-mediated signaling pathway	3/113	60/18723	0.005705586	0.041381345	0.030813499	TNFAIP3/NFKBIA/TGFB1	3	3
GO:0046716	BP	GO:0046716	muscle cell cellular homeostasis	2/113	19/18723	0.005773393	0.041412993	0.030837065	BAG3/SOD1	2	3
GO:0070233	BP	GO:0070233	negative regulation of T cell apoptotic process	2/113	19/18723	0.005773393	0.041412993	0.030837065	IL7R/TSC22D3	2	3
GO:1903975	BP	GO:1903975	regulation of glial cell migration	2/113	19/18723	0.005773393	0.041412993	0.030837065	GPR183/CSF1	2	3
GO:2001185	BP	GO:2001185	regulation of CD8-positive, alpha-beta T cell activation	2/113	19/18723	0.005773393	0.041412993	0.030837065	IRF1/CRTAM	2	3
GO:20012332	BP	GO:2001233	regulation of apoptotic signaling pathway	7/113	356/18723	0.005856087	0.041891078	0.031193058	LMNA/NR4A2/TNFAIP3/PMAIP1/DNAJA1/ATF3/SOD1	7	3
GO:0010631	BP	GO:0010631	epithelial cell migration	7/113	357/18723	0.005944105	0.042404533	0.031575388	RGCC/NR4A1/TGFB1/GADD45A/GLUL/ANXA1/DNAJA4	7	3
GO:0040014	BP	GO:0040014	regulation of multicellular organism growth	3/113	61/18723	0.005974652	0.042506312	0.031651176	SOD1/EZR/CSF1	3	3
GO:0051897	BP	GO:0051897	positive regulation of protein kinase B signaling	4/113	120/18723	0.006041869	0.042636003	0.031747746	HSP90AB1/HSP90AA1/TGFB1/CCR7	4	3
GO:0071774	BP	GO:0071774	response to fibroblast growth factor	4/113	120/18723	0.006041869	0.042636003	0.031747746	ZFP36L1/ZFP36/IER2/NR4A1	4	3
GO:0072655	BP	GO:0072655	establishment of protein localization to mitochondrion	4/113	120/18723	0.006041869	0.042636003	0.031747746	HSP90AA1/BAG3/DNAJA1/HSPD1	4	3
GO:0090132	BP	GO:0090132	epithelium migration	7/113	360/18723	0.006214114	0.04352502	0.032409729	RGCC/NR4A1/TGFB1/GADD45A/GLUL/ANXA1/DNAJA4	7	3
GO:1904019	BP	GO:1904019	epithelial cell apoptotic process	4/113	121/18723	0.006219877	0.04352502	0.032409729	TNFAIP3/RGCC/ZFP36L1/ZFP36	4	3
GO:0032615	BP	GO:0032615	interleukin-12 production	3/113	62/18723	0.0062512	0.04352502	0.032409729	IRF1/HSPD1/CCR7	3	3
GO:0032655	BP	GO:0032655	regulation of interleukin-12 production	3/113	62/18723	0.0062512	0.04352502	0.032409729	IRF1/HSPD1/CCR7	3	3
GO:0046847	BP	GO:0046847	filopodium assembly	3/113	62/18723	0.0062512	0.04352502	0.032409729	PIK3R1/EZR/CCR7	3	3
GO:0002834	BP	GO:0002834	regulation of response to tumor cell	2/113	20/18723	0.006389723	0.043904122	0.032692017	HSPD1/CRTAM	2	3
GO:0002837	BP	GO:0002837	regulation of immune response to tumor cell	2/113	20/18723	0.006389723	0.043904122	0.032692017	HSPD1/CRTAM	2	3
GO:0032495	BP	GO:0032495	response to muramyl dipeptide	2/113	20/18723	0.006389723	0.043904122	0.032692017	TNFAIP3/NFKBIA	2	3
GO:0032930	BP	GO:0032930	positive regulation of superoxide anion generation	2/113	20/18723	0.006389723	0.043904122	0.032692017	TGFB1/SOD1	2	3
GO:0071243	BP	GO:0071243	cellular response to arsenic-containing substance	2/113	20/18723	0.006389723	0.043904122	0.032692017	ZFAND2A/ATF3	2	3
GO:00507771	BP	GO:0050777	negative regulation of immune response	5/113	194/18723	0.006460674	0.04427512	0.03296827	IL7R/TNFAIP3/SAMSN1/ANXA1/PDCD1	5	3
GO:0007346	BP	GO:0007346	regulation of mitotic cell cycle	8/113	457/18723	0.006513876	0.044522857	0.033152741	BTG2/DUSP1/BTG1/RGCC/ZFP36L1/TGFB1/CKS2/ANXA1	8	3
GO:0090130	BP	GO:0090130	tissue migration	7/113	365/18723	0.006684383	0.045568995	0.033931719	RGCC/NR4A1/TGFB1/GADD45A/GLUL/ANXA1/DNAJA4	7	3
GO:0022408	BP	GO:0022408	negative regulation of cell-cell adhesion	5/113	196/18723	0.006740335	0.045830768	0.034126642	RGCC/IRF1/TGFB1/ANXA1/CRTAM	5	3
GO:1903409	BP	GO:1903409	reactive oxygen species biosynthetic process	3/113	64/18723	0.006826947	0.046190105	0.034394213	SOD1/SLC5A3/HSPD1	3	3
GO:00313491	BP	GO:0031349	positive regulation of defense response	6/113	278/18723	0.006828564	0.046190105	0.034394213	NFKBIA/HSP90AA1/HSPD1/CCR7/CRTAM/NINJ1	6	3
GO:0055007	BP	GO:0055007	cardiac muscle cell differentiation	4/113	125/18723	0.006966752	0.046761413	0.034819621	LMNA/TGFB1/CACYBP/TTN	4	3
GO:00705851	BP	GO:0070585	protein localization to mitochondrion	4/113	125/18723	0.006966752	0.046761413	0.034819621	HSP90AA1/BAG3/DNAJA1/HSPD1	4	3
GO:00716211	BP	GO:0071621	granulocyte chemotaxis	4/113	125/18723	0.006966752	0.046761413	0.034819621	CSF1/CCR7/ANXA1/CCL20	4	3
GO:0007179	BP	GO:0007179	transforming growth factor beta receptor signaling pathway	5/113	198/18723	0.007028382	0.046855732	0.034889853	JUN/HSP90AB1/TGFB1/HSPA5/LDLRAD4	5	3
GO:0043576	BP	GO:0043576	regulation of respiratory gaseous exchange	2/113	21/18723	0.007034641	0.046855732	0.034889853	NR4A2/SLC5A3	2	3
GO:0044342	BP	GO:0044342	type B pancreatic cell proliferation	2/113	21/18723	0.007034641	0.046855732	0.034889853	NR4A1/NR4A3	2	3
GO:00072491	BP	GO:0007249	I-kappaB kinase/NF-kappaB signaling	6/113	281/18723	0.007182576	0.047719353	0.035532926	REL/TNFAIP3/NFKBIA/BIRC3/SQSTM1/CCR7	6	3
GO:2000573	BP	GO:2000573	positive regulation of DNA biosynthetic process	3/113	66/18723	0.007433227	0.04925928	0.03667959	HSP90AB1/RGCC/HSP90AA1	3	3
GO:0072659	BP	GO:0072659	protein localization to plasma membrane	6/113	284/18723	0.007549713	0.049874564	0.037137745	PIK3R1/TGFB1/ATP1B3/SQSTM1/EZR/SPTBN1	6	3
GO:0017015	BP	GO:0017015	regulation of transforming growth factor beta receptor signaling pathway	4/113	128/18723	0.007564277	0.049874564	0.037137745	HSP90AB1/TGFB1/HSPA5/LDLRAD4	4	3
GO:00098971	CC	GO:0009897	external side of plasma membrane	11/118	421/19550	4.92E-05	0.012738842	0.010975958	CXCR4/IL7R/SLC7A5/CD69/CD83/TNFRSF4/CCR7/TNFRSF18/ANXA1/PDCD1/CLEC2B	11	3
GO:00424701	CC	GO:0042470	melanosome	5/118	109/19550	0.000521383	0.034608572	0.029819213	HSP90AB1/HSPA8/HSP90AA1/HSPA5/ATP1B3	5	3
GO:00487701	CC	GO:0048770	pigment granule	5/118	109/19550	0.000521383	0.034608572	0.029819213	HSP90AB1/HSPA8/HSP90AA1/HSPA5/ATP1B3	5	3
GO:0044295	CC	GO:0044295	axonal growth cone	3/118	28/19550	0.000628972	0.034608572	0.029819213	HSP90AB1/HSP90AA1/FKBP4	3	3
GO:0101031	CC	GO:0101031	chaperone complex	3/118	29/19550	0.00069847	0.034608572	0.029819213	HSP90AB1/HSPA8/BAG3	3	3
GO:01010021	CC	GO:0101002	ficolin-1-rich granule	6/118	185/19550	0.000908289	0.034608572	0.029819213	HSP90AB1/HSPA8/SLC2A3/HSP90AA1/FTH1/YPEL5	6	3
GO:19048132	CC	GO:1904813	ficolin-1-rich granule lumen	5/118	124/19550	0.000935367	0.034608572	0.029819213	HSP90AB1/HSPA8/HSP90AA1/FTH1/YPEL5	5	3
GO:00162341	CC	GO:0016234	inclusion body	4/118	76/19550	0.001157633	0.037478374	0.032291873	HSP90AB1/RANBP2/BAG3/SQSTM1	4	3
GO:0000974	CC	GO:0000974	Prp19 complex	2/118	11/19550	0.001917318	0.049658541	0.042786469	HSPA8/BCAS2	2	3
GO:0044754	CC	GO:0044754	autolysosome	2/118	11/19550	0.001917318	0.049658541	0.042786469	FTH1/SQSTM1	2	3
GO:00510821	MF	GO:0051082	unfolded protein binding	10/117	122/18368	5.64E-09	1.92E-06	1.62E-06	HSPE1/HSP90AB1/HSPA8/HSP90AA1/HSPA5/DNAJA1/HSPD1/DNAJB4/DNAJA4/SERPINH1	10	3
GO:0051087	MF	GO:0051087	chaperone binding	9/117	107/18368	2.69E-08	4.57E-06	3.85E-06	HSPE1/HSPA8/BAG3/HSPA5/DNAJA1/SOD1/HSPD1/DNAJB4/DNAJA4	9	3
GO:0031072	MF	GO:0031072	heat shock protein binding	9/117	129/18368	1.37E-07	1.55E-05	1.31E-05	HSP90AB1/HSPA8/ZFP36/BAG3/HSPA5/DNAJA1/CHORDC1/FKBP4/DNAJA4	9	3
GO:00316251	MF	GO:0031625	ubiquitin protein ligase binding	11/117	297/18368	3.12E-06	0.000264959	0.000223124	JUN/CXCR4/HSP90AB1/HSPA8/NFKBIA/HSP90AA1/CACYBP/HSPA5/DNAJA1/SQSTM1/HSPD1	11	3
GO:00443891	MF	GO:0044389	ubiquitin-like protein ligase binding	11/117	316/18368	5.64E-06	0.000383319	0.000322795	JUN/CXCR4/HSP90AB1/HSPA8/NFKBIA/HSP90AA1/CACYBP/HSPA5/DNAJA1/SQSTM1/HSPD1	11	3
GO:0035259	MF	GO:0035259	glucocorticoid receptor binding	3/117	14/18368	8.71E-05	0.004936207	0.004156806	NR4A2/NR4A1/NR4A3	3	3
GO:0070412	MF	GO:0070412	R-SMAD binding	3/117	23/18368	0.00040646	0.019650922	0.016548145	JUN/RGCC/LDLRAD4	3	3
GO:0019957	MF	GO:0019957	C-C chemokine binding	3/117	24/18368	0.000462375	0.019650922	0.016548145	CXCR4/ZFP36/CCR7	3	3
GO:0001671	MF	GO:0001671	ATPase activator activity	3/117	27/18368	0.000658971	0.022405	0.018867368	DNAJA1/ATP1B3/DNAJB4	3	3
GO:00230261	MF	GO:0023026	MHC class II protein complex binding	3/117	27/18368	0.000658971	0.022405	0.018867368	HSP90AB1/HSPA8/HSP90AA1	3	3
GO:00051251	MF	GO:0005125	cytokine activity	7/117	235/18368	0.000772505	0.023877423	0.020107304	AREG/TNFSF9/TGFB1/NAMPT/CSF1/TNFSF14/CCL20	7	3
GO:0071889	MF	GO:0071889	14-3-3 protein binding	3/117	32/18368	0.001091845	0.0309356	0.026051032	ZFP36L1/ZFP36/DDIT4	3	3
GO:0019956	MF	GO:0019956	chemokine binding	3/117	33/18368	0.001195482	0.031266454	0.026329646	CXCR4/ZFP36/CCR7	3	3
GO:0045296	MF	GO:0045296	cadherin binding	8/117	332/18368	0.001296142	0.031477723	0.026507556	HSP90AB1/HSPA8/BAG3/HSPA5/LDHA/EZR/SPTBN1/ANXA1	8	3
GO:00230231	MF	GO:0023023	MHC protein complex binding	3/117	36/18368	0.001542904	0.032786706	0.027609858	HSP90AB1/HSPA8/HSP90AA1	3	3
GO:0097718	MF	GO:0097718	disordered domain specific binding	3/117	36/18368	0.001542904	0.032786706	0.027609858	HSP90AB1/HSP90AA1/EZR	3	3
GO:0005031	MF	GO:0005031	tumor necrosis factor-activated receptor activity	2/117	10/18368	0.001750843	0.033071487	0.027849674	TNFRSF4/TNFRSF18	2	3
GO:0008330	MF	GO:0008330	protein tyrosine/threonine phosphatase activity	2/117	10/18368	0.001750843	0.033071487	0.027849674	DUSP1/DUSP4	2	3
GO:00441831	MF	GO:0044183	protein folding chaperone	3/117	40/18368	0.002095888	0.036227367	0.030507257	HSP90AB1/HSPA8/HSPA5	3	3
GO:0000774	MF	GO:0000774	adenyl-nucleotide exchange factor activity	2/117	11/18368	0.002131022	0.036227367	0.030507257	HSPH1/BAG3	2	3
GO:0001228	MF	GO:0001228	DNA-binding transcription activator activity, RNA polymerase II-specific	9/117	450/18368	0.002351721	0.037741426	0.031782253	JUN/REL/NR4A2/KLF6/JUNB/IRF1/NR4A1/NR4A3/ATF3	9	3
GO:0001216	MF	GO:0001216	DNA-binding transcription activator activity	9/117	456/18368	0.002569796	0.037741426	0.031782253	JUN/REL/NR4A2/KLF6/JUNB/IRF1/NR4A1/NR4A3/ATF3	9	3
GO:0043130	MF	GO:0043130	ubiquitin binding	4/117	92/18368	0.002839082	0.037741426	0.031782253	CXCR4/TNFAIP3/SQSTM1/CKS2	4	3
GO:0048156	MF	GO:0048156	tau protein binding	3/117	45/18368	0.002941506	0.037741426	0.031782253	HSP90AB1/HSP90AA1/FKBP4	3	3
GO:0005035	MF	GO:0005035	death receptor activity	2/117	13/18368	0.002997113	0.037741426	0.031782253	TNFRSF4/TNFRSF18	2	3
GO:0017017	MF	GO:0017017	MAP kinase tyrosine/serine/threonine phosphatase activity	2/117	13/18368	0.002997113	0.037741426	0.031782253	DUSP1/DUSP4	2	3
GO:0060590	MF	GO:0060590	ATPase regulator activity	2/117	13/18368	0.002997113	0.037741426	0.031782253	HSPH1/BAG3	2	3
GO:00445481	MF	GO:0044548	S100 protein binding	2/117	14/18368	0.003482114	0.042282811	0.035606578	CACYBP/EZR	2	3
GO:0004879	MF	GO:0004879	nuclear receptor activity	3/117	52/18368	0.004435785	0.049944626	0.042058632	NR4A2/NR4A1/NR4A3	3	3
GO:0098531	MF	GO:0098531	ligand-activated transcription factor activity	3/117	52/18368	0.004435785	0.049944626	0.042058632	NR4A2/NR4A1/NR4A3	3	3
GO:0035497	MF	GO:0035497	cAMP response element binding	2/117	16/18368	0.004553775	0.049944626	0.042058632	JUN/NR4A3	2	3
