# Supplementary material for: Characterization and prognostic of CD8 + TIM3 + CD101 + T cells in glioblastoma multiforme
Source: Cell Biosci. 2025 May 15;15:60. doi: 10.1186/s13578-025-01390-1 (PMC12083040; doi:10.1186/s13578-025-01390-1)
Supplement: Supplementary file 4 — Supplementary Material 4 [file 13578_2025_1390_MOESM4_ESM.csv]

TableS6_Differentially expressed gene in CCT cells
	p_val	avg_log2FC	pct.1	pct.2	p_val_adj	cluster	gene	group
PTPRCAP.3	0	2.866111855	0.82	0.03	0	CD8+ TIM3+ CD101+ T cell	PTPRCAP	on
IGHV4-39.1	0	1.645717589	0.359	0.007	0	CD8+ TIM3+ CD101+ T cell	IGHV4-39	on
LAT.2	0	1.644607497	0.641	0.033	0	CD8+ TIM3+ CD101+ T cell	LAT	on
IGLV2-14.1	0	1.637205043	0.683	0.025	0	CD8+ TIM3+ CD101+ T cell	IGLV2-14	on
IGKV3-20.1	0	1.491836984	0.671	0.023	0	CD8+ TIM3+ CD101+ T cell	IGKV3-20	on
IGHV1-69-2.1	0	1.294274744	0.323	0.006	0	CD8+ TIM3+ CD101+ T cell	IGHV1-69-2	on
IGKV1-5.1	0	1.216085334	0.473	0.009	0	CD8+ TIM3+ CD101+ T cell	IGKV1-5	on
IGLV3-19.1	0	1.210391037	0.497	0.009	0	CD8+ TIM3+ CD101+ T cell	IGLV3-19	on
LIME1	0	1.19723781	0.467	0.011	0	CD8+ TIM3+ CD101+ T cell	LIME1	on
AC092580.4	0	0.907764668	0.341	0.012	0	CD8+ TIM3+ CD101+ T cell	AC092580.4	on
IGHV3-23.1	0	0.90561865	0.317	0.009	0	CD8+ TIM3+ CD101+ T cell	IGHV3-23	on
IGKV1-39.1	0	0.849754819	0.323	0.006	0	CD8+ TIM3+ CD101+ T cell	IGKV1-39	on
IGLV8-61.1	0	0.816820461	0.251	0.004	0	CD8+ TIM3+ CD101+ T cell	IGLV8-61	on
IGKV1-6	0	0.438105236	0.138	0.002	0	CD8+ TIM3+ CD101+ T cell	IGKV1-6	on
PVRIG	0	0.385338488	0.192	0.003	0	CD8+ TIM3+ CD101+ T cell	PVRIG	on
IGHV2-5.1	8.91E-288	0.486610614	0.228	0.006	4.61E-283	CD8+ TIM3+ CD101+ T cell	IGHV2-5	on
IGHV4-59.1	1.55E-249	2.855397427	0.24	0.008	8.01E-245	CD8+ TIM3+ CD101+ T cell	IGHV4-59	on
ZAP70.3	6.58E-249	1.402162718	0.689	0.059	3.41E-244	CD8+ TIM3+ CD101+ T cell	ZAP70	on
IGLV1-51.1	6.78E-241	0.598245327	0.257	0.009	3.51E-236	CD8+ TIM3+ CD101+ T cell	IGLV1-51	on
IGHV3-21.1	1.26E-240	0.432759963	0.21	0.006	6.51E-236	CD8+ TIM3+ CD101+ T cell	IGHV3-21	on
IGHV3-7.1	6.08E-226	0.581798245	0.198	0.006	3.15E-221	CD8+ TIM3+ CD101+ T cell	IGHV3-7	on
ITK.2	1.07E-223	1.368209928	0.587	0.048	5.52E-219	CD8+ TIM3+ CD101+ T cell	ITK	on
PPP1R16B.3	1.29E-209	1.327591659	0.569	0.048	6.70E-205	CD8+ TIM3+ CD101+ T cell	PPP1R16B	on
CTB-133G6.1	3.10E-207	0.313901439	0.12	0.002	1.61E-202	CD8+ TIM3+ CD101+ T cell	CTB-133G6.1	on
IGKV3-15.1	2.92E-206	0.577872129	0.305	0.015	1.51E-201	CD8+ TIM3+ CD101+ T cell	IGKV3-15	on
CD6.3	2.34E-205	1.409397705	0.629	0.059	1.21E-200	CD8+ TIM3+ CD101+ T cell	CD6	on
RLTPR	4.77E-197	0.38453416	0.168	0.005	2.47E-192	CD8+ TIM3+ CD101+ T cell	RLTPR	on
KCNA3	1.34E-193	0.565076797	0.269	0.012	6.93E-189	CD8+ TIM3+ CD101+ T cell	KCNA3	on
CRIP1.3	1.51E-193	2.497786205	0.814	0.116	7.81E-189	CD8+ TIM3+ CD101+ T cell	CRIP1	on
HMHA1.1	9.36E-193	1.288533086	0.629	0.066	4.85E-188	CD8+ TIM3+ CD101+ T cell	HMHA1	on
CPNE7	4.12E-191	0.635467209	0.281	0.013	2.14E-186	CD8+ TIM3+ CD101+ T cell	CPNE7	on
IGKV2-29	7.67E-190	0.477752389	0.12	0.002	3.97E-185	CD8+ TIM3+ CD101+ T cell	IGKV2-29	on
RASAL3.2	6.91E-179	1.338713719	0.629	0.07	3.58E-174	CD8+ TIM3+ CD101+ T cell	RASAL3	on
IL2RB.3	1.66E-175	1.55900633	0.653	0.073	8.60E-171	CD8+ TIM3+ CD101+ T cell	IL2RB	on
LAG3.2	1.12E-166	1.56252218	0.515	0.05	5.81E-162	CD8+ TIM3+ CD101+ T cell	LAG3	on
NLRC3	1.90E-166	0.714556981	0.347	0.023	9.82E-162	CD8+ TIM3+ CD101+ T cell	NLRC3	on
IKZF3.4	1.31E-163	1.298894538	0.587	0.063	6.79E-159	CD8+ TIM3+ CD101+ T cell	IKZF3	on
IGHG1.1	9.98E-163	0.777399145	0.527	0.053	5.17E-158	CD8+ TIM3+ CD101+ T cell	IGHG1	on
TC2N.3	5.75E-157	1.16142732	0.569	0.061	2.98E-152	CD8+ TIM3+ CD101+ T cell	TC2N	on
TBX21.1	6.12E-156	0.729983832	0.347	0.024	3.17E-151	CD8+ TIM3+ CD101+ T cell	TBX21	on
FAM46C.3	4.20E-152	1.775332318	0.623	0.079	2.17E-147	CD8+ TIM3+ CD101+ T cell	FAM46C	on
SKAP1.3	6.64E-152	1.131299485	0.665	0.082	3.44E-147	CD8+ TIM3+ CD101+ T cell	SKAP1	on
AC004556.1	5.28E-150	0.347569982	0.144	0.005	2.74E-145	CD8+ TIM3+ CD101+ T cell	AC004556.1	on
TMC8.2	1.27E-148	1.124016548	0.575	0.068	6.58E-144	CD8+ TIM3+ CD101+ T cell	TMC8	on
CTLA4.2	2.40E-144	1.275275102	0.341	0.026	1.25E-139	CD8+ TIM3+ CD101+ T cell	CTLA4	on
IGHM.1	4.62E-144	0.677480464	0.377	0.031	2.39E-139	CD8+ TIM3+ CD101+ T cell	IGHM	on
ATP8A1	1.35E-139	1.024424527	0.539	0.063	7.01E-135	CD8+ TIM3+ CD101+ T cell	ATP8A1	on
THEMIS.3	2.53E-139	0.868034624	0.419	0.038	1.31E-134	CD8+ TIM3+ CD101+ T cell	THEMIS	on
ADORA2A	1.40E-138	0.282326358	0.126	0.004	7.26E-134	CD8+ TIM3+ CD101+ T cell	ADORA2A	on
IGHV4-34.1	2.89E-138	0.526405435	0.198	0.009	1.49E-133	CD8+ TIM3+ CD101+ T cell	IGHV4-34	on
PSMB10.1	3.27E-136	1.450815356	0.707	0.119	1.70E-131	CD8+ TIM3+ CD101+ T cell	PSMB10	on
ADARB2	3.66E-136	0.39985414	0.216	0.011	1.89E-131	CD8+ TIM3+ CD101+ T cell	ADARB2	on
ATP2A3.1	1.07E-135	0.973608241	0.425	0.041	5.53E-131	CD8+ TIM3+ CD101+ T cell	ATP2A3	on
RP11-463O12.3	1.49E-135	0.465638079	0.228	0.012	7.70E-131	CD8+ TIM3+ CD101+ T cell	RP11-463O12.3	on
JAK3.3	6.27E-135	1.231804934	0.599	0.082	3.25E-130	CD8+ TIM3+ CD101+ T cell	JAK3	on
CAMK4.2	1.35E-131	1.246554646	0.485	0.055	7.00E-127	CD8+ TIM3+ CD101+ T cell	CAMK4	on
CXCR3.3	1.92E-131	1.057820275	0.545	0.064	9.92E-127	CD8+ TIM3+ CD101+ T cell	CXCR3	on
PIK3CD.1	6.40E-131	0.935257415	0.557	0.071	3.31E-126	CD8+ TIM3+ CD101+ T cell	PIK3CD	on
P2RY8.2	3.75E-130	0.871059335	0.395	0.037	1.94E-125	CD8+ TIM3+ CD101+ T cell	P2RY8	on
CD247.3	4.70E-128	1.224829348	0.659	0.094	2.43E-123	CD8+ TIM3+ CD101+ T cell	CD247	on
JCHAIN.1	8.54E-128	1.622961303	0.317	0.024	4.42E-123	CD8+ TIM3+ CD101+ T cell	JCHAIN	on
RASGRP1.3	1.05E-126	0.983978471	0.527	0.063	5.43E-122	CD8+ TIM3+ CD101+ T cell	RASGRP1	on
LCK.4	1.26E-126	1.384981518	0.76	0.123	6.53E-122	CD8+ TIM3+ CD101+ T cell	LCK	on
NBEAL2	1.29E-126	0.810293442	0.395	0.038	6.69E-122	CD8+ TIM3+ CD101+ T cell	NBEAL2	on
GATA3.2	3.53E-125	0.991037774	0.479	0.054	1.83E-120	CD8+ TIM3+ CD101+ T cell	GATA3	on
CLIC5	2.28E-124	0.479330176	0.204	0.011	1.18E-119	CD8+ TIM3+ CD101+ T cell	CLIC5	on
PRF1.3	3.23E-123	1.635943416	0.623	0.09	1.67E-118	CD8+ TIM3+ CD101+ T cell	PRF1	on
AC104820.2	6.78E-123	0.283354643	0.144	0.006	3.51E-118	CD8+ TIM3+ CD101+ T cell	AC104820.2	on
CCDC88C.2	7.99E-123	0.994253979	0.545	0.071	4.14E-118	CD8+ TIM3+ CD101+ T cell	CCDC88C	on
UBASH3A	4.05E-119	0.421062749	0.251	0.017	2.10E-114	CD8+ TIM3+ CD101+ T cell	UBASH3A	on
TCAF2	1.09E-118	0.713634294	0.24	0.016	5.65E-114	CD8+ TIM3+ CD101+ T cell	TCAF2	on
SYTL1.1	1.31E-118	0.84659303	0.425	0.046	6.79E-114	CD8+ TIM3+ CD101+ T cell	SYTL1	on
EEF1G.2	1.86E-117	1.825978972	0.802	0.169	9.62E-113	CD8+ TIM3+ CD101+ T cell	EEF1G	on
CD3E.4	4.15E-117	1.786108225	0.79	0.153	2.15E-112	CD8+ TIM3+ CD101+ T cell	CD3E	on
PTPN22.3	1.95E-116	1.147527563	0.677	0.111	1.01E-111	CD8+ TIM3+ CD101+ T cell	PTPN22	on
BCL11B.2	3.05E-116	0.80050421	0.377	0.037	1.58E-111	CD8+ TIM3+ CD101+ T cell	BCL11B	on
TBC1D10C.3	3.76E-116	1.124053431	0.611	0.09	1.95E-111	CD8+ TIM3+ CD101+ T cell	TBC1D10C	on
IGKV1-27.1	9.31E-116	0.610060958	0.126	0.005	4.82E-111	CD8+ TIM3+ CD101+ T cell	IGKV1-27	on
RHOF.3	9.51E-116	1.148980542	0.581	0.084	4.93E-111	CD8+ TIM3+ CD101+ T cell	RHOF	on
MAP4K1.2	1.27E-115	0.725764387	0.449	0.051	6.58E-111	CD8+ TIM3+ CD101+ T cell	MAP4K1	on
TMEM238	1.41E-115	0.641700238	0.317	0.027	7.30E-111	CD8+ TIM3+ CD101+ T cell	TMEM238	on
PDCD1.2	2.31E-115	0.904624527	0.341	0.031	1.20E-110	CD8+ TIM3+ CD101+ T cell	PDCD1	on
SLA2.2	3.61E-115	0.916831406	0.389	0.039	1.87E-110	CD8+ TIM3+ CD101+ T cell	SLA2	on
IGLV1-47.1	8.10E-115	3.874277386	0.144	0.006	4.20E-110	CD8+ TIM3+ CD101+ T cell	IGLV1-47	on
ACAP1.4	3.75E-114	1.254434862	0.683	0.115	1.94E-109	CD8+ TIM3+ CD101+ T cell	ACAP1	on
FAAH2	8.49E-114	0.327376574	0.108	0.003	4.40E-109	CD8+ TIM3+ CD101+ T cell	FAAH2	on
ADRBK1.1	3.32E-112	1.251517337	0.623	0.107	1.72E-107	CD8+ TIM3+ CD101+ T cell	ADRBK1	on
TRAV17	5.88E-112	0.707294597	0.114	0.004	3.05E-107	CD8+ TIM3+ CD101+ T cell	TRAV17	on
CD96.4	3.15E-111	1.101811607	0.707	0.116	1.63E-106	CD8+ TIM3+ CD101+ T cell	CD96	on
SLC27A2	4.99E-111	0.36224017	0.168	0.008	2.58E-106	CD8+ TIM3+ CD101+ T cell	SLC27A2	on
SH2D2A.3	1.65E-110	1.172233044	0.611	0.094	8.54E-106	CD8+ TIM3+ CD101+ T cell	SH2D2A	on
AKNA.2	5.64E-110	1.428143199	0.701	0.132	2.92E-105	CD8+ TIM3+ CD101+ T cell	AKNA	on
IFITM1.4	1.32E-109	2.412355207	0.826	0.21	6.86E-105	CD8+ TIM3+ CD101+ T cell	IFITM1	on
AC090498.1.3	7.84E-109	2.945377892	0.94	0.37	4.06E-104	CD8+ TIM3+ CD101+ T cell	AC090498.1	on
RBM38.3	9.05E-109	1.26048647	0.617	0.105	4.69E-104	CD8+ TIM3+ CD101+ T cell	RBM38	on
CD7.4	1.28E-108	1.705844593	0.731	0.138	6.62E-104	CD8+ TIM3+ CD101+ T cell	CD7	on
PRKCH.3	1.06E-106	1.176429876	0.617	0.103	5.49E-102	CD8+ TIM3+ CD101+ T cell	PRKCH	on
ICOS.2	1.19E-106	1.171313007	0.419	0.048	6.16E-102	CD8+ TIM3+ CD101+ T cell	ICOS	on
TRGV3	1.27E-106	0.386115713	0.12	0.004	6.56E-102	CD8+ TIM3+ CD101+ T cell	TRGV3	on
SPN.2	2.06E-106	1.17111603	0.563	0.087	1.07E-101	CD8+ TIM3+ CD101+ T cell	SPN	on
FLT3LG	2.83E-106	0.568050528	0.323	0.03	1.47E-101	CD8+ TIM3+ CD101+ T cell	FLT3LG	on
NFATC2.2	3.87E-106	1.209967858	0.599	0.101	2.00E-101	CD8+ TIM3+ CD101+ T cell	NFATC2	on
STAT4.3	3.93E-106	1.035619033	0.533	0.075	2.04E-101	CD8+ TIM3+ CD101+ T cell	STAT4	on
SLFN12L.2	4.44E-106	0.817122921	0.365	0.037	2.30E-101	CD8+ TIM3+ CD101+ T cell	SLFN12L	on
MATK.1	3.33E-104	0.877652997	0.377	0.04	1.72E-99	CD8+ TIM3+ CD101+ T cell	MATK	on
CD27.3	5.67E-104	0.895599107	0.491	0.064	2.94E-99	CD8+ TIM3+ CD101+ T cell	CD27	on
HSH2D.2	8.94E-104	0.804758251	0.377	0.04	4.63E-99	CD8+ TIM3+ CD101+ T cell	HSH2D	on
RPL17.3	1.20E-102	2.125895835	0.916	0.297	6.22E-98	CD8+ TIM3+ CD101+ T cell	RPL17	on
SCML4.1	1.33E-102	0.501876448	0.299	0.026	6.87E-98	CD8+ TIM3+ CD101+ T cell	SCML4	on
CD38.2	1.45E-102	1.046938139	0.455	0.06	7.51E-98	CD8+ TIM3+ CD101+ T cell	CD38	on
SEPT1.3	1.51E-102	1.222335667	0.707	0.134	7.81E-98	CD8+ TIM3+ CD101+ T cell	1-Sep	on
SPOCK2.3	3.44E-102	1.448705993	0.713	0.138	1.78E-97	CD8+ TIM3+ CD101+ T cell	SPOCK2	on
DEF6.2	6.70E-102	1.248131167	0.647	0.12	3.47E-97	CD8+ TIM3+ CD101+ T cell	DEF6	on
LINC00426	2.28E-101	0.341406671	0.204	0.013	1.18E-96	CD8+ TIM3+ CD101+ T cell	LINC00426	on
CD3G.4	2.79E-101	1.078407606	0.671	0.113	1.44E-96	CD8+ TIM3+ CD101+ T cell	CD3G	on
SP140.4	1.51E-100	1.070015391	0.533	0.082	7.83E-96	CD8+ TIM3+ CD101+ T cell	SP140	on
SLC38A1.4	1.52E-100	1.098690738	0.689	0.127	7.85E-96	CD8+ TIM3+ CD101+ T cell	SLC38A1	on
GFI1	2.94E-100	0.38209107	0.192	0.012	1.52E-95	CD8+ TIM3+ CD101+ T cell	GFI1	on
PSTPIP1.2	4.93E-100	0.774103556	0.455	0.06	2.55E-95	CD8+ TIM3+ CD101+ T cell	PSTPIP1	on
FCMR.3	8.13E-100	0.827118728	0.449	0.057	4.21E-95	CD8+ TIM3+ CD101+ T cell	FCMR	on
CBLB.3	1.64E-99	1.203132358	0.647	0.123	8.50E-95	CD8+ TIM3+ CD101+ T cell	CBLB	on
CD28.2	1.94E-99	0.872337395	0.371	0.041	1.00E-94	CD8+ TIM3+ CD101+ T cell	CD28	on
PDE3B.1	5.18E-99	1.171645138	0.467	0.066	2.68E-94	CD8+ TIM3+ CD101+ T cell	PDE3B	on
ARHGAP9.2	6.28E-99	1.121510897	0.617	0.11	3.26E-94	CD8+ TIM3+ CD101+ T cell	ARHGAP9	on
APOBEC3D	8.18E-98	0.356211961	0.222	0.016	4.24E-93	CD8+ TIM3+ CD101+ T cell	APOBEC3D	on
DENND2D.3	9.91E-98	0.808831408	0.473	0.065	5.13E-93	CD8+ TIM3+ CD101+ T cell	DENND2D	on
TIGIT.2	2.05E-97	0.924028536	0.383	0.044	1.06E-92	CD8+ TIM3+ CD101+ T cell	TIGIT	on
NUP210	2.47E-97	0.775720393	0.455	0.063	1.28E-92	CD8+ TIM3+ CD101+ T cell	NUP210	on
CD5.3	4.93E-95	0.992236406	0.407	0.05	2.55E-90	CD8+ TIM3+ CD101+ T cell	CD5	on
IKZF1.3	9.92E-95	1.318567205	0.713	0.152	5.14E-90	CD8+ TIM3+ CD101+ T cell	IKZF1	on
FYB.1	4.13E-94	1.465734789	0.737	0.155	2.14E-89	CD8+ TIM3+ CD101+ T cell	FYB	on
AC006129.2	4.28E-93	0.478654908	0.234	0.018	2.22E-88	CD8+ TIM3+ CD101+ T cell	AC006129.2	on
ETS1.3	5.73E-93	1.672118835	0.838	0.229	2.97E-88	CD8+ TIM3+ CD101+ T cell	ETS1	on
AGAP2	8.38E-93	0.588681771	0.311	0.032	4.34E-88	CD8+ TIM3+ CD101+ T cell	AGAP2	on
PDE7A.4	1.03E-92	1.330460304	0.635	0.127	5.33E-88	CD8+ TIM3+ CD101+ T cell	PDE7A	on
IL32.4	2.62E-91	2.46517525	0.826	0.255	1.36E-86	CD8+ TIM3+ CD101+ T cell	IL32	on
S1PR4.2	3.18E-91	0.604333772	0.383	0.046	1.64E-86	CD8+ TIM3+ CD101+ T cell	S1PR4	on
CTC-343N3.1	1.11E-89	0.30978449	0.156	0.009	5.77E-85	CD8+ TIM3+ CD101+ T cell	CTC-343N3.1	on
CORO1A.4	1.83E-89	2.065857552	0.868	0.293	9.45E-85	CD8+ TIM3+ CD101+ T cell	CORO1A	on
GZMM.4	1.10E-88	0.809277862	0.641	0.113	5.71E-84	CD8+ TIM3+ CD101+ T cell	GZMM	on
FAM65B.1	2.11E-88	0.852815016	0.335	0.038	1.09E-83	CD8+ TIM3+ CD101+ T cell	FAM65B	on
CXCR6.2	2.09E-87	1.016054165	0.365	0.044	1.08E-82	CD8+ TIM3+ CD101+ T cell	CXCR6	on
KIAA0922	1.01E-86	0.601316293	0.293	0.031	5.21E-82	CD8+ TIM3+ CD101+ T cell	KIAA0922	on
STK10.3	2.77E-86	1.280265434	0.671	0.153	1.44E-81	CD8+ TIM3+ CD101+ T cell	STK10	on
SASH3.3	3.58E-86	0.907313568	0.491	0.08	1.86E-81	CD8+ TIM3+ CD101+ T cell	SASH3	on
GIMAP5	8.17E-86	0.520465291	0.24	0.021	4.23E-81	CD8+ TIM3+ CD101+ T cell	GIMAP5	on
PCED1B.2	1.48E-85	0.750554806	0.449	0.067	7.66E-81	CD8+ TIM3+ CD101+ T cell	PCED1B	on
ATP6V0C.2	1.79E-85	1.047645778	0.683	0.136	9.28E-81	CD8+ TIM3+ CD101+ T cell	ATP6V0C	on
ITGB7.2	2.36E-85	0.648835762	0.395	0.052	1.22E-80	CD8+ TIM3+ CD101+ T cell	ITGB7	on
RGL4.3	3.18E-85	0.532068349	0.335	0.038	1.65E-80	CD8+ TIM3+ CD101+ T cell	RGL4	on
CYFIP2.3	9.91E-85	0.963364879	0.593	0.113	5.13E-80	CD8+ TIM3+ CD101+ T cell	CYFIP2	on
IL12RB1	2.45E-84	0.558313827	0.329	0.038	1.27E-79	CD8+ TIM3+ CD101+ T cell	IL12RB1	on
DENND1C.1	6.76E-84	0.602330637	0.383	0.05	3.50E-79	CD8+ TIM3+ CD101+ T cell	DENND1C	on
PYHIN1.3	1.03E-83	0.75266207	0.521	0.082	5.34E-79	CD8+ TIM3+ CD101+ T cell	PYHIN1	on
TRANK1.1	1.94E-83	0.937100148	0.455	0.072	1.01E-78	CD8+ TIM3+ CD101+ T cell	TRANK1	on
CLEC2D.3	2.21E-82	0.963728543	0.605	0.116	1.14E-77	CD8+ TIM3+ CD101+ T cell	CLEC2D	on
RP11-291B21.2	4.18E-82	0.585416213	0.12	0.006	2.17E-77	CD8+ TIM3+ CD101+ T cell	RP11-291B21.2	on
MATR3.1.1	4.37E-82	1.094445415	0.605	0.126	2.26E-77	CD8+ TIM3+ CD101+ T cell	MATR3.1	on
FYN.3	8.62E-82	1.693299298	0.808	0.245	4.46E-77	CD8+ TIM3+ CD101+ T cell	FYN	on
MCTP2	1.75E-81	0.911396086	0.329	0.04	9.07E-77	CD8+ TIM3+ CD101+ T cell	MCTP2	on
IGLV2-11	2.33E-81	0.284356733	0.12	0.006	1.21E-76	CD8+ TIM3+ CD101+ T cell	IGLV2-11	on
RORA.2	2.69E-81	1.339922129	0.569	0.11	1.39E-76	CD8+ TIM3+ CD101+ T cell	RORA	on
RAC2.4	4.10E-81	1.654611143	0.88	0.287	2.13E-76	CD8+ TIM3+ CD101+ T cell	RAC2	on
PIP4K2A.1	7.28E-81	1.247871613	0.701	0.167	3.77E-76	CD8+ TIM3+ CD101+ T cell	PIP4K2A	on
GRAP2.3	1.46E-80	0.6059361	0.341	0.041	7.55E-76	CD8+ TIM3+ CD101+ T cell	GRAP2	on
JAKMIP1	6.95E-80	0.392754748	0.228	0.02	3.60E-75	CD8+ TIM3+ CD101+ T cell	JAKMIP1	on
PSD4	8.66E-80	0.558965065	0.389	0.055	4.49E-75	CD8+ TIM3+ CD101+ T cell	PSD4	on
ARHGEF1.4	6.44E-79	1.550720432	0.766	0.229	3.33E-74	CD8+ TIM3+ CD101+ T cell	ARHGEF1	on
FAM117A	6.97E-79	0.53720604	0.305	0.035	3.61E-74	CD8+ TIM3+ CD101+ T cell	FAM117A	on
EPB41.4	1.21E-78	0.92673166	0.581	0.116	6.26E-74	CD8+ TIM3+ CD101+ T cell	EPB41	on
KIF21B	8.98E-77	0.569820747	0.335	0.043	4.65E-72	CD8+ TIM3+ CD101+ T cell	KIF21B	on
ICAM3.4	1.30E-75	0.913918857	0.665	0.154	6.76E-71	CD8+ TIM3+ CD101+ T cell	ICAM3	on
IRF4.2	1.41E-75	0.873003823	0.269	0.029	7.31E-71	CD8+ TIM3+ CD101+ T cell	IRF4	on
ABCC1	2.31E-75	0.65991493	0.371	0.054	1.20E-70	CD8+ TIM3+ CD101+ T cell	ABCC1	on
RHOH.4	2.41E-75	1.179995241	0.617	0.134	1.25E-70	CD8+ TIM3+ CD101+ T cell	RHOH	on
RPS15A.4	6.54E-75	2.023675369	0.952	0.799	3.39E-70	CD8+ TIM3+ CD101+ T cell	RPS15A	on
NLRC5.2	7.40E-75	0.743357907	0.437	0.071	3.83E-70	CD8+ TIM3+ CD101+ T cell	NLRC5	on
C16orf54.1	3.00E-74	0.50838693	0.287	0.032	1.55E-69	CD8+ TIM3+ CD101+ T cell	C16orf54	on
HIST1H4F	3.70E-74	0.396647443	0.126	0.007	1.92E-69	CD8+ TIM3+ CD101+ T cell	HIST1H4F	on
KLRC3	4.06E-73	0.428017965	0.114	0.006	2.10E-68	CD8+ TIM3+ CD101+ T cell	KLRC3	on
HLA-C.4	8.28E-73	1.727632043	0.97	0.824	4.29E-68	CD8+ TIM3+ CD101+ T cell	HLA-C	on
IL2RG.3	9.63E-73	1.287807381	0.808	0.227	4.99E-68	CD8+ TIM3+ CD101+ T cell	IL2RG	on
RPS10.2	1.34E-72	1.992696162	0.946	0.6	6.94E-68	CD8+ TIM3+ CD101+ T cell	RPS10	on
CYTIP.4	3.11E-72	1.237317874	0.749	0.2	1.61E-67	CD8+ TIM3+ CD101+ T cell	CYTIP	on
PRKCQ	6.54E-72	0.394268277	0.263	0.028	3.39E-67	CD8+ TIM3+ CD101+ T cell	PRKCQ	on
LINC00861.3	9.40E-72	0.68271737	0.293	0.034	4.87E-67	CD8+ TIM3+ CD101+ T cell	LINC00861	on
UTY	1.16E-71	0.666884153	0.341	0.047	5.99E-67	CD8+ TIM3+ CD101+ T cell	UTY	on
SAMD3.3	1.40E-71	0.754965876	0.407	0.061	7.27E-67	CD8+ TIM3+ CD101+ T cell	SAMD3	on
NFATC3	2.31E-71	0.895881149	0.509	0.103	1.19E-66	CD8+ TIM3+ CD101+ T cell	NFATC3	on
HELB.2	3.62E-71	0.638074292	0.395	0.062	1.87E-66	CD8+ TIM3+ CD101+ T cell	HELB	on
LINC-PINT.3	4.53E-71	1.262285358	0.623	0.15	2.35E-66	CD8+ TIM3+ CD101+ T cell	LINC-PINT	on
GPRIN3.3	5.33E-71	1.41981285	0.689	0.182	2.76E-66	CD8+ TIM3+ CD101+ T cell	GPRIN3	on
PITPNC1.2	9.25E-71	0.831840101	0.503	0.098	4.79E-66	CD8+ TIM3+ CD101+ T cell	PITPNC1	on
ITGAL.3	1.05E-70	0.813128165	0.479	0.087	5.44E-66	CD8+ TIM3+ CD101+ T cell	ITGAL	on
PPP6R1.1	1.09E-70	0.829818151	0.473	0.09	5.62E-66	CD8+ TIM3+ CD101+ T cell	PPP6R1	on
PARP8.3	9.17E-70	1.07565148	0.575	0.128	4.75E-65	CD8+ TIM3+ CD101+ T cell	PARP8	on
AC241585.2	1.27E-69	0.340689598	0.18	0.015	6.58E-65	CD8+ TIM3+ CD101+ T cell	AC241585.2	on
GLTSCR2.2	1.45E-69	1.167553498	0.695	0.189	7.49E-65	CD8+ TIM3+ CD101+ T cell	GLTSCR2	on
RNF125.2	1.24E-68	0.994356137	0.431	0.074	6.43E-64	CD8+ TIM3+ CD101+ T cell	RNF125	on
TTN	1.79E-68	1.188030618	0.347	0.05	9.26E-64	CD8+ TIM3+ CD101+ T cell	TTN	on
INPP4B.1	1.93E-68	0.882268431	0.479	0.091	9.97E-64	CD8+ TIM3+ CD101+ T cell	INPP4B	on
GZMB.4	4.58E-68	1.494609601	0.497	0.095	2.37E-63	CD8+ TIM3+ CD101+ T cell	GZMB	on
PRKCB.2	7.94E-68	1.035407224	0.521	0.108	4.11E-63	CD8+ TIM3+ CD101+ T cell	PRKCB	on
CD2.4	1.07E-67	0.775171462	0.743	0.175	5.53E-63	CD8+ TIM3+ CD101+ T cell	CD2	on
RAB37	2.21E-67	0.384645379	0.216	0.021	1.14E-62	CD8+ TIM3+ CD101+ T cell	RAB37	on
TGFBR3	2.26E-67	0.831412443	0.329	0.047	1.17E-62	CD8+ TIM3+ CD101+ T cell	TGFBR3	on
SLFN5.3	2.29E-67	1.02209674	0.629	0.155	1.18E-62	CD8+ TIM3+ CD101+ T cell	SLFN5	on
UNC13D	2.57E-67	0.552107302	0.335	0.047	1.33E-62	CD8+ TIM3+ CD101+ T cell	UNC13D	on
FAM160B1	4.08E-67	0.848626951	0.413	0.072	2.11E-62	CD8+ TIM3+ CD101+ T cell	FAM160B1	on
RP11-442H21.2	5.13E-67	0.441656774	0.162	0.012	2.66E-62	CD8+ TIM3+ CD101+ T cell	RP11-442H21.2	on
SUN2.2	5.50E-67	1.209681594	0.689	0.191	2.85E-62	CD8+ TIM3+ CD101+ T cell	SUN2	on
PIK3CG.1	6.83E-67	0.696730102	0.377	0.06	3.54E-62	CD8+ TIM3+ CD101+ T cell	PIK3CG	on
SIDT1.1	2.44E-66	0.381443101	0.216	0.021	1.26E-61	CD8+ TIM3+ CD101+ T cell	SIDT1	on
GBP5.3	3.43E-66	1.263201702	0.659	0.165	1.78E-61	CD8+ TIM3+ CD101+ T cell	GBP5	on
ERN1.3	5.74E-66	1.153114007	0.479	0.096	2.97E-61	CD8+ TIM3+ CD101+ T cell	ERN1	on
P2RY10.3	5.97E-66	0.402426409	0.311	0.04	3.09E-61	CD8+ TIM3+ CD101+ T cell	P2RY10	on
ITGA4.3	2.86E-65	1.255954776	0.671	0.188	1.48E-60	CD8+ TIM3+ CD101+ T cell	ITGA4	on
UBE2V1.1	3.34E-65	0.851892817	0.521	0.115	1.73E-60	CD8+ TIM3+ CD101+ T cell	UBE2V1	on
RNASEK.2	4.19E-65	1.047569697	0.719	0.197	2.17E-60	CD8+ TIM3+ CD101+ T cell	RNASEK	on
EEF1A1.2	5.86E-65	1.472752835	0.97	0.935	3.04E-60	CD8+ TIM3+ CD101+ T cell	EEF1A1	on
HLA-A.3	1.57E-64	1.669569916	0.958	0.815	8.14E-60	CD8+ TIM3+ CD101+ T cell	HLA-A	on
SLAMF1.2	1.72E-64	0.512974369	0.275	0.033	8.92E-60	CD8+ TIM3+ CD101+ T cell	SLAMF1	on
ATP5E.3	3.65E-64	1.480431376	0.916	0.359	1.89E-59	CD8+ TIM3+ CD101+ T cell	ATP5E	on
SIRPG.2	6.71E-64	0.483684725	0.281	0.035	3.48E-59	CD8+ TIM3+ CD101+ T cell	SIRPG	on
ATXN7	1.78E-63	0.922795932	0.455	0.09	9.20E-59	CD8+ TIM3+ CD101+ T cell	ATXN7	on
OASL.3	2.92E-63	0.922385092	0.485	0.097	1.51E-58	CD8+ TIM3+ CD101+ T cell	OASL	on
RPL36A.3	3.35E-63	1.379543471	0.838	0.308	1.73E-58	CD8+ TIM3+ CD101+ T cell	RPL36A	on
TRGV10	5.23E-63	0.428882434	0.126	0.008	2.71E-58	CD8+ TIM3+ CD101+ T cell	TRGV10	on
SEPT9.4	9.31E-63	1.422239574	0.778	0.296	4.82E-58	CD8+ TIM3+ CD101+ T cell	9-Sep	on
LSP1.4	9.85E-63	1.423236761	0.802	0.28	5.10E-58	CD8+ TIM3+ CD101+ T cell	LSP1	on
HNRNPUL2-BSCL2	1.11E-62	0.282954364	0.162	0.013	5.73E-58	CD8+ TIM3+ CD101+ T cell	HNRNPUL2-BSCL2	on
RP11-325F22.2	1.76E-62	0.50093373	0.186	0.017	9.10E-58	CD8+ TIM3+ CD101+ T cell	RP11-325F22.2	on
ANKRD44.4	1.83E-62	1.107500401	0.647	0.174	9.47E-58	CD8+ TIM3+ CD101+ T cell	ANKRD44	on
NCR1	1.84E-62	0.382749335	0.108	0.006	9.55E-58	CD8+ TIM3+ CD101+ T cell	NCR1	on
CD3D.4	2.89E-62	0.793824118	0.743	0.185	1.50E-57	CD8+ TIM3+ CD101+ T cell	CD3D	on
ZFYVE28	3.81E-62	0.504213821	0.263	0.033	1.97E-57	CD8+ TIM3+ CD101+ T cell	ZFYVE28	on
SH2D1A.3	4.00E-62	0.558673383	0.455	0.081	2.07E-57	CD8+ TIM3+ CD101+ T cell	SH2D1A	on
STK17B.4	4.72E-62	1.224031026	0.778	0.251	2.44E-57	CD8+ TIM3+ CD101+ T cell	STK17B	on
ZBP1	1.34E-61	0.431181337	0.246	0.028	6.92E-57	CD8+ TIM3+ CD101+ T cell	ZBP1	on
GNB2L1.3	2.87E-61	1.468760192	0.892	0.37	1.49E-56	CD8+ TIM3+ CD101+ T cell	GNB2L1	on
TRAF3IP3.3	3.93E-61	0.807622458	0.539	0.117	2.03E-56	CD8+ TIM3+ CD101+ T cell	TRAF3IP3	on
MFSD14A	4.89E-61	0.650580477	0.401	0.073	2.53E-56	CD8+ TIM3+ CD101+ T cell	MFSD14A	on
RPL28.4	6.28E-61	1.470968939	0.94	0.874	3.25E-56	CD8+ TIM3+ CD101+ T cell	RPL28	on
MCOLN2.1	8.11E-61	0.433626691	0.257	0.032	4.20E-56	CD8+ TIM3+ CD101+ T cell	MCOLN2	on
RUNX3.3	1.06E-60	0.870077738	0.509	0.107	5.48E-56	CD8+ TIM3+ CD101+ T cell	RUNX3	on
RPS26.3	1.36E-60	1.617804743	0.91	0.792	7.03E-56	CD8+ TIM3+ CD101+ T cell	RPS26	on
LRBA.3	1.48E-60	0.745975815	0.509	0.114	7.65E-56	CD8+ TIM3+ CD101+ T cell	LRBA	on
SFI1	3.90E-60	0.647610845	0.335	0.053	2.02E-55	CD8+ TIM3+ CD101+ T cell	SFI1	on
RP11-356I2.4	5.01E-60	0.463721232	0.198	0.02	2.60E-55	CD8+ TIM3+ CD101+ T cell	RP11-356I2.4	on
SLC7A5.3	5.58E-60	1.544032571	0.611	0.169	2.89E-55	CD8+ TIM3+ CD101+ T cell	SLC7A5	on
CST7.4	1.04E-59	1.120832096	0.731	0.2	5.39E-55	CD8+ TIM3+ CD101+ T cell	CST7	on
KIAA1551.4	1.45E-59	1.33156526	0.719	0.226	7.52E-55	CD8+ TIM3+ CD101+ T cell	KIAA1551	on
ZFP36L2.3	1.64E-59	1.995618608	0.886	0.446	8.50E-55	CD8+ TIM3+ CD101+ T cell	ZFP36L2	on
ATP5B.3	5.94E-59	1.049496477	0.82	0.269	3.07E-54	CD8+ TIM3+ CD101+ T cell	ATP5B	on
EVL.4	8.21E-59	1.24623489	0.838	0.329	4.25E-54	CD8+ TIM3+ CD101+ T cell	EVL	on
PTPRC.3	1.18E-58	1.442758916	0.922	0.441	6.11E-54	CD8+ TIM3+ CD101+ T cell	PTPRC	on
ARHGAP30.3	1.54E-58	0.923687175	0.611	0.16	7.96E-54	CD8+ TIM3+ CD101+ T cell	ARHGAP30	on
RPS12.4	4.80E-58	1.483886354	0.952	0.87	2.49E-53	CD8+ TIM3+ CD101+ T cell	RPS12	on
GZMA.4	1.56E-57	1.213831397	0.701	0.195	8.08E-53	CD8+ TIM3+ CD101+ T cell	GZMA	on
CNN2.4	1.56E-57	1.366676329	0.749	0.272	8.10E-53	CD8+ TIM3+ CD101+ T cell	CNN2	on
NELL2	2.26E-57	0.579436011	0.281	0.039	1.17E-52	CD8+ TIM3+ CD101+ T cell	NELL2	on
PIK3IP1.3	3.03E-57	0.866581436	0.515	0.117	1.57E-52	CD8+ TIM3+ CD101+ T cell	PIK3IP1	on
LINC00152.1	3.19E-57	1.135020982	0.491	0.114	1.65E-52	CD8+ TIM3+ CD101+ T cell	LINC00152	on
IL21R.2	5.05E-57	0.606751055	0.311	0.047	2.62E-52	CD8+ TIM3+ CD101+ T cell	IL21R	on
CERK	5.88E-57	0.817054468	0.497	0.116	3.04E-52	CD8+ TIM3+ CD101+ T cell	CERK	on
SIT1.3	6.10E-57	0.49581197	0.365	0.06	3.16E-52	CD8+ TIM3+ CD101+ T cell	SIT1	on
ARHGAP4.3	6.67E-57	0.88639158	0.557	0.138	3.45E-52	CD8+ TIM3+ CD101+ T cell	ARHGAP4	on
RASSF5.4	7.91E-57	0.959117241	0.629	0.167	4.10E-52	CD8+ TIM3+ CD101+ T cell	RASSF5	on
TESPA1.1	1.01E-56	0.430260992	0.263	0.034	5.22E-52	CD8+ TIM3+ CD101+ T cell	TESPA1	on
MBP.3	1.07E-56	0.309526134	0.725	0.217	5.53E-52	CD8+ TIM3+ CD101+ T cell	MBP	on
EIF4E3	1.40E-56	0.646380694	0.317	0.05	7.28E-52	CD8+ TIM3+ CD101+ T cell	EIF4E3	on
ATP5L.2	1.50E-56	1.255116214	0.844	0.31	7.77E-52	CD8+ TIM3+ CD101+ T cell	ATP5L	on
LY9.2	2.83E-56	0.394576051	0.257	0.033	1.47E-51	CD8+ TIM3+ CD101+ T cell	LY9	on
FGD3.2	3.89E-56	0.564770128	0.341	0.056	2.02E-51	CD8+ TIM3+ CD101+ T cell	FGD3	on
FASLG.1	6.45E-56	0.481199469	0.216	0.024	3.34E-51	CD8+ TIM3+ CD101+ T cell	FASLG	on
MYO1G.2	9.95E-56	0.706181933	0.449	0.092	5.15E-51	CD8+ TIM3+ CD101+ T cell	MYO1G	on
STK24	1.29E-55	1.004759784	0.593	0.171	6.70E-51	CD8+ TIM3+ CD101+ T cell	STK24	on
RCSD1.1	1.71E-55	1.00349908	0.551	0.139	8.84E-51	CD8+ TIM3+ CD101+ T cell	RCSD1	on
LIMD2.4	1.76E-55	1.187976181	0.778	0.29	9.10E-51	CD8+ TIM3+ CD101+ T cell	LIMD2	on
TRAPPC10.2	2.04E-55	0.812405115	0.503	0.12	1.06E-50	CD8+ TIM3+ CD101+ T cell	TRAPPC10	on
RPS28.3	2.70E-55	1.140816625	0.964	0.884	1.40E-50	CD8+ TIM3+ CD101+ T cell	RPS28	on
MZB1.1	3.15E-55	0.580652709	0.168	0.016	1.63E-50	CD8+ TIM3+ CD101+ T cell	MZB1	on
KIR2DL4	7.56E-55	0.680109238	0.12	0.008	3.92E-50	CD8+ TIM3+ CD101+ T cell	KIR2DL4	on
HAUS3.2	1.06E-54	0.769133707	0.431	0.09	5.48E-50	CD8+ TIM3+ CD101+ T cell	HAUS3	on
GRK6.1	2.62E-54	0.638123903	0.407	0.082	1.36E-49	CD8+ TIM3+ CD101+ T cell	GRK6	on
C11orf98	6.45E-54	0.719786448	0.353	0.063	3.34E-49	CD8+ TIM3+ CD101+ T cell	C11orf98	on
RPL10.2	2.68E-53	1.243766562	0.964	0.923	1.39E-48	CD8+ TIM3+ CD101+ T cell	RPL10	on
C9orf142	3.29E-53	0.938996979	0.563	0.154	1.70E-48	CD8+ TIM3+ CD101+ T cell	C9orf142	on
FMNL1.3	8.24E-53	0.910487012	0.587	0.157	4.27E-48	CD8+ TIM3+ CD101+ T cell	FMNL1	on
CCDC64	1.23E-52	0.360062287	0.156	0.014	6.36E-48	CD8+ TIM3+ CD101+ T cell	CCDC64	on
ARAP2.3	2.00E-52	0.86137829	0.539	0.138	1.03E-47	CD8+ TIM3+ CD101+ T cell	ARAP2	on
CD48.4	2.03E-52	0.712796937	0.683	0.189	1.05E-47	CD8+ TIM3+ CD101+ T cell	CD48	on
CSK.2	4.09E-52	0.92254583	0.647	0.201	2.12E-47	CD8+ TIM3+ CD101+ T cell	CSK	on
TSEN54.2	4.31E-52	0.776920659	0.443	0.097	2.23E-47	CD8+ TIM3+ CD101+ T cell	TSEN54	on
DUSP2.4	9.16E-52	1.868721498	0.737	0.28	4.74E-47	CD8+ TIM3+ CD101+ T cell	DUSP2	on
PLCG1	9.18E-52	0.713399099	0.407	0.086	4.76E-47	CD8+ TIM3+ CD101+ T cell	PLCG1	on
GBP4.3	1.07E-51	0.852370726	0.533	0.134	5.56E-47	CD8+ TIM3+ CD101+ T cell	GBP4	on
POLD4.1	1.16E-51	0.799110245	0.479	0.115	6.00E-47	CD8+ TIM3+ CD101+ T cell	POLD4	on
SEPT6.3	1.59E-51	0.965894264	0.689	0.227	8.25E-47	CD8+ TIM3+ CD101+ T cell	6-Sep	on
KLF13.1	3.17E-51	1.014858451	0.593	0.173	1.64E-46	CD8+ TIM3+ CD101+ T cell	KLF13	on
PTPN7.3	3.37E-51	0.83743436	0.503	0.12	1.75E-46	CD8+ TIM3+ CD101+ T cell	PTPN7	on
CDK17	3.83E-51	0.797207717	0.575	0.161	1.98E-46	CD8+ TIM3+ CD101+ T cell	CDK17	on
HIST1H1D.3	9.03E-51	0.900047594	0.443	0.098	4.68E-46	CD8+ TIM3+ CD101+ T cell	HIST1H1D	on
PRKX.2	1.13E-50	0.827611072	0.455	0.105	5.85E-46	CD8+ TIM3+ CD101+ T cell	PRKX	on
LCP1.3	1.30E-50	1.248010902	0.862	0.364	6.75E-46	CD8+ TIM3+ CD101+ T cell	LCP1	on
SQRDL	1.32E-50	0.677204966	0.365	0.071	6.83E-46	CD8+ TIM3+ CD101+ T cell	SQRDL	on
OTULIN.2	3.69E-50	0.918734055	0.503	0.13	1.91E-45	CD8+ TIM3+ CD101+ T cell	OTULIN	on
PTK2B.2	5.28E-50	0.737333627	0.467	0.111	2.74E-45	CD8+ TIM3+ CD101+ T cell	PTK2B	on
TNFRSF14.2	1.38E-49	0.831336877	0.581	0.17	7.14E-45	CD8+ TIM3+ CD101+ T cell	TNFRSF14	on
TMEM256-PLSCR3	1.62E-49	0.376348243	0.222	0.029	8.37E-45	CD8+ TIM3+ CD101+ T cell	TMEM256-PLSCR3	on
PDE4D.2	2.30E-49	1.150121785	0.599	0.187	1.19E-44	CD8+ TIM3+ CD101+ T cell	PDE4D	on
RPS8.2	5.04E-49	1.188514331	0.952	0.86	2.61E-44	CD8+ TIM3+ CD101+ T cell	RPS8	on
ARHGAP15.3	6.75E-49	0.852711537	0.587	0.164	3.50E-44	CD8+ TIM3+ CD101+ T cell	ARHGAP15	on
SLC9A3R1.3	9.24E-49	0.996371164	0.635	0.201	4.78E-44	CD8+ TIM3+ CD101+ T cell	SLC9A3R1	on
ABHD17A.1	1.08E-48	1.044485386	0.719	0.266	5.59E-44	CD8+ TIM3+ CD101+ T cell	ABHD17A	on
STAT5A	1.17E-48	0.635455322	0.377	0.077	6.06E-44	CD8+ TIM3+ CD101+ T cell	STAT5A	on
PTPRJ	1.45E-48	0.78872981	0.479	0.121	7.50E-44	CD8+ TIM3+ CD101+ T cell	PTPRJ	on
LDB1	1.61E-48	0.497648769	0.359	0.071	8.34E-44	CD8+ TIM3+ CD101+ T cell	LDB1	on
HIST1H2AM	2.07E-48	0.360154485	0.18	0.02	1.07E-43	CD8+ TIM3+ CD101+ T cell	HIST1H2AM	on
GABARAP.4	2.26E-48	0.942629983	0.784	0.26	1.17E-43	CD8+ TIM3+ CD101+ T cell	GABARAP	on
RNF213.4	2.60E-48	1.591156699	0.808	0.397	1.35E-43	CD8+ TIM3+ CD101+ T cell	RNF213	on
IL10RA.3	3.11E-48	0.922527047	0.599	0.173	1.61E-43	CD8+ TIM3+ CD101+ T cell	IL10RA	on
RFTN1.2	4.94E-48	0.867333128	0.485	0.124	2.56E-43	CD8+ TIM3+ CD101+ T cell	RFTN1	on
TATDN2	5.78E-48	0.622916573	0.323	0.06	3.00E-43	CD8+ TIM3+ CD101+ T cell	TATDN2	on
GLCCI1	6.40E-48	0.707829082	0.371	0.076	3.32E-43	CD8+ TIM3+ CD101+ T cell	GLCCI1	on
CCDC69.2	1.28E-47	0.536709622	0.395	0.083	6.60E-43	CD8+ TIM3+ CD101+ T cell	CCDC69	on
LCP2.3	1.32E-47	1.0312211	0.766	0.274	6.85E-43	CD8+ TIM3+ CD101+ T cell	LCP2	on
OGT.1	1.73E-47	1.109791386	0.635	0.216	8.97E-43	CD8+ TIM3+ CD101+ T cell	OGT	on
FTL.4	2.48E-47	-2.114356758	0.934	0.967	1.29E-42	CD8+ TIM3+ CD101+ T cell	FTL	off
MPZL3	2.65E-47	0.356121807	0.186	0.021	1.37E-42	CD8+ TIM3+ CD101+ T cell	MPZL3	on
AC133644.2	2.88E-47	0.497197857	0.168	0.018	1.49E-42	CD8+ TIM3+ CD101+ T cell	AC133644.2	on
SEL1L3.1	2.95E-47	0.678879056	0.389	0.084	1.53E-42	CD8+ TIM3+ CD101+ T cell	SEL1L3	on
SH3BP1.2	6.26E-47	0.637297352	0.449	0.107	3.24E-42	CD8+ TIM3+ CD101+ T cell	SH3BP1	on
PREX1	8.06E-47	0.941394519	0.647	0.211	4.18E-42	CD8+ TIM3+ CD101+ T cell	PREX1	on
ADAM8.1	1.29E-46	0.502338849	0.371	0.075	6.69E-42	CD8+ TIM3+ CD101+ T cell	ADAM8	on
PACS1	1.32E-46	0.732898817	0.467	0.12	6.84E-42	CD8+ TIM3+ CD101+ T cell	PACS1	on
BATF.2	1.37E-46	0.456462023	0.323	0.058	7.09E-42	CD8+ TIM3+ CD101+ T cell	BATF	on
OXNAD1.3	1.64E-46	0.595852491	0.419	0.093	8.51E-42	CD8+ TIM3+ CD101+ T cell	OXNAD1	on
ZDHHC18	1.90E-46	0.536542074	0.305	0.056	9.82E-42	CD8+ TIM3+ CD101+ T cell	ZDHHC18	on
MT-ND4.2	2.62E-46	-2.242807369	0.79	0.91	1.36E-41	CD8+ TIM3+ CD101+ T cell	MT-ND4	off
SEMA4D.3	3.53E-46	0.863594696	0.479	0.12	1.83E-41	CD8+ TIM3+ CD101+ T cell	SEMA4D	on
RGS14	3.67E-46	0.552508659	0.323	0.061	1.90E-41	CD8+ TIM3+ CD101+ T cell	RGS14	on
ANKHD1	4.12E-46	0.561858	0.395	0.087	2.14E-41	CD8+ TIM3+ CD101+ T cell	ANKHD1	on
RPL7A.1	6.34E-46	1.068659715	0.934	0.832	3.28E-41	CD8+ TIM3+ CD101+ T cell	RPL7A	on
SYTL3.3	8.27E-46	0.985264684	0.473	0.118	4.28E-41	CD8+ TIM3+ CD101+ T cell	SYTL3	on
RPL19.4	1.06E-45	1.020727032	0.946	0.885	5.51E-41	CD8+ TIM3+ CD101+ T cell	RPL19	on
HLA-B.3	1.36E-45	1.049817012	0.976	0.872	7.02E-41	CD8+ TIM3+ CD101+ T cell	HLA-B	on
RPS4Y1.3	1.43E-45	1.17798871	0.784	0.3	7.41E-41	CD8+ TIM3+ CD101+ T cell	RPS4Y1	on
TAF10.2	1.51E-45	0.990006171	0.665	0.231	7.84E-41	CD8+ TIM3+ CD101+ T cell	TAF10	on
RPL26.2	1.60E-45	1.366464119	0.898	0.742	8.27E-41	CD8+ TIM3+ CD101+ T cell	RPL26	on
HPGD	1.61E-45	0.774783486	0.18	0.021	8.36E-41	CD8+ TIM3+ CD101+ T cell	HPGD	on
GIMAP1.3	1.67E-45	0.683455632	0.401	0.087	8.66E-41	CD8+ TIM3+ CD101+ T cell	GIMAP1	on
PAG1	4.29E-45	0.884307359	0.563	0.168	2.22E-40	CD8+ TIM3+ CD101+ T cell	PAG1	on
RPL39.3	4.97E-45	1.080539726	0.958	0.862	2.57E-40	CD8+ TIM3+ CD101+ T cell	RPL39	on
ADAM19.1	5.24E-45	0.855217987	0.317	0.062	2.71E-40	CD8+ TIM3+ CD101+ T cell	ADAM19	on
C18orf8	5.58E-45	0.389110544	0.251	0.04	2.89E-40	CD8+ TIM3+ CD101+ T cell	C18orf8	on
MYH9.2	8.04E-45	1.564236154	0.808	0.427	4.17E-40	CD8+ TIM3+ CD101+ T cell	MYH9	on
SLAMF6.1	1.31E-44	0.255229632	0.204	0.026	6.77E-40	CD8+ TIM3+ CD101+ T cell	SLAMF6	on
SELPLG.2	1.70E-44	0.739338436	0.605	0.178	8.82E-40	CD8+ TIM3+ CD101+ T cell	SELPLG	on
CBX4	2.35E-44	0.714960058	0.413	0.097	1.22E-39	CD8+ TIM3+ CD101+ T cell	CBX4	on
AHNAK.4	2.64E-44	1.508408873	0.802	0.392	1.37E-39	CD8+ TIM3+ CD101+ T cell	AHNAK	on
DIAPH1.3	6.06E-44	0.971098871	0.587	0.194	3.14E-39	CD8+ TIM3+ CD101+ T cell	DIAPH1	on
RABGAP1L.4	6.07E-44	0.888080671	0.629	0.211	3.15E-39	CD8+ TIM3+ CD101+ T cell	RABGAP1L	on
CTB-43P18.1	6.29E-44	0.253603394	0.12	0.01	3.26E-39	CD8+ TIM3+ CD101+ T cell	CTB-43P18.1	on
TRAT1.3	6.86E-44	0.42424795	0.287	0.048	3.55E-39	CD8+ TIM3+ CD101+ T cell	TRAT1	on
GIMAP7.4	1.11E-43	0.596873804	0.611	0.173	5.77E-39	CD8+ TIM3+ CD101+ T cell	GIMAP7	on
ATP5G2.3	1.50E-43	1.082952272	0.844	0.334	7.75E-39	CD8+ TIM3+ CD101+ T cell	ATP5G2	on
ASB2	1.74E-43	0.36095487	0.15	0.016	9.02E-39	CD8+ TIM3+ CD101+ T cell	ASB2	on
TGFB1.2	2.01E-43	1.434444214	0.766	0.359	1.04E-38	CD8+ TIM3+ CD101+ T cell	TGFB1	on
GPR18	2.13E-43	0.334255761	0.192	0.024	1.11E-38	CD8+ TIM3+ CD101+ T cell	GPR18	on
EOMES.1	2.20E-43	0.469348819	0.216	0.03	1.14E-38	CD8+ TIM3+ CD101+ T cell	EOMES	on
RBM4	3.65E-43	0.751029303	0.467	0.123	1.89E-38	CD8+ TIM3+ CD101+ T cell	RBM4	on
LINC00649	5.29E-43	0.406809358	0.174	0.021	2.74E-38	CD8+ TIM3+ CD101+ T cell	LINC00649	on
RNF31	5.76E-43	0.269427067	0.15	0.016	2.98E-38	CD8+ TIM3+ CD101+ T cell	RNF31	on
RPS7.2	6.16E-43	0.980662038	0.94	0.855	3.19E-38	CD8+ TIM3+ CD101+ T cell	RPS7	on
CDKN1B.3	8.90E-43	1.140804225	0.683	0.267	4.61E-38	CD8+ TIM3+ CD101+ T cell	CDKN1B	on
TTC39C.2	1.30E-42	0.773759759	0.419	0.105	6.71E-38	CD8+ TIM3+ CD101+ T cell	TTC39C	on
MFNG	1.32E-42	0.479776391	0.377	0.082	6.82E-38	CD8+ TIM3+ CD101+ T cell	MFNG	on
CXCR4.3	1.41E-42	1.474411578	0.743	0.304	7.32E-38	CD8+ TIM3+ CD101+ T cell	CXCR4	on
RASA2.3	1.79E-42	0.681652443	0.503	0.141	9.27E-38	CD8+ TIM3+ CD101+ T cell	RASA2	on
USP20	1.94E-42	0.395095781	0.257	0.043	1.00E-37	CD8+ TIM3+ CD101+ T cell	USP20	on
PCNX.1	2.01E-42	0.779140765	0.413	0.101	1.04E-37	CD8+ TIM3+ CD101+ T cell	PCNX	on
KDM4C	2.19E-42	0.453534234	0.359	0.078	1.13E-37	CD8+ TIM3+ CD101+ T cell	KDM4C	on
WIPF1.3	2.53E-42	1.200562414	0.76	0.351	1.31E-37	CD8+ TIM3+ CD101+ T cell	WIPF1	on
GALM	2.82E-42	0.856368236	0.437	0.112	1.46E-37	CD8+ TIM3+ CD101+ T cell	GALM	on
DOCK8.3	3.01E-42	0.858538138	0.635	0.205	1.56E-37	CD8+ TIM3+ CD101+ T cell	DOCK8	on
GZMK.4	3.49E-42	0.915855846	0.455	0.109	1.81E-37	CD8+ TIM3+ CD101+ T cell	GZMK	on
EMB.3	3.79E-42	0.772806882	0.611	0.196	1.96E-37	CD8+ TIM3+ CD101+ T cell	EMB	on
CARD11	4.24E-42	0.473625704	0.251	0.041	2.20E-37	CD8+ TIM3+ CD101+ T cell	CARD11	on
STK17A.3	4.52E-42	1.110284337	0.778	0.342	2.34E-37	CD8+ TIM3+ CD101+ T cell	STK17A	on
SMCHD1.4	4.55E-42	1.101221608	0.743	0.306	2.36E-37	CD8+ TIM3+ CD101+ T cell	SMCHD1	on
COTL1	5.95E-42	1.629922172	0.772	0.406	3.08E-37	CD8+ TIM3+ CD101+ T cell	COTL1	on
GPR171.3	6.70E-42	0.272589652	0.257	0.041	3.47E-37	CD8+ TIM3+ CD101+ T cell	GPR171	on
TRGV9	7.11E-42	0.371703445	0.132	0.013	3.68E-37	CD8+ TIM3+ CD101+ T cell	TRGV9	on
STK4.4	8.88E-42	1.01278742	0.766	0.325	4.60E-37	CD8+ TIM3+ CD101+ T cell	STK4	on
TOX2	1.18E-41	0.482414748	0.18	0.023	6.13E-37	CD8+ TIM3+ CD101+ T cell	TOX2	on
CDC42SE2.2	1.20E-41	0.784491856	0.641	0.218	6.19E-37	CD8+ TIM3+ CD101+ T cell	CDC42SE2	on
CD37.4	1.32E-41	0.961531751	0.784	0.305	6.82E-37	CD8+ TIM3+ CD101+ T cell	CD37	on
MTFP1	1.44E-41	0.382676714	0.246	0.04	7.44E-37	CD8+ TIM3+ CD101+ T cell	MTFP1	on
RAB11FIP1.3	1.50E-41	0.692724803	0.449	0.117	7.78E-37	CD8+ TIM3+ CD101+ T cell	RAB11FIP1	on
IL18R1	2.37E-41	0.348264493	0.204	0.028	1.23E-36	CD8+ TIM3+ CD101+ T cell	IL18R1	on
NME2.4	2.78E-41	0.691527068	0.599	0.169	1.44E-36	CD8+ TIM3+ CD101+ T cell	NME2	on
ZC3H12D	3.13E-41	0.293832779	0.168	0.02	1.62E-36	CD8+ TIM3+ CD101+ T cell	ZC3H12D	on
CCL5.4	3.70E-41	0.85196112	0.784	0.297	1.92E-36	CD8+ TIM3+ CD101+ T cell	CCL5	on
INPP4A.1	7.52E-41	0.750452081	0.419	0.107	3.90E-36	CD8+ TIM3+ CD101+ T cell	INPP4A	on
NCF1.1	8.36E-41	0.703562978	0.347	0.076	4.33E-36	CD8+ TIM3+ CD101+ T cell	NCF1	on
RBL2.2	1.08E-40	0.902767352	0.623	0.224	5.61E-36	CD8+ TIM3+ CD101+ T cell	RBL2	on
KLRB1.3	1.31E-40	0.72511622	0.353	0.073	6.79E-36	CD8+ TIM3+ CD101+ T cell	KLRB1	on
PTGER4.2	1.58E-40	0.984770261	0.545	0.163	8.17E-36	CD8+ TIM3+ CD101+ T cell	PTGER4	on
ERCC5	1.60E-40	0.612446479	0.329	0.07	8.29E-36	CD8+ TIM3+ CD101+ T cell	ERCC5	on
AIM1	1.89E-40	0.709253232	0.281	0.053	9.79E-36	CD8+ TIM3+ CD101+ T cell	AIM1	on
C19orf43.1	2.01E-40	0.852898509	0.725	0.266	1.04E-35	CD8+ TIM3+ CD101+ T cell	C19orf43	on
TCF7.1	2.55E-40	0.855488441	0.275	0.051	1.32E-35	CD8+ TIM3+ CD101+ T cell	TCF7	on
SYTL2.2	2.84E-40	0.832402762	0.467	0.127	1.47E-35	CD8+ TIM3+ CD101+ T cell	SYTL2	on
DOK2.4	2.86E-40	0.533156186	0.545	0.152	1.48E-35	CD8+ TIM3+ CD101+ T cell	DOK2	on
IL27RA.2	2.92E-40	0.449438408	0.323	0.066	1.51E-35	CD8+ TIM3+ CD101+ T cell	IL27RA	on
FAM159A	5.75E-40	0.312092451	0.144	0.016	2.98E-35	CD8+ TIM3+ CD101+ T cell	FAM159A	on
HIST1H4J	6.65E-40	0.514035997	0.257	0.045	3.44E-35	CD8+ TIM3+ CD101+ T cell	HIST1H4J	on
TNFAIP3.3	9.18E-40	1.526675617	0.79	0.364	4.76E-35	CD8+ TIM3+ CD101+ T cell	TNFAIP3	on
STK39	1.14E-39	0.719981825	0.407	0.104	5.93E-35	CD8+ TIM3+ CD101+ T cell	STK39	on
SNX20	1.21E-39	0.466007597	0.269	0.049	6.28E-35	CD8+ TIM3+ CD101+ T cell	SNX20	on
PBX4	1.28E-39	0.34806753	0.198	0.028	6.62E-35	CD8+ TIM3+ CD101+ T cell	PBX4	on
AES.3	1.35E-39	1.172049774	0.76	0.386	6.98E-35	CD8+ TIM3+ CD101+ T cell	AES	on
DUSP4.2	1.35E-39	1.53818456	0.575	0.205	7.02E-35	CD8+ TIM3+ CD101+ T cell	DUSP4	on
WAS.3	1.39E-39	0.714931575	0.605	0.195	7.21E-35	CD8+ TIM3+ CD101+ T cell	WAS	on
IRF1.4	1.65E-39	1.176054022	0.766	0.337	8.54E-35	CD8+ TIM3+ CD101+ T cell	IRF1	on
WHSC1L1.1	1.76E-39	0.860268239	0.605	0.203	9.11E-35	CD8+ TIM3+ CD101+ T cell	WHSC1L1	on
ACSL5	2.26E-39	0.438220264	0.317	0.065	1.17E-34	CD8+ TIM3+ CD101+ T cell	ACSL5	on
CLIC3.3	2.62E-39	0.546665071	0.341	0.072	1.35E-34	CD8+ TIM3+ CD101+ T cell	CLIC3	on
CDR2	2.86E-39	0.811380425	0.341	0.078	1.48E-34	CD8+ TIM3+ CD101+ T cell	CDR2	on
CCDC109B	2.96E-39	0.653657905	0.389	0.096	1.53E-34	CD8+ TIM3+ CD101+ T cell	CCDC109B	on
TNFRSF25.1	3.34E-39	0.392560679	0.24	0.039	1.73E-34	CD8+ TIM3+ CD101+ T cell	TNFRSF25	on
TPT1.2	4.61E-39	0.959181151	0.97	0.902	2.39E-34	CD8+ TIM3+ CD101+ T cell	TPT1	on
HIST1H1E.2	4.67E-39	1.076207524	0.617	0.217	2.42E-34	CD8+ TIM3+ CD101+ T cell	HIST1H1E	on
CD8A.3	6.63E-39	1.551531666	0.323	0.071	3.43E-34	CD8+ TIM3+ CD101+ T cell	CD8A	on
SYNRG.3	7.10E-39	0.912994388	0.587	0.206	3.68E-34	CD8+ TIM3+ CD101+ T cell	SYNRG	on
MMP25-AS1	7.14E-39	0.461667586	0.234	0.039	3.70E-34	CD8+ TIM3+ CD101+ T cell	MMP25-AS1	on
GPSM3.4	7.59E-39	0.835225575	0.695	0.258	3.93E-34	CD8+ TIM3+ CD101+ T cell	GPSM3	on
EIF3L.2	1.09E-38	0.79005809	0.617	0.217	5.64E-34	CD8+ TIM3+ CD101+ T cell	EIF3L	on
RPS25.4	1.23E-38	0.99118957	0.934	0.827	6.39E-34	CD8+ TIM3+ CD101+ T cell	RPS25	on
N4BP1.2	1.33E-38	0.687474864	0.479	0.142	6.89E-34	CD8+ TIM3+ CD101+ T cell	N4BP1	on
JADE2	1.57E-38	0.549414154	0.323	0.07	8.15E-34	CD8+ TIM3+ CD101+ T cell	JADE2	on
IPCEF1	1.73E-38	0.435913881	0.281	0.053	8.95E-34	CD8+ TIM3+ CD101+ T cell	IPCEF1	on
SRCAP	2.00E-38	0.393557037	0.204	0.031	1.03E-33	CD8+ TIM3+ CD101+ T cell	SRCAP	on
RPS21.4	2.14E-38	0.972065576	0.952	0.822	1.11E-33	CD8+ TIM3+ CD101+ T cell	RPS21	on
DGKA.1	2.24E-38	0.719812442	0.383	0.094	1.16E-33	CD8+ TIM3+ CD101+ T cell	DGKA	on
MT-RNR1.3	2.26E-38	-4.930812152	0.006	0.561	1.17E-33	CD8+ TIM3+ CD101+ T cell	MT-RNR1	off
MT-RNR2.2	3.22E-38	-5.091083025	0.006	0.558	1.67E-33	CD8+ TIM3+ CD101+ T cell	MT-RNR2	off
SLC2A4RG	3.40E-38	0.733086719	0.455	0.131	1.76E-33	CD8+ TIM3+ CD101+ T cell	SLC2A4RG	on
RP11-660L16.2	3.61E-38	0.259686265	0.15	0.018	1.87E-33	CD8+ TIM3+ CD101+ T cell	RP11-660L16.2	on
TAGAP.3	3.83E-38	0.988690412	0.575	0.185	1.98E-33	CD8+ TIM3+ CD101+ T cell	TAGAP	on
AP000769.1.2	3.91E-38	0.826378946	0.653	0.232	2.03E-33	CD8+ TIM3+ CD101+ T cell	AP000769.1	on
TCIRG1	4.03E-38	0.624246334	0.431	0.117	2.09E-33	CD8+ TIM3+ CD101+ T cell	TCIRG1	on
ARPC1B.2	4.24E-38	1.051604131	0.79	0.361	2.20E-33	CD8+ TIM3+ CD101+ T cell	ARPC1B	on
AGFG2	4.94E-38	0.391608394	0.204	0.031	2.56E-33	CD8+ TIM3+ CD101+ T cell	AGFG2	on
KRTCAP2.3	5.19E-38	0.714568431	0.671	0.227	2.69E-33	CD8+ TIM3+ CD101+ T cell	KRTCAP2	on
RP5-940J5.9	7.29E-38	0.344673839	0.192	0.028	3.78E-33	CD8+ TIM3+ CD101+ T cell	RP5-940J5.9	on
APOL6.3	7.93E-38	0.710634021	0.527	0.165	4.11E-33	CD8+ TIM3+ CD101+ T cell	APOL6	on
USMG5.2	9.90E-38	0.728478694	0.659	0.232	5.13E-33	CD8+ TIM3+ CD101+ T cell	USMG5	on
RARRES3.4	1.30E-37	1.128539407	0.778	0.366	6.76E-33	CD8+ TIM3+ CD101+ T cell	RARRES3	on
ALDOA.4	1.31E-37	0.733250536	0.808	0.315	6.79E-33	CD8+ TIM3+ CD101+ T cell	ALDOA	on
HCLS1.2	1.38E-37	0.958106197	0.76	0.303	7.13E-33	CD8+ TIM3+ CD101+ T cell	HCLS1	on
BIN2.3	1.50E-37	0.528139992	0.581	0.179	7.77E-33	CD8+ TIM3+ CD101+ T cell	BIN2	on
VPS37B.3	2.57E-37	1.053389216	0.599	0.22	1.33E-32	CD8+ TIM3+ CD101+ T cell	VPS37B	on
CD69.4	3.47E-37	1.244332155	0.695	0.25	1.80E-32	CD8+ TIM3+ CD101+ T cell	CD69	on
CYTH1.3	3.54E-37	0.807005788	0.605	0.215	1.83E-32	CD8+ TIM3+ CD101+ T cell	CYTH1	on
SMARCE1	4.13E-37	0.675292688	0.491	0.149	2.14E-32	CD8+ TIM3+ CD101+ T cell	SMARCE1	on
TMC6.2	6.41E-37	0.663896551	0.461	0.13	3.32E-32	CD8+ TIM3+ CD101+ T cell	TMC6	on
TTTY15	7.26E-37	0.370878699	0.275	0.053	3.76E-32	CD8+ TIM3+ CD101+ T cell	TTTY15	on
ABLIM1.1	7.29E-37	0.70947087	0.335	0.076	3.78E-32	CD8+ TIM3+ CD101+ T cell	ABLIM1	on
KLRC1.1	1.24E-36	0.425373817	0.168	0.022	6.40E-32	CD8+ TIM3+ CD101+ T cell	KLRC1	on
CNOT6L.3	1.35E-36	0.668136438	0.509	0.158	7.00E-32	CD8+ TIM3+ CD101+ T cell	CNOT6L	on
MYEOV2.2	1.40E-36	0.761725928	0.587	0.2	7.26E-32	CD8+ TIM3+ CD101+ T cell	MYEOV2	on
SAMSN1.4	1.54E-36	0.97259089	0.719	0.272	7.97E-32	CD8+ TIM3+ CD101+ T cell	SAMSN1	on
TCEB2.3	1.88E-36	0.744633034	0.778	0.293	9.72E-32	CD8+ TIM3+ CD101+ T cell	TCEB2	on
EML3	2.10E-36	0.601128499	0.323	0.074	1.09E-31	CD8+ TIM3+ CD101+ T cell	EML3	on
ATP5J2.3	2.63E-36	0.749811174	0.701	0.254	1.36E-31	CD8+ TIM3+ CD101+ T cell	ATP5J2	on
RPL6.1	3.09E-36	0.907479139	0.946	0.845	1.60E-31	CD8+ TIM3+ CD101+ T cell	RPL6	on
JUND.2	3.18E-36	1.204521066	0.892	0.533	1.65E-31	CD8+ TIM3+ CD101+ T cell	JUND	on
KLF12	3.68E-36	0.480695931	0.281	0.057	1.91E-31	CD8+ TIM3+ CD101+ T cell	KLF12	on
RPL30.3	4.27E-36	0.850620063	0.928	0.913	2.21E-31	CD8+ TIM3+ CD101+ T cell	RPL30	on
PSMD5-AS1	4.68E-36	0.681902129	0.305	0.067	2.43E-31	CD8+ TIM3+ CD101+ T cell	PSMD5-AS1	on
FAM107B.3	6.24E-36	0.895559392	0.611	0.218	3.23E-31	CD8+ TIM3+ CD101+ T cell	FAM107B	on
APOBEC3G.4	7.30E-36	0.7518386	0.581	0.199	3.78E-31	CD8+ TIM3+ CD101+ T cell	APOBEC3G	on
ATPIF1.1	8.24E-36	0.824309507	0.635	0.228	4.27E-31	CD8+ TIM3+ CD101+ T cell	ATPIF1	on
BTN3A2.3	1.18E-35	0.722729549	0.563	0.196	6.12E-31	CD8+ TIM3+ CD101+ T cell	BTN3A2	on
EML4.3	1.20E-35	1.015214113	0.743	0.354	6.23E-31	CD8+ TIM3+ CD101+ T cell	EML4	on
FOXO1	1.21E-35	0.648098257	0.377	0.097	6.27E-31	CD8+ TIM3+ CD101+ T cell	FOXO1	on
PCNXL2	1.71E-35	0.520501296	0.317	0.072	8.87E-31	CD8+ TIM3+ CD101+ T cell	PCNXL2	on
TNKS2	2.00E-35	0.777998808	0.539	0.188	1.04E-30	CD8+ TIM3+ CD101+ T cell	TNKS2	on
ISG20.4	2.18E-35	0.596063503	0.629	0.225	1.13E-30	CD8+ TIM3+ CD101+ T cell	ISG20	on
GMIP	2.32E-35	0.354862805	0.317	0.07	1.20E-30	CD8+ TIM3+ CD101+ T cell	GMIP	on
CRLF3.1	2.47E-35	0.526736699	0.401	0.107	1.28E-30	CD8+ TIM3+ CD101+ T cell	CRLF3	on
SLC16A7	2.60E-35	0.569143906	0.323	0.074	1.35E-30	CD8+ TIM3+ CD101+ T cell	SLC16A7	on
DGKZ.1	3.93E-35	0.662501814	0.503	0.161	2.03E-30	CD8+ TIM3+ CD101+ T cell	DGKZ	on
SYNE1.2	4.29E-35	1.029778303	0.617	0.232	2.22E-30	CD8+ TIM3+ CD101+ T cell	SYNE1	on
OVCA2	4.53E-35	0.337018684	0.198	0.031	2.35E-30	CD8+ TIM3+ CD101+ T cell	OVCA2	on
HNRNPL	4.68E-35	0.833053491	0.689	0.304	2.42E-30	CD8+ TIM3+ CD101+ T cell	HNRNPL	on
IKBKG	4.80E-35	0.342036205	0.263	0.052	2.48E-30	CD8+ TIM3+ CD101+ T cell	IKBKG	on
FAM53B	4.86E-35	0.464923807	0.275	0.056	2.52E-30	CD8+ TIM3+ CD101+ T cell	FAM53B	on
ZMYM6NB	4.95E-35	0.393046047	0.269	0.054	2.56E-30	CD8+ TIM3+ CD101+ T cell	ZMYM6NB	on
MKL1	5.52E-35	0.620852859	0.323	0.076	2.86E-30	CD8+ TIM3+ CD101+ T cell	MKL1	on
KCNAB2.2	9.35E-35	0.522513556	0.383	0.099	4.84E-30	CD8+ TIM3+ CD101+ T cell	KCNAB2	on
IL7R.4	9.72E-35	1.453682308	0.437	0.124	5.03E-30	CD8+ TIM3+ CD101+ T cell	IL7R	on
ADGRE5.2	1.21E-34	0.858743912	0.605	0.224	6.26E-30	CD8+ TIM3+ CD101+ T cell	ADGRE5	on
TAP1.3	1.33E-34	0.831161033	0.623	0.251	6.91E-30	CD8+ TIM3+ CD101+ T cell	TAP1	on
SNRK.2	1.72E-34	0.601108696	0.437	0.128	8.92E-30	CD8+ TIM3+ CD101+ T cell	SNRK	on
CTC1	3.04E-34	0.377828276	0.18	0.027	1.58E-29	CD8+ TIM3+ CD101+ T cell	CTC1	on
ZZEF1	3.31E-34	0.698632021	0.377	0.1	1.71E-29	CD8+ TIM3+ CD101+ T cell	ZZEF1	on
LLGL2	3.31E-34	0.299167791	0.18	0.027	1.71E-29	CD8+ TIM3+ CD101+ T cell	LLGL2	on
ZNF217.1	5.55E-34	0.760078119	0.503	0.165	2.88E-29	CD8+ TIM3+ CD101+ T cell	ZNF217	on
ARHGEF3.3	5.70E-34	0.644666416	0.437	0.128	2.95E-29	CD8+ TIM3+ CD101+ T cell	ARHGEF3	on
SOCS1.2	6.08E-34	0.389779955	0.317	0.071	3.15E-29	CD8+ TIM3+ CD101+ T cell	SOCS1	on
TNFRSF18.2	6.14E-34	0.63342933	0.257	0.051	3.18E-29	CD8+ TIM3+ CD101+ T cell	TNFRSF18	on
LPIN1.3	6.90E-34	0.621124497	0.395	0.108	3.57E-29	CD8+ TIM3+ CD101+ T cell	LPIN1	on
PSMA6.1	8.42E-34	0.663544372	0.503	0.16	4.36E-29	CD8+ TIM3+ CD101+ T cell	PSMA6	on
SF3A1	1.10E-33	0.807062179	0.569	0.218	5.70E-29	CD8+ TIM3+ CD101+ T cell	SF3A1	on
RP11-488L18.8	1.12E-33	0.369538256	0.198	0.032	5.80E-29	CD8+ TIM3+ CD101+ T cell	RP11-488L18.8	on
RAVER1	1.14E-33	0.356030449	0.174	0.026	5.93E-29	CD8+ TIM3+ CD101+ T cell	RAVER1	on
DDX3Y.1	1.49E-33	0.631497658	0.473	0.138	7.73E-29	CD8+ TIM3+ CD101+ T cell	DDX3Y	on
MEI1	1.71E-33	0.34546146	0.174	0.025	8.87E-29	CD8+ TIM3+ CD101+ T cell	MEI1	on
PTPN4.2	1.96E-33	0.569937321	0.347	0.086	1.02E-28	CD8+ TIM3+ CD101+ T cell	PTPN4	on
TMEM120B	2.68E-33	0.366133247	0.24	0.046	1.39E-28	CD8+ TIM3+ CD101+ T cell	TMEM120B	on
DNM2	2.75E-33	0.81698319	0.605	0.243	1.42E-28	CD8+ TIM3+ CD101+ T cell	DNM2	on
CLN3	3.01E-33	0.407454359	0.281	0.062	1.56E-28	CD8+ TIM3+ CD101+ T cell	CLN3	on
LPXN.2	3.72E-33	0.55298815	0.521	0.168	1.93E-28	CD8+ TIM3+ CD101+ T cell	LPXN	on
KDM5D	3.93E-33	0.30364056	0.228	0.041	2.03E-28	CD8+ TIM3+ CD101+ T cell	KDM5D	on
FLI1.1	4.28E-33	0.673430699	0.389	0.105	2.22E-28	CD8+ TIM3+ CD101+ T cell	FLI1	on
TOPORS-AS1	4.55E-33	0.383925219	0.222	0.04	2.36E-28	CD8+ TIM3+ CD101+ T cell	TOPORS-AS1	on
ORAI1.3	6.92E-33	0.683162792	0.431	0.129	3.58E-28	CD8+ TIM3+ CD101+ T cell	ORAI1	on
METRNL.2	7.31E-33	1.272474425	0.551	0.201	3.79E-28	CD8+ TIM3+ CD101+ T cell	METRNL	on
LINC01138	7.35E-33	0.359066872	0.18	0.028	3.81E-28	CD8+ TIM3+ CD101+ T cell	LINC01138	on
OAS2	7.89E-33	0.5170392	0.377	0.1	4.09E-28	CD8+ TIM3+ CD101+ T cell	OAS2	on
ZC3HAV1.4	8.04E-33	0.989725287	0.623	0.254	4.17E-28	CD8+ TIM3+ CD101+ T cell	ZC3HAV1	on
RPS3.4	9.04E-33	0.779160595	0.946	0.91	4.68E-28	CD8+ TIM3+ CD101+ T cell	RPS3	on
RPS24.2	1.00E-32	0.842954952	0.94	0.853	5.18E-28	CD8+ TIM3+ CD101+ T cell	RPS24	on
ATP5F1.2	1.03E-32	0.656742552	0.593	0.212	5.35E-28	CD8+ TIM3+ CD101+ T cell	ATP5F1	on
ATP5D.2	1.21E-32	0.750914814	0.683	0.262	6.26E-28	CD8+ TIM3+ CD101+ T cell	ATP5D	on
JAK1.3	1.46E-32	0.917580503	0.802	0.429	7.59E-28	CD8+ TIM3+ CD101+ T cell	JAK1	on
CTD-2020K17.1	1.63E-32	0.30979538	0.21	0.036	8.45E-28	CD8+ TIM3+ CD101+ T cell	CTD-2020K17.1	on
PDCD4.2	1.83E-32	0.726413064	0.653	0.263	9.47E-28	CD8+ TIM3+ CD101+ T cell	PDCD4	on
ATP2B4	2.07E-32	0.737472443	0.503	0.172	1.07E-27	CD8+ TIM3+ CD101+ T cell	ATP2B4	on
CTSW.4	2.15E-32	0.551116822	0.473	0.134	1.11E-27	CD8+ TIM3+ CD101+ T cell	CTSW	on
S1PR1.1	2.29E-32	0.533659263	0.251	0.05	1.19E-27	CD8+ TIM3+ CD101+ T cell	S1PR1	on
TOX.1	2.36E-32	0.562298441	0.323	0.078	1.22E-27	CD8+ TIM3+ CD101+ T cell	TOX	on
GCH1	3.14E-32	0.519234445	0.275	0.058	1.63E-27	CD8+ TIM3+ CD101+ T cell	GCH1	on
FAU.4	3.52E-32	0.797484839	0.934	0.87	1.82E-27	CD8+ TIM3+ CD101+ T cell	FAU	on
CRACR2A	3.57E-32	0.290433502	0.15	0.02	1.85E-27	CD8+ TIM3+ CD101+ T cell	CRACR2A	on
SLC2A3.2	3.60E-32	1.243301417	0.832	0.442	1.86E-27	CD8+ TIM3+ CD101+ T cell	SLC2A3	on
SELL.3	3.62E-32	0.849472297	0.359	0.094	1.88E-27	CD8+ TIM3+ CD101+ T cell	SELL	on
GZMH.4	4.55E-32	0.697960079	0.395	0.103	2.36E-27	CD8+ TIM3+ CD101+ T cell	GZMH	on
AAK1	5.41E-32	0.756604063	0.605	0.238	2.80E-27	CD8+ TIM3+ CD101+ T cell	AAK1	on
GIMAP6	5.63E-32	0.437029442	0.281	0.061	2.92E-27	CD8+ TIM3+ CD101+ T cell	GIMAP6	on
NADSYN1	6.01E-32	0.50586237	0.377	0.103	3.11E-27	CD8+ TIM3+ CD101+ T cell	NADSYN1	on
MAP3K5	6.70E-32	0.630084383	0.389	0.113	3.47E-27	CD8+ TIM3+ CD101+ T cell	MAP3K5	on
PLEKHF1.1	6.75E-32	0.439584984	0.263	0.055	3.50E-27	CD8+ TIM3+ CD101+ T cell	PLEKHF1	on
FERMT3.2	6.78E-32	0.629913841	0.539	0.182	3.51E-27	CD8+ TIM3+ CD101+ T cell	FERMT3	on
CD8B.3	8.62E-32	0.720794669	0.293	0.064	4.46E-27	CD8+ TIM3+ CD101+ T cell	CD8B	on
NSF	9.88E-32	0.708018876	0.443	0.144	5.12E-27	CD8+ TIM3+ CD101+ T cell	NSF	on
CHI3L1.4	1.01E-31	-0.826987572	0.623	0.206	5.23E-27	CD8+ TIM3+ CD101+ T cell	CHI3L1	off
AOAH.1	1.09E-31	0.824566227	0.443	0.137	5.63E-27	CD8+ TIM3+ CD101+ T cell	AOAH	on
ERAP1	1.17E-31	0.566050418	0.425	0.131	6.04E-27	CD8+ TIM3+ CD101+ T cell	ERAP1	on
DOCK2.4	1.21E-31	0.628356374	0.497	0.158	6.29E-27	CD8+ TIM3+ CD101+ T cell	DOCK2	on
RAB27A.3	1.26E-31	0.58988853	0.473	0.154	6.51E-27	CD8+ TIM3+ CD101+ T cell	RAB27A	on
PI4KA	1.42E-31	0.534697335	0.353	0.096	7.36E-27	CD8+ TIM3+ CD101+ T cell	PI4KA	on
IQGAP2.3	1.45E-31	0.700764288	0.521	0.178	7.49E-27	CD8+ TIM3+ CD101+ T cell	IQGAP2	on
ATP5F1E.3	1.54E-31	-3.134453455	0	0.485	7.97E-27	CD8+ TIM3+ CD101+ T cell	ATP5F1E	off
SARAF.2	2.62E-31	1.041028937	0.862	0.615	1.36E-26	CD8+ TIM3+ CD101+ T cell	SARAF	on
TMEM2.2	3.50E-31	0.834206009	0.461	0.151	1.81E-26	CD8+ TIM3+ CD101+ T cell	TMEM2	on
AP1G2	3.51E-31	0.385082665	0.293	0.067	1.82E-26	CD8+ TIM3+ CD101+ T cell	AP1G2	on
HLA-F.3	5.71E-31	0.866475742	0.725	0.341	2.96E-26	CD8+ TIM3+ CD101+ T cell	HLA-F	on
NUP98	5.84E-31	0.775333741	0.497	0.176	3.02E-26	CD8+ TIM3+ CD101+ T cell	NUP98	on
BTN3A1.3	7.42E-31	0.525990014	0.419	0.126	3.84E-26	CD8+ TIM3+ CD101+ T cell	BTN3A1	on
RNPEPL1	7.48E-31	0.520372102	0.383	0.109	3.87E-26	CD8+ TIM3+ CD101+ T cell	RNPEPL1	on
FAM102A	8.73E-31	0.630022328	0.311	0.076	4.52E-26	CD8+ TIM3+ CD101+ T cell	FAM102A	on
GET4	9.14E-31	0.333614658	0.204	0.036	4.73E-26	CD8+ TIM3+ CD101+ T cell	GET4	on
EEF2.3	9.39E-31	1.013789521	0.868	0.706	4.86E-26	CD8+ TIM3+ CD101+ T cell	EEF2	on
ATP5A1.3	1.28E-30	0.655861185	0.569	0.207	6.63E-26	CD8+ TIM3+ CD101+ T cell	ATP5A1	on
RPS4X.2	1.87E-30	0.839971011	0.94	0.793	9.70E-26	CD8+ TIM3+ CD101+ T cell	RPS4X	on
TAPBP.4	2.29E-30	0.90092956	0.713	0.352	1.19E-25	CD8+ TIM3+ CD101+ T cell	TAPBP	on
IFITM3.4	2.79E-30	-2.543863009	0.293	0.666	1.44E-25	CD8+ TIM3+ CD101+ T cell	IFITM3	off
NCKAP1L	2.89E-30	0.659428813	0.515	0.173	1.50E-25	CD8+ TIM3+ CD101+ T cell	NCKAP1L	on
TUBA1B.4	2.92E-30	-2.346707369	0.581	0.77	1.51E-25	CD8+ TIM3+ CD101+ T cell	TUBA1B	off
FAM21A	2.97E-30	0.448510804	0.299	0.073	1.54E-25	CD8+ TIM3+ CD101+ T cell	FAM21A	on
SHFM1.3	3.30E-30	0.55471676	0.659	0.245	1.71E-25	CD8+ TIM3+ CD101+ T cell	SHFM1	on
RASA3	3.46E-30	0.650543661	0.377	0.11	1.79E-25	CD8+ TIM3+ CD101+ T cell	RASA3	on
MYO1F.1	3.71E-30	0.598583803	0.497	0.163	1.92E-25	CD8+ TIM3+ CD101+ T cell	MYO1F	on
NKG7.4	4.06E-30	0.957685234	0.569	0.208	2.11E-25	CD8+ TIM3+ CD101+ T cell	NKG7	on
DUSP5.3	4.84E-30	0.991673185	0.485	0.171	2.51E-25	CD8+ TIM3+ CD101+ T cell	DUSP5	on
RPSA.2	5.86E-30	0.909300075	0.892	0.737	3.04E-25	CD8+ TIM3+ CD101+ T cell	RPSA	on
GNG2.3	6.20E-30	0.861732034	0.599	0.249	3.21E-25	CD8+ TIM3+ CD101+ T cell	GNG2	on
RPS27A.4	6.30E-30	0.700066358	0.952	0.923	3.27E-25	CD8+ TIM3+ CD101+ T cell	RPS27A	on
SEP15.2	7.15E-30	0.786766413	0.557	0.201	3.70E-25	CD8+ TIM3+ CD101+ T cell	15-Sep	on
TNIK.1	8.83E-30	0.593090105	0.395	0.115	4.57E-25	CD8+ TIM3+ CD101+ T cell	TNIK	on
SBF1	8.90E-30	0.336676566	0.299	0.072	4.61E-25	CD8+ TIM3+ CD101+ T cell	SBF1	on
TRAF1.2	9.37E-30	0.625537484	0.323	0.082	4.86E-25	CD8+ TIM3+ CD101+ T cell	TRAF1	on
CCR5.1	9.80E-30	0.53334813	0.246	0.051	5.08E-25	CD8+ TIM3+ CD101+ T cell	CCR5	on
PROSER1	9.81E-30	0.453339242	0.24	0.05	5.08E-25	CD8+ TIM3+ CD101+ T cell	PROSER1	on
NAPA	1.05E-29	0.705678299	0.485	0.171	5.44E-25	CD8+ TIM3+ CD101+ T cell	NAPA	on
FKBP11.4	1.16E-29	0.598901629	0.389	0.115	6.00E-25	CD8+ TIM3+ CD101+ T cell	FKBP11	on
PBXIP1.3	1.18E-29	0.794128978	0.521	0.191	6.13E-25	CD8+ TIM3+ CD101+ T cell	PBXIP1	on
LEPROTL1.4	1.30E-29	0.803238631	0.701	0.342	6.75E-25	CD8+ TIM3+ CD101+ T cell	LEPROTL1	on
ERAP2	1.34E-29	0.504555597	0.431	0.134	6.96E-25	CD8+ TIM3+ CD101+ T cell	ERAP2	on
LGALS1.4	1.52E-29	-2.296439137	0.401	0.739	7.88E-25	CD8+ TIM3+ CD101+ T cell	LGALS1	off
GYPC.2	1.69E-29	0.799576945	0.683	0.302	8.75E-25	CD8+ TIM3+ CD101+ T cell	GYPC	on
IL16.4	1.70E-29	0.475123915	0.449	0.137	8.79E-25	CD8+ TIM3+ CD101+ T cell	IL16	on
CCR2	2.03E-29	0.294537846	0.15	0.022	1.05E-24	CD8+ TIM3+ CD101+ T cell	CCR2	on
PARP15.3	2.03E-29	0.294320591	0.216	0.041	1.05E-24	CD8+ TIM3+ CD101+ T cell	PARP15	on
PNPLA2	2.06E-29	0.544392953	0.527	0.19	1.06E-24	CD8+ TIM3+ CD101+ T cell	PNPLA2	on
TRG-AS1.1	2.13E-29	0.278186986	0.204	0.036	1.10E-24	CD8+ TIM3+ CD101+ T cell	TRG-AS1	on
SPTAN1	2.22E-29	0.81630964	0.659	0.293	1.15E-24	CD8+ TIM3+ CD101+ T cell	SPTAN1	on
TRERF1	2.26E-29	0.281133727	0.186	0.032	1.17E-24	CD8+ TIM3+ CD101+ T cell	TRERF1	on
EPSTI1.1	2.93E-29	0.758758336	0.497	0.175	1.52E-24	CD8+ TIM3+ CD101+ T cell	EPSTI1	on
SNAI3	3.23E-29	0.31631036	0.138	0.019	1.68E-24	CD8+ TIM3+ CD101+ T cell	SNAI3	on
AC093323.3	3.43E-29	0.292778988	0.174	0.029	1.77E-24	CD8+ TIM3+ CD101+ T cell	AC093323.3	on
CD63.4	3.43E-29	-1.796144072	0.623	0.771	1.78E-24	CD8+ TIM3+ CD101+ T cell	CD63	off
SIAH2	3.53E-29	0.619136376	0.395	0.122	1.83E-24	CD8+ TIM3+ CD101+ T cell	SIAH2	on
NR3C1.1	3.73E-29	0.852867949	0.665	0.311	1.93E-24	CD8+ TIM3+ CD101+ T cell	NR3C1	on
SELK.2	3.86E-29	0.717821278	0.617	0.241	2.00E-24	CD8+ TIM3+ CD101+ T cell	SELK	on
RPL12.3	3.93E-29	0.786339728	0.934	0.849	2.04E-24	CD8+ TIM3+ CD101+ T cell	RPL12	on
KDM2A.1	3.96E-29	0.587862725	0.521	0.19	2.05E-24	CD8+ TIM3+ CD101+ T cell	KDM2A	on
KMT2A.1	4.05E-29	0.793781885	0.641	0.284	2.10E-24	CD8+ TIM3+ CD101+ T cell	KMT2A	on
NFKB1.2	4.10E-29	0.654827637	0.557	0.21	2.12E-24	CD8+ TIM3+ CD101+ T cell	NFKB1	on
CLSTN3	4.10E-29	0.391082295	0.287	0.069	2.12E-24	CD8+ TIM3+ CD101+ T cell	CLSTN3	on
CDK5RAP3.1	4.11E-29	0.671293027	0.431	0.141	2.13E-24	CD8+ TIM3+ CD101+ T cell	CDK5RAP3	on
GLTSCR1L	4.64E-29	0.337658742	0.168	0.027	2.40E-24	CD8+ TIM3+ CD101+ T cell	GLTSCR1L	on
FO538757.2	5.13E-29	0.451263041	0.275	0.065	2.66E-24	CD8+ TIM3+ CD101+ T cell	FO538757.2	on
CST3.4	5.21E-29	-2.201373299	0.293	0.661	2.70E-24	CD8+ TIM3+ CD101+ T cell	CST3	off
GIMAP4.4	7.02E-29	0.627549354	0.581	0.213	3.63E-24	CD8+ TIM3+ CD101+ T cell	GIMAP4	on
STK38.1	7.34E-29	0.679335513	0.413	0.131	3.80E-24	CD8+ TIM3+ CD101+ T cell	STK38	on
MT-CO3.2	7.85E-29	-1.80859923	0.85	0.919	4.07E-24	CD8+ TIM3+ CD101+ T cell	MT-CO3	off
RPS6KA3	8.08E-29	0.588812083	0.491	0.176	4.19E-24	CD8+ TIM3+ CD101+ T cell	RPS6KA3	on
EEF1D.4	8.17E-29	0.851587108	0.886	0.705	4.23E-24	CD8+ TIM3+ CD101+ T cell	EEF1D	on
TNFRSF1B.2	8.26E-29	0.725102871	0.623	0.24	4.28E-24	CD8+ TIM3+ CD101+ T cell	TNFRSF1B	on
LBH.2	9.11E-29	0.619624963	0.587	0.216	4.72E-24	CD8+ TIM3+ CD101+ T cell	LBH	on
SIGIRR.3	9.76E-29	0.551626755	0.491	0.172	5.05E-24	CD8+ TIM3+ CD101+ T cell	SIGIRR	on
CECR1	1.04E-28	0.414497959	0.311	0.078	5.40E-24	CD8+ TIM3+ CD101+ T cell	CECR1	on
C5orf56.2	1.19E-28	0.505479516	0.401	0.121	6.18E-24	CD8+ TIM3+ CD101+ T cell	C5orf56	on
GLS	2.35E-28	0.703177309	0.659	0.291	1.22E-23	CD8+ TIM3+ CD101+ T cell	GLS	on
HNRNPLL	2.57E-28	1.020455231	0.455	0.166	1.33E-23	CD8+ TIM3+ CD101+ T cell	HNRNPLL	on
BIRC6	2.91E-28	0.654292264	0.575	0.235	1.51E-23	CD8+ TIM3+ CD101+ T cell	BIRC6	on
CD226.2	2.98E-28	0.424128645	0.269	0.062	1.55E-23	CD8+ TIM3+ CD101+ T cell	CD226	on
ZNF410	4.28E-28	0.29830279	0.21	0.041	2.22E-23	CD8+ TIM3+ CD101+ T cell	ZNF410	on
ANXA11.1	4.29E-28	0.71170214	0.629	0.281	2.22E-23	CD8+ TIM3+ CD101+ T cell	ANXA11	on
TBC1D2B	4.48E-28	0.648968869	0.371	0.11	2.32E-23	CD8+ TIM3+ CD101+ T cell	TBC1D2B	on
RPS23.2	5.14E-28	0.709860057	0.952	0.894	2.66E-23	CD8+ TIM3+ CD101+ T cell	RPS23	on
LNPEP	5.22E-28	0.83354864	0.533	0.217	2.71E-23	CD8+ TIM3+ CD101+ T cell	LNPEP	on
RP5-1171I10.5.1	5.31E-28	0.411001151	0.24	0.051	2.75E-23	CD8+ TIM3+ CD101+ T cell	RP5-1171I10.5	on
PNRC1.4	5.54E-28	0.903260694	0.874	0.582	2.87E-23	CD8+ TIM3+ CD101+ T cell	PNRC1	on
TRAF5.4	5.80E-28	0.393203587	0.353	0.098	3.01E-23	CD8+ TIM3+ CD101+ T cell	TRAF5	on
MSN.1	6.02E-28	0.861450293	0.832	0.527	3.12E-23	CD8+ TIM3+ CD101+ T cell	MSN	on
CCSER2.2	6.74E-28	0.674318033	0.593	0.243	3.49E-23	CD8+ TIM3+ CD101+ T cell	CCSER2	on
INPP5D.3	6.74E-28	0.625751599	0.503	0.178	3.49E-23	CD8+ TIM3+ CD101+ T cell	INPP5D	on
RNF19A.3	6.99E-28	0.935944566	0.641	0.296	3.62E-23	CD8+ TIM3+ CD101+ T cell	RNF19A	on
TRAPPC5	7.40E-28	0.458384574	0.329	0.088	3.83E-23	CD8+ TIM3+ CD101+ T cell	TRAPPC5	on
RCAN3.3	7.60E-28	0.537389748	0.365	0.105	3.94E-23	CD8+ TIM3+ CD101+ T cell	RCAN3	on
ABHD14B	7.85E-28	0.570714763	0.419	0.138	4.07E-23	CD8+ TIM3+ CD101+ T cell	ABHD14B	on
YPEL3.2	7.87E-28	0.693018514	0.641	0.285	4.08E-23	CD8+ TIM3+ CD101+ T cell	YPEL3	on
ORMDL3.1	8.78E-28	0.415452666	0.329	0.09	4.55E-23	CD8+ TIM3+ CD101+ T cell	ORMDL3	on
ZNF282	9.58E-28	0.347754068	0.204	0.04	4.96E-23	CD8+ TIM3+ CD101+ T cell	ZNF282	on
SUPT3H.1	9.82E-28	0.266996953	0.287	0.069	5.09E-23	CD8+ TIM3+ CD101+ T cell	SUPT3H	on
CHD3.2	1.10E-27	0.57391736	0.467	0.164	5.68E-23	CD8+ TIM3+ CD101+ T cell	CHD3	on
MT-ND2.2	1.34E-27	-1.53835599	0.784	0.855	6.96E-23	CD8+ TIM3+ CD101+ T cell	MT-ND2	off
SPARC.4	1.52E-27	-3.411967419	0.132	0.542	7.85E-23	CD8+ TIM3+ CD101+ T cell	SPARC	off
ARHGDIB.3	1.52E-27	0.741357403	0.886	0.513	7.86E-23	CD8+ TIM3+ CD101+ T cell	ARHGDIB	on
EXOC8	1.59E-27	0.604615565	0.24	0.053	8.24E-23	CD8+ TIM3+ CD101+ T cell	EXOC8	on
DDX6.2	1.99E-27	0.788899579	0.707	0.357	1.03E-22	CD8+ TIM3+ CD101+ T cell	DDX6	on
CABIN1	2.00E-27	0.566554806	0.395	0.125	1.03E-22	CD8+ TIM3+ CD101+ T cell	CABIN1	on
MARCKS.4	2.07E-27	-1.762923587	0.066	0.508	1.07E-22	CD8+ TIM3+ CD101+ T cell	MARCKS	off
TLK1	2.10E-27	0.592664704	0.497	0.189	1.09E-22	CD8+ TIM3+ CD101+ T cell	TLK1	on
PPP2R5A.2	2.43E-27	0.518207909	0.377	0.115	1.26E-22	CD8+ TIM3+ CD101+ T cell	PPP2R5A	on
HLA-E.3	3.31E-27	0.821266876	0.91	0.711	1.71E-22	CD8+ TIM3+ CD101+ T cell	HLA-E	on
EP300	3.44E-27	0.621744554	0.527	0.207	1.78E-22	CD8+ TIM3+ CD101+ T cell	EP300	on
ATP5G3.3	3.49E-27	0.651238758	0.659	0.265	1.81E-22	CD8+ TIM3+ CD101+ T cell	ATP5G3	on
ITPR3	3.80E-27	0.364882157	0.186	0.034	1.97E-22	CD8+ TIM3+ CD101+ T cell	ITPR3	on
MXD4	3.95E-27	0.80181416	0.491	0.187	2.05E-22	CD8+ TIM3+ CD101+ T cell	MXD4	on
TSTD1.3	4.00E-27	0.282694287	0.425	0.131	2.07E-22	CD8+ TIM3+ CD101+ T cell	TSTD1	on
XRN1.2	4.80E-27	0.759705122	0.545	0.219	2.49E-22	CD8+ TIM3+ CD101+ T cell	XRN1	on
STAT5B	4.82E-27	0.548463457	0.347	0.102	2.50E-22	CD8+ TIM3+ CD101+ T cell	STAT5B	on
CHST12.2	4.82E-27	0.630947023	0.431	0.147	2.50E-22	CD8+ TIM3+ CD101+ T cell	CHST12	on
RPLP1.4	5.13E-27	0.661975114	0.97	0.975	2.66E-22	CD8+ TIM3+ CD101+ T cell	RPLP1	on
GSDMD.1	6.71E-27	0.445945727	0.509	0.191	3.48E-22	CD8+ TIM3+ CD101+ T cell	GSDMD	on
MTG1	6.88E-27	0.328306565	0.275	0.068	3.57E-22	CD8+ TIM3+ CD101+ T cell	MTG1	on
RFFL	6.98E-27	0.427962607	0.311	0.083	3.61E-22	CD8+ TIM3+ CD101+ T cell	RFFL	on
C21orf91.2	8.69E-27	0.426191931	0.383	0.117	4.50E-22	CD8+ TIM3+ CD101+ T cell	C21orf91	on
EBLN3.1	9.06E-27	0.431215109	0.317	0.086	4.69E-22	CD8+ TIM3+ CD101+ T cell	EBLN3	on
BTN3A3.1	9.73E-27	0.550543324	0.305	0.082	5.04E-22	CD8+ TIM3+ CD101+ T cell	BTN3A3	on
MKNK2.1	1.36E-26	0.632794531	0.485	0.182	7.05E-22	CD8+ TIM3+ CD101+ T cell	MKNK2	on
CASP8.2	1.71E-26	0.554175765	0.395	0.125	8.84E-22	CD8+ TIM3+ CD101+ T cell	CASP8	on
DOCK10	1.71E-26	0.591247275	0.557	0.221	8.88E-22	CD8+ TIM3+ CD101+ T cell	DOCK10	on
TMEM62	1.73E-26	0.382015387	0.198	0.039	8.98E-22	CD8+ TIM3+ CD101+ T cell	TMEM62	on
RAB11FIP4	1.73E-26	0.362779582	0.174	0.031	8.99E-22	CD8+ TIM3+ CD101+ T cell	RAB11FIP4	on
SBNO2	1.90E-26	0.58719755	0.317	0.09	9.87E-22	CD8+ TIM3+ CD101+ T cell	SBNO2	on
MBNL1.3	2.49E-26	0.766578761	0.784	0.464	1.29E-21	CD8+ TIM3+ CD101+ T cell	MBNL1	on
ESYT1	2.63E-26	0.567351305	0.377	0.121	1.36E-21	CD8+ TIM3+ CD101+ T cell	ESYT1	on
CCDC88B	2.66E-26	0.449802591	0.293	0.077	1.38E-21	CD8+ TIM3+ CD101+ T cell	CCDC88B	on
HCST.4	3.06E-26	0.475540241	0.808	0.384	1.59E-21	CD8+ TIM3+ CD101+ T cell	HCST	on
RACK1.3	3.08E-26	-2.317238416	0.006	0.434	1.59E-21	CD8+ TIM3+ CD101+ T cell	RACK1	off
PAGR1	3.17E-26	0.308814117	0.216	0.045	1.64E-21	CD8+ TIM3+ CD101+ T cell	PAGR1	on
MT-ATP6.3	3.20E-26	-1.818948791	0.892	0.914	1.66E-21	CD8+ TIM3+ CD101+ T cell	MT-ATP6	off
MLLT3.2	3.49E-26	0.576113004	0.335	0.096	1.81E-21	CD8+ TIM3+ CD101+ T cell	MLLT3	on
USP36.3	3.56E-26	0.672700144	0.497	0.19	1.85E-21	CD8+ TIM3+ CD101+ T cell	USP36	on
RGCC.4	4.03E-26	0.970882284	0.623	0.261	2.09E-21	CD8+ TIM3+ CD101+ T cell	RGCC	on
NEK7	5.03E-26	0.49655177	0.449	0.159	2.60E-21	CD8+ TIM3+ CD101+ T cell	NEK7	on
FN1.4	5.23E-26	-3.298217856	0.078	0.497	2.71E-21	CD8+ TIM3+ CD101+ T cell	FN1	off
EPS15	5.26E-26	0.667963197	0.527	0.22	2.72E-21	CD8+ TIM3+ CD101+ T cell	EPS15	on
SHKBP1	5.71E-26	0.593303193	0.467	0.175	2.96E-21	CD8+ TIM3+ CD101+ T cell	SHKBP1	on
AQP3.1	7.81E-26	0.322893286	0.192	0.037	4.04E-21	CD8+ TIM3+ CD101+ T cell	AQP3	on
ARID1B	8.08E-26	0.591526944	0.395	0.131	4.19E-21	CD8+ TIM3+ CD101+ T cell	ARID1B	on
SLC35E2B	8.59E-26	0.516169329	0.293	0.079	4.45E-21	CD8+ TIM3+ CD101+ T cell	SLC35E2B	on
C19orf60.1	9.05E-26	0.640400886	0.503	0.184	4.69E-21	CD8+ TIM3+ CD101+ T cell	C19orf60	on
ATP5MG.4	1.01E-25	-2.31788479	0	0.421	5.23E-21	CD8+ TIM3+ CD101+ T cell	ATP5MG	off
CALD1.4	1.05E-25	-2.73108049	0.03	0.45	5.45E-21	CD8+ TIM3+ CD101+ T cell	CALD1	off
DPP4.1	1.20E-25	0.38048289	0.222	0.047	6.23E-21	CD8+ TIM3+ CD101+ T cell	DPP4	on
UBALD2.1	1.23E-25	0.782484602	0.587	0.265	6.35E-21	CD8+ TIM3+ CD101+ T cell	UBALD2	on
STT3B	1.31E-25	0.73328799	0.551	0.235	6.79E-21	CD8+ TIM3+ CD101+ T cell	STT3B	on
ANKRD13D	1.88E-25	0.559612778	0.407	0.138	9.72E-21	CD8+ TIM3+ CD101+ T cell	ANKRD13D	on
PIK3R5	1.94E-25	0.444601246	0.251	0.06	1.00E-20	CD8+ TIM3+ CD101+ T cell	PIK3R5	on
NSMCE3.3	2.02E-25	0.727123809	0.455	0.171	1.05E-20	CD8+ TIM3+ CD101+ T cell	NSMCE3	on
SYNE2.3	2.21E-25	0.762193141	0.683	0.319	1.14E-20	CD8+ TIM3+ CD101+ T cell	SYNE2	on
SENP7.2	2.44E-25	0.470391456	0.413	0.138	1.26E-20	CD8+ TIM3+ CD101+ T cell	SENP7	on
ELMO1	2.50E-25	0.562976402	0.425	0.143	1.29E-20	CD8+ TIM3+ CD101+ T cell	ELMO1	on
NFATC1	2.50E-25	0.400090881	0.246	0.058	1.30E-20	CD8+ TIM3+ CD101+ T cell	NFATC1	on
ST6GALNAC6	2.55E-25	0.363871381	0.251	0.061	1.32E-20	CD8+ TIM3+ CD101+ T cell	ST6GALNAC6	on
SPP1.4	2.62E-25	-4.093032557	0.168	0.561	1.36E-20	CD8+ TIM3+ CD101+ T cell	SPP1	off
ST3GAL1	2.96E-25	0.564507193	0.371	0.117	1.53E-20	CD8+ TIM3+ CD101+ T cell	ST3GAL1	on
CSNK1G2	2.98E-25	0.662893338	0.455	0.171	1.54E-20	CD8+ TIM3+ CD101+ T cell	CSNK1G2	on
SIK3	3.03E-25	0.571560757	0.401	0.133	1.57E-20	CD8+ TIM3+ CD101+ T cell	SIK3	on
TUBA4A.3	3.07E-25	0.258550412	0.551	0.206	1.59E-20	CD8+ TIM3+ CD101+ T cell	TUBA4A	on
CASK	3.99E-25	0.514008806	0.353	0.109	2.07E-20	CD8+ TIM3+ CD101+ T cell	CASK	on
PREP	4.07E-25	0.429330033	0.287	0.078	2.11E-20	CD8+ TIM3+ CD101+ T cell	PREP	on
DNAJC1	4.11E-25	0.535252817	0.527	0.21	2.13E-20	CD8+ TIM3+ CD101+ T cell	DNAJC1	on
CNNM3	6.34E-25	0.250623909	0.15	0.025	3.29E-20	CD8+ TIM3+ CD101+ T cell	CNNM3	on
TFIP11	6.51E-25	0.421430313	0.287	0.078	3.37E-20	CD8+ TIM3+ CD101+ T cell	TFIP11	on
BCKDHA	6.74E-25	0.269890529	0.186	0.036	3.49E-20	CD8+ TIM3+ CD101+ T cell	BCKDHA	on
PLCL2	7.28E-25	0.402405567	0.287	0.076	3.77E-20	CD8+ TIM3+ CD101+ T cell	PLCL2	on
RAPGEF6	9.90E-25	0.313904001	0.275	0.071	5.13E-20	CD8+ TIM3+ CD101+ T cell	RAPGEF6	on
LASP1	9.94E-25	0.750409639	0.461	0.177	5.15E-20	CD8+ TIM3+ CD101+ T cell	LASP1	on
ASXL2	1.04E-24	0.568719193	0.413	0.144	5.39E-20	CD8+ TIM3+ CD101+ T cell	ASXL2	on
APBB1IP.3	1.22E-24	0.492134816	0.641	0.254	6.32E-20	CD8+ TIM3+ CD101+ T cell	APBB1IP	on
CELF2.1	1.29E-24	0.772749092	0.635	0.297	6.67E-20	CD8+ TIM3+ CD101+ T cell	CELF2	on
HDAC10	1.29E-24	0.265020026	0.21	0.045	6.68E-20	CD8+ TIM3+ CD101+ T cell	HDAC10	on
PSMB9.3	1.31E-24	0.572834339	0.796	0.436	6.76E-20	CD8+ TIM3+ CD101+ T cell	PSMB9	on
LINC00869	1.39E-24	0.345172305	0.269	0.069	7.18E-20	CD8+ TIM3+ CD101+ T cell	LINC00869	on
PPP3CC.1	1.44E-24	0.387931966	0.347	0.106	7.47E-20	CD8+ TIM3+ CD101+ T cell	PPP3CC	on
NCK2	1.49E-24	0.495632384	0.419	0.144	7.74E-20	CD8+ TIM3+ CD101+ T cell	NCK2	on
ARHGAP25.3	1.50E-24	0.286134782	0.389	0.12	7.79E-20	CD8+ TIM3+ CD101+ T cell	ARHGAP25	on
PKN1	1.57E-24	0.614738617	0.485	0.194	8.15E-20	CD8+ TIM3+ CD101+ T cell	PKN1	on
CRTC3	1.72E-24	0.447478651	0.341	0.104	8.92E-20	CD8+ TIM3+ CD101+ T cell	CRTC3	on
ARF6.1	1.98E-24	0.661216273	0.677	0.341	1.02E-19	CD8+ TIM3+ CD101+ T cell	ARF6	on
ZNRF1	2.13E-24	0.516281061	0.293	0.083	1.10E-19	CD8+ TIM3+ CD101+ T cell	ZNRF1	on
ARL6IP4.2	2.14E-24	0.582307726	0.599	0.244	1.11E-19	CD8+ TIM3+ CD101+ T cell	ARL6IP4	on
NUTM2B-AS1	2.21E-24	0.441680721	0.341	0.105	1.15E-19	CD8+ TIM3+ CD101+ T cell	NUTM2B-AS1	on
PRKD2.1	2.29E-24	0.376359251	0.305	0.085	1.19E-19	CD8+ TIM3+ CD101+ T cell	PRKD2	on
SIPA1	2.36E-24	0.507041073	0.407	0.141	1.22E-19	CD8+ TIM3+ CD101+ T cell	SIPA1	on
LFNG	2.62E-24	0.641368069	0.263	0.068	1.36E-19	CD8+ TIM3+ CD101+ T cell	LFNG	on
IGF2R.1	2.67E-24	0.612960405	0.449	0.173	1.38E-19	CD8+ TIM3+ CD101+ T cell	IGF2R	on
BTG1.3	2.72E-24	0.957262732	0.898	0.639	1.41E-19	CD8+ TIM3+ CD101+ T cell	BTG1	on
LARP4B	2.76E-24	0.40461804	0.377	0.124	1.43E-19	CD8+ TIM3+ CD101+ T cell	LARP4B	on
HMGN4	2.98E-24	0.444025319	0.299	0.084	1.54E-19	CD8+ TIM3+ CD101+ T cell	HMGN4	on
MADD	3.27E-24	0.406059826	0.281	0.075	1.69E-19	CD8+ TIM3+ CD101+ T cell	MADD	on
BRE	3.48E-24	0.374715878	0.293	0.082	1.80E-19	CD8+ TIM3+ CD101+ T cell	BRE	on
FBRS	4.18E-24	0.553856857	0.341	0.109	2.16E-19	CD8+ TIM3+ CD101+ T cell	FBRS	on
ACP5.1	4.60E-24	0.411388391	0.281	0.074	2.38E-19	CD8+ TIM3+ CD101+ T cell	ACP5	on
PITPNM1	4.81E-24	0.296695868	0.234	0.055	2.49E-19	CD8+ TIM3+ CD101+ T cell	PITPNM1	on
MAT2B.3	4.87E-24	0.542257759	0.575	0.247	2.52E-19	CD8+ TIM3+ CD101+ T cell	MAT2B	on
DENND1B	5.23E-24	0.398282824	0.329	0.099	2.71E-19	CD8+ TIM3+ CD101+ T cell	DENND1B	on
RPL37.3	5.36E-24	0.623182897	0.952	0.905	2.78E-19	CD8+ TIM3+ CD101+ T cell	RPL37	on
RPL13.4	5.66E-24	0.627494005	0.94	0.929	2.93E-19	CD8+ TIM3+ CD101+ T cell	RPL13	on
TGFBR2	5.81E-24	0.71750873	0.563	0.245	3.01E-19	CD8+ TIM3+ CD101+ T cell	TGFBR2	on
ABCA7	5.92E-24	0.254240932	0.144	0.024	3.07E-19	CD8+ TIM3+ CD101+ T cell	ABCA7	on
TTC39B	6.10E-24	0.306659262	0.246	0.06	3.16E-19	CD8+ TIM3+ CD101+ T cell	TTC39B	on
FAM60A	6.28E-24	0.359412793	0.299	0.083	3.25E-19	CD8+ TIM3+ CD101+ T cell	FAM60A	on
ATP5C1.3	6.92E-24	0.676762291	0.557	0.224	3.59E-19	CD8+ TIM3+ CD101+ T cell	ATP5C1	on
GMFG.4	7.67E-24	0.59920388	0.754	0.359	3.97E-19	CD8+ TIM3+ CD101+ T cell	GMFG	on
MIR4435-2HG	7.75E-24	0.723176063	0.413	0.149	4.02E-19	CD8+ TIM3+ CD101+ T cell	MIR4435-2HG	on
RP11-545E17.3	8.02E-24	0.285021493	0.108	0.015	4.15E-19	CD8+ TIM3+ CD101+ T cell	RP11-545E17.3	on
EGLN2	8.09E-24	0.327172796	0.263	0.068	4.19E-19	CD8+ TIM3+ CD101+ T cell	EGLN2	on
CHD2.2	8.36E-24	0.745161369	0.599	0.267	4.33E-19	CD8+ TIM3+ CD101+ T cell	CHD2	on
KIAA0430.1	9.05E-24	0.593243092	0.269	0.072	4.69E-19	CD8+ TIM3+ CD101+ T cell	KIAA0430	on
LTB.4	9.34E-24	0.438612329	0.389	0.12	4.84E-19	CD8+ TIM3+ CD101+ T cell	LTB	on
SUSD3.1	9.51E-24	0.392824757	0.275	0.072	4.92E-19	CD8+ TIM3+ CD101+ T cell	SUSD3	on
SMG1.1	9.80E-24	0.69412657	0.509	0.209	5.08E-19	CD8+ TIM3+ CD101+ T cell	SMG1	on
MIAT	1.05E-23	0.438939667	0.228	0.053	5.42E-19	CD8+ TIM3+ CD101+ T cell	MIAT	on
ATF7IP2	1.05E-23	0.334723874	0.269	0.07	5.43E-19	CD8+ TIM3+ CD101+ T cell	ATF7IP2	on
USP25	1.18E-23	0.402237434	0.335	0.103	6.10E-19	CD8+ TIM3+ CD101+ T cell	USP25	on
DUSP16.1	1.24E-23	0.557117744	0.293	0.083	6.44E-19	CD8+ TIM3+ CD101+ T cell	DUSP16	on
MFSD6	1.28E-23	0.33401118	0.263	0.068	6.61E-19	CD8+ TIM3+ CD101+ T cell	MFSD6	on
LPIN2	1.38E-23	0.575857556	0.497	0.2	7.17E-19	CD8+ TIM3+ CD101+ T cell	LPIN2	on
PARP12	1.39E-23	0.305736868	0.287	0.08	7.20E-19	CD8+ TIM3+ CD101+ T cell	PARP12	on
BCR	1.41E-23	0.350813013	0.198	0.043	7.28E-19	CD8+ TIM3+ CD101+ T cell	BCR	on
HN1.3	1.48E-23	0.47390954	0.557	0.215	7.67E-19	CD8+ TIM3+ CD101+ T cell	HN1	on
HERPUD2.2	1.57E-23	0.433213549	0.395	0.136	8.13E-19	CD8+ TIM3+ CD101+ T cell	HERPUD2	on
ATP5I.2	1.81E-23	0.423658803	0.575	0.224	9.37E-19	CD8+ TIM3+ CD101+ T cell	ATP5I	on
ITSN2.1	1.94E-23	0.529017389	0.563	0.24	1.00E-18	CD8+ TIM3+ CD101+ T cell	ITSN2	on
ARHGEF6	1.96E-23	0.413113108	0.479	0.186	1.01E-18	CD8+ TIM3+ CD101+ T cell	ARHGEF6	on
DOCK11	2.00E-23	0.411173205	0.341	0.104	1.04E-18	CD8+ TIM3+ CD101+ T cell	DOCK11	on
BORCS5	2.78E-23	0.436432348	0.335	0.104	1.44E-18	CD8+ TIM3+ CD101+ T cell	BORCS5	on
STAT1.2	2.91E-23	0.985954849	0.641	0.327	1.51E-18	CD8+ TIM3+ CD101+ T cell	STAT1	on
PPM1M	3.12E-23	0.306451743	0.275	0.074	1.61E-18	CD8+ TIM3+ CD101+ T cell	PPM1M	on
KDM2B	3.22E-23	0.404779147	0.287	0.08	1.67E-18	CD8+ TIM3+ CD101+ T cell	KDM2B	on
ATP5MC2.3	3.40E-23	-2.110081399	0.006	0.398	1.76E-18	CD8+ TIM3+ CD101+ T cell	ATP5MC2	off
IQGAP1.1	3.89E-23	0.747729483	0.79	0.486	2.01E-18	CD8+ TIM3+ CD101+ T cell	IQGAP1	on
GBP2.3	4.16E-23	0.699461042	0.605	0.27	2.15E-18	CD8+ TIM3+ CD101+ T cell	GBP2	on
C14orf159	4.62E-23	0.494585042	0.228	0.055	2.40E-18	CD8+ TIM3+ CD101+ T cell	C14orf159	on
KIAA0391	4.93E-23	0.330558859	0.132	0.021	2.55E-18	CD8+ TIM3+ CD101+ T cell	KIAA0391	on
STXBP2	5.11E-23	0.380870715	0.425	0.147	2.65E-18	CD8+ TIM3+ CD101+ T cell	STXBP2	on
LRMP	5.82E-23	0.272171359	0.257	0.066	3.02E-18	CD8+ TIM3+ CD101+ T cell	LRMP	on
EIF3F	6.32E-23	0.792252079	0.731	0.438	3.27E-18	CD8+ TIM3+ CD101+ T cell	EIF3F	on
PDS5A	6.82E-23	0.594209224	0.521	0.225	3.53E-18	CD8+ TIM3+ CD101+ T cell	PDS5A	on
SLA.4	7.01E-23	0.656713873	0.521	0.2	3.63E-18	CD8+ TIM3+ CD101+ T cell	SLA	on
ELOB.3	7.38E-23	-2.084555644	0	0.385	3.83E-18	CD8+ TIM3+ CD101+ T cell	ELOB	off
MTA2	7.68E-23	0.438884904	0.329	0.103	3.98E-18	CD8+ TIM3+ CD101+ T cell	MTA2	on
BCL3.2	8.56E-23	0.737247118	0.455	0.178	4.44E-18	CD8+ TIM3+ CD101+ T cell	BCL3	on
ELF1.3	8.70E-23	0.673414816	0.701	0.361	4.50E-18	CD8+ TIM3+ CD101+ T cell	ELF1	on
C12orf75.4	9.81E-23	0.436429722	0.509	0.196	5.08E-18	CD8+ TIM3+ CD101+ T cell	C12orf75	on
C10orf54.1	1.00E-22	0.448631392	0.335	0.101	5.19E-18	CD8+ TIM3+ CD101+ T cell	C10orf54	on
HERC1	1.07E-22	0.465264598	0.425	0.155	5.53E-18	CD8+ TIM3+ CD101+ T cell	HERC1	on
ADAR	1.17E-22	0.574927139	0.647	0.317	6.07E-18	CD8+ TIM3+ CD101+ T cell	ADAR	on
PARP10	1.19E-22	0.547192487	0.323	0.102	6.18E-18	CD8+ TIM3+ CD101+ T cell	PARP10	on
SP100.3	1.62E-22	0.670953525	0.677	0.359	8.37E-18	CD8+ TIM3+ CD101+ T cell	SP100	on
CD44.2	1.77E-22	0.71818031	0.802	0.484	9.19E-18	CD8+ TIM3+ CD101+ T cell	CD44	on
RPL27A.3	1.83E-22	-1.413644871	0.844	0.866	9.49E-18	CD8+ TIM3+ CD101+ T cell	RPL27A	off
ITGB2.3	2.00E-22	0.734442756	0.749	0.359	1.04E-17	CD8+ TIM3+ CD101+ T cell	ITGB2	on
ITPKB	2.17E-22	0.454724904	0.281	0.08	1.13E-17	CD8+ TIM3+ CD101+ T cell	ITPKB	on
RNF149.2	2.24E-22	0.687184627	0.617	0.289	1.16E-17	CD8+ TIM3+ CD101+ T cell	RNF149	on
ATP8B2	2.26E-22	0.343856303	0.234	0.059	1.17E-17	CD8+ TIM3+ CD101+ T cell	ATP8B2	on
CYLD.4	2.35E-22	0.622904737	0.551	0.245	1.22E-17	CD8+ TIM3+ CD101+ T cell	CYLD	on
RPS15.2	2.81E-22	0.580603637	0.94	0.912	1.45E-17	CD8+ TIM3+ CD101+ T cell	RPS15	on
PHF12	2.81E-22	0.397368955	0.341	0.109	1.46E-17	CD8+ TIM3+ CD101+ T cell	PHF12	on
MRPL38	3.04E-22	0.322841784	0.246	0.063	1.57E-17	CD8+ TIM3+ CD101+ T cell	MRPL38	on
GBF1	3.49E-22	0.469465144	0.317	0.099	1.81E-17	CD8+ TIM3+ CD101+ T cell	GBF1	on
EFHD2.1	3.80E-22	0.836772809	0.617	0.304	1.97E-17	CD8+ TIM3+ CD101+ T cell	EFHD2	on
ANXA6.2	3.91E-22	0.571725358	0.593	0.275	2.03E-17	CD8+ TIM3+ CD101+ T cell	ANXA6	on
ZNF101	4.46E-22	0.532047126	0.198	0.044	2.31E-17	CD8+ TIM3+ CD101+ T cell	ZNF101	on
RPL32.2	5.01E-22	0.601539423	0.94	0.913	2.59E-17	CD8+ TIM3+ CD101+ T cell	RPL32	on
NBPF26	5.03E-22	0.439348615	0.275	0.077	2.61E-17	CD8+ TIM3+ CD101+ T cell	NBPF26	on
RALGAPA1.1	5.04E-22	0.626246442	0.449	0.176	2.61E-17	CD8+ TIM3+ CD101+ T cell	RALGAPA1	on
GLTSCR1	5.13E-22	0.382850732	0.12	0.019	2.66E-17	CD8+ TIM3+ CD101+ T cell	GLTSCR1	on
HSPB1.4	5.51E-22	-1.668569083	0.497	0.735	2.86E-17	CD8+ TIM3+ CD101+ T cell	HSPB1	off
KMT2B	5.59E-22	0.469869929	0.335	0.11	2.90E-17	CD8+ TIM3+ CD101+ T cell	KMT2B	on
ARL4C.2	5.95E-22	0.98968373	0.683	0.363	3.08E-17	CD8+ TIM3+ CD101+ T cell	ARL4C	on
ELK4	6.24E-22	0.494020572	0.395	0.144	3.23E-17	CD8+ TIM3+ CD101+ T cell	ELK4	on
ASXL1	6.61E-22	0.544139974	0.443	0.17	3.42E-17	CD8+ TIM3+ CD101+ T cell	ASXL1	on
RPL10A.2	8.37E-22	0.751186784	0.892	0.741	4.34E-17	CD8+ TIM3+ CD101+ T cell	RPL10A	on
PIM2.3	8.94E-22	0.462958583	0.251	0.067	4.63E-17	CD8+ TIM3+ CD101+ T cell	PIM2	on
CENPC.4	8.99E-22	0.67007188	0.485	0.201	4.66E-17	CD8+ TIM3+ CD101+ T cell	CENPC	on
STIM1	9.74E-22	0.397600239	0.293	0.089	5.05E-17	CD8+ TIM3+ CD101+ T cell	STIM1	on
NDUFV2.2	1.09E-21	0.569312737	0.557	0.245	5.64E-17	CD8+ TIM3+ CD101+ T cell	NDUFV2	on
KLHDC4	1.13E-21	0.425371796	0.257	0.07	5.85E-17	CD8+ TIM3+ CD101+ T cell	KLHDC4	on
SELT.1	1.25E-21	0.551903325	0.449	0.17	6.47E-17	CD8+ TIM3+ CD101+ T cell	SELT	on
SRRM2.1	1.43E-21	0.689919972	0.85	0.551	7.39E-17	CD8+ TIM3+ CD101+ T cell	SRRM2	on
GOLGA8B.2	1.46E-21	0.570633602	0.371	0.127	7.55E-17	CD8+ TIM3+ CD101+ T cell	GOLGA8B	on
RP11-147L13.15	1.59E-21	0.255451958	0.186	0.041	8.23E-17	CD8+ TIM3+ CD101+ T cell	RP11-147L13.15	on
C11orf73	1.60E-21	0.436662084	0.341	0.109	8.31E-17	CD8+ TIM3+ CD101+ T cell	C11orf73	on
CDC42SE1.1	1.89E-21	0.675462631	0.659	0.348	9.77E-17	CD8+ TIM3+ CD101+ T cell	CDC42SE1	on
DFNB31	2.21E-21	0.306124986	0.15	0.028	1.14E-16	CD8+ TIM3+ CD101+ T cell	DFNB31	on
PRPF8	2.40E-21	0.617751428	0.587	0.288	1.24E-16	CD8+ TIM3+ CD101+ T cell	PRPF8	on
EZR.4	2.49E-21	0.751953265	0.766	0.462	1.29E-16	CD8+ TIM3+ CD101+ T cell	EZR	on
RPL22.2	2.49E-21	0.720719033	0.916	0.704	1.29E-16	CD8+ TIM3+ CD101+ T cell	RPL22	on
MAPKAPK2.1	2.57E-21	0.469026806	0.419	0.162	1.33E-16	CD8+ TIM3+ CD101+ T cell	MAPKAPK2	on
ATF7IP.2	2.58E-21	0.645891082	0.587	0.28	1.34E-16	CD8+ TIM3+ CD101+ T cell	ATF7IP	on
PHC3	2.59E-21	0.476909679	0.437	0.171	1.34E-16	CD8+ TIM3+ CD101+ T cell	PHC3	on
RPLP0.2	2.61E-21	0.687191976	0.94	0.865	1.35E-16	CD8+ TIM3+ CD101+ T cell	RPLP0	on
IGKC.1	2.70E-21	-0.786727316	0.371	0.123	1.40E-16	CD8+ TIM3+ CD101+ T cell	IGKC	off
ARID2	2.74E-21	0.474758704	0.347	0.119	1.42E-16	CD8+ TIM3+ CD101+ T cell	ARID2	on
ATG2A	2.82E-21	0.36252942	0.228	0.058	1.46E-16	CD8+ TIM3+ CD101+ T cell	ATG2A	on
ABHD16A	2.92E-21	0.293078867	0.21	0.05	1.51E-16	CD8+ TIM3+ CD101+ T cell	ABHD16A	on
GPX1.4	2.92E-21	-2.184984055	0.323	0.604	1.51E-16	CD8+ TIM3+ CD101+ T cell	GPX1	off
MYCBP2.2	2.97E-21	0.623933379	0.557	0.253	1.54E-16	CD8+ TIM3+ CD101+ T cell	MYCBP2	on
RPS6KA1	3.37E-21	0.317740132	0.323	0.101	1.75E-16	CD8+ TIM3+ CD101+ T cell	RPS6KA1	on
HDAC1.1	3.53E-21	0.578336202	0.545	0.254	1.83E-16	CD8+ TIM3+ CD101+ T cell	HDAC1	on
RPL11.3	3.91E-21	0.576857176	0.94	0.913	2.02E-16	CD8+ TIM3+ CD101+ T cell	RPL11	on
RPL29.1	4.18E-21	0.571075339	0.934	0.87	2.16E-16	CD8+ TIM3+ CD101+ T cell	RPL29	on
EIF4B.1	4.22E-21	0.710127753	0.677	0.392	2.19E-16	CD8+ TIM3+ CD101+ T cell	EIF4B	on
GOLPH3	5.87E-21	0.589826679	0.479	0.207	3.04E-16	CD8+ TIM3+ CD101+ T cell	GOLPH3	on
CCDC141	6.86E-21	0.357734708	0.126	0.021	3.55E-16	CD8+ TIM3+ CD101+ T cell	CCDC141	on
TBCD.1	6.88E-21	0.469270045	0.329	0.108	3.57E-16	CD8+ TIM3+ CD101+ T cell	TBCD	on
ATP5F1B.3	6.92E-21	-1.762207421	0	0.36	3.59E-16	CD8+ TIM3+ CD101+ T cell	ATP5F1B	off
PGAM1.1	7.12E-21	0.680778053	0.659	0.347	3.69E-16	CD8+ TIM3+ CD101+ T cell	PGAM1	on
CUL3	7.64E-21	0.478632432	0.467	0.194	3.96E-16	CD8+ TIM3+ CD101+ T cell	CUL3	on
PHYKPL	7.91E-21	0.588033919	0.407	0.157	4.10E-16	CD8+ TIM3+ CD101+ T cell	PHYKPL	on
MED17	8.28E-21	0.371013684	0.263	0.074	4.29E-16	CD8+ TIM3+ CD101+ T cell	MED17	on
TGFBI.4	8.58E-21	-2.502429541	0.09	0.445	4.45E-16	CD8+ TIM3+ CD101+ T cell	TGFBI	off
RP11-159G9.5	1.05E-20	0.331974676	0.132	0.023	5.42E-16	CD8+ TIM3+ CD101+ T cell	RP11-159G9.5	on
STIM2	1.08E-20	0.486731714	0.419	0.16	5.60E-16	CD8+ TIM3+ CD101+ T cell	STIM2	on
C3orf17	1.09E-20	0.339417741	0.251	0.07	5.63E-16	CD8+ TIM3+ CD101+ T cell	C3orf17	on
IFNAR2.1	1.09E-20	0.592985446	0.377	0.14	5.63E-16	CD8+ TIM3+ CD101+ T cell	IFNAR2	on
VAV1	1.12E-20	0.388119138	0.275	0.079	5.82E-16	CD8+ TIM3+ CD101+ T cell	VAV1	on
FCHO1	1.15E-20	0.319449161	0.174	0.037	5.93E-16	CD8+ TIM3+ CD101+ T cell	FCHO1	on
CNST	1.32E-20	0.496533812	0.365	0.132	6.86E-16	CD8+ TIM3+ CD101+ T cell	CNST	on
TRPV2	1.33E-20	0.315896261	0.275	0.081	6.91E-16	CD8+ TIM3+ CD101+ T cell	TRPV2	on
IDS	1.50E-20	0.62540014	0.707	0.383	7.75E-16	CD8+ TIM3+ CD101+ T cell	IDS	on
ANKRD11	1.53E-20	0.617600753	0.653	0.328	7.93E-16	CD8+ TIM3+ CD101+ T cell	ANKRD11	on
ATXN7L1	1.70E-20	0.336073146	0.192	0.045	8.81E-16	CD8+ TIM3+ CD101+ T cell	ATXN7L1	on
NPIPB5	1.79E-20	0.585077104	0.257	0.073	9.26E-16	CD8+ TIM3+ CD101+ T cell	NPIPB5	on
NUTM2A-AS1	1.85E-20	0.378813868	0.323	0.106	9.57E-16	CD8+ TIM3+ CD101+ T cell	NUTM2A-AS1	on
USP3.1	1.88E-20	0.624866487	0.455	0.19	9.72E-16	CD8+ TIM3+ CD101+ T cell	USP3	on
SF3A2	1.90E-20	0.517897143	0.455	0.187	9.82E-16	CD8+ TIM3+ CD101+ T cell	SF3A2	on
NCOA2	1.94E-20	0.586044428	0.335	0.115	1.00E-15	CD8+ TIM3+ CD101+ T cell	NCOA2	on
C14orf2.2	2.07E-20	0.361166802	0.575	0.236	1.07E-15	CD8+ TIM3+ CD101+ T cell	C14orf2	on
DDX17.1	2.19E-20	0.647597537	0.796	0.48	1.14E-15	CD8+ TIM3+ CD101+ T cell	DDX17	on
ATM.1	2.26E-20	0.605967238	0.551	0.255	1.17E-15	CD8+ TIM3+ CD101+ T cell	ATM	on
KIAA1429	2.75E-20	0.328503075	0.269	0.079	1.42E-15	CD8+ TIM3+ CD101+ T cell	KIAA1429	on
CHKB	2.79E-20	0.364820247	0.204	0.049	1.44E-15	CD8+ TIM3+ CD101+ T cell	CHKB	on
HOOK2	2.82E-20	0.639942773	0.353	0.127	1.46E-15	CD8+ TIM3+ CD101+ T cell	HOOK2	on
MTATP6P1.3	2.96E-20	-1.993283972	0.006	0.363	1.53E-15	CD8+ TIM3+ CD101+ T cell	MTATP6P1	off
CNOT1	3.02E-20	0.599624757	0.455	0.19	1.57E-15	CD8+ TIM3+ CD101+ T cell	CNOT1	on
WHAMM	3.06E-20	0.452830911	0.293	0.091	1.58E-15	CD8+ TIM3+ CD101+ T cell	WHAMM	on
ADA.1	3.29E-20	0.325070271	0.281	0.083	1.70E-15	CD8+ TIM3+ CD101+ T cell	ADA	on
PPP3R1	3.40E-20	0.457541576	0.389	0.148	1.76E-15	CD8+ TIM3+ CD101+ T cell	PPP3R1	on
HNRNPUL1.2	3.61E-20	0.631724644	0.659	0.357	1.87E-15	CD8+ TIM3+ CD101+ T cell	HNRNPUL1	on
KRAS	3.74E-20	0.582143473	0.515	0.232	1.94E-15	CD8+ TIM3+ CD101+ T cell	KRAS	on
CDC14A	3.79E-20	0.259575803	0.21	0.051	1.96E-15	CD8+ TIM3+ CD101+ T cell	CDC14A	on
GPR132	4.26E-20	0.408793327	0.246	0.066	2.21E-15	CD8+ TIM3+ CD101+ T cell	GPR132	on
KLRG1.3	4.29E-20	0.332738361	0.222	0.055	2.22E-15	CD8+ TIM3+ CD101+ T cell	KLRG1	on
FXYD5.3	4.29E-20	0.743844092	0.826	0.518	2.22E-15	CD8+ TIM3+ CD101+ T cell	FXYD5	on
NLRP1	4.36E-20	0.503573974	0.431	0.164	2.26E-15	CD8+ TIM3+ CD101+ T cell	NLRP1	on
SATB1.2	4.45E-20	0.675255492	0.371	0.134	2.31E-15	CD8+ TIM3+ CD101+ T cell	SATB1	on
RPS17.3	4.84E-20	0.52422297	0.719	0.343	2.51E-15	CD8+ TIM3+ CD101+ T cell	RPS17	on
KIF2A.2	4.87E-20	0.486634572	0.569	0.264	2.52E-15	CD8+ TIM3+ CD101+ T cell	KIF2A	on
ELL	5.09E-20	0.405860936	0.305	0.098	2.64E-15	CD8+ TIM3+ CD101+ T cell	ELL	on
ZNF592	5.20E-20	0.349020597	0.251	0.072	2.70E-15	CD8+ TIM3+ CD101+ T cell	ZNF592	on
GIT2	5.56E-20	0.546540891	0.449	0.186	2.88E-15	CD8+ TIM3+ CD101+ T cell	GIT2	on
SELENOW.2	5.71E-20	-2.085477183	0	0.347	2.96E-15	CD8+ TIM3+ CD101+ T cell	SELENOW	off
FNBP1.3	5.97E-20	0.572506792	0.593	0.284	3.09E-15	CD8+ TIM3+ CD101+ T cell	FNBP1	on
ABCG1	6.19E-20	0.317431438	0.311	0.097	3.21E-15	CD8+ TIM3+ CD101+ T cell	ABCG1	on
ZNF683.2	6.28E-20	0.367028751	0.174	0.037	3.25E-15	CD8+ TIM3+ CD101+ T cell	ZNF683	on
ANKRD12.3	6.82E-20	0.644245835	0.683	0.377	3.53E-15	CD8+ TIM3+ CD101+ T cell	ANKRD12	on
CLIP4	7.63E-20	0.438256936	0.281	0.087	3.95E-15	CD8+ TIM3+ CD101+ T cell	CLIP4	on
ATP5MPL.1	8.14E-20	-1.769995241	0	0.345	4.22E-15	CD8+ TIM3+ CD101+ T cell	ATP5MPL	off
FOS.4	8.89E-20	-1.203864318	0.605	0.808	4.61E-15	CD8+ TIM3+ CD101+ T cell	FOS	off
TCF4.3	9.41E-20	-1.445837416	0.036	0.39	4.87E-15	CD8+ TIM3+ CD101+ T cell	TCF4	off
GATAD2A	9.46E-20	0.447355245	0.359	0.131	4.90E-15	CD8+ TIM3+ CD101+ T cell	GATAD2A	on
TRIM22.2	9.48E-20	0.572964023	0.557	0.257	4.91E-15	CD8+ TIM3+ CD101+ T cell	TRIM22	on
PSME1.3	1.07E-19	0.54552039	0.874	0.627	5.55E-15	CD8+ TIM3+ CD101+ T cell	PSME1	on
ZNF460	1.08E-19	0.425787544	0.257	0.076	5.61E-15	CD8+ TIM3+ CD101+ T cell	ZNF460	on
C15orf57	1.11E-19	0.427166758	0.234	0.064	5.74E-15	CD8+ TIM3+ CD101+ T cell	C15orf57	on
FAM134C	1.12E-19	0.34585146	0.186	0.043	5.82E-15	CD8+ TIM3+ CD101+ T cell	FAM134C	on
UTRN.2	1.22E-19	0.639203227	0.605	0.296	6.34E-15	CD8+ TIM3+ CD101+ T cell	UTRN	on
PSMB8-AS1.2	1.36E-19	0.297413425	0.341	0.116	7.02E-15	CD8+ TIM3+ CD101+ T cell	PSMB8-AS1	on
ATP5PF.1	1.40E-19	-1.759052386	0	0.342	7.24E-15	CD8+ TIM3+ CD101+ T cell	ATP5PF	off
IDH2	1.41E-19	0.573304235	0.569	0.274	7.29E-15	CD8+ TIM3+ CD101+ T cell	IDH2	on
CYBA.3	1.45E-19	0.555492636	0.934	0.567	7.49E-15	CD8+ TIM3+ CD101+ T cell	CYBA	on
RSRP1.3	1.51E-19	0.613058347	0.76	0.463	7.82E-15	CD8+ TIM3+ CD101+ T cell	RSRP1	on
DST.4	1.60E-19	-1.522042017	0.054	0.402	8.27E-15	CD8+ TIM3+ CD101+ T cell	DST	off
CRTC2	1.70E-19	0.349032628	0.347	0.122	8.82E-15	CD8+ TIM3+ CD101+ T cell	CRTC2	on
NIN.1	1.73E-19	0.639222268	0.485	0.214	8.94E-15	CD8+ TIM3+ CD101+ T cell	NIN	on
ATP5MD.3	1.77E-19	-1.689072465	0	0.341	9.16E-15	CD8+ TIM3+ CD101+ T cell	ATP5MD	off
FAM21C	1.83E-19	0.444711176	0.263	0.079	9.46E-15	CD8+ TIM3+ CD101+ T cell	FAM21C	on
MAN2B1.1	1.94E-19	0.305023646	0.257	0.075	1.01E-14	CD8+ TIM3+ CD101+ T cell	MAN2B1	on
SND1.1	2.17E-19	0.622865041	0.509	0.239	1.12E-14	CD8+ TIM3+ CD101+ T cell	SND1	on
RPL4.1	2.31E-19	0.613556946	0.898	0.724	1.20E-14	CD8+ TIM3+ CD101+ T cell	RPL4	on
CIDEB	2.37E-19	0.290331045	0.156	0.033	1.23E-14	CD8+ TIM3+ CD101+ T cell	CIDEB	on
DENND4C	2.51E-19	0.56796025	0.317	0.109	1.30E-14	CD8+ TIM3+ CD101+ T cell	DENND4C	on
TESC	2.57E-19	0.279276372	0.281	0.083	1.33E-14	CD8+ TIM3+ CD101+ T cell	TESC	on
SF1.2	2.58E-19	0.689895207	0.731	0.435	1.34E-14	CD8+ TIM3+ CD101+ T cell	SF1	on
GIMAP2.1	2.83E-19	0.314057386	0.275	0.081	1.47E-14	CD8+ TIM3+ CD101+ T cell	GIMAP2	on
CAPN1	2.87E-19	0.34552538	0.419	0.168	1.49E-14	CD8+ TIM3+ CD101+ T cell	CAPN1	on
ADARB1	3.11E-19	0.480163946	0.21	0.054	1.61E-14	CD8+ TIM3+ CD101+ T cell	ADARB1	on
RPP21	3.20E-19	0.342496054	0.299	0.093	1.66E-14	CD8+ TIM3+ CD101+ T cell	RPP21	on
PARD6G	3.37E-19	0.290616643	0.144	0.028	1.75E-14	CD8+ TIM3+ CD101+ T cell	PARD6G	on
RAB8B.2	3.86E-19	0.584168078	0.563	0.271	2.00E-14	CD8+ TIM3+ CD101+ T cell	RAB8B	on
VPS26B	3.86E-19	0.442055241	0.323	0.111	2.00E-14	CD8+ TIM3+ CD101+ T cell	VPS26B	on
BAK1.1	3.92E-19	0.380820391	0.263	0.08	2.03E-14	CD8+ TIM3+ CD101+ T cell	BAK1	on
ATP5PD.3	4.11E-19	-1.759669366	0.006	0.345	2.13E-14	CD8+ TIM3+ CD101+ T cell	ATP5PD	off
RPL35A.3	4.23E-19	0.560530983	0.91	0.864	2.19E-14	CD8+ TIM3+ CD101+ T cell	RPL35A	on
RELB.1	4.51E-19	0.561944459	0.317	0.107	2.33E-14	CD8+ TIM3+ CD101+ T cell	RELB	on
MGST3.4	4.59E-19	-1.470012325	0.18	0.495	2.38E-14	CD8+ TIM3+ CD101+ T cell	MGST3	off
PPP2R5C.3	4.66E-19	0.603759671	0.587	0.293	2.41E-14	CD8+ TIM3+ CD101+ T cell	PPP2R5C	on
MAPK1	4.67E-19	0.523461822	0.503	0.228	2.42E-14	CD8+ TIM3+ CD101+ T cell	MAPK1	on
NIPAL3	4.93E-19	0.498762044	0.287	0.093	2.55E-14	CD8+ TIM3+ CD101+ T cell	NIPAL3	on
R3HDM4	4.98E-19	0.515342415	0.395	0.156	2.58E-14	CD8+ TIM3+ CD101+ T cell	R3HDM4	on
RNF166.2	4.99E-19	0.338047125	0.497	0.208	2.58E-14	CD8+ TIM3+ CD101+ T cell	RNF166	on
ZBTB7A	5.22E-19	0.51742741	0.473	0.208	2.70E-14	CD8+ TIM3+ CD101+ T cell	ZBTB7A	on
APLP2.4	5.44E-19	-1.494917121	0.251	0.538	2.82E-14	CD8+ TIM3+ CD101+ T cell	APLP2	off
ATP5J.3	6.10E-19	0.299595736	0.629	0.264	3.16E-14	CD8+ TIM3+ CD101+ T cell	ATP5J	on
ADAP1	6.16E-19	0.319366836	0.156	0.033	3.19E-14	CD8+ TIM3+ CD101+ T cell	ADAP1	on
PRDM1.1	6.25E-19	0.709125829	0.479	0.21	3.24E-14	CD8+ TIM3+ CD101+ T cell	PRDM1	on
WNK1	6.44E-19	0.700573986	0.641	0.347	3.34E-14	CD8+ TIM3+ CD101+ T cell	WNK1	on
KIAA1671	7.07E-19	0.272442427	0.144	0.029	3.66E-14	CD8+ TIM3+ CD101+ T cell	KIAA1671	on
ATP5MF.3	7.37E-19	-1.747412358	0	0.332	3.82E-14	CD8+ TIM3+ CD101+ T cell	ATP5MF	off
NCOR1.2	8.29E-19	0.656739377	0.635	0.353	4.29E-14	CD8+ TIM3+ CD101+ T cell	NCOR1	on
BACH2	9.20E-19	0.297252671	0.144	0.029	4.77E-14	CD8+ TIM3+ CD101+ T cell	BACH2	on
TSPAN14	9.52E-19	0.559721589	0.437	0.182	4.93E-14	CD8+ TIM3+ CD101+ T cell	TSPAN14	on
NFAT5	9.80E-19	0.706305995	0.449	0.19	5.08E-14	CD8+ TIM3+ CD101+ T cell	NFAT5	on
SLC1A4	9.82E-19	0.421000847	0.222	0.061	5.09E-14	CD8+ TIM3+ CD101+ T cell	SLC1A4	on
PEA15.3	1.06E-18	-1.355032784	0.12	0.449	5.49E-14	CD8+ TIM3+ CD101+ T cell	PEA15	off
CD53.3	1.09E-18	0.360410468	0.737	0.338	5.64E-14	CD8+ TIM3+ CD101+ T cell	CD53	on
CAB39	1.11E-18	0.442515049	0.455	0.193	5.75E-14	CD8+ TIM3+ CD101+ T cell	CAB39	on
MT-CYB.2	1.15E-18	-1.188376435	0.886	0.912	5.93E-14	CD8+ TIM3+ CD101+ T cell	MT-CYB	off
MXRA7.3	1.21E-18	0.422544319	0.413	0.159	6.27E-14	CD8+ TIM3+ CD101+ T cell	MXRA7	on
TAF15	1.35E-18	0.588911494	0.587	0.298	7.01E-14	CD8+ TIM3+ CD101+ T cell	TAF15	on
FBXO33	1.37E-18	0.330367866	0.281	0.09	7.10E-14	CD8+ TIM3+ CD101+ T cell	FBXO33	on
CPNE1	1.43E-18	0.56809687	0.509	0.236	7.43E-14	CD8+ TIM3+ CD101+ T cell	CPNE1	on
CNN3.4	1.59E-18	-1.708666101	0.036	0.367	8.21E-14	CD8+ TIM3+ CD101+ T cell	CNN3	off
ACSS1	1.62E-18	0.260393136	0.168	0.038	8.39E-14	CD8+ TIM3+ CD101+ T cell	ACSS1	on
FAM58A	1.65E-18	0.418009167	0.198	0.05	8.55E-14	CD8+ TIM3+ CD101+ T cell	FAM58A	on
POLR2A	1.73E-18	0.613410667	0.473	0.215	8.95E-14	CD8+ TIM3+ CD101+ T cell	POLR2A	on
LSM14A	1.76E-18	0.547615493	0.623	0.331	9.12E-14	CD8+ TIM3+ CD101+ T cell	LSM14A	on
ZNF10	1.82E-18	0.262956558	0.21	0.055	9.40E-14	CD8+ TIM3+ CD101+ T cell	ZNF10	on
SACM1L.1	1.84E-18	0.387963156	0.413	0.168	9.53E-14	CD8+ TIM3+ CD101+ T cell	SACM1L	on
H1FX.1	1.94E-18	0.798359775	0.635	0.338	1.01E-13	CD8+ TIM3+ CD101+ T cell	H1FX	on
ATP5ME.1	2.01E-18	-1.571123412	0	0.326	1.04E-13	CD8+ TIM3+ CD101+ T cell	ATP5ME	off
PRDX1.4	2.03E-18	-1.241915715	0.467	0.664	1.05E-13	CD8+ TIM3+ CD101+ T cell	PRDX1	off
TUBA1A.4	2.18E-18	-2.056308947	0.461	0.656	1.13E-13	CD8+ TIM3+ CD101+ T cell	TUBA1A	off
PABPN1.2	2.20E-18	0.490448895	0.557	0.267	1.14E-13	CD8+ TIM3+ CD101+ T cell	PABPN1	on
BCL9L	2.51E-18	0.372155212	0.257	0.079	1.30E-13	CD8+ TIM3+ CD101+ T cell	BCL9L	on
TRIM33	2.53E-18	0.413337476	0.407	0.165	1.31E-13	CD8+ TIM3+ CD101+ T cell	TRIM33	on
TCF20	2.57E-18	0.26217316	0.204	0.053	1.33E-13	CD8+ TIM3+ CD101+ T cell	TCF20	on
EPC1.1	2.62E-18	0.550142945	0.551	0.267	1.36E-13	CD8+ TIM3+ CD101+ T cell	EPC1	on
ARIH1	2.84E-18	0.532238758	0.461	0.201	1.47E-13	CD8+ TIM3+ CD101+ T cell	ARIH1	on
HAPLN3	2.88E-18	0.402027373	0.198	0.051	1.49E-13	CD8+ TIM3+ CD101+ T cell	HAPLN3	on
GPR65.2	3.14E-18	0.343899799	0.407	0.152	1.63E-13	CD8+ TIM3+ CD101+ T cell	GPR65	on
FOSL2.2	3.69E-18	0.699788735	0.593	0.297	1.91E-13	CD8+ TIM3+ CD101+ T cell	FOSL2	on
UHRF2	3.70E-18	0.449055892	0.329	0.118	1.92E-13	CD8+ TIM3+ CD101+ T cell	UHRF2	on
TES.3	3.93E-18	0.394768779	0.419	0.164	2.03E-13	CD8+ TIM3+ CD101+ T cell	TES	on
ADSL	3.94E-18	0.476072954	0.287	0.096	2.04E-13	CD8+ TIM3+ CD101+ T cell	ADSL	on
ATP5IF1.3	4.01E-18	-1.584274022	0	0.322	2.08E-13	CD8+ TIM3+ CD101+ T cell	ATP5IF1	off
CASP4.2	4.08E-18	0.408131292	0.497	0.221	2.12E-13	CD8+ TIM3+ CD101+ T cell	CASP4	on
RNF44.3	4.13E-18	0.459664081	0.365	0.138	2.14E-13	CD8+ TIM3+ CD101+ T cell	RNF44	on
MLLT6.1	4.24E-18	0.340729258	0.347	0.126	2.19E-13	CD8+ TIM3+ CD101+ T cell	MLLT6	on
IRF7.1	4.31E-18	0.457125622	0.359	0.133	2.23E-13	CD8+ TIM3+ CD101+ T cell	IRF7	on
SELENOK.4	4.54E-18	-1.627476959	0	0.321	2.35E-13	CD8+ TIM3+ CD101+ T cell	SELENOK	off
TRIM4	4.89E-18	0.600404538	0.317	0.113	2.53E-13	CD8+ TIM3+ CD101+ T cell	TRIM4	on
RQCD1	5.24E-18	0.323939113	0.246	0.073	2.72E-13	CD8+ TIM3+ CD101+ T cell	RQCD1	on
TOMM5	5.39E-18	0.457995576	0.425	0.172	2.79E-13	CD8+ TIM3+ CD101+ T cell	TOMM5	on
ERBB2IP	5.53E-18	0.352259573	0.365	0.134	2.87E-13	CD8+ TIM3+ CD101+ T cell	ERBB2IP	on
MT-ND1.3	5.77E-18	-1.321375805	0.772	0.809	2.99E-13	CD8+ TIM3+ CD101+ T cell	MT-ND1	off
MGEA5.2	5.91E-18	0.568935686	0.545	0.271	3.06E-13	CD8+ TIM3+ CD101+ T cell	MGEA5	on
RPL18A.4	5.95E-18	0.470020082	0.946	0.905	3.08E-13	CD8+ TIM3+ CD101+ T cell	RPL18A	on
CDV3.1	5.99E-18	0.498030562	0.635	0.35	3.10E-13	CD8+ TIM3+ CD101+ T cell	CDV3	on
CDK11A	6.38E-18	0.450115162	0.251	0.077	3.30E-13	CD8+ TIM3+ CD101+ T cell	CDK11A	on
SEM1.2	6.47E-18	-1.680882387	0.006	0.328	3.35E-13	CD8+ TIM3+ CD101+ T cell	SEM1	off
TRABD.2	6.66E-18	0.446368939	0.443	0.191	3.45E-13	CD8+ TIM3+ CD101+ T cell	TRABD	on
S100A11.4	6.67E-18	-1.498577938	0.713	0.743	3.46E-13	CD8+ TIM3+ CD101+ T cell	S100A11	off
CDC25B	6.94E-18	0.53974435	0.305	0.105	3.59E-13	CD8+ TIM3+ CD101+ T cell	CDC25B	on
TNFAIP8.2	6.97E-18	0.272434397	0.491	0.2	3.61E-13	CD8+ TIM3+ CD101+ T cell	TNFAIP8	on
ATP5MC3.2	6.98E-18	-1.530472142	0	0.318	3.62E-13	CD8+ TIM3+ CD101+ T cell	ATP5MC3	off
TOMM70A	7.40E-18	0.42211752	0.246	0.075	3.83E-13	CD8+ TIM3+ CD101+ T cell	TOMM70A	on
CKAP2	7.47E-18	0.299925236	0.413	0.162	3.87E-13	CD8+ TIM3+ CD101+ T cell	CKAP2	on
RBCK1.1	7.70E-18	0.486400332	0.503	0.241	3.99E-13	CD8+ TIM3+ CD101+ T cell	RBCK1	on
TACC3	7.71E-18	0.296077584	0.281	0.088	3.99E-13	CD8+ TIM3+ CD101+ T cell	TACC3	on
PML	7.86E-18	0.481098503	0.371	0.147	4.07E-13	CD8+ TIM3+ CD101+ T cell	PML	on
F2R	8.33E-18	0.451969856	0.401	0.158	4.31E-13	CD8+ TIM3+ CD101+ T cell	F2R	on
POLR2J3.1	8.55E-18	0.523393965	0.467	0.199	4.43E-13	CD8+ TIM3+ CD101+ T cell	POLR2J3	on
MSL2.2	9.21E-18	0.482918636	0.269	0.087	4.77E-13	CD8+ TIM3+ CD101+ T cell	MSL2	on
PLEKHM1	1.03E-17	0.379003924	0.251	0.077	5.34E-13	CD8+ TIM3+ CD101+ T cell	PLEKHM1	on
BRD4	1.10E-17	0.671333899	0.581	0.305	5.71E-13	CD8+ TIM3+ CD101+ T cell	BRD4	on
TMEM259	1.14E-17	0.456243698	0.503	0.239	5.91E-13	CD8+ TIM3+ CD101+ T cell	TMEM259	on
ARHGAP26	1.16E-17	0.606373598	0.365	0.137	5.98E-13	CD8+ TIM3+ CD101+ T cell	ARHGAP26	on
PDE4DIP	1.23E-17	0.646364663	0.437	0.19	6.35E-13	CD8+ TIM3+ CD101+ T cell	PDE4DIP	on
C14orf166.2	1.30E-17	0.474785825	0.485	0.211	6.76E-13	CD8+ TIM3+ CD101+ T cell	C14orf166	on
TMEM135	1.36E-17	0.297393799	0.186	0.047	7.05E-13	CD8+ TIM3+ CD101+ T cell	TMEM135	on
EGR1.3	1.42E-17	-1.404061323	0.222	0.528	7.37E-13	CD8+ TIM3+ CD101+ T cell	EGR1	off
DDHD1	1.54E-17	0.45112849	0.371	0.143	8.00E-13	CD8+ TIM3+ CD101+ T cell	DDHD1	on
PTBP3	1.55E-17	0.63325149	0.527	0.265	8.02E-13	CD8+ TIM3+ CD101+ T cell	PTBP3	on
RPL14.4	1.63E-17	0.509126027	0.94	0.87	8.45E-13	CD8+ TIM3+ CD101+ T cell	RPL14	on
MT2A.4	1.70E-17	-2.036822719	0.551	0.716	8.81E-13	CD8+ TIM3+ CD101+ T cell	MT2A	off
TGIF2	1.76E-17	0.36705492	0.251	0.078	9.11E-13	CD8+ TIM3+ CD101+ T cell	TGIF2	on
CPSF3L	1.80E-17	0.543184792	0.287	0.097	9.32E-13	CD8+ TIM3+ CD101+ T cell	CPSF3L	on
IRAK4	1.93E-17	0.489575231	0.317	0.116	1.00E-12	CD8+ TIM3+ CD101+ T cell	IRAK4	on
DIABLO	1.96E-17	0.307471619	0.24	0.07	1.02E-12	CD8+ TIM3+ CD101+ T cell	DIABLO	on
MMP14.4	2.10E-17	-1.502908526	0.006	0.318	1.09E-12	CD8+ TIM3+ CD101+ T cell	MMP14	off
RPS20.3	2.17E-17	-1.118035268	0.766	0.801	1.13E-12	CD8+ TIM3+ CD101+ T cell	RPS20	off
LAPTM5.2	2.19E-17	0.545453195	0.832	0.462	1.13E-12	CD8+ TIM3+ CD101+ T cell	LAPTM5	on
ZC3H11A.1	2.38E-17	0.329232749	0.383	0.149	1.23E-12	CD8+ TIM3+ CD101+ T cell	ZC3H11A	on
ZNF800	2.51E-17	0.463565465	0.419	0.177	1.30E-12	CD8+ TIM3+ CD101+ T cell	ZNF800	on
PTP4A2	2.60E-17	0.511169531	0.707	0.415	1.34E-12	CD8+ TIM3+ CD101+ T cell	PTP4A2	on
DSCR3	2.61E-17	0.251669465	0.198	0.053	1.35E-12	CD8+ TIM3+ CD101+ T cell	DSCR3	on
KMT2D	2.66E-17	0.303964462	0.24	0.072	1.38E-12	CD8+ TIM3+ CD101+ T cell	KMT2D	on
ZYX	2.69E-17	0.752710249	0.665	0.398	1.39E-12	CD8+ TIM3+ CD101+ T cell	ZYX	on
GSN.4	2.87E-17	-1.322754413	0.132	0.45	1.48E-12	CD8+ TIM3+ CD101+ T cell	GSN	off
TTC14	2.87E-17	0.447133485	0.431	0.181	1.49E-12	CD8+ TIM3+ CD101+ T cell	TTC14	on
GNLY.4	2.97E-17	1.44387961	0.341	0.131	1.54E-12	CD8+ TIM3+ CD101+ T cell	GNLY	on
LDLRAD4.3	2.99E-17	0.389246077	0.377	0.146	1.55E-12	CD8+ TIM3+ CD101+ T cell	LDLRAD4	on
CTDP1	3.25E-17	0.30915373	0.198	0.053	1.69E-12	CD8+ TIM3+ CD101+ T cell	CTDP1	on
REST	3.37E-17	0.524211348	0.485	0.228	1.75E-12	CD8+ TIM3+ CD101+ T cell	REST	on
POLR3E	3.37E-17	0.2928574	0.251	0.078	1.75E-12	CD8+ TIM3+ CD101+ T cell	POLR3E	on
MIF.3	3.37E-17	0.323489785	0.814	0.479	1.75E-12	CD8+ TIM3+ CD101+ T cell	MIF	on
E2F4	3.43E-17	0.414498719	0.377	0.151	1.78E-12	CD8+ TIM3+ CD101+ T cell	E2F4	on
SLF1.1	3.60E-17	0.395864098	0.281	0.094	1.87E-12	CD8+ TIM3+ CD101+ T cell	SLF1	on
PTEN	3.65E-17	0.456414566	0.443	0.187	1.89E-12	CD8+ TIM3+ CD101+ T cell	PTEN	on
TNIP1	3.74E-17	0.44809743	0.443	0.195	1.94E-12	CD8+ TIM3+ CD101+ T cell	TNIP1	on
SETD1B	3.85E-17	0.262147758	0.192	0.05	1.99E-12	CD8+ TIM3+ CD101+ T cell	SETD1B	on
LYST.2	3.98E-17	0.541700878	0.509	0.246	2.06E-12	CD8+ TIM3+ CD101+ T cell	LYST	on
MB21D1	4.09E-17	0.380603379	0.186	0.048	2.12E-12	CD8+ TIM3+ CD101+ T cell	MB21D1	on
SCLY	4.12E-17	0.288265222	0.126	0.025	2.14E-12	CD8+ TIM3+ CD101+ T cell	SCLY	on
MAP1B.4	4.15E-17	-1.767362301	0.06	0.374	2.15E-12	CD8+ TIM3+ CD101+ T cell	MAP1B	off
SNTB2	4.46E-17	0.278620013	0.299	0.104	2.31E-12	CD8+ TIM3+ CD101+ T cell	SNTB2	on
CCND3.2	4.58E-17	0.466336905	0.503	0.233	2.37E-12	CD8+ TIM3+ CD101+ T cell	CCND3	on
UBE2G1	4.59E-17	0.348735625	0.359	0.139	2.38E-12	CD8+ TIM3+ CD101+ T cell	UBE2G1	on
RAB13.4	4.63E-17	-1.17212298	0.03	0.342	2.40E-12	CD8+ TIM3+ CD101+ T cell	RAB13	off
UBN1	4.86E-17	0.456844106	0.365	0.146	2.52E-12	CD8+ TIM3+ CD101+ T cell	UBN1	on
EHBP1L1	5.03E-17	0.395514055	0.365	0.143	2.60E-12	CD8+ TIM3+ CD101+ T cell	EHBP1L1	on
MAP2K2	5.21E-17	0.540972166	0.515	0.261	2.70E-12	CD8+ TIM3+ CD101+ T cell	MAP2K2	on
GSPT1	5.29E-17	0.621705661	0.605	0.335	2.74E-12	CD8+ TIM3+ CD101+ T cell	GSPT1	on
KHDRBS1.2	5.65E-17	0.544119103	0.719	0.409	2.93E-12	CD8+ TIM3+ CD101+ T cell	KHDRBS1	on
VTI1A	5.78E-17	0.502743796	0.293	0.102	3.00E-12	CD8+ TIM3+ CD101+ T cell	VTI1A	on
TERF2IP.2	6.14E-17	0.556859464	0.701	0.416	3.18E-12	CD8+ TIM3+ CD101+ T cell	TERF2IP	on
DDIT4.3	6.40E-17	0.731914536	0.683	0.382	3.32E-12	CD8+ TIM3+ CD101+ T cell	DDIT4	on
CKLF.2	6.45E-17	0.676994782	0.629	0.345	3.34E-12	CD8+ TIM3+ CD101+ T cell	CKLF	on
SSH2	6.50E-17	0.56458216	0.419	0.178	3.36E-12	CD8+ TIM3+ CD101+ T cell	SSH2	on
APP.3	7.03E-17	-1.441418673	0.126	0.443	3.64E-12	CD8+ TIM3+ CD101+ T cell	APP	off
FLNA.1	7.33E-17	0.740970107	0.665	0.385	3.80E-12	CD8+ TIM3+ CD101+ T cell	FLNA	on
GPS2	7.75E-17	0.317879458	0.269	0.087	4.01E-12	CD8+ TIM3+ CD101+ T cell	GPS2	on
MAP4K2	7.81E-17	0.344639333	0.18	0.046	4.04E-12	CD8+ TIM3+ CD101+ T cell	MAP4K2	on
SSBP4	7.96E-17	0.592667742	0.461	0.214	4.12E-12	CD8+ TIM3+ CD101+ T cell	SSBP4	on
C11orf31.3	8.40E-17	0.43589734	0.539	0.238	4.35E-12	CD8+ TIM3+ CD101+ T cell	C11orf31	on
SRPK1	8.55E-17	0.431420853	0.389	0.16	4.43E-12	CD8+ TIM3+ CD101+ T cell	SRPK1	on
KLHL28	8.73E-17	0.465080759	0.305	0.11	4.52E-12	CD8+ TIM3+ CD101+ T cell	KLHL28	on
HPCAL1	8.97E-17	0.488182677	0.365	0.145	4.65E-12	CD8+ TIM3+ CD101+ T cell	HPCAL1	on
AKAP13.2	9.06E-17	0.544838904	0.695	0.402	4.69E-12	CD8+ TIM3+ CD101+ T cell	AKAP13	on
VWA8	1.08E-16	0.285289634	0.18	0.046	5.61E-12	CD8+ TIM3+ CD101+ T cell	VWA8	on
CHST11	1.13E-16	0.434567117	0.443	0.194	5.88E-12	CD8+ TIM3+ CD101+ T cell	CHST11	on
PRRC2A	1.21E-16	0.415103557	0.473	0.221	6.25E-12	CD8+ TIM3+ CD101+ T cell	PRRC2A	on
ARID5A.1	1.24E-16	0.440091366	0.497	0.23	6.42E-12	CD8+ TIM3+ CD101+ T cell	ARID5A	on
UBR4	1.24E-16	0.536665936	0.371	0.153	6.42E-12	CD8+ TIM3+ CD101+ T cell	UBR4	on
AP1G1	1.28E-16	0.461244256	0.359	0.144	6.63E-12	CD8+ TIM3+ CD101+ T cell	AP1G1	on
PRKRIR	1.28E-16	0.352295059	0.234	0.071	6.63E-12	CD8+ TIM3+ CD101+ T cell	PRKRIR	on
DHX8	1.28E-16	0.320090879	0.359	0.141	6.63E-12	CD8+ TIM3+ CD101+ T cell	DHX8	on
NAA50.2	1.28E-16	0.4876814	0.521	0.262	6.64E-12	CD8+ TIM3+ CD101+ T cell	NAA50	on
ZNF107.1	1.38E-16	0.303472967	0.257	0.083	7.14E-12	CD8+ TIM3+ CD101+ T cell	ZNF107	on
GRN.3	1.54E-16	-1.354543257	0.15	0.45	7.98E-12	CD8+ TIM3+ CD101+ T cell	GRN	off
RNF169	1.55E-16	0.417798331	0.287	0.1	8.01E-12	CD8+ TIM3+ CD101+ T cell	RNF169	on
B3GNT2.1	1.71E-16	0.504772096	0.335	0.127	8.84E-12	CD8+ TIM3+ CD101+ T cell	B3GNT2	on
ZDHHC7	1.83E-16	0.340046785	0.269	0.09	9.48E-12	CD8+ TIM3+ CD101+ T cell	ZDHHC7	on
TCEAL4.4	1.84E-16	-1.074753083	0.078	0.397	9.54E-12	CD8+ TIM3+ CD101+ T cell	TCEAL4	off
DYRK2	1.85E-16	0.422323717	0.281	0.098	9.61E-12	CD8+ TIM3+ CD101+ T cell	DYRK2	on
EDC4	2.06E-16	0.271957286	0.126	0.026	1.07E-11	CD8+ TIM3+ CD101+ T cell	EDC4	on
ZNF394.2	2.24E-16	0.465807814	0.323	0.122	1.16E-11	CD8+ TIM3+ CD101+ T cell	ZNF394	on
FAM134A	2.38E-16	0.421604737	0.263	0.087	1.23E-11	CD8+ TIM3+ CD101+ T cell	FAM134A	on
GAB3	2.65E-16	0.283899822	0.204	0.057	1.37E-11	CD8+ TIM3+ CD101+ T cell	GAB3	on
ODC1.1	2.74E-16	0.494937894	0.437	0.193	1.42E-11	CD8+ TIM3+ CD101+ T cell	ODC1	on
RPS5.1	2.81E-16	0.518635234	0.934	0.81	1.45E-11	CD8+ TIM3+ CD101+ T cell	RPS5	on
GMCL1	2.90E-16	0.440014073	0.329	0.124	1.50E-11	CD8+ TIM3+ CD101+ T cell	GMCL1	on
SLC10A3	2.91E-16	0.403627085	0.287	0.103	1.51E-11	CD8+ TIM3+ CD101+ T cell	SLC10A3	on
PET100	2.96E-16	0.394912672	0.485	0.227	1.53E-11	CD8+ TIM3+ CD101+ T cell	PET100	on
SDE2	3.05E-16	0.562505533	0.347	0.14	1.58E-11	CD8+ TIM3+ CD101+ T cell	SDE2	on
ZBTB25	3.08E-16	0.571268188	0.275	0.097	1.60E-11	CD8+ TIM3+ CD101+ T cell	ZBTB25	on
TSPYL1	3.24E-16	0.584155973	0.407	0.183	1.68E-11	CD8+ TIM3+ CD101+ T cell	TSPYL1	on
SH3KBP1.3	3.38E-16	0.626328001	0.575	0.321	1.75E-11	CD8+ TIM3+ CD101+ T cell	SH3KBP1	on
NACA.1	3.66E-16	0.496231181	0.91	0.786	1.89E-11	CD8+ TIM3+ CD101+ T cell	NACA	on
MOGS	3.74E-16	0.389141946	0.311	0.116	1.94E-11	CD8+ TIM3+ CD101+ T cell	MOGS	on
NFKB2.1	3.78E-16	0.492724067	0.317	0.118	1.96E-11	CD8+ TIM3+ CD101+ T cell	NFKB2	on
REL.4	3.83E-16	0.53933098	0.659	0.35	1.98E-11	CD8+ TIM3+ CD101+ T cell	REL	on
EEFSEC	3.91E-16	0.288828284	0.24	0.076	2.03E-11	CD8+ TIM3+ CD101+ T cell	EEFSEC	on
HELZ	4.11E-16	0.502322686	0.455	0.214	2.13E-11	CD8+ TIM3+ CD101+ T cell	HELZ	on
VPS13B	4.39E-16	0.506226789	0.311	0.117	2.28E-11	CD8+ TIM3+ CD101+ T cell	VPS13B	on
ATP5H.3	4.45E-16	0.524936751	0.503	0.224	2.31E-11	CD8+ TIM3+ CD101+ T cell	ATP5H	on
BAZ2A	4.50E-16	0.515304399	0.443	0.208	2.33E-11	CD8+ TIM3+ CD101+ T cell	BAZ2A	on
RPL3.4	4.54E-16	0.546502938	0.934	0.875	2.35E-11	CD8+ TIM3+ CD101+ T cell	RPL3	on
ATP5PO.2	5.19E-16	-1.296161279	0	0.29	2.69E-11	CD8+ TIM3+ CD101+ T cell	ATP5PO	off
PPP1R35	5.40E-16	0.439409961	0.317	0.122	2.80E-11	CD8+ TIM3+ CD101+ T cell	PPP1R35	on
PPP1R18.2	5.52E-16	0.4966644	0.629	0.345	2.86E-11	CD8+ TIM3+ CD101+ T cell	PPP1R18	on
RUNX2	5.52E-16	0.498051252	0.347	0.14	2.86E-11	CD8+ TIM3+ CD101+ T cell	RUNX2	on
ABHD18	5.71E-16	0.262761452	0.21	0.061	2.96E-11	CD8+ TIM3+ CD101+ T cell	ABHD18	on
FAM214A.1	5.97E-16	0.376089291	0.299	0.107	3.09E-11	CD8+ TIM3+ CD101+ T cell	FAM214A	on
ZBTB1.2	5.99E-16	0.414164652	0.479	0.225	3.10E-11	CD8+ TIM3+ CD101+ T cell	ZBTB1	on
RNF38	6.00E-16	0.422942319	0.287	0.101	3.11E-11	CD8+ TIM3+ CD101+ T cell	RNF38	on
KLRD1.2	6.41E-16	0.330681158	0.24	0.071	3.32E-11	CD8+ TIM3+ CD101+ T cell	KLRD1	on
CHIC2.1	6.42E-16	0.587527309	0.425	0.195	3.33E-11	CD8+ TIM3+ CD101+ T cell	CHIC2	on
CUL4A	6.60E-16	0.424943137	0.359	0.148	3.42E-11	CD8+ TIM3+ CD101+ T cell	CUL4A	on
WBP1	8.11E-16	0.337227192	0.228	0.069	4.20E-11	CD8+ TIM3+ CD101+ T cell	WBP1	on
ARF5	8.17E-16	0.491727792	0.539	0.273	4.23E-11	CD8+ TIM3+ CD101+ T cell	ARF5	on
EWSR1	8.72E-16	0.635353964	0.695	0.449	4.52E-11	CD8+ TIM3+ CD101+ T cell	EWSR1	on
MEF2C.4	8.89E-16	-1.178737035	0.042	0.344	4.60E-11	CD8+ TIM3+ CD101+ T cell	MEF2C	off
SFPQ.1	9.61E-16	0.624851863	0.814	0.565	4.98E-11	CD8+ TIM3+ CD101+ T cell	SFPQ	on
IRF3.1	9.85E-16	0.364567634	0.407	0.178	5.10E-11	CD8+ TIM3+ CD101+ T cell	IRF3	on
RPL9P9.1	1.06E-15	-1.155421641	0	0.286	5.50E-11	CD8+ TIM3+ CD101+ T cell	RPL9P9	off
UBR2.1	1.10E-15	0.49657013	0.389	0.169	5.69E-11	CD8+ TIM3+ CD101+ T cell	UBR2	on
CD9.4	1.17E-15	-1.382304611	0.06	0.356	6.05E-11	CD8+ TIM3+ CD101+ T cell	CD9	off
CLTB	1.21E-15	0.412649882	0.527	0.264	6.27E-11	CD8+ TIM3+ CD101+ T cell	CLTB	on
VPS13C.2	1.22E-15	0.445720486	0.647	0.35	6.33E-11	CD8+ TIM3+ CD101+ T cell	VPS13C	on
C19orf66	1.25E-15	0.543126567	0.395	0.177	6.45E-11	CD8+ TIM3+ CD101+ T cell	C19orf66	on
UFD1L	1.38E-15	0.376578701	0.341	0.133	7.15E-11	CD8+ TIM3+ CD101+ T cell	UFD1L	on
ARNTL.1	1.44E-15	0.277941137	0.246	0.08	7.45E-11	CD8+ TIM3+ CD101+ T cell	ARNTL	on
RAB31.4	1.50E-15	-1.051924528	0.054	0.356	7.78E-11	CD8+ TIM3+ CD101+ T cell	RAB31	off
SNRNP200	1.52E-15	0.424000727	0.551	0.286	7.88E-11	CD8+ TIM3+ CD101+ T cell	SNRNP200	on
PHTF2	1.57E-15	0.396679459	0.389	0.166	8.12E-11	CD8+ TIM3+ CD101+ T cell	PHTF2	on
YLPM1	1.58E-15	0.511209419	0.371	0.158	8.19E-11	CD8+ TIM3+ CD101+ T cell	YLPM1	on
MVD.1	1.65E-15	0.394219173	0.251	0.084	8.56E-11	CD8+ TIM3+ CD101+ T cell	MVD	on
RC3H1	1.75E-15	0.479506055	0.395	0.173	9.08E-11	CD8+ TIM3+ CD101+ T cell	RC3H1	on
CTD-3184A7.4	1.83E-15	0.252886698	0.126	0.027	9.47E-11	CD8+ TIM3+ CD101+ T cell	CTD-3184A7.4	on
RBM33.1	1.86E-15	0.401463585	0.425	0.192	9.61E-11	CD8+ TIM3+ CD101+ T cell	RBM33	on
DR1	1.86E-15	0.424477982	0.473	0.232	9.65E-11	CD8+ TIM3+ CD101+ T cell	DR1	on
ATP5PB.2	1.87E-15	-1.246874882	0	0.282	9.68E-11	CD8+ TIM3+ CD101+ T cell	ATP5PB	off
RPL34.4	1.93E-15	0.469945172	0.94	0.915	1.00E-10	CD8+ TIM3+ CD101+ T cell	RPL34	on
BCL2L11.1	1.95E-15	0.445438824	0.263	0.09	1.01E-10	CD8+ TIM3+ CD101+ T cell	BCL2L11	on
RPL23.1	2.00E-15	-1.047741385	0.754	0.792	1.04E-10	CD8+ TIM3+ CD101+ T cell	RPL23	off
AEBP2	2.12E-15	0.475190175	0.335	0.135	1.10E-10	CD8+ TIM3+ CD101+ T cell	AEBP2	on
FAM208B	2.20E-15	0.395253945	0.335	0.135	1.14E-10	CD8+ TIM3+ CD101+ T cell	FAM208B	on
RAPGEF1.1	2.27E-15	0.53084258	0.395	0.17	1.18E-10	CD8+ TIM3+ CD101+ T cell	RAPGEF1	on
ABRACL.3	2.28E-15	0.401425437	0.551	0.287	1.18E-10	CD8+ TIM3+ CD101+ T cell	ABRACL	on
MACF1	2.31E-15	0.664179957	0.79	0.489	1.20E-10	CD8+ TIM3+ CD101+ T cell	MACF1	on
LEMD3	2.45E-15	0.339890129	0.275	0.098	1.27E-10	CD8+ TIM3+ CD101+ T cell	LEMD3	on
ADSS.1	2.52E-15	0.478443207	0.509	0.261	1.31E-10	CD8+ TIM3+ CD101+ T cell	ADSS	on
SKIV2L2	2.65E-15	0.391422455	0.257	0.087	1.37E-10	CD8+ TIM3+ CD101+ T cell	SKIV2L2	on
CCR7.3	2.80E-15	0.356476578	0.192	0.053	1.45E-10	CD8+ TIM3+ CD101+ T cell	CCR7	on
PAK2	2.82E-15	0.542471674	0.683	0.407	1.46E-10	CD8+ TIM3+ CD101+ T cell	PAK2	on
THADA	2.91E-15	0.401291289	0.257	0.089	1.51E-10	CD8+ TIM3+ CD101+ T cell	THADA	on
GGA2.2	3.14E-15	0.478602219	0.371	0.158	1.63E-10	CD8+ TIM3+ CD101+ T cell	GGA2	on
ELOC.1	3.18E-15	-1.273671345	0	0.278	1.64E-10	CD8+ TIM3+ CD101+ T cell	ELOC	off
VPS51	3.20E-15	0.367067694	0.371	0.157	1.66E-10	CD8+ TIM3+ CD101+ T cell	VPS51	on
CHD8	3.32E-15	0.507423388	0.407	0.186	1.72E-10	CD8+ TIM3+ CD101+ T cell	CHD8	on
BIRC3.3	3.41E-15	0.550477984	0.419	0.179	1.77E-10	CD8+ TIM3+ CD101+ T cell	BIRC3	on
ACTN4	3.46E-15	0.50823914	0.743	0.447	1.79E-10	CD8+ TIM3+ CD101+ T cell	ACTN4	on
DTX3L	3.51E-15	0.391563125	0.341	0.137	1.82E-10	CD8+ TIM3+ CD101+ T cell	DTX3L	on
SETX	3.58E-15	0.449638297	0.545	0.282	1.86E-10	CD8+ TIM3+ CD101+ T cell	SETX	on
RRN3	3.75E-15	0.497205064	0.305	0.117	1.94E-10	CD8+ TIM3+ CD101+ T cell	RRN3	on
GSTK1.3	3.82E-15	0.517569731	0.731	0.467	1.98E-10	CD8+ TIM3+ CD101+ T cell	GSTK1	on
DCAF11	3.82E-15	0.310659446	0.317	0.123	1.98E-10	CD8+ TIM3+ CD101+ T cell	DCAF11	on
ATP5F1C.2	3.98E-15	-1.195406938	0	0.277	2.06E-10	CD8+ TIM3+ CD101+ T cell	ATP5F1C	off
SERPINB9.2	4.16E-15	0.413141253	0.509	0.23	2.16E-10	CD8+ TIM3+ CD101+ T cell	SERPINB9	on
GTPBP1	4.18E-15	0.360190913	0.251	0.084	2.17E-10	CD8+ TIM3+ CD101+ T cell	GTPBP1	on
ASPH.3	4.26E-15	-1.049735139	0.036	0.323	2.21E-10	CD8+ TIM3+ CD101+ T cell	ASPH	off
STAT3	4.59E-15	0.521759146	0.671	0.401	2.37E-10	CD8+ TIM3+ CD101+ T cell	STAT3	on
HMOX2.2	4.59E-15	0.334685385	0.425	0.194	2.38E-10	CD8+ TIM3+ CD101+ T cell	HMOX2	on
SDHA	4.97E-15	0.473716957	0.461	0.224	2.57E-10	CD8+ TIM3+ CD101+ T cell	SDHA	on
LATS1	4.99E-15	0.275160745	0.341	0.137	2.59E-10	CD8+ TIM3+ CD101+ T cell	LATS1	on
GPI	5.18E-15	0.520174473	0.611	0.342	2.68E-10	CD8+ TIM3+ CD101+ T cell	GPI	on
METTL10	5.60E-15	0.313574453	0.174	0.047	2.90E-10	CD8+ TIM3+ CD101+ T cell	METTL10	on
RHOG.1	5.65E-15	0.413887028	0.635	0.349	2.93E-10	CD8+ TIM3+ CD101+ T cell	RHOG	on
SAMD9.2	6.57E-15	0.383662657	0.401	0.173	3.40E-10	CD8+ TIM3+ CD101+ T cell	SAMD9	on
FBXW7.1	6.68E-15	0.340993809	0.353	0.144	3.46E-10	CD8+ TIM3+ CD101+ T cell	FBXW7	on
ZCCHC11.1	6.90E-15	0.451806319	0.575	0.303	3.57E-10	CD8+ TIM3+ CD101+ T cell	ZCCHC11	on
A2M.4	7.06E-15	-1.697865156	0.096	0.379	3.66E-10	CD8+ TIM3+ CD101+ T cell	A2M	off
SNHG6.3	7.15E-15	-1.207588883	0	0.273	3.71E-10	CD8+ TIM3+ CD101+ T cell	SNHG6	off
HTRA1.4	7.19E-15	-1.373030354	0.036	0.318	3.72E-10	CD8+ TIM3+ CD101+ T cell	HTRA1	off
SMARCA2	7.93E-15	0.454410726	0.491	0.246	4.11E-10	CD8+ TIM3+ CD101+ T cell	SMARCA2	on
CKB.4	7.94E-15	-1.556204442	0	0.272	4.11E-10	CD8+ TIM3+ CD101+ T cell	CKB	off
MDFIC.2	8.00E-15	0.494480547	0.341	0.142	4.15E-10	CD8+ TIM3+ CD101+ T cell	MDFIC	on
MARK2	8.11E-15	0.459088217	0.317	0.124	4.20E-10	CD8+ TIM3+ CD101+ T cell	MARK2	on
PPP4R3A	8.13E-15	0.600699787	0.449	0.222	4.21E-10	CD8+ TIM3+ CD101+ T cell	PPP4R3A	on
ATP5F1A.2	8.15E-15	-1.148060527	0	0.272	4.22E-10	CD8+ TIM3+ CD101+ T cell	ATP5F1A	off
NR4A2.4	8.93E-15	0.899993249	0.659	0.38	4.63E-10	CD8+ TIM3+ CD101+ T cell	NR4A2	on
PSMB8.2	9.05E-15	0.476312825	0.677	0.425	4.69E-10	CD8+ TIM3+ CD101+ T cell	PSMB8	on
MRPS24.2	9.24E-15	0.397190698	0.287	0.101	4.79E-10	CD8+ TIM3+ CD101+ T cell	MRPS24	on
PRRC2B	1.07E-14	0.490161503	0.539	0.289	5.55E-10	CD8+ TIM3+ CD101+ T cell	PRRC2B	on
USP15.3	1.08E-14	0.491665949	0.581	0.324	5.62E-10	CD8+ TIM3+ CD101+ T cell	USP15	on
GNA13.2	1.09E-14	0.320406073	0.533	0.256	5.65E-10	CD8+ TIM3+ CD101+ T cell	GNA13	on
TTC13	1.11E-14	0.299628898	0.216	0.067	5.73E-10	CD8+ TIM3+ CD101+ T cell	TTC13	on
CHFR	1.12E-14	0.265630642	0.281	0.102	5.81E-10	CD8+ TIM3+ CD101+ T cell	CHFR	on
UHMK1	1.17E-14	0.462642258	0.479	0.244	6.05E-10	CD8+ TIM3+ CD101+ T cell	UHMK1	on
PPP1R2.3	1.19E-14	0.451554482	0.587	0.334	6.14E-10	CD8+ TIM3+ CD101+ T cell	PPP1R2	on
FCGRT.4	1.21E-14	-1.163340661	0.138	0.421	6.29E-10	CD8+ TIM3+ CD101+ T cell	FCGRT	off
NAP1L4	1.24E-14	0.509853938	0.611	0.351	6.42E-10	CD8+ TIM3+ CD101+ T cell	NAP1L4	on
RALGDS	1.25E-14	0.408970599	0.365	0.153	6.49E-10	CD8+ TIM3+ CD101+ T cell	RALGDS	on
MVP	1.27E-14	0.352877295	0.473	0.231	6.56E-10	CD8+ TIM3+ CD101+ T cell	MVP	on
PIM3.2	1.33E-14	0.594821599	0.455	0.219	6.89E-10	CD8+ TIM3+ CD101+ T cell	PIM3	on
CCDC186.4	1.45E-14	0.303580886	0.365	0.151	7.49E-10	CD8+ TIM3+ CD101+ T cell	CCDC186	on
PHF11.1	1.46E-14	0.340122681	0.413	0.186	7.55E-10	CD8+ TIM3+ CD101+ T cell	PHF11	on
S100A4.4	1.48E-14	0.262323212	0.832	0.521	7.67E-10	CD8+ TIM3+ CD101+ T cell	S100A4	on
COPS9.1	1.48E-14	-1.149584658	0.006	0.279	7.68E-10	CD8+ TIM3+ CD101+ T cell	COPS9	off
PFKFB3.1	1.52E-14	0.631228165	0.521	0.267	7.87E-10	CD8+ TIM3+ CD101+ T cell	PFKFB3	on
ARID4B.2	1.58E-14	0.524618181	0.617	0.368	8.21E-10	CD8+ TIM3+ CD101+ T cell	ARID4B	on
STOM	1.60E-14	0.545785616	0.533	0.274	8.29E-10	CD8+ TIM3+ CD101+ T cell	STOM	on
MAZ	1.63E-14	0.367834473	0.461	0.224	8.44E-10	CD8+ TIM3+ CD101+ T cell	MAZ	on
DNLZ	1.70E-14	0.412721883	0.18	0.051	8.80E-10	CD8+ TIM3+ CD101+ T cell	DNLZ	on
SEC24C	1.72E-14	0.382667856	0.275	0.102	8.90E-10	CD8+ TIM3+ CD101+ T cell	SEC24C	on
IKBKAP	1.75E-14	0.412886204	0.156	0.04	9.08E-10	CD8+ TIM3+ CD101+ T cell	IKBKAP	on
NKTR.2	1.78E-14	0.462393229	0.593	0.321	9.22E-10	CD8+ TIM3+ CD101+ T cell	NKTR	on
WDR7	1.78E-14	0.328594196	0.204	0.062	9.24E-10	CD8+ TIM3+ CD101+ T cell	WDR7	on
CRIP2.4	1.82E-14	-1.530071383	0.024	0.299	9.43E-10	CD8+ TIM3+ CD101+ T cell	CRIP2	off
VEGFA.4	1.84E-14	-1.762842443	0.036	0.309	9.54E-10	CD8+ TIM3+ CD101+ T cell	VEGFA	off
SLC1A3.4	1.88E-14	-0.939796724	0.012	0.286	9.75E-10	CD8+ TIM3+ CD101+ T cell	SLC1A3	off
MAPK9	2.25E-14	0.312333256	0.263	0.096	1.17E-09	CD8+ TIM3+ CD101+ T cell	MAPK9	on
PDE4B.3	2.26E-14	0.426152059	0.575	0.296	1.17E-09	CD8+ TIM3+ CD101+ T cell	PDE4B	on
EMP1.4	2.26E-14	-1.653456431	0.006	0.272	1.17E-09	CD8+ TIM3+ CD101+ T cell	EMP1	off
STAMBPL1	2.29E-14	0.27391197	0.18	0.05	1.18E-09	CD8+ TIM3+ CD101+ T cell	STAMBPL1	on
FGFBP2.1	2.29E-14	0.529603718	0.138	0.032	1.18E-09	CD8+ TIM3+ CD101+ T cell	FGFBP2	on
FRAT2	2.41E-14	0.251221717	0.132	0.03	1.25E-09	CD8+ TIM3+ CD101+ T cell	FRAT2	on
RPS14.4	2.51E-14	0.444823938	0.946	0.929	1.30E-09	CD8+ TIM3+ CD101+ T cell	RPS14	on
NAA30	2.56E-14	0.291269482	0.216	0.069	1.33E-09	CD8+ TIM3+ CD101+ T cell	NAA30	on
INPP5K	2.58E-14	0.296242865	0.263	0.094	1.34E-09	CD8+ TIM3+ CD101+ T cell	INPP5K	on
UCP2.3	2.61E-14	0.376745866	0.557	0.281	1.35E-09	CD8+ TIM3+ CD101+ T cell	UCP2	on
AKT1	2.82E-14	0.277104564	0.359	0.152	1.46E-09	CD8+ TIM3+ CD101+ T cell	AKT1	on
FAS.1	2.82E-14	0.487949719	0.347	0.145	1.46E-09	CD8+ TIM3+ CD101+ T cell	FAS	on
ABCF2	2.91E-14	0.384373805	0.204	0.063	1.51E-09	CD8+ TIM3+ CD101+ T cell	ABCF2	on
CYR61.4	2.96E-14	-1.587180089	0.012	0.281	1.53E-09	CD8+ TIM3+ CD101+ T cell	CYR61	off
RAP1B.1	2.99E-14	0.468462788	0.617	0.374	1.55E-09	CD8+ TIM3+ CD101+ T cell	RAP1B	on
STX16	3.05E-14	0.492048303	0.395	0.18	1.58E-09	CD8+ TIM3+ CD101+ T cell	STX16	on
CCNH.2	3.17E-14	0.635304491	0.605	0.355	1.64E-09	CD8+ TIM3+ CD101+ T cell	CCNH	on
SMAP2.3	3.65E-14	0.385324716	0.593	0.317	1.89E-09	CD8+ TIM3+ CD101+ T cell	SMAP2	on
HIP1R	3.70E-14	0.266220382	0.144	0.035	1.92E-09	CD8+ TIM3+ CD101+ T cell	HIP1R	on
NMRK1.2	3.93E-14	0.278806264	0.305	0.118	2.04E-09	CD8+ TIM3+ CD101+ T cell	NMRK1	on
BTAF1.1	4.02E-14	0.439785025	0.353	0.148	2.08E-09	CD8+ TIM3+ CD101+ T cell	BTAF1	on
PPP1CC	4.07E-14	0.37522505	0.581	0.321	2.11E-09	CD8+ TIM3+ CD101+ T cell	PPP1CC	on
BOD1L1	4.13E-14	0.581109149	0.551	0.298	2.14E-09	CD8+ TIM3+ CD101+ T cell	BOD1L1	on
PIK3R1.3	4.15E-14	0.659358671	0.629	0.376	2.15E-09	CD8+ TIM3+ CD101+ T cell	PIK3R1	on
LAPTM4A.4	4.27E-14	-1.203014667	0.425	0.583	2.21E-09	CD8+ TIM3+ CD101+ T cell	LAPTM4A	off
TNFSF9.3	4.38E-14	0.815265012	0.275	0.102	2.27E-09	CD8+ TIM3+ CD101+ T cell	TNFSF9	on
TSC22D1.4	4.42E-14	-1.131803756	0.066	0.343	2.29E-09	CD8+ TIM3+ CD101+ T cell	TSC22D1	off
POM121C	4.44E-14	0.365629489	0.353	0.151	2.30E-09	CD8+ TIM3+ CD101+ T cell	POM121C	on
LRRC75A-AS1	4.53E-14	-1.103027656	0	0.26	2.35E-09	CD8+ TIM3+ CD101+ T cell	LRRC75A-AS1	off
SP110.2	4.76E-14	0.250919502	0.443	0.201	2.47E-09	CD8+ TIM3+ CD101+ T cell	SP110	on
ARRDC2.1	5.14E-14	0.301803563	0.228	0.075	2.66E-09	CD8+ TIM3+ CD101+ T cell	ARRDC2	on
RPS13.3	5.45E-14	0.443187237	0.934	0.885	2.82E-09	CD8+ TIM3+ CD101+ T cell	RPS13	on
FAM120B	5.54E-14	0.519387839	0.269	0.101	2.87E-09	CD8+ TIM3+ CD101+ T cell	FAM120B	on
SPATA13	5.68E-14	0.372942039	0.365	0.151	2.94E-09	CD8+ TIM3+ CD101+ T cell	SPATA13	on
CLIC4.3	5.77E-14	-0.806266497	0.09	0.382	2.99E-09	CD8+ TIM3+ CD101+ T cell	CLIC4	off
JMY	5.90E-14	0.572768419	0.275	0.104	3.06E-09	CD8+ TIM3+ CD101+ T cell	JMY	on
EIF3G	5.95E-14	0.438745501	0.683	0.446	3.08E-09	CD8+ TIM3+ CD101+ T cell	EIF3G	on
HECTD4	6.04E-14	0.407730448	0.299	0.116	3.13E-09	CD8+ TIM3+ CD101+ T cell	HECTD4	on
IGFBP7.4	6.04E-14	-3.114676031	0.09	0.36	3.13E-09	CD8+ TIM3+ CD101+ T cell	IGFBP7	off
SETD2.2	6.18E-14	0.430709304	0.551	0.299	3.20E-09	CD8+ TIM3+ CD101+ T cell	SETD2	on
LRP1.3	6.35E-14	-0.928836034	0.048	0.325	3.29E-09	CD8+ TIM3+ CD101+ T cell	LRP1	off
NPC2.3	6.39E-14	-1.511436406	0.299	0.53	3.31E-09	CD8+ TIM3+ CD101+ T cell	NPC2	off
TRIM59	6.39E-14	0.269827847	0.108	0.022	3.31E-09	CD8+ TIM3+ CD101+ T cell	TRIM59	on
MAML1	6.76E-14	0.32317083	0.246	0.087	3.50E-09	CD8+ TIM3+ CD101+ T cell	MAML1	on
RICTOR	7.30E-14	0.289648838	0.341	0.139	3.78E-09	CD8+ TIM3+ CD101+ T cell	RICTOR	on
PMP22.4	7.87E-14	-0.978207954	0.024	0.29	4.07E-09	CD8+ TIM3+ CD101+ T cell	PMP22	off
UBB.4	7.88E-14	-1.178156885	0.85	0.869	4.08E-09	CD8+ TIM3+ CD101+ T cell	UBB	off
MYL9.4	8.05E-14	-2.410732768	0.006	0.263	4.17E-09	CD8+ TIM3+ CD101+ T cell	MYL9	off
PLAUR.4	8.37E-14	-1.953538215	0.192	0.443	4.34E-09	CD8+ TIM3+ CD101+ T cell	PLAUR	off
FAM208A	8.49E-14	0.556104553	0.437	0.214	4.40E-09	CD8+ TIM3+ CD101+ T cell	FAM208A	on
VPS13A	8.53E-14	0.375096646	0.341	0.144	4.42E-09	CD8+ TIM3+ CD101+ T cell	VPS13A	on
CARD8.1	9.03E-14	0.349038594	0.383	0.171	4.68E-09	CD8+ TIM3+ CD101+ T cell	CARD8	on
RPL18.3	9.46E-14	0.37060096	0.946	0.894	4.90E-09	CD8+ TIM3+ CD101+ T cell	RPL18	on
CNOT11	9.63E-14	0.274121243	0.269	0.101	4.99E-09	CD8+ TIM3+ CD101+ T cell	CNOT11	on
ZNRF2	9.73E-14	0.263388163	0.275	0.103	5.04E-09	CD8+ TIM3+ CD101+ T cell	ZNRF2	on
RPL8.1	1.01E-13	0.500351263	0.946	0.883	5.25E-09	CD8+ TIM3+ CD101+ T cell	RPL8	on
MAN1A1.1	1.05E-13	0.299257733	0.305	0.121	5.42E-09	CD8+ TIM3+ CD101+ T cell	MAN1A1	on
COL1A2.3	1.06E-13	-2.268043841	0.036	0.298	5.47E-09	CD8+ TIM3+ CD101+ T cell	COL1A2	off
ADNP	1.08E-13	0.476153709	0.353	0.155	5.59E-09	CD8+ TIM3+ CD101+ T cell	ADNP	on
XPO4	1.09E-13	0.404723825	0.186	0.056	5.64E-09	CD8+ TIM3+ CD101+ T cell	XPO4	on
HIST1H1B.1	1.10E-13	0.304052225	0.162	0.043	5.69E-09	CD8+ TIM3+ CD101+ T cell	HIST1H1B	on
RAB29.1	1.20E-13	0.376925281	0.341	0.145	6.20E-09	CD8+ TIM3+ CD101+ T cell	RAB29	on
LMBR1	1.21E-13	0.365862919	0.281	0.108	6.27E-09	CD8+ TIM3+ CD101+ T cell	LMBR1	on
ZNFX1	1.30E-13	0.493309838	0.401	0.191	6.72E-09	CD8+ TIM3+ CD101+ T cell	ZNFX1	on
RBBP4	1.37E-13	0.351082973	0.629	0.351	7.11E-09	CD8+ TIM3+ CD101+ T cell	RBBP4	on
PLAU.4	1.41E-13	-2.013325423	0.03	0.293	7.28E-09	CD8+ TIM3+ CD101+ T cell	PLAU	off
ACTB.1	1.47E-13	0.560210376	0.97	0.983	7.59E-09	CD8+ TIM3+ CD101+ T cell	ACTB	on
TIMP2.3	1.52E-13	-0.700897525	0.09	0.374	7.85E-09	CD8+ TIM3+ CD101+ T cell	TIMP2	off
SMARCD2	1.60E-13	0.341124254	0.246	0.089	8.27E-09	CD8+ TIM3+ CD101+ T cell	SMARCD2	on
LBR.1	1.64E-13	0.509099946	0.485	0.251	8.50E-09	CD8+ TIM3+ CD101+ T cell	LBR	on
CTB-50L17.10	1.65E-13	0.278011729	0.263	0.096	8.55E-09	CD8+ TIM3+ CD101+ T cell	CTB-50L17.10	on
ADD3.1	1.73E-13	0.460612753	0.467	0.234	8.98E-09	CD8+ TIM3+ CD101+ T cell	ADD3	on
GLUL.4	1.74E-13	-1.170534273	0.269	0.532	9.02E-09	CD8+ TIM3+ CD101+ T cell	GLUL	off
CCDC88A.3	1.74E-13	-0.933307855	0.078	0.356	9.02E-09	CD8+ TIM3+ CD101+ T cell	CCDC88A	off
TRPC4AP	1.77E-13	0.528279728	0.383	0.177	9.15E-09	CD8+ TIM3+ CD101+ T cell	TRPC4AP	on
PARP14.1	1.77E-13	0.291898834	0.545	0.283	9.17E-09	CD8+ TIM3+ CD101+ T cell	PARP14	on
DUSP10.1	1.87E-13	0.506087969	0.311	0.127	9.67E-09	CD8+ TIM3+ CD101+ T cell	DUSP10	on
EHMT1	1.87E-13	0.547777015	0.377	0.175	9.68E-09	CD8+ TIM3+ CD101+ T cell	EHMT1	on
SELENOF.1	1.89E-13	-1.086171374	0	0.25	9.80E-09	CD8+ TIM3+ CD101+ T cell	SELENOF	off
CIB1.3	1.90E-13	0.377178297	0.725	0.454	9.82E-09	CD8+ TIM3+ CD101+ T cell	CIB1	on
EPS8.4	2.03E-13	-0.817344358	0.012	0.267	1.05E-08	CD8+ TIM3+ CD101+ T cell	EPS8	off
FSCN1.4	2.03E-13	-0.962984588	0.024	0.279	1.05E-08	CD8+ TIM3+ CD101+ T cell	FSCN1	off
IKBKE	2.42E-13	0.253947694	0.192	0.059	1.26E-08	CD8+ TIM3+ CD101+ T cell	IKBKE	on
DYNLL1.4	2.45E-13	-1.142290681	0.587	0.679	1.27E-08	CD8+ TIM3+ CD101+ T cell	DYNLL1	off
CCL3.4	2.47E-13	-2.347550147	0.132	0.4	1.28E-08	CD8+ TIM3+ CD101+ T cell	CCL3	off
TTC19	2.50E-13	0.386680004	0.377	0.169	1.29E-08	CD8+ TIM3+ CD101+ T cell	TTC19	on
UBE2D2.1	2.52E-13	0.415833637	0.701	0.442	1.31E-08	CD8+ TIM3+ CD101+ T cell	UBE2D2	on
NOP2	2.55E-13	0.290035477	0.174	0.05	1.32E-08	CD8+ TIM3+ CD101+ T cell	NOP2	on
CAPZA1	2.71E-13	0.435389332	0.635	0.392	1.41E-08	CD8+ TIM3+ CD101+ T cell	CAPZA1	on
SELO	2.74E-13	0.260318539	0.162	0.045	1.42E-08	CD8+ TIM3+ CD101+ T cell	SELO	on
RAB1B.2	2.97E-13	0.463718569	0.551	0.309	1.54E-08	CD8+ TIM3+ CD101+ T cell	RAB1B	on
FRYL	3.02E-13	0.376880068	0.449	0.221	1.56E-08	CD8+ TIM3+ CD101+ T cell	FRYL	on
DGKD.1	3.04E-13	0.274661304	0.246	0.087	1.57E-08	CD8+ TIM3+ CD101+ T cell	DGKD	on
BTBD6	3.23E-13	0.357371156	0.251	0.094	1.67E-08	CD8+ TIM3+ CD101+ T cell	BTBD6	on
CNOT8	3.33E-13	0.314291942	0.353	0.157	1.72E-08	CD8+ TIM3+ CD101+ T cell	CNOT8	on
NIPBL	3.53E-13	0.38747608	0.551	0.305	1.83E-08	CD8+ TIM3+ CD101+ T cell	NIPBL	on
SPARCL1.4	3.55E-13	-1.971147218	0.018	0.274	1.84E-08	CD8+ TIM3+ CD101+ T cell	SPARCL1	off
DAZAP1	3.62E-13	0.388951956	0.401	0.196	1.87E-08	CD8+ TIM3+ CD101+ T cell	DAZAP1	on
MED15.2	3.68E-13	0.39949462	0.431	0.213	1.91E-08	CD8+ TIM3+ CD101+ T cell	MED15	on
TAF3	3.79E-13	0.266147733	0.299	0.12	1.96E-08	CD8+ TIM3+ CD101+ T cell	TAF3	on
EP400	3.85E-13	0.302163891	0.323	0.136	1.99E-08	CD8+ TIM3+ CD101+ T cell	EP400	on
ARHGAP27	3.97E-13	0.332747639	0.186	0.056	2.06E-08	CD8+ TIM3+ CD101+ T cell	ARHGAP27	on
COG3	4.15E-13	0.47967014	0.228	0.08	2.15E-08	CD8+ TIM3+ CD101+ T cell	COG3	on
MTMR1	4.41E-13	0.294756611	0.168	0.049	2.28E-08	CD8+ TIM3+ CD101+ T cell	MTMR1	on
ODF3B	4.51E-13	0.42122142	0.257	0.094	2.34E-08	CD8+ TIM3+ CD101+ T cell	ODF3B	on
PTN.4	5.04E-13	-1.671504628	0.072	0.331	2.61E-08	CD8+ TIM3+ CD101+ T cell	PTN	off
SETD5	5.16E-13	0.353849594	0.479	0.247	2.67E-08	CD8+ TIM3+ CD101+ T cell	SETD5	on
ETV6.3	5.22E-13	0.485074471	0.395	0.182	2.71E-08	CD8+ TIM3+ CD101+ T cell	ETV6	on
AXIN1	5.49E-13	0.287075192	0.174	0.051	2.84E-08	CD8+ TIM3+ CD101+ T cell	AXIN1	on
ASUN	5.52E-13	0.253925569	0.15	0.041	2.86E-08	CD8+ TIM3+ CD101+ T cell	ASUN	on
PPP1CA.2	5.58E-13	0.409931851	0.719	0.47	2.89E-08	CD8+ TIM3+ CD101+ T cell	PPP1CA	on
FKBP8	5.58E-13	0.507004519	0.659	0.417	2.89E-08	CD8+ TIM3+ CD101+ T cell	FKBP8	on
GCN1	5.86E-13	0.418132299	0.204	0.067	3.03E-08	CD8+ TIM3+ CD101+ T cell	GCN1	on
PPP2R2D	6.05E-13	0.380982779	0.281	0.112	3.13E-08	CD8+ TIM3+ CD101+ T cell	PPP2R2D	on
PER1.1	6.37E-13	0.511636168	0.353	0.16	3.30E-08	CD8+ TIM3+ CD101+ T cell	PER1	on
COL6A1.3	6.68E-13	-1.856695014	0.054	0.305	3.46E-08	CD8+ TIM3+ CD101+ T cell	COL6A1	off
DGKE	7.09E-13	0.256964679	0.15	0.04	3.67E-08	CD8+ TIM3+ CD101+ T cell	DGKE	on
RC3H2	7.46E-13	0.449270696	0.359	0.165	3.86E-08	CD8+ TIM3+ CD101+ T cell	RC3H2	on
ATG16L1	7.53E-13	0.319527291	0.186	0.058	3.90E-08	CD8+ TIM3+ CD101+ T cell	ATG16L1	on
NUDT4.1	7.87E-13	0.407215339	0.425	0.205	4.07E-08	CD8+ TIM3+ CD101+ T cell	NUDT4	on
BAZ1A.1	8.03E-13	0.465817476	0.527	0.292	4.16E-08	CD8+ TIM3+ CD101+ T cell	BAZ1A	on
BPTF	8.17E-13	0.516456045	0.581	0.345	4.23E-08	CD8+ TIM3+ CD101+ T cell	BPTF	on
EVI2B.3	8.30E-13	0.287277125	0.467	0.217	4.30E-08	CD8+ TIM3+ CD101+ T cell	EVI2B	on
C1orf54.4	9.24E-13	-0.928040566	0.018	0.261	4.78E-08	CD8+ TIM3+ CD101+ T cell	C1orf54	off
SCPEP1.3	9.32E-13	-0.886652851	0.072	0.331	4.83E-08	CD8+ TIM3+ CD101+ T cell	SCPEP1	off
CEP170.4	9.33E-13	-0.812184154	0.066	0.325	4.83E-08	CD8+ TIM3+ CD101+ T cell	CEP170	off
NUPR1.4	9.74E-13	-1.026720335	0.006	0.248	5.05E-08	CD8+ TIM3+ CD101+ T cell	NUPR1	off
ZNF655	1.03E-12	0.396769822	0.437	0.216	5.32E-08	CD8+ TIM3+ CD101+ T cell	ZNF655	on
PPM1D	1.04E-12	0.41273094	0.257	0.097	5.38E-08	CD8+ TIM3+ CD101+ T cell	PPM1D	on
RANBP2.1	1.04E-12	0.28876114	0.593	0.33	5.39E-08	CD8+ TIM3+ CD101+ T cell	RANBP2	on
DCP2	1.04E-12	0.330329331	0.425	0.207	5.41E-08	CD8+ TIM3+ CD101+ T cell	DCP2	on
MCM3AP	1.04E-12	0.388150152	0.293	0.124	5.41E-08	CD8+ TIM3+ CD101+ T cell	MCM3AP	on
BRWD1	1.11E-12	0.477195199	0.425	0.211	5.74E-08	CD8+ TIM3+ CD101+ T cell	BRWD1	on
ELOVL5	1.15E-12	0.553506608	0.527	0.303	5.94E-08	CD8+ TIM3+ CD101+ T cell	ELOVL5	on
MORC3	1.18E-12	0.449597541	0.407	0.197	6.12E-08	CD8+ TIM3+ CD101+ T cell	MORC3	on
ZNF292	1.18E-12	0.418185817	0.473	0.243	6.12E-08	CD8+ TIM3+ CD101+ T cell	ZNF292	on
IGFBP5.4	1.21E-12	-2.082039465	0.06	0.31	6.25E-08	CD8+ TIM3+ CD101+ T cell	IGFBP5	off
ZNF484	1.21E-12	0.39727053	0.174	0.053	6.28E-08	CD8+ TIM3+ CD101+ T cell	ZNF484	on
SP4	1.23E-12	0.333690519	0.21	0.07	6.37E-08	CD8+ TIM3+ CD101+ T cell	SP4	on
SLC25A12	1.24E-12	0.285908553	0.21	0.071	6.44E-08	CD8+ TIM3+ CD101+ T cell	SLC25A12	on
LUC7L2	1.28E-12	0.41117531	0.479	0.252	6.63E-08	CD8+ TIM3+ CD101+ T cell	LUC7L2	on
HPS1	1.30E-12	0.354303725	0.335	0.147	6.76E-08	CD8+ TIM3+ CD101+ T cell	HPS1	on
PSMA7.3	1.31E-12	-1.136448199	0.731	0.753	6.78E-08	CD8+ TIM3+ CD101+ T cell	PSMA7	off
NUP153	1.38E-12	0.33380889	0.317	0.134	7.16E-08	CD8+ TIM3+ CD101+ T cell	NUP153	on
G3BP2.2	1.43E-12	0.39234237	0.623	0.378	7.40E-08	CD8+ TIM3+ CD101+ T cell	G3BP2	on
TRIR.3	1.44E-12	-0.94864644	0	0.235	7.45E-08	CD8+ TIM3+ CD101+ T cell	TRIR	off
MAD1L1.1	1.45E-12	0.320040887	0.281	0.113	7.53E-08	CD8+ TIM3+ CD101+ T cell	MAD1L1	on
RFWD2	1.47E-12	0.278044598	0.228	0.08	7.61E-08	CD8+ TIM3+ CD101+ T cell	RFWD2	on
EEF1B2.2	1.49E-12	0.495476991	0.874	0.694	7.71E-08	CD8+ TIM3+ CD101+ T cell	EEF1B2	on
RTRAF.1	1.50E-12	-0.941091939	0	0.235	7.75E-08	CD8+ TIM3+ CD101+ T cell	RTRAF	off
MYO9B	1.53E-12	0.426786819	0.479	0.257	7.94E-08	CD8+ TIM3+ CD101+ T cell	MYO9B	on
ALYREF.2	1.55E-12	0.440260535	0.431	0.211	8.04E-08	CD8+ TIM3+ CD101+ T cell	ALYREF	on
POLG	1.56E-12	0.366705127	0.216	0.074	8.07E-08	CD8+ TIM3+ CD101+ T cell	POLG	on
CCNDBP1.2	1.60E-12	0.288783533	0.437	0.218	8.30E-08	CD8+ TIM3+ CD101+ T cell	CCNDBP1	on
AATF	1.82E-12	0.368819603	0.407	0.196	9.41E-08	CD8+ TIM3+ CD101+ T cell	AATF	on
FLOT2	1.84E-12	0.355650115	0.335	0.149	9.53E-08	CD8+ TIM3+ CD101+ T cell	FLOT2	on
DIP2A.1	1.88E-12	0.379201055	0.335	0.147	9.74E-08	CD8+ TIM3+ CD101+ T cell	DIP2A	on
CXCL8.4	1.95E-12	-2.640350401	0.06	0.313	1.01E-07	CD8+ TIM3+ CD101+ T cell	CXCL8	off
HUWE1	2.00E-12	0.383593407	0.461	0.238	1.04E-07	CD8+ TIM3+ CD101+ T cell	HUWE1	on
FBXL17	2.01E-12	0.333132493	0.198	0.066	1.04E-07	CD8+ TIM3+ CD101+ T cell	FBXL17	on
SRRT.2	2.02E-12	0.468458218	0.449	0.236	1.05E-07	CD8+ TIM3+ CD101+ T cell	SRRT	on
TAGLN.4	2.04E-12	-3.219873393	0	0.233	1.05E-07	CD8+ TIM3+ CD101+ T cell	TAGLN	off
RNF4	2.05E-12	0.305889085	0.383	0.178	1.06E-07	CD8+ TIM3+ CD101+ T cell	RNF4	on
ROCK1	2.06E-12	0.60993088	0.575	0.35	1.07E-07	CD8+ TIM3+ CD101+ T cell	ROCK1	on
NCOA3.1	2.06E-12	0.426348213	0.365	0.167	1.07E-07	CD8+ TIM3+ CD101+ T cell	NCOA3	on
YWHAZ.3	2.09E-12	0.406661318	0.886	0.714	1.08E-07	CD8+ TIM3+ CD101+ T cell	YWHAZ	on
DCAF5	2.13E-12	0.397189788	0.371	0.176	1.10E-07	CD8+ TIM3+ CD101+ T cell	DCAF5	on
NOP53.3	2.18E-12	-0.997493165	0.006	0.243	1.13E-07	CD8+ TIM3+ CD101+ T cell	NOP53	off
ZFAND3	2.40E-12	0.436813427	0.377	0.18	1.25E-07	CD8+ TIM3+ CD101+ T cell	ZFAND3	on
C6orf106	2.43E-12	0.308499269	0.293	0.123	1.26E-07	CD8+ TIM3+ CD101+ T cell	C6orf106	on
PLEKHA2.1	2.50E-12	0.440379282	0.383	0.183	1.30E-07	CD8+ TIM3+ CD101+ T cell	PLEKHA2	on
TPM2.3	2.53E-12	-2.006370962	0.054	0.299	1.31E-07	CD8+ TIM3+ CD101+ T cell	TPM2	off
GNG11.4	2.54E-12	-1.370763259	0.012	0.247	1.32E-07	CD8+ TIM3+ CD101+ T cell	GNG11	off
APOD.4	2.57E-12	-0.363284154	0.275	0.101	1.33E-07	CD8+ TIM3+ CD101+ T cell	APOD	off
CALM2.4	2.61E-12	-1.014709772	0.772	0.766	1.35E-07	CD8+ TIM3+ CD101+ T cell	CALM2	off
BHLHE41.4	2.67E-12	-0.914344261	0.006	0.242	1.38E-07	CD8+ TIM3+ CD101+ T cell	BHLHE41	off
PIM1.3	2.74E-12	0.494194706	0.395	0.187	1.42E-07	CD8+ TIM3+ CD101+ T cell	PIM1	on
MBD5	2.79E-12	0.281193758	0.234	0.084	1.45E-07	CD8+ TIM3+ CD101+ T cell	MBD5	on
SERPINH1.4	2.89E-12	-1.014973291	0.066	0.331	1.50E-07	CD8+ TIM3+ CD101+ T cell	SERPINH1	off
CD151.4	2.89E-12	-1.235071999	0.15	0.391	1.50E-07	CD8+ TIM3+ CD101+ T cell	CD151	off
MT-ATP8.2	3.05E-12	0.673818682	0.635	0.38	1.58E-07	CD8+ TIM3+ CD101+ T cell	MT-ATP8	on
ECD	3.05E-12	0.299167237	0.311	0.133	1.58E-07	CD8+ TIM3+ CD101+ T cell	ECD	on
MICAL1	3.18E-12	0.353984562	0.275	0.11	1.65E-07	CD8+ TIM3+ CD101+ T cell	MICAL1	on
SNHG5.2	3.27E-12	-1.006387472	0	0.229	1.70E-07	CD8+ TIM3+ CD101+ T cell	SNHG5	off
PRDM2.2	3.28E-12	0.26126909	0.407	0.196	1.70E-07	CD8+ TIM3+ CD101+ T cell	PRDM2	on
FBXO7.1	3.43E-12	0.448334225	0.461	0.239	1.77E-07	CD8+ TIM3+ CD101+ T cell	FBXO7	on
ACTN1.4	3.44E-12	-0.822973944	0.048	0.3	1.78E-07	CD8+ TIM3+ CD101+ T cell	ACTN1	off
LMNB1	3.47E-12	0.388052645	0.341	0.15	1.80E-07	CD8+ TIM3+ CD101+ T cell	LMNB1	on
PPP4R3B	3.66E-12	0.370600103	0.503	0.271	1.90E-07	CD8+ TIM3+ CD101+ T cell	PPP4R3B	on
CCL2.4	3.79E-12	-2.409623404	0.078	0.322	1.96E-07	CD8+ TIM3+ CD101+ T cell	CCL2	off
D2HGDH	3.86E-12	0.33792527	0.168	0.051	2.00E-07	CD8+ TIM3+ CD101+ T cell	D2HGDH	on
SGK1.4	3.87E-12	-0.978143069	0.126	0.395	2.00E-07	CD8+ TIM3+ CD101+ T cell	SGK1	off
APOC1.4	3.92E-12	-2.423984306	0.108	0.348	2.03E-07	CD8+ TIM3+ CD101+ T cell	APOC1	off
TRAPPC9	3.97E-12	0.29460502	0.192	0.063	2.06E-07	CD8+ TIM3+ CD101+ T cell	TRAPPC9	on
RASSF1	4.10E-12	0.332755315	0.341	0.152	2.12E-07	CD8+ TIM3+ CD101+ T cell	RASSF1	on
NRP2.3	4.20E-12	-0.766878279	0.012	0.247	2.17E-07	CD8+ TIM3+ CD101+ T cell	NRP2	off
ESYT2	4.46E-12	0.423496411	0.371	0.177	2.31E-07	CD8+ TIM3+ CD101+ T cell	ESYT2	on
DIDO1	4.66E-12	0.359227763	0.317	0.14	2.42E-07	CD8+ TIM3+ CD101+ T cell	DIDO1	on
ATP6V0A2	4.74E-12	0.2637712	0.24	0.089	2.46E-07	CD8+ TIM3+ CD101+ T cell	ATP6V0A2	on
IFNGR2.3	4.86E-12	-0.680884179	0.03	0.274	2.52E-07	CD8+ TIM3+ CD101+ T cell	IFNGR2	off
ADAM9.3	4.88E-12	-0.74383913	0.054	0.302	2.53E-07	CD8+ TIM3+ CD101+ T cell	ADAM9	off
EXOC4	4.92E-12	0.42700728	0.377	0.181	2.55E-07	CD8+ TIM3+ CD101+ T cell	EXOC4	on
ZDHHC20	5.24E-12	0.30457957	0.329	0.147	2.72E-07	CD8+ TIM3+ CD101+ T cell	ZDHHC20	on
MAP3K14	5.30E-12	0.278002861	0.174	0.054	2.75E-07	CD8+ TIM3+ CD101+ T cell	MAP3K14	on
FAM111A	5.64E-12	0.257449764	0.389	0.18	2.92E-07	CD8+ TIM3+ CD101+ T cell	FAM111A	on
ARPC5L.3	5.70E-12	0.38543389	0.581	0.341	2.95E-07	CD8+ TIM3+ CD101+ T cell	ARPC5L	on
TPRG1L	5.77E-12	0.340398489	0.222	0.081	2.99E-07	CD8+ TIM3+ CD101+ T cell	TPRG1L	on
SLC35D2	5.78E-12	0.294305039	0.24	0.091	2.99E-07	CD8+ TIM3+ CD101+ T cell	SLC35D2	on
SGCB.4	5.83E-12	-0.892374258	0.03	0.266	3.02E-07	CD8+ TIM3+ CD101+ T cell	SGCB	off
MT-CO2.3	5.92E-12	-0.894552069	0.904	0.901	3.07E-07	CD8+ TIM3+ CD101+ T cell	MT-CO2	off
WDR1	5.97E-12	0.485714618	0.617	0.402	3.09E-07	CD8+ TIM3+ CD101+ T cell	WDR1	on
TMEM154.1	5.99E-12	0.321635694	0.246	0.094	3.10E-07	CD8+ TIM3+ CD101+ T cell	TMEM154	on
RNF130.3	6.07E-12	-0.736382528	0.09	0.348	3.14E-07	CD8+ TIM3+ CD101+ T cell	RNF130	off
PARVG.2	6.44E-12	0.393682799	0.389	0.18	3.33E-07	CD8+ TIM3+ CD101+ T cell	PARVG	on
TPP2	6.46E-12	0.342575389	0.371	0.176	3.35E-07	CD8+ TIM3+ CD101+ T cell	TPP2	on
TAF1D	6.56E-12	0.407943883	0.557	0.317	3.40E-07	CD8+ TIM3+ CD101+ T cell	TAF1D	on
MT-ND4L.2	6.58E-12	0.728663101	0.898	0.68	3.41E-07	CD8+ TIM3+ CD101+ T cell	MT-ND4L	on
JPT1.2	7.11E-12	-1.058427487	0	0.223	3.68E-07	CD8+ TIM3+ CD101+ T cell	JPT1	off
KHNYN	7.24E-12	0.269455519	0.186	0.061	3.75E-07	CD8+ TIM3+ CD101+ T cell	KHNYN	on
TNFRSF4.1	7.54E-12	0.372640908	0.15	0.042	3.90E-07	CD8+ TIM3+ CD101+ T cell	TNFRSF4	on
RPL24.2	7.69E-12	0.356184277	0.916	0.831	3.98E-07	CD8+ TIM3+ CD101+ T cell	RPL24	on
ACTR5	7.92E-12	0.296249053	0.126	0.033	4.10E-07	CD8+ TIM3+ CD101+ T cell	ACTR5	on
CDK13	8.16E-12	0.384776594	0.365	0.175	4.23E-07	CD8+ TIM3+ CD101+ T cell	CDK13	on
CSRP2.4	8.41E-12	-1.083702237	0.036	0.271	4.35E-07	CD8+ TIM3+ CD101+ T cell	CSRP2	off
KIAA0040	8.44E-12	0.268940063	0.269	0.104	4.37E-07	CD8+ TIM3+ CD101+ T cell	KIAA0040	on
RAB32.4	8.80E-12	-0.654787535	0.012	0.24	4.56E-07	CD8+ TIM3+ CD101+ T cell	RAB32	off
TPM1.4	9.12E-12	-1.44435922	0.066	0.312	4.72E-07	CD8+ TIM3+ CD101+ T cell	TPM1	off
NBPF19	9.75E-12	0.413354934	0.204	0.071	5.05E-07	CD8+ TIM3+ CD101+ T cell	NBPF19	on
NDUFA4.3	9.93E-12	-1.148274682	0.754	0.739	5.14E-07	CD8+ TIM3+ CD101+ T cell	NDUFA4	off
IER3.4	1.01E-11	-1.71453117	0.204	0.444	5.25E-07	CD8+ TIM3+ CD101+ T cell	IER3	off
DPYSL2.4	1.02E-11	-0.784993764	0.042	0.283	5.28E-07	CD8+ TIM3+ CD101+ T cell	DPYSL2	off
CPE.4	1.04E-11	-1.259491663	0.012	0.238	5.41E-07	CD8+ TIM3+ CD101+ T cell	CPE	off
CD40LG.1	1.05E-11	0.264795767	0.108	0.025	5.46E-07	CD8+ TIM3+ CD101+ T cell	CD40LG	on
UCHL1.4	1.09E-11	-1.132944344	0.018	0.248	5.66E-07	CD8+ TIM3+ CD101+ T cell	UCHL1	off
FOXK1	1.10E-11	0.259126201	0.222	0.081	5.69E-07	CD8+ TIM3+ CD101+ T cell	FOXK1	on
TCP11L2	1.13E-11	0.275514033	0.174	0.056	5.84E-07	CD8+ TIM3+ CD101+ T cell	TCP11L2	on
RALGAPA2	1.17E-11	0.394591069	0.222	0.081	6.08E-07	CD8+ TIM3+ CD101+ T cell	RALGAPA2	on
MAP7D1	1.18E-11	0.386764981	0.455	0.246	6.10E-07	CD8+ TIM3+ CD101+ T cell	MAP7D1	on
PCNXL4	1.23E-11	0.39147209	0.275	0.11	6.37E-07	CD8+ TIM3+ CD101+ T cell	PCNXL4	on
PDK3	1.24E-11	0.274631472	0.192	0.064	6.40E-07	CD8+ TIM3+ CD101+ T cell	PDK3	on
KDM6A	1.26E-11	0.3730426	0.269	0.109	6.50E-07	CD8+ TIM3+ CD101+ T cell	KDM6A	on
MDK.4	1.26E-11	-1.341819862	0.054	0.294	6.55E-07	CD8+ TIM3+ CD101+ T cell	MDK	off
TMUB1	1.31E-11	0.404724712	0.347	0.157	6.79E-07	CD8+ TIM3+ CD101+ T cell	TMUB1	on
ACAP2	1.33E-11	0.316182779	0.557	0.317	6.87E-07	CD8+ TIM3+ CD101+ T cell	ACAP2	on
DUS1L	1.38E-11	0.334176763	0.299	0.132	7.16E-07	CD8+ TIM3+ CD101+ T cell	DUS1L	on
BEX3.4	1.46E-11	-1.264268309	0	0.218	7.55E-07	CD8+ TIM3+ CD101+ T cell	BEX3	off
GPNMB.4	1.50E-11	-1.063354905	0.006	0.228	7.75E-07	CD8+ TIM3+ CD101+ T cell	GPNMB	off
CD55.4	1.50E-11	0.417386438	0.467	0.243	7.77E-07	CD8+ TIM3+ CD101+ T cell	CD55	on
GRAMD3	1.50E-11	0.283540714	0.174	0.055	7.79E-07	CD8+ TIM3+ CD101+ T cell	GRAMD3	on
GSTP1.2	1.51E-11	-0.959555247	0.575	0.677	7.80E-07	CD8+ TIM3+ CD101+ T cell	GSTP1	off
ZC3H12A.2	1.52E-11	0.458704445	0.353	0.163	7.89E-07	CD8+ TIM3+ CD101+ T cell	ZC3H12A	on
RHOB.4	1.52E-11	-0.978183861	0.168	0.414	7.90E-07	CD8+ TIM3+ CD101+ T cell	RHOB	off
FAM177A1.2	1.53E-11	0.402621464	0.599	0.371	7.92E-07	CD8+ TIM3+ CD101+ T cell	FAM177A1	on
GSK3B	1.55E-11	0.281505143	0.383	0.186	8.03E-07	CD8+ TIM3+ CD101+ T cell	GSK3B	on
MAP3K8.3	1.55E-11	0.592632505	0.437	0.215	8.03E-07	CD8+ TIM3+ CD101+ T cell	MAP3K8	on
SMIM26.2	1.56E-11	-0.872414685	0	0.217	8.06E-07	CD8+ TIM3+ CD101+ T cell	SMIM26	off
ITGA1.1	1.62E-11	0.403500212	0.323	0.141	8.39E-07	CD8+ TIM3+ CD101+ T cell	ITGA1	on
CTBP1	1.74E-11	0.400805693	0.389	0.197	9.03E-07	CD8+ TIM3+ CD101+ T cell	CTBP1	on
NFIC.4	1.80E-11	-0.873121539	0.102	0.336	9.32E-07	CD8+ TIM3+ CD101+ T cell	NFIC	off
CH507-9B2.3	1.86E-11	0.410377709	0.174	0.056	9.64E-07	CD8+ TIM3+ CD101+ T cell	CH507-9B2.3	on
KAT6A	1.87E-11	0.334611661	0.419	0.215	9.68E-07	CD8+ TIM3+ CD101+ T cell	KAT6A	on
ZDBF2	1.87E-11	0.266654094	0.15	0.044	9.69E-07	CD8+ TIM3+ CD101+ T cell	ZDBF2	on
TMX4	1.88E-11	0.42243093	0.473	0.257	9.74E-07	CD8+ TIM3+ CD101+ T cell	TMX4	on
CLASP1	1.95E-11	0.560370259	0.246	0.096	1.01E-06	CD8+ TIM3+ CD101+ T cell	CLASP1	on
SNRPN	1.96E-11	0.267085678	0.479	0.25	1.01E-06	CD8+ TIM3+ CD101+ T cell	SNRPN	on
SAMHD1	1.96E-11	0.361593817	0.581	0.32	1.02E-06	CD8+ TIM3+ CD101+ T cell	SAMHD1	on
MT-ND6.2	2.14E-11	0.736606424	0.509	0.289	1.11E-06	CD8+ TIM3+ CD101+ T cell	MT-ND6	on
RAD21	2.18E-11	0.315522583	0.647	0.412	1.13E-06	CD8+ TIM3+ CD101+ T cell	RAD21	on
TRIM38.1	2.24E-11	0.335231347	0.377	0.18	1.16E-06	CD8+ TIM3+ CD101+ T cell	TRIM38	on
IFI27.4	2.25E-11	-1.797897874	0.084	0.325	1.16E-06	CD8+ TIM3+ CD101+ T cell	IFI27	off
C16orf62	2.26E-11	0.30730792	0.18	0.06	1.17E-06	CD8+ TIM3+ CD101+ T cell	C16orf62	on
CTGF.4	2.28E-11	-1.834337509	0.012	0.233	1.18E-06	CD8+ TIM3+ CD101+ T cell	CTGF	off
AP2B1	2.37E-11	0.408226165	0.443	0.235	1.23E-06	CD8+ TIM3+ CD101+ T cell	AP2B1	on
ATP5MC1.2	2.40E-11	-0.904097765	0	0.214	1.24E-06	CD8+ TIM3+ CD101+ T cell	ATP5MC1	off
LGALS3BP.4	2.46E-11	-1.335682383	0.168	0.394	1.28E-06	CD8+ TIM3+ CD101+ T cell	LGALS3BP	off
CD14.4	2.47E-11	-2.20036632	0.078	0.306	1.28E-06	CD8+ TIM3+ CD101+ T cell	CD14	off
ETNK1	2.48E-11	0.360655952	0.455	0.243	1.29E-06	CD8+ TIM3+ CD101+ T cell	ETNK1	on
JMJD6.2	2.49E-11	0.40252313	0.485	0.268	1.29E-06	CD8+ TIM3+ CD101+ T cell	JMJD6	on
B4GALT1.2	2.55E-11	0.426442335	0.455	0.242	1.32E-06	CD8+ TIM3+ CD101+ T cell	B4GALT1	on
TEP1	2.61E-11	0.379605177	0.15	0.044	1.35E-06	CD8+ TIM3+ CD101+ T cell	TEP1	on
SAFB	2.69E-11	0.451228208	0.485	0.269	1.39E-06	CD8+ TIM3+ CD101+ T cell	SAFB	on
SELENOT.1	2.74E-11	-0.767902544	0	0.213	1.42E-06	CD8+ TIM3+ CD101+ T cell	SELENOT	off
NFKBIZ.3	2.85E-11	0.701152698	0.593	0.355	1.47E-06	CD8+ TIM3+ CD101+ T cell	NFKBIZ	on
LINC00493.2	3.15E-11	0.413767295	0.377	0.173	1.63E-06	CD8+ TIM3+ CD101+ T cell	LINC00493	on
TPGS1	3.19E-11	0.252149039	0.347	0.163	1.65E-06	CD8+ TIM3+ CD101+ T cell	TPGS1	on
XBP1.2	3.20E-11	0.55127419	0.617	0.363	1.66E-06	CD8+ TIM3+ CD101+ T cell	XBP1	on
SRSF7.3	3.25E-11	0.549892337	0.754	0.559	1.69E-06	CD8+ TIM3+ CD101+ T cell	SRSF7	on
SLC25A46	3.28E-11	0.39115223	0.311	0.141	1.70E-06	CD8+ TIM3+ CD101+ T cell	SLC25A46	on
TRIM14	3.31E-11	0.327476553	0.234	0.089	1.71E-06	CD8+ TIM3+ CD101+ T cell	TRIM14	on
MAP2K1	3.38E-11	0.437482479	0.365	0.18	1.75E-06	CD8+ TIM3+ CD101+ T cell	MAP2K1	on
S100A16.4	3.62E-11	-1.440982194	0.036	0.258	1.88E-06	CD8+ TIM3+ CD101+ T cell	S100A16	off
ARHGEF7	3.67E-11	0.35337721	0.347	0.163	1.90E-06	CD8+ TIM3+ CD101+ T cell	ARHGEF7	on
RPL41P5.3	3.67E-11	-0.796699293	0.006	0.222	1.90E-06	CD8+ TIM3+ CD101+ T cell	RPL41P5	off
CDC26	3.72E-11	0.312877612	0.305	0.135	1.93E-06	CD8+ TIM3+ CD101+ T cell	CDC26	on
UBR3	3.75E-11	0.344809471	0.257	0.106	1.94E-06	CD8+ TIM3+ CD101+ T cell	UBR3	on
RPL7	3.81E-11	-0.783702736	0.862	0.818	1.98E-06	CD8+ TIM3+ CD101+ T cell	RPL7	off
URI1	3.96E-11	0.338395873	0.443	0.234	2.05E-06	CD8+ TIM3+ CD101+ T cell	URI1	on
UBE2L6.2	3.96E-11	0.280687311	0.569	0.334	2.05E-06	CD8+ TIM3+ CD101+ T cell	UBE2L6	on
OSBP	4.18E-11	0.395840094	0.299	0.133	2.17E-06	CD8+ TIM3+ CD101+ T cell	OSBP	on
CTR9.1	4.26E-11	0.338812963	0.401	0.205	2.21E-06	CD8+ TIM3+ CD101+ T cell	CTR9	on
MRPL10	4.37E-11	0.261153924	0.329	0.154	2.26E-06	CD8+ TIM3+ CD101+ T cell	MRPL10	on
KAT6B	4.49E-11	0.341378849	0.335	0.157	2.33E-06	CD8+ TIM3+ CD101+ T cell	KAT6B	on
RELA	4.53E-11	0.336403104	0.371	0.185	2.35E-06	CD8+ TIM3+ CD101+ T cell	RELA	on
PLTP.3	4.65E-11	-0.990293028	0.036	0.26	2.41E-06	CD8+ TIM3+ CD101+ T cell	PLTP	off
IL1B.4	4.65E-11	-2.661343615	0.078	0.311	2.41E-06	CD8+ TIM3+ CD101+ T cell	IL1B	off
VKORC1.4	4.71E-11	-0.854525036	0.066	0.295	2.44E-06	CD8+ TIM3+ CD101+ T cell	VKORC1	off
SERPINB1	4.76E-11	0.361337411	0.569	0.323	2.47E-06	CD8+ TIM3+ CD101+ T cell	SERPINB1	on
CNTRL.2	4.83E-11	0.29209013	0.365	0.174	2.50E-06	CD8+ TIM3+ CD101+ T cell	CNTRL	on
PARP4	5.01E-11	0.421837843	0.371	0.185	2.59E-06	CD8+ TIM3+ CD101+ T cell	PARP4	on
LRRFIP1.2	5.05E-11	0.299235423	0.713	0.456	2.61E-06	CD8+ TIM3+ CD101+ T cell	LRRFIP1	on
PSME2.1	5.09E-11	0.370051653	0.737	0.515	2.64E-06	CD8+ TIM3+ CD101+ T cell	PSME2	on
SMARCC2	5.38E-11	0.337917669	0.473	0.257	2.79E-06	CD8+ TIM3+ CD101+ T cell	SMARCC2	on
IFFO2	5.47E-11	0.250265246	0.156	0.048	2.83E-06	CD8+ TIM3+ CD101+ T cell	IFFO2	on
COL4A2.4	5.48E-11	-1.359952688	0	0.208	2.84E-06	CD8+ TIM3+ CD101+ T cell	COL4A2	off
RSBN1	5.62E-11	0.30598697	0.323	0.146	2.91E-06	CD8+ TIM3+ CD101+ T cell	RSBN1	on
MMP24-AS1.1	5.74E-11	0.356527767	0.311	0.137	2.97E-06	CD8+ TIM3+ CD101+ T cell	MMP24-AS1	on
CRTAP.4	5.86E-11	-0.808991692	0.144	0.381	3.03E-06	CD8+ TIM3+ CD101+ T cell	CRTAP	off
HSBP1.4	5.87E-11	-0.908594135	0.281	0.481	3.04E-06	CD8+ TIM3+ CD101+ T cell	HSBP1	off
CPD	5.91E-11	0.518984553	0.341	0.164	3.06E-06	CD8+ TIM3+ CD101+ T cell	CPD	on
MALT1.1	5.94E-11	0.39257111	0.353	0.166	3.08E-06	CD8+ TIM3+ CD101+ T cell	MALT1	on
RPL31.3	5.96E-11	-1.321100255	0.868	0.84	3.09E-06	CD8+ TIM3+ CD101+ T cell	RPL31	off
RPL18AP3.3	6.16E-11	-0.785569075	0	0.207	3.19E-06	CD8+ TIM3+ CD101+ T cell	RPL18AP3	off
COL1A1.3	6.24E-11	-2.19473645	0.048	0.265	3.23E-06	CD8+ TIM3+ CD101+ T cell	COL1A1	off
KAT7	6.40E-11	0.361659898	0.317	0.147	3.31E-06	CD8+ TIM3+ CD101+ T cell	KAT7	on
UBR5	6.51E-11	0.282987327	0.389	0.193	3.37E-06	CD8+ TIM3+ CD101+ T cell	UBR5	on
FAM89B	6.63E-11	0.382546453	0.323	0.151	3.43E-06	CD8+ TIM3+ CD101+ T cell	FAM89B	on
SCAF11.1	6.68E-11	0.438348738	0.689	0.456	3.46E-06	CD8+ TIM3+ CD101+ T cell	SCAF11	on
S100A13.4	6.74E-11	-0.998396506	0.054	0.282	3.49E-06	CD8+ TIM3+ CD101+ T cell	S100A13	off
FAM114A1.4	7.05E-11	-0.62584611	0	0.206	3.65E-06	CD8+ TIM3+ CD101+ T cell	FAM114A1	off
TNFRSF12A.4	7.21E-11	-1.372039279	0.078	0.306	3.74E-06	CD8+ TIM3+ CD101+ T cell	TNFRSF12A	off
CTCF	7.23E-11	0.355097378	0.377	0.187	3.75E-06	CD8+ TIM3+ CD101+ T cell	CTCF	on
HIGD2A.2	7.26E-11	0.413774633	0.677	0.462	3.76E-06	CD8+ TIM3+ CD101+ T cell	HIGD2A	on
WRNIP1	7.45E-11	0.311388935	0.275	0.119	3.86E-06	CD8+ TIM3+ CD101+ T cell	WRNIP1	on
G6PD	7.68E-11	0.277220979	0.305	0.138	3.98E-06	CD8+ TIM3+ CD101+ T cell	G6PD	on
PSMB5.4	7.78E-11	-0.868394271	0.168	0.393	4.03E-06	CD8+ TIM3+ CD101+ T cell	PSMB5	off
ITGAE.1	7.84E-11	0.47695751	0.395	0.208	4.06E-06	CD8+ TIM3+ CD101+ T cell	ITGAE	on
GCC2.3	7.98E-11	0.400672074	0.563	0.329	4.14E-06	CD8+ TIM3+ CD101+ T cell	GCC2	on
ZCCHC6.1	8.71E-11	0.455401665	0.425	0.225	4.51E-06	CD8+ TIM3+ CD101+ T cell	ZCCHC6	on
C9orf69	8.90E-11	0.345412	0.132	0.038	4.61E-06	CD8+ TIM3+ CD101+ T cell	C9orf69	on
SRPRA	8.98E-11	0.369745138	0.515	0.303	4.65E-06	CD8+ TIM3+ CD101+ T cell	SRPRA	on
PFN2.4	9.03E-11	-0.747104106	0.018	0.232	4.68E-06	CD8+ TIM3+ CD101+ T cell	PFN2	off
AKAP12.4	9.30E-11	-1.247052178	0.018	0.234	4.82E-06	CD8+ TIM3+ CD101+ T cell	AKAP12	off
WLS.4	9.97E-11	-0.625744907	0	0.203	5.17E-06	CD8+ TIM3+ CD101+ T cell	WLS	off
PNKP	1.00E-10	0.390619945	0.299	0.133	5.20E-06	CD8+ TIM3+ CD101+ T cell	PNKP	on
VHL	1.02E-10	0.393954403	0.323	0.152	5.26E-06	CD8+ TIM3+ CD101+ T cell	VHL	on
LYPLA2	1.05E-10	0.332853065	0.317	0.148	5.46E-06	CD8+ TIM3+ CD101+ T cell	LYPLA2	on
PDCD7	1.06E-10	0.26978968	0.341	0.161	5.49E-06	CD8+ TIM3+ CD101+ T cell	PDCD7	on
SIRT7	1.06E-10	0.263711447	0.257	0.106	5.50E-06	CD8+ TIM3+ CD101+ T cell	SIRT7	on
DDI2	1.11E-10	0.350002289	0.222	0.086	5.74E-06	CD8+ TIM3+ CD101+ T cell	DDI2	on
ABHD3	1.13E-10	0.296595071	0.281	0.118	5.86E-06	CD8+ TIM3+ CD101+ T cell	ABHD3	on
MRE11A	1.14E-10	0.265134898	0.186	0.064	5.93E-06	CD8+ TIM3+ CD101+ T cell	MRE11A	on
SART3	1.16E-10	0.346008617	0.293	0.13	6.00E-06	CD8+ TIM3+ CD101+ T cell	SART3	on
MT-ND5.2	1.17E-10	-0.707410257	0.862	0.851	6.06E-06	CD8+ TIM3+ CD101+ T cell	MT-ND5	off
FAM63B	1.23E-10	0.279744272	0.24	0.095	6.37E-06	CD8+ TIM3+ CD101+ T cell	FAM63B	on
PLCB2	1.26E-10	0.349175964	0.24	0.095	6.54E-06	CD8+ TIM3+ CD101+ T cell	PLCB2	on
DBI.4	1.29E-10	-1.241179883	0.569	0.658	6.70E-06	CD8+ TIM3+ CD101+ T cell	DBI	off
REXO1	1.31E-10	0.280868715	0.198	0.072	6.79E-06	CD8+ TIM3+ CD101+ T cell	REXO1	on
BDP1	1.31E-10	0.514565866	0.497	0.277	6.80E-06	CD8+ TIM3+ CD101+ T cell	BDP1	on
PHACTR2	1.38E-10	0.34557203	0.323	0.152	7.14E-06	CD8+ TIM3+ CD101+ T cell	PHACTR2	on
CORO1C.3	1.40E-10	-0.657320323	0.054	0.274	7.24E-06	CD8+ TIM3+ CD101+ T cell	CORO1C	off
GAS5.1	1.42E-10	-0.851446723	0	0.2	7.36E-06	CD8+ TIM3+ CD101+ T cell	GAS5	off
HAUS4	1.45E-10	0.303391638	0.18	0.062	7.52E-06	CD8+ TIM3+ CD101+ T cell	HAUS4	on
PFN1.4	1.47E-10	0.295663998	0.94	0.875	7.60E-06	CD8+ TIM3+ CD101+ T cell	PFN1	on
STMP1.2	1.47E-10	-0.858291041	0	0.2	7.61E-06	CD8+ TIM3+ CD101+ T cell	STMP1	off
N4BP2L1.1	1.49E-10	0.301184179	0.269	0.113	7.70E-06	CD8+ TIM3+ CD101+ T cell	N4BP2L1	on
CTNNA1.3	1.54E-10	-0.794723488	0.132	0.367	7.98E-06	CD8+ TIM3+ CD101+ T cell	CTNNA1	off
FKBP10.3	1.56E-10	-0.790702074	0	0.2	8.06E-06	CD8+ TIM3+ CD101+ T cell	FKBP10	off
AFTPH	1.56E-10	0.301043042	0.341	0.165	8.07E-06	CD8+ TIM3+ CD101+ T cell	AFTPH	on
FBXW5	1.58E-10	0.25248078	0.431	0.227	8.20E-06	CD8+ TIM3+ CD101+ T cell	FBXW5	on
CAV1.3	1.61E-10	-0.801462812	0.012	0.221	8.35E-06	CD8+ TIM3+ CD101+ T cell	CAV1	off
EXOC2	1.62E-10	0.251685683	0.234	0.093	8.37E-06	CD8+ TIM3+ CD101+ T cell	EXOC2	on
HNMT.4	1.63E-10	-0.442831736	0.012	0.221	8.47E-06	CD8+ TIM3+ CD101+ T cell	HNMT	off
TCEAL9.4	1.67E-10	-0.937310909	0	0.199	8.67E-06	CD8+ TIM3+ CD101+ T cell	TCEAL9	off
EIF2S3	1.68E-10	0.355746738	0.467	0.258	8.71E-06	CD8+ TIM3+ CD101+ T cell	EIF2S3	on
RPS6.4	1.70E-10	0.370158778	0.934	0.88	8.79E-06	CD8+ TIM3+ CD101+ T cell	RPS6	on
NSD1	1.70E-10	0.39235493	0.401	0.212	8.79E-06	CD8+ TIM3+ CD101+ T cell	NSD1	on
NUCKS1.4	1.76E-10	-1.108830192	0.557	0.646	9.09E-06	CD8+ TIM3+ CD101+ T cell	NUCKS1	off
MAPRE2.1	1.78E-10	0.461072466	0.461	0.257	9.23E-06	CD8+ TIM3+ CD101+ T cell	MAPRE2	on
H1F0.3	1.80E-10	-0.708910847	0.03	0.246	9.31E-06	CD8+ TIM3+ CD101+ T cell	H1F0	off
MAP3K2	1.81E-10	0.459957595	0.497	0.277	9.36E-06	CD8+ TIM3+ CD101+ T cell	MAP3K2	on
MICALL1	1.87E-10	0.263031007	0.126	0.035	9.68E-06	CD8+ TIM3+ CD101+ T cell	MICALL1	on
LAMC1.3	1.89E-10	-0.70926685	0.012	0.218	9.77E-06	CD8+ TIM3+ CD101+ T cell	LAMC1	off
WDR59	1.91E-10	0.276306253	0.204	0.076	9.88E-06	CD8+ TIM3+ CD101+ T cell	WDR59	on
ATAD2B	1.94E-10	0.270918525	0.275	0.118	1.01E-05	CD8+ TIM3+ CD101+ T cell	ATAD2B	on
AUTS2	1.98E-10	0.254464189	0.228	0.089	1.03E-05	CD8+ TIM3+ CD101+ T cell	AUTS2	on
NAA16	2.00E-10	0.347440081	0.251	0.104	1.04E-05	CD8+ TIM3+ CD101+ T cell	NAA16	on
TTC17	2.00E-10	0.335212883	0.389	0.2	1.04E-05	CD8+ TIM3+ CD101+ T cell	TTC17	on
CYTOR.2	2.01E-10	-1.123156429	0	0.198	1.04E-05	CD8+ TIM3+ CD101+ T cell	CYTOR	off
LYSMD2	2.02E-10	0.278577004	0.275	0.119	1.05E-05	CD8+ TIM3+ CD101+ T cell	LYSMD2	on
RNF187.2	2.03E-10	0.305242947	0.413	0.215	1.05E-05	CD8+ TIM3+ CD101+ T cell	RNF187	on
TSPAN3.3	2.08E-10	-0.67534626	0.114	0.343	1.08E-05	CD8+ TIM3+ CD101+ T cell	TSPAN3	off
GNPTAB.2	2.16E-10	0.399818415	0.365	0.183	1.12E-05	CD8+ TIM3+ CD101+ T cell	GNPTAB	on
GRAMD1A	2.20E-10	0.455416877	0.353	0.177	1.14E-05	CD8+ TIM3+ CD101+ T cell	GRAMD1A	on
RTF2.1	2.24E-10	-0.721324702	0	0.197	1.16E-05	CD8+ TIM3+ CD101+ T cell	RTF2	off
SAT1.4	2.25E-10	-1.576038821	0.665	0.722	1.17E-05	CD8+ TIM3+ CD101+ T cell	SAT1	off
FBXO34.2	2.30E-10	0.349378653	0.293	0.132	1.19E-05	CD8+ TIM3+ CD101+ T cell	FBXO34	on
THOC3	2.37E-10	0.264093292	0.234	0.093	1.23E-05	CD8+ TIM3+ CD101+ T cell	THOC3	on
TXN.2	2.40E-10	-1.339435037	0.527	0.624	1.24E-05	CD8+ TIM3+ CD101+ T cell	TXN	off
AKIRIN1	2.42E-10	0.455756365	0.467	0.262	1.25E-05	CD8+ TIM3+ CD101+ T cell	AKIRIN1	on
ATP11B	2.52E-10	0.279654653	0.281	0.124	1.31E-05	CD8+ TIM3+ CD101+ T cell	ATP11B	on
ARFGEF1	2.56E-10	0.284062199	0.371	0.181	1.32E-05	CD8+ TIM3+ CD101+ T cell	ARFGEF1	on
USF3	2.56E-10	0.371868715	0.246	0.103	1.33E-05	CD8+ TIM3+ CD101+ T cell	USF3	on
U2AF1L4	2.60E-10	0.277787031	0.168	0.056	1.35E-05	CD8+ TIM3+ CD101+ T cell	U2AF1L4	on
SGCE.4	2.64E-10	-0.656332741	0	0.195	1.37E-05	CD8+ TIM3+ CD101+ T cell	SGCE	off
CD99.2	2.73E-10	0.340935209	0.85	0.627	1.42E-05	CD8+ TIM3+ CD101+ T cell	CD99	on
SELENOS	2.74E-10	-0.777673228	0	0.195	1.42E-05	CD8+ TIM3+ CD101+ T cell	SELENOS	off
RASGRP2.1	2.76E-10	0.297378973	0.216	0.081	1.43E-05	CD8+ TIM3+ CD101+ T cell	RASGRP2	on
RBP1.4	2.79E-10	-1.094551784	0.018	0.223	1.45E-05	CD8+ TIM3+ CD101+ T cell	RBP1	off
CTSL.4	2.79E-10	-1.172765221	0.162	0.388	1.45E-05	CD8+ TIM3+ CD101+ T cell	CTSL	off
GBP1.2	2.84E-10	0.315741473	0.437	0.235	1.47E-05	CD8+ TIM3+ CD101+ T cell	GBP1	on
KCTD12.4	2.85E-10	-0.769664262	0.018	0.223	1.48E-05	CD8+ TIM3+ CD101+ T cell	KCTD12	off
RPS9.1	2.91E-10	0.384182929	0.892	0.831	1.51E-05	CD8+ TIM3+ CD101+ T cell	RPS9	on
TMEM261	2.93E-10	0.519751657	0.263	0.11	1.52E-05	CD8+ TIM3+ CD101+ T cell	TMEM261	on
ANAPC2	3.02E-10	0.35395383	0.168	0.057	1.56E-05	CD8+ TIM3+ CD101+ T cell	ANAPC2	on
RTL8C.4	3.02E-10	-0.782086131	0.006	0.206	1.57E-05	CD8+ TIM3+ CD101+ T cell	RTL8C	off
C9orf16.3	3.17E-10	0.36264594	0.671	0.444	1.64E-05	CD8+ TIM3+ CD101+ T cell	C9orf16	on
UPF1	3.17E-10	0.301857984	0.246	0.102	1.64E-05	CD8+ TIM3+ CD101+ T cell	UPF1	on
ZFP36.2	3.19E-10	0.658309288	0.838	0.613	1.65E-05	CD8+ TIM3+ CD101+ T cell	ZFP36	on
MESDC2.2	3.39E-10	0.334065423	0.341	0.161	1.76E-05	CD8+ TIM3+ CD101+ T cell	MESDC2	on
DPYSL3.4	3.44E-10	-0.919053509	0.018	0.221	1.78E-05	CD8+ TIM3+ CD101+ T cell	DPYSL3	off
ATP9B	3.45E-10	0.393724438	0.246	0.102	1.78E-05	CD8+ TIM3+ CD101+ T cell	ATP9B	on
TTC7A.1	3.56E-10	0.272065466	0.222	0.086	1.84E-05	CD8+ TIM3+ CD101+ T cell	TTC7A	on
WTAP	3.76E-10	0.378079313	0.587	0.356	1.95E-05	CD8+ TIM3+ CD101+ T cell	WTAP	on
ARIH2	3.93E-10	0.390102432	0.431	0.242	2.04E-05	CD8+ TIM3+ CD101+ T cell	ARIH2	on
CCDC117	4.06E-10	0.308089202	0.204	0.077	2.10E-05	CD8+ TIM3+ CD101+ T cell	CCDC117	on
LGMN.3	4.11E-10	-0.873887336	0.054	0.27	2.13E-05	CD8+ TIM3+ CD101+ T cell	LGMN	off
EIF3A	4.12E-10	0.367532736	0.647	0.431	2.13E-05	CD8+ TIM3+ CD101+ T cell	EIF3A	on
TRAC.4	4.15E-10	-0.365269052	0.407	0.184	2.15E-05	CD8+ TIM3+ CD101+ T cell	TRAC	off
HBEGF.4	4.22E-10	-1.176342936	0.048	0.257	2.19E-05	CD8+ TIM3+ CD101+ T cell	HBEGF	off
NBDY.1	4.24E-10	-0.753310638	0	0.192	2.20E-05	CD8+ TIM3+ CD101+ T cell	NBDY	off
FNBP4.1	4.32E-10	0.404039163	0.539	0.328	2.24E-05	CD8+ TIM3+ CD101+ T cell	FNBP4	on
PSAP.3	4.32E-10	-1.358427337	0.743	0.704	2.24E-05	CD8+ TIM3+ CD101+ T cell	PSAP	off
CEP85L	4.43E-10	0.283433505	0.317	0.148	2.29E-05	CD8+ TIM3+ CD101+ T cell	CEP85L	on
PRDX4.3	4.57E-10	-0.941010698	0.144	0.362	2.37E-05	CD8+ TIM3+ CD101+ T cell	PRDX4	off
COL6A2.3	4.62E-10	-1.236859698	0.054	0.269	2.39E-05	CD8+ TIM3+ CD101+ T cell	COL6A2	off
SMARCC1	4.74E-10	0.363235543	0.485	0.275	2.45E-05	CD8+ TIM3+ CD101+ T cell	SMARCC1	on
ADK	4.74E-10	0.343033418	0.365	0.184	2.46E-05	CD8+ TIM3+ CD101+ T cell	ADK	on
THUMPD1.1	4.80E-10	0.300893876	0.395	0.206	2.48E-05	CD8+ TIM3+ CD101+ T cell	THUMPD1	on
PIEZO1	4.83E-10	0.306286909	0.222	0.088	2.50E-05	CD8+ TIM3+ CD101+ T cell	PIEZO1	on
ZNF331.4	5.01E-10	0.357625576	0.551	0.309	2.59E-05	CD8+ TIM3+ CD101+ T cell	ZNF331	on
AFF1	5.05E-10	0.326530374	0.317	0.153	2.61E-05	CD8+ TIM3+ CD101+ T cell	AFF1	on
AEBP1.3	5.07E-10	-1.058830909	0.03	0.23	2.63E-05	CD8+ TIM3+ CD101+ T cell	AEBP1	off
TINF2	5.16E-10	0.411360379	0.329	0.163	2.67E-05	CD8+ TIM3+ CD101+ T cell	TINF2	on
HNRNPA1	5.47E-10	0.41280916	0.85	0.754	2.83E-05	CD8+ TIM3+ CD101+ T cell	HNRNPA1	on
ATF3.4	5.53E-10	-1.038552643	0.275	0.483	2.87E-05	CD8+ TIM3+ CD101+ T cell	ATF3	off
UBE3C	5.54E-10	0.304907965	0.299	0.141	2.87E-05	CD8+ TIM3+ CD101+ T cell	UBE3C	on
RIC1	5.55E-10	0.423535562	0.21	0.082	2.88E-05	CD8+ TIM3+ CD101+ T cell	RIC1	on
FTH1.3	5.62E-10	-0.870757992	0.988	0.95	2.91E-05	CD8+ TIM3+ CD101+ T cell	FTH1	off
CDC37	5.65E-10	0.364825485	0.695	0.473	2.93E-05	CD8+ TIM3+ CD101+ T cell	CDC37	on
IKBKB	5.66E-10	0.340306078	0.251	0.108	2.93E-05	CD8+ TIM3+ CD101+ T cell	IKBKB	on
PLAT.4	5.83E-10	-1.193310719	0.024	0.223	3.02E-05	CD8+ TIM3+ CD101+ T cell	PLAT	off
ERVK3-1	5.91E-10	0.304921271	0.263	0.115	3.06E-05	CD8+ TIM3+ CD101+ T cell	ERVK3-1	on
FXYD6.4	6.02E-10	-1.019829514	0.006	0.197	3.12E-05	CD8+ TIM3+ CD101+ T cell	FXYD6	off
FMNL2.4	6.07E-10	-0.688034024	0.03	0.232	3.15E-05	CD8+ TIM3+ CD101+ T cell	FMNL2	off
VCAN.4	6.09E-10	-0.966570467	0.054	0.267	3.16E-05	CD8+ TIM3+ CD101+ T cell	VCAN	off
OLFML3.4	6.11E-10	-0.789442816	0.024	0.23	3.17E-05	CD8+ TIM3+ CD101+ T cell	OLFML3	off
C16orf13.1	6.16E-10	0.486852002	0.329	0.154	3.19E-05	CD8+ TIM3+ CD101+ T cell	C16orf13	on
FUT8	6.50E-10	0.255827771	0.269	0.119	3.37E-05	CD8+ TIM3+ CD101+ T cell	FUT8	on
FAM110A	6.65E-10	0.260928865	0.15	0.048	3.44E-05	CD8+ TIM3+ CD101+ T cell	FAM110A	on
ARGLU1.1	6.77E-10	0.397683504	0.713	0.486	3.51E-05	CD8+ TIM3+ CD101+ T cell	ARGLU1	on
TNFSF12	6.88E-10	0.357358905	0.341	0.166	3.56E-05	CD8+ TIM3+ CD101+ T cell	TNFSF12	on
FYB1.4	6.90E-10	-1.325704511	0	0.188	3.58E-05	CD8+ TIM3+ CD101+ T cell	FYB1	off
PLXDC2.4	6.95E-10	-0.78032406	0.036	0.243	3.60E-05	CD8+ TIM3+ CD101+ T cell	PLXDC2	off
SLC44A2	7.01E-10	0.286381341	0.305	0.143	3.63E-05	CD8+ TIM3+ CD101+ T cell	SLC44A2	on
ERRFI1.4	7.07E-10	-1.489044178	0.018	0.213	3.66E-05	CD8+ TIM3+ CD101+ T cell	ERRFI1	off
KIAA0319L	7.21E-10	0.319901819	0.299	0.141	3.74E-05	CD8+ TIM3+ CD101+ T cell	KIAA0319L	on
FERMT2.4	7.26E-10	-0.554744571	0.006	0.199	3.76E-05	CD8+ TIM3+ CD101+ T cell	FERMT2	off
PCID2	7.31E-10	0.390671612	0.329	0.162	3.79E-05	CD8+ TIM3+ CD101+ T cell	PCID2	on
CDC34	7.39E-10	0.327133852	0.347	0.172	3.83E-05	CD8+ TIM3+ CD101+ T cell	CDC34	on
TPM3.2	7.39E-10	0.375700514	0.862	0.681	3.83E-05	CD8+ TIM3+ CD101+ T cell	TPM3	on
ATP13A1	7.42E-10	0.310659226	0.246	0.105	3.85E-05	CD8+ TIM3+ CD101+ T cell	ATP13A1	on
DYNC1H1	7.76E-10	0.378770607	0.605	0.377	4.02E-05	CD8+ TIM3+ CD101+ T cell	DYNC1H1	on
MMP2.4	8.01E-10	-0.716220233	0.012	0.204	4.15E-05	CD8+ TIM3+ CD101+ T cell	MMP2	off
WDR44	8.02E-10	0.292164857	0.228	0.092	4.15E-05	CD8+ TIM3+ CD101+ T cell	WDR44	on
TSC22D3.3	8.09E-10	0.475644429	0.557	0.337	4.19E-05	CD8+ TIM3+ CD101+ T cell	TSC22D3	on
ZXDC	8.48E-10	0.315222472	0.18	0.065	4.39E-05	CD8+ TIM3+ CD101+ T cell	ZXDC	on
EPB41L2.4	8.68E-10	-0.722001281	0.072	0.285	4.49E-05	CD8+ TIM3+ CD101+ T cell	EPB41L2	off
ATF6B	8.77E-10	0.282422193	0.377	0.193	4.54E-05	CD8+ TIM3+ CD101+ T cell	ATF6B	on
PPP6R2	9.14E-10	0.263576618	0.269	0.12	4.73E-05	CD8+ TIM3+ CD101+ T cell	PPP6R2	on
RBL1	9.22E-10	0.32200238	0.18	0.065	4.77E-05	CD8+ TIM3+ CD101+ T cell	RBL1	on
RALY	9.22E-10	0.341512847	0.569	0.357	4.78E-05	CD8+ TIM3+ CD101+ T cell	RALY	on
DCBLD2.3	9.42E-10	-1.092755041	0.024	0.218	4.88E-05	CD8+ TIM3+ CD101+ T cell	DCBLD2	off
RMND5A	9.81E-10	0.293892399	0.234	0.097	5.08E-05	CD8+ TIM3+ CD101+ T cell	RMND5A	on
RHOBTB3.4	9.94E-10	-0.688513452	0.048	0.259	5.15E-05	CD8+ TIM3+ CD101+ T cell	RHOBTB3	off
RTFDC1.2	9.99E-10	0.286387976	0.353	0.171	5.18E-05	CD8+ TIM3+ CD101+ T cell	RTFDC1	on
TM4SF1.4	1.00E-09	-1.180054181	0.012	0.205	5.19E-05	CD8+ TIM3+ CD101+ T cell	TM4SF1	off
YPEL5.3	1.01E-09	0.368366906	0.593	0.394	5.22E-05	CD8+ TIM3+ CD101+ T cell	YPEL5	on
CCND1.4	1.01E-09	-0.954289395	0.024	0.218	5.25E-05	CD8+ TIM3+ CD101+ T cell	CCND1	off
CEP120	1.05E-09	0.359809708	0.21	0.083	5.42E-05	CD8+ TIM3+ CD101+ T cell	CEP120	on
CXCL2.4	1.05E-09	-2.031193784	0.048	0.247	5.43E-05	CD8+ TIM3+ CD101+ T cell	CXCL2	off
RBM12	1.05E-09	0.264322904	0.311	0.147	5.45E-05	CD8+ TIM3+ CD101+ T cell	RBM12	on
ZCCHC2	1.09E-09	0.39953018	0.198	0.074	5.66E-05	CD8+ TIM3+ CD101+ T cell	ZCCHC2	on
PYGL.3	1.10E-09	-0.519810858	0.006	0.195	5.72E-05	CD8+ TIM3+ CD101+ T cell	PYGL	off
AP3B1	1.11E-09	0.285927748	0.413	0.226	5.73E-05	CD8+ TIM3+ CD101+ T cell	AP3B1	on
UBTF	1.13E-09	0.30114714	0.425	0.239	5.84E-05	CD8+ TIM3+ CD101+ T cell	UBTF	on
GPM6B.4	1.14E-09	-1.467326553	0.042	0.242	5.88E-05	CD8+ TIM3+ CD101+ T cell	GPM6B	off
AGFG1	1.15E-09	0.29839089	0.365	0.184	5.94E-05	CD8+ TIM3+ CD101+ T cell	AGFG1	on
C16orf52	1.15E-09	0.263568883	0.162	0.055	5.95E-05	CD8+ TIM3+ CD101+ T cell	C16orf52	on
RPL23AP42.3	1.15E-09	-0.718721262	0	0.184	5.95E-05	CD8+ TIM3+ CD101+ T cell	RPL23AP42	off
CPT1A	1.21E-09	0.263100119	0.21	0.082	6.29E-05	CD8+ TIM3+ CD101+ T cell	CPT1A	on
AC005912.1.3	1.36E-09	-0.753021684	0	0.182	7.07E-05	CD8+ TIM3+ CD101+ T cell	AC005912.1	off
PHF3.2	1.39E-09	0.299532379	0.533	0.335	7.17E-05	CD8+ TIM3+ CD101+ T cell	PHF3	on
FCGR2A.4	1.39E-09	-1.024010877	0.036	0.236	7.21E-05	CD8+ TIM3+ CD101+ T cell	FCGR2A	off
TTN-AS1	1.39E-09	0.30236989	0.15	0.049	7.22E-05	CD8+ TIM3+ CD101+ T cell	TTN-AS1	on
CTNND1.3	1.42E-09	-0.537459367	0.018	0.208	7.33E-05	CD8+ TIM3+ CD101+ T cell	CTNND1	off
RTN4.4	1.42E-09	-1.020207686	0.413	0.556	7.34E-05	CD8+ TIM3+ CD101+ T cell	RTN4	off
ALDH2.3	1.42E-09	-0.608573631	0.012	0.202	7.36E-05	CD8+ TIM3+ CD101+ T cell	ALDH2	off
CTSB.3	1.43E-09	-1.173089389	0.515	0.6	7.40E-05	CD8+ TIM3+ CD101+ T cell	CTSB	off
SLC15A4.1	1.43E-09	0.446675681	0.228	0.095	7.40E-05	CD8+ TIM3+ CD101+ T cell	SLC15A4	on
NUDT21	1.43E-09	0.251474043	0.407	0.221	7.41E-05	CD8+ TIM3+ CD101+ T cell	NUDT21	on
GOLGA3	1.44E-09	0.37345653	0.317	0.154	7.45E-05	CD8+ TIM3+ CD101+ T cell	GOLGA3	on
TXNIP.3	1.44E-09	0.251912506	0.653	0.401	7.46E-05	CD8+ TIM3+ CD101+ T cell	TXNIP	on
CDH2.4	1.45E-09	-0.800840561	0	0.182	7.54E-05	CD8+ TIM3+ CD101+ T cell	CDH2	off
ATP5F1D.2	1.52E-09	-0.851201808	0	0.181	7.86E-05	CD8+ TIM3+ CD101+ T cell	ATP5F1D	off
BHLHE40.2	1.52E-09	0.548826312	0.599	0.379	7.88E-05	CD8+ TIM3+ CD101+ T cell	BHLHE40	on
MCRIP1.1	1.57E-09	-0.664056571	0	0.181	8.12E-05	CD8+ TIM3+ CD101+ T cell	MCRIP1	off
APOE.4	1.58E-09	-3.445686561	0.281	0.441	8.21E-05	CD8+ TIM3+ CD101+ T cell	APOE	off
IGSF6.4	1.66E-09	-1.123699113	0.006	0.19	8.60E-05	CD8+ TIM3+ CD101+ T cell	IGSF6	off
CALU.4	1.67E-09	-1.1443386	0.186	0.387	8.65E-05	CD8+ TIM3+ CD101+ T cell	CALU	off
CDK9	1.67E-09	0.360220073	0.293	0.14	8.67E-05	CD8+ TIM3+ CD101+ T cell	CDK9	on
CPSF7	1.68E-09	0.267972177	0.293	0.139	8.69E-05	CD8+ TIM3+ CD101+ T cell	CPSF7	on
ASAH1.4	1.70E-09	-1.039520715	0.228	0.423	8.83E-05	CD8+ TIM3+ CD101+ T cell	ASAH1	off
LHFPL2.3	1.73E-09	-0.583467652	0.006	0.19	8.97E-05	CD8+ TIM3+ CD101+ T cell	LHFPL2	off
SMIM30.3	1.81E-09	-0.655984508	0	0.18	9.37E-05	CD8+ TIM3+ CD101+ T cell	SMIM30	off
MYO7A	1.83E-09	0.251947602	0.108	0.029	9.49E-05	CD8+ TIM3+ CD101+ T cell	MYO7A	on
HACD4	1.88E-09	0.348330052	0.305	0.145	9.72E-05	CD8+ TIM3+ CD101+ T cell	HACD4	on
EFEMP2.3	1.91E-09	-0.661454831	0.006	0.188	9.92E-05	CD8+ TIM3+ CD101+ T cell	EFEMP2	off
C22orf39	1.98E-09	0.337969884	0.293	0.141	0.0001026	CD8+ TIM3+ CD101+ T cell	C22orf39	on
ASH1L	1.98E-09	0.357382899	0.527	0.313	0.000102649	CD8+ TIM3+ CD101+ T cell	ASH1L	on
CAPRIN1.1	1.99E-09	0.395860524	0.527	0.323	0.000103292	CD8+ TIM3+ CD101+ T cell	CAPRIN1	on
SERPINB6.3	2.00E-09	-0.635245339	0.12	0.342	0.00010346	CD8+ TIM3+ CD101+ T cell	SERPINB6	off
TSHZ1	2.00E-09	0.311711206	0.186	0.069	0.000103582	CD8+ TIM3+ CD101+ T cell	TSHZ1	on
PTPRA	2.02E-09	0.415761208	0.455	0.26	0.00010442	CD8+ TIM3+ CD101+ T cell	PTPRA	on
GNB2.2	2.03E-09	0.327939072	0.689	0.437	0.000105345	CD8+ TIM3+ CD101+ T cell	GNB2	on
HES1.4	2.04E-09	-1.05349292	0.006	0.189	0.000105492	CD8+ TIM3+ CD101+ T cell	HES1	off
RABL6	2.04E-09	0.377372231	0.317	0.158	0.000105924	CD8+ TIM3+ CD101+ T cell	RABL6	on
BGN.3	2.06E-09	-1.149798251	0.018	0.209	0.000106471	CD8+ TIM3+ CD101+ T cell	BGN	off
PPFIBP1.3	2.11E-09	-0.779526388	0.03	0.224	0.000109056	CD8+ TIM3+ CD101+ T cell	PPFIBP1	off
MFSD11	2.12E-09	0.365552598	0.269	0.123	0.000109992	CD8+ TIM3+ CD101+ T cell	MFSD11	on
WWP1	2.14E-09	0.335927701	0.275	0.128	0.000110988	CD8+ TIM3+ CD101+ T cell	WWP1	on
MYCBP	2.16E-09	0.342368346	0.216	0.089	0.000111765	CD8+ TIM3+ CD101+ T cell	MYCBP	on
LIX1L	2.18E-09	0.349287395	0.311	0.152	0.000112871	CD8+ TIM3+ CD101+ T cell	LIX1L	on
GK5	2.18E-09	0.310944923	0.198	0.076	0.00011295	CD8+ TIM3+ CD101+ T cell	GK5	on
YARS	2.19E-09	0.285560502	0.401	0.219	0.000113372	CD8+ TIM3+ CD101+ T cell	YARS	on
RBM15	2.20E-09	0.250402971	0.198	0.076	0.000114027	CD8+ TIM3+ CD101+ T cell	RBM15	on
HNRNPA3.1	2.22E-09	0.410997127	0.826	0.632	0.000114752	CD8+ TIM3+ CD101+ T cell	HNRNPA3	on
FAM122C	2.26E-09	0.275926665	0.12	0.035	0.000116828	CD8+ TIM3+ CD101+ T cell	FAM122C	on
MTHFD2	2.26E-09	0.326451084	0.437	0.24	0.00011683	CD8+ TIM3+ CD101+ T cell	MTHFD2	on
AP3M2.1	2.29E-09	0.315141035	0.222	0.092	0.000118381	CD8+ TIM3+ CD101+ T cell	AP3M2	on
SF3B3	2.29E-09	0.379542525	0.347	0.18	0.000118834	CD8+ TIM3+ CD101+ T cell	SF3B3	on
GNB1.3	2.30E-09	0.288048481	0.623	0.4	0.000119318	CD8+ TIM3+ CD101+ T cell	GNB1	on
HMCES.1	2.36E-09	0.256766143	0.299	0.143	0.000122155	CD8+ TIM3+ CD101+ T cell	HMCES	on
TBC1D14	2.42E-09	0.276058606	0.24	0.104	0.000125346	CD8+ TIM3+ CD101+ T cell	TBC1D14	on
RBMS1	2.44E-09	0.431356096	0.473	0.288	0.000126247	CD8+ TIM3+ CD101+ T cell	RBMS1	on
CLDND1.3	2.48E-09	0.423074123	0.545	0.354	0.000128619	CD8+ TIM3+ CD101+ T cell	CLDND1	on
TMEM14C.4	2.50E-09	-0.875773174	0.269	0.452	0.000129488	CD8+ TIM3+ CD101+ T cell	TMEM14C	off
VPS33A	2.54E-09	0.313024668	0.174	0.063	0.000131728	CD8+ TIM3+ CD101+ T cell	VPS33A	on
EMSY	2.59E-09	0.262387767	0.216	0.087	0.000134061	CD8+ TIM3+ CD101+ T cell	EMSY	on
CTTNBP2NL.3	2.63E-09	-0.495998316	0.006	0.187	0.000136075	CD8+ TIM3+ CD101+ T cell	CTTNBP2NL	off
MBNL3	2.68E-09	0.253296822	0.132	0.041	0.000138649	CD8+ TIM3+ CD101+ T cell	MBNL3	on
ZFHX3.4	2.72E-09	-0.614365559	0.018	0.203	0.000140749	CD8+ TIM3+ CD101+ T cell	ZFHX3	off
PLOD2.4	2.73E-09	-0.704664725	0.006	0.188	0.000141393	CD8+ TIM3+ CD101+ T cell	PLOD2	off
TRIM11	2.74E-09	0.336223116	0.18	0.066	0.000142075	CD8+ TIM3+ CD101+ T cell	TRIM11	on
RPL36AL.3	2.77E-09	0.294388326	0.856	0.685	0.000143537	CD8+ TIM3+ CD101+ T cell	RPL36AL	on
PNISR	2.78E-09	0.319226676	0.689	0.438	0.000143993	CD8+ TIM3+ CD101+ T cell	PNISR	on
ATP6V0B.4	2.79E-09	-0.919483684	0.491	0.584	0.000144359	CD8+ TIM3+ CD101+ T cell	ATP6V0B	off
SFMBT2	2.85E-09	0.337903057	0.24	0.1	0.000147764	CD8+ TIM3+ CD101+ T cell	SFMBT2	on
MGAT2	2.92E-09	0.352518492	0.251	0.113	0.000151508	CD8+ TIM3+ CD101+ T cell	MGAT2	on
MNDA.4	3.02E-09	-1.057099231	0.018	0.203	0.000156679	CD8+ TIM3+ CD101+ T cell	MNDA	off
RGS16.4	3.05E-09	-1.490759437	0.078	0.277	0.000158221	CD8+ TIM3+ CD101+ T cell	RGS16	off
BUD23.1	3.11E-09	-0.665126247	0	0.176	0.000160933	CD8+ TIM3+ CD101+ T cell	BUD23	off
MLLT11.4	3.12E-09	-0.782466362	0.036	0.226	0.000161757	CD8+ TIM3+ CD101+ T cell	MLLT11	off
DDX60.2	3.16E-09	0.285077788	0.257	0.114	0.000163931	CD8+ TIM3+ CD101+ T cell	DDX60	on
ZNF207	3.17E-09	0.386656188	0.557	0.365	0.000164289	CD8+ TIM3+ CD101+ T cell	ZNF207	on
CRYAB.4	3.18E-09	-2.235592486	0.066	0.265	0.000164904	CD8+ TIM3+ CD101+ T cell	CRYAB	off
METTL26.2	3.21E-09	-0.730946823	0	0.175	0.000166027	CD8+ TIM3+ CD101+ T cell	METTL26	off
KMT2E.3	3.50E-09	0.307813061	0.701	0.48	0.000181388	CD8+ TIM3+ CD101+ T cell	KMT2E	on
RPS27L.3	3.53E-09	-1.209926474	0.491	0.583	0.000182718	CD8+ TIM3+ CD101+ T cell	RPS27L	off
REX1BD.2	3.55E-09	-0.717033892	0	0.174	0.00018405	CD8+ TIM3+ CD101+ T cell	REX1BD	off
SLC4A7	3.75E-09	0.400432895	0.431	0.235	0.000194289	CD8+ TIM3+ CD101+ T cell	SLC4A7	on
UMAD1	3.87E-09	0.429250156	0.21	0.086	0.000200612	CD8+ TIM3+ CD101+ T cell	UMAD1	on
TUBB6.3	4.01E-09	-0.554599509	0.012	0.194	0.000207748	CD8+ TIM3+ CD101+ T cell	TUBB6	off
USP37	4.01E-09	0.321761039	0.24	0.102	0.000207919	CD8+ TIM3+ CD101+ T cell	USP37	on
MGRN1	4.06E-09	0.256246722	0.269	0.124	0.000210138	CD8+ TIM3+ CD101+ T cell	MGRN1	on
DAB2.4	4.06E-09	-0.715025937	0.018	0.202	0.000210475	CD8+ TIM3+ CD101+ T cell	DAB2	off
GNB4.4	4.12E-09	-0.691726138	0.066	0.265	0.000213489	CD8+ TIM3+ CD101+ T cell	GNB4	off
CALCOCO1	4.17E-09	0.319245261	0.305	0.148	0.000216007	CD8+ TIM3+ CD101+ T cell	CALCOCO1	on
STARD7	4.23E-09	0.36309308	0.431	0.248	0.00021903	CD8+ TIM3+ CD101+ T cell	STARD7	on
CAPN2	4.31E-09	0.28378582	0.509	0.298	0.000223442	CD8+ TIM3+ CD101+ T cell	CAPN2	on
PLS3.4	4.39E-09	-0.764443418	0.054	0.249	0.000227155	CD8+ TIM3+ CD101+ T cell	PLS3	off
PCGF5	4.41E-09	0.341103489	0.395	0.215	0.000228679	CD8+ TIM3+ CD101+ T cell	PCGF5	on
NPAT	4.62E-09	0.333942253	0.275	0.128	0.000239174	CD8+ TIM3+ CD101+ T cell	NPAT	on
TRRAP	4.62E-09	0.269211572	0.246	0.109	0.000239406	CD8+ TIM3+ CD101+ T cell	TRRAP	on
C6orf48.1	4.63E-09	-0.924642412	0.18	0.38	0.000240007	CD8+ TIM3+ CD101+ T cell	C6orf48	off
SFXN1	4.68E-09	0.271487369	0.329	0.165	0.000242609	CD8+ TIM3+ CD101+ T cell	SFXN1	on
MS4A7.4	4.74E-09	-1.374374849	0.048	0.233	0.000245659	CD8+ TIM3+ CD101+ T cell	MS4A7	off
LMNA.4	4.90E-09	-0.867425406	0.204	0.424	0.00025357	CD8+ TIM3+ CD101+ T cell	LMNA	off
ABTB1	4.97E-09	0.378326285	0.251	0.112	0.000257596	CD8+ TIM3+ CD101+ T cell	ABTB1	on
BIRC2.1	5.01E-09	0.299039318	0.437	0.254	0.00025945	CD8+ TIM3+ CD101+ T cell	BIRC2	on
CD74.3	5.19E-09	-0.519999996	0.976	0.72	0.00026907	CD8+ TIM3+ CD101+ T cell	CD74	off
CD276.3	5.33E-09	-0.539811783	0.012	0.19	0.000276242	CD8+ TIM3+ CD101+ T cell	CD276	off
SERP1.1	5.39E-09	0.316060126	0.731	0.491	0.000279069	CD8+ TIM3+ CD101+ T cell	SERP1	on
ITGB2-AS1	5.44E-09	0.259942413	0.168	0.06	0.00028159	CD8+ TIM3+ CD101+ T cell	ITGB2-AS1	on
B3GNTL1	5.49E-09	0.304156614	0.132	0.042	0.000284257	CD8+ TIM3+ CD101+ T cell	B3GNTL1	on
PALLD.4	5.51E-09	-0.664666759	0.03	0.216	0.000285495	CD8+ TIM3+ CD101+ T cell	PALLD	off
MIER1.1	5.54E-09	0.350608012	0.491	0.298	0.000287026	CD8+ TIM3+ CD101+ T cell	MIER1	on
MYLIP	5.72E-09	0.267714663	0.263	0.118	0.000296215	CD8+ TIM3+ CD101+ T cell	MYLIP	on
DOCK4.3	6.02E-09	-0.645168251	0.012	0.192	0.000311667	CD8+ TIM3+ CD101+ T cell	DOCK4	off
SELENOH.1	6.07E-09	-0.608884117	0	0.17	0.000314336	CD8+ TIM3+ CD101+ T cell	SELENOH	off
TBC1D1	6.10E-09	0.364963478	0.359	0.189	0.000315916	CD8+ TIM3+ CD101+ T cell	TBC1D1	on
PCOLCE.3	6.10E-09	-1.602895811	0.054	0.242	0.000316142	CD8+ TIM3+ CD101+ T cell	PCOLCE	off
SON	6.22E-09	0.304792606	0.88	0.669	0.000322012	CD8+ TIM3+ CD101+ T cell	SON	on
MFGE8.4	6.37E-09	-1.023527483	0.054	0.243	0.000330007	CD8+ TIM3+ CD101+ T cell	MFGE8	off
HCG18.1	6.39E-09	0.298184692	0.287	0.137	0.000330838	CD8+ TIM3+ CD101+ T cell	HCG18	on
CREBZF	6.45E-09	0.341047157	0.341	0.176	0.000334229	CD8+ TIM3+ CD101+ T cell	CREBZF	on
THY1.4	6.55E-09	-1.40649748	0.018	0.195	0.000339319	CD8+ TIM3+ CD101+ T cell	THY1	off
TJP1.4	6.67E-09	-0.613398453	0.006	0.178	0.000345711	CD8+ TIM3+ CD101+ T cell	TJP1	off
NFIB.4	6.69E-09	-0.772493034	0.006	0.18	0.000346433	CD8+ TIM3+ CD101+ T cell	NFIB	off
TRAPPC1.1	6.89E-09	0.341322672	0.563	0.37	0.000356774	CD8+ TIM3+ CD101+ T cell	TRAPPC1	on
FCGR1A.4	6.89E-09	-1.078186539	0.018	0.195	0.000356954	CD8+ TIM3+ CD101+ T cell	FCGR1A	off
HCFC1	7.07E-09	0.290339806	0.263	0.122	0.000366047	CD8+ TIM3+ CD101+ T cell	HCFC1	on
SHTN1.4	7.10E-09	-0.627547395	0.006	0.178	0.000367679	CD8+ TIM3+ CD101+ T cell	SHTN1	off
DDB1	7.16E-09	0.305630902	0.419	0.234	0.000371011	CD8+ TIM3+ CD101+ T cell	DDB1	on
MSR1.4	7.23E-09	-0.874696203	0.012	0.188	0.000374313	CD8+ TIM3+ CD101+ T cell	MSR1	off
DUSP6.4	7.80E-09	-0.704304468	0.066	0.268	0.000403806	CD8+ TIM3+ CD101+ T cell	DUSP6	off
NRP1.3	7.80E-09	-0.50635589	0.024	0.208	0.00040425	CD8+ TIM3+ CD101+ T cell	NRP1	off
SOX2.4	7.86E-09	-0.853323846	0.006	0.177	0.000406885	CD8+ TIM3+ CD101+ T cell	SOX2	off
YTHDC1.1	7.92E-09	0.33225075	0.545	0.338	0.000410348	CD8+ TIM3+ CD101+ T cell	YTHDC1	on
MRC2.4	7.92E-09	-0.66278375	0.042	0.23	0.000410445	CD8+ TIM3+ CD101+ T cell	MRC2	off
PON2.4	8.18E-09	-0.80431919	0.084	0.275	0.000423507	CD8+ TIM3+ CD101+ T cell	PON2	off
SMARCAD1	8.37E-09	0.355881672	0.275	0.131	0.000433712	CD8+ TIM3+ CD101+ T cell	SMARCAD1	on
PTMAP2.3	8.50E-09	-0.606214183	0	0.167	0.000440532	CD8+ TIM3+ CD101+ T cell	PTMAP2	off
UNC45A	8.51E-09	0.376315242	0.257	0.12	0.000440947	CD8+ TIM3+ CD101+ T cell	UNC45A	on
MS4A6A.4	8.60E-09	-1.319791176	0.054	0.243	0.000445496	CD8+ TIM3+ CD101+ T cell	MS4A6A	off
MGST2.4	8.68E-09	-0.60645198	0.042	0.229	0.000449502	CD8+ TIM3+ CD101+ T cell	MGST2	off
ENAH.4	8.81E-09	-0.630018765	0.012	0.184	0.000456421	CD8+ TIM3+ CD101+ T cell	ENAH	off
SMAD2	8.97E-09	0.277904865	0.389	0.217	0.000464794	CD8+ TIM3+ CD101+ T cell	SMAD2	on
PLCG2.1	9.03E-09	0.280285643	0.174	0.065	0.000467893	CD8+ TIM3+ CD101+ T cell	PLCG2	on
NDEL1.1	9.32E-09	0.363362766	0.341	0.174	0.000482798	CD8+ TIM3+ CD101+ T cell	NDEL1	on
PPP2CA	9.41E-09	0.358362287	0.563	0.362	0.000487421	CD8+ TIM3+ CD101+ T cell	PPP2CA	on
TM9SF2	9.51E-09	0.460859254	0.533	0.343	0.000492468	CD8+ TIM3+ CD101+ T cell	TM9SF2	on
PILRB	9.67E-09	0.257051392	0.132	0.043	0.000500847	CD8+ TIM3+ CD101+ T cell	PILRB	on
SCAF4	9.68E-09	0.320128507	0.275	0.131	0.000501225	CD8+ TIM3+ CD101+ T cell	SCAF4	on
ANXA2.4	9.73E-09	-1.730037839	0.563	0.607	0.000504064	CD8+ TIM3+ CD101+ T cell	ANXA2	off
EFCAB14	9.74E-09	0.382026616	0.437	0.248	0.00050469	CD8+ TIM3+ CD101+ T cell	EFCAB14	on
KDM5A.1	9.76E-09	0.273186329	0.485	0.29	0.000505317	CD8+ TIM3+ CD101+ T cell	KDM5A	on
KLHL6	9.89E-09	0.444681535	0.198	0.077	0.000512362	CD8+ TIM3+ CD101+ T cell	KLHL6	on
UQCR11.2	1.01E-08	0.276397582	0.832	0.593	0.000524907	CD8+ TIM3+ CD101+ T cell	UQCR11	on
LAMB1.3	1.04E-08	-0.653942053	0.012	0.187	0.000536299	CD8+ TIM3+ CD101+ T cell	LAMB1	off
TGFB1I1.4	1.06E-08	-0.591931794	0	0.165	0.000547693	CD8+ TIM3+ CD101+ T cell	TGFB1I1	off
NORAD	1.09E-08	-0.594784156	0	0.165	0.000567096	CD8+ TIM3+ CD101+ T cell	NORAD	off
TMEM87B	1.14E-08	0.273016496	0.263	0.125	0.000588503	CD8+ TIM3+ CD101+ T cell	TMEM87B	on
SWAP70.3	1.14E-08	-0.555760816	0.06	0.258	0.000590275	CD8+ TIM3+ CD101+ T cell	SWAP70	off
ANKRD17	1.16E-08	0.284851113	0.383	0.214	0.000598281	CD8+ TIM3+ CD101+ T cell	ANKRD17	on
ADM.4	1.16E-08	-0.900700558	0.024	0.202	0.000598752	CD8+ TIM3+ CD101+ T cell	ADM	off
VWA1.4	1.18E-08	-0.889312836	0.006	0.176	0.000609165	CD8+ TIM3+ CD101+ T cell	VWA1	off
CD59.4	1.22E-08	-0.846042474	0.174	0.381	0.00063218	CD8+ TIM3+ CD101+ T cell	CD59	off
C1R.4	1.27E-08	-1.576444137	0.024	0.198	0.000658328	CD8+ TIM3+ CD101+ T cell	C1R	off
ETV1.4	1.28E-08	-0.61785295	0.006	0.172	0.000664806	CD8+ TIM3+ CD101+ T cell	ETV1	off
SNHG16.2	1.29E-08	-0.634611271	0	0.164	0.000668376	CD8+ TIM3+ CD101+ T cell	SNHG16	off
DAD1.3	1.29E-08	-1.006078045	0.497	0.586	0.000668745	CD8+ TIM3+ CD101+ T cell	DAD1	off
NSD3.3	1.30E-08	-0.629270401	0	0.164	0.000673316	CD8+ TIM3+ CD101+ T cell	NSD3	off
RBFOX2.3	1.31E-08	-0.460175766	0	0.164	0.000676867	CD8+ TIM3+ CD101+ T cell	RBFOX2	off
CAMTA2	1.31E-08	0.38286319	0.192	0.078	0.000680896	CD8+ TIM3+ CD101+ T cell	CAMTA2	on
FILIP1L.4	1.31E-08	-0.883738226	0.024	0.201	0.000681091	CD8+ TIM3+ CD101+ T cell	FILIP1L	off
NOVA1.4	1.34E-08	-0.863657104	0	0.163	0.00069271	CD8+ TIM3+ CD101+ T cell	NOVA1	off
CBWD2	1.34E-08	0.400956848	0.246	0.111	0.000693971	CD8+ TIM3+ CD101+ T cell	CBWD2	on
EIF2AK3.1	1.39E-08	0.38138534	0.204	0.085	0.000717448	CD8+ TIM3+ CD101+ T cell	EIF2AK3	on
NBR1	1.41E-08	0.315496054	0.311	0.158	0.000730425	CD8+ TIM3+ CD101+ T cell	NBR1	on
PRRX1.3	1.42E-08	-0.80137797	0.03	0.206	0.000733017	CD8+ TIM3+ CD101+ T cell	PRRX1	off
SECISBP2L.1	1.42E-08	0.261094713	0.425	0.239	0.000736805	CD8+ TIM3+ CD101+ T cell	SECISBP2L	on
PSME4	1.44E-08	0.570951794	0.311	0.158	0.000744881	CD8+ TIM3+ CD101+ T cell	PSME4	on
LPCAT2.4	1.46E-08	-0.588404967	0.024	0.199	0.000755657	CD8+ TIM3+ CD101+ T cell	LPCAT2	off
LCOR	1.46E-08	0.370153818	0.269	0.129	0.000758444	CD8+ TIM3+ CD101+ T cell	LCOR	on
EDIL3.4	1.48E-08	-0.832694452	0.006	0.171	0.000765779	CD8+ TIM3+ CD101+ T cell	EDIL3	off
CLU.3	1.50E-08	-2.623798159	0.257	0.416	0.0007782	CD8+ TIM3+ CD101+ T cell	CLU	off
CTAGE5	1.58E-08	0.287242308	0.293	0.143	0.000817939	CD8+ TIM3+ CD101+ T cell	CTAGE5	on
TIAL1	1.60E-08	0.254058204	0.449	0.26	0.000830626	CD8+ TIM3+ CD101+ T cell	TIAL1	on
RAB34.3	1.62E-08	-0.545584258	0.036	0.216	0.000839696	CD8+ TIM3+ CD101+ T cell	RAB34	off
MARCKSL1.4	1.63E-08	-1.508116277	0.174	0.351	0.000846005	CD8+ TIM3+ CD101+ T cell	MARCKSL1	off
PLXNB2.3	1.66E-08	-0.429791395	0.006	0.172	0.00085919	CD8+ TIM3+ CD101+ T cell	PLXNB2	off
OSBPL1A.4	1.66E-08	-0.482886706	0.006	0.171	0.000859968	CD8+ TIM3+ CD101+ T cell	OSBPL1A	off
SAFB2	1.67E-08	0.433467667	0.431	0.252	0.000866041	CD8+ TIM3+ CD101+ T cell	SAFB2	on
P4HA2.3	1.68E-08	-0.611747249	0	0.162	0.000868088	CD8+ TIM3+ CD101+ T cell	P4HA2	off
GOLIM4.4	1.70E-08	-0.64452845	0.12	0.323	0.000881554	CD8+ TIM3+ CD101+ T cell	GOLIM4	off
PTPA.4	1.72E-08	-0.884907909	0	0.161	0.000890193	CD8+ TIM3+ CD101+ T cell	PTPA	off
RSBN1L.2	1.82E-08	0.265340459	0.449	0.261	0.000940938	CD8+ TIM3+ CD101+ T cell	RSBN1L	on
TMEM205.3	1.84E-08	-0.633898473	0.108	0.305	0.000953743	CD8+ TIM3+ CD101+ T cell	TMEM205	off
COL4A1.4	1.86E-08	-1.471588147	0.036	0.214	0.000962322	CD8+ TIM3+ CD101+ T cell	COL4A1	off
KDM7A	1.92E-08	0.329690334	0.21	0.089	0.000993601	CD8+ TIM3+ CD101+ T cell	KDM7A	on
MORF4L2.2	1.94E-08	-0.736694789	0.234	0.417	0.001003671	CD8+ TIM3+ CD101+ T cell	MORF4L2	off
YY1AP1	1.94E-08	0.320712142	0.287	0.14	0.001005796	CD8+ TIM3+ CD101+ T cell	YY1AP1	on
PCED1B-AS1.4	1.95E-08	-1.21864354	0	0.16	0.001012476	CD8+ TIM3+ CD101+ T cell	PCED1B-AS1	off
BANF1.2	1.99E-08	-0.89067538	0.365	0.515	0.001030743	CD8+ TIM3+ CD101+ T cell	BANF1	off
USP47	2.05E-08	0.268966279	0.431	0.253	0.001060582	CD8+ TIM3+ CD101+ T cell	USP47	on
PTK2.3	2.09E-08	-0.50757596	0.03	0.209	0.001083786	CD8+ TIM3+ CD101+ T cell	PTK2	off
MCL1.1	2.10E-08	0.406662767	0.85	0.626	0.001089992	CD8+ TIM3+ CD101+ T cell	MCL1	on
C11orf96.4	2.15E-08	-2.322289233	0.036	0.216	0.001111197	CD8+ TIM3+ CD101+ T cell	C11orf96	off
ZNF808	2.19E-08	0.293357606	0.144	0.05	0.001133874	CD8+ TIM3+ CD101+ T cell	ZNF808	on
SORT1.4	2.23E-08	-0.469323225	0.03	0.208	0.001153263	CD8+ TIM3+ CD101+ T cell	SORT1	off
PTPRZ1.4	2.25E-08	-1.340387973	0.012	0.176	0.001166035	CD8+ TIM3+ CD101+ T cell	PTPRZ1	off
ISG20L2	2.29E-08	0.330002745	0.371	0.204	0.001188126	CD8+ TIM3+ CD101+ T cell	ISG20L2	on
SOX4.3	2.35E-08	-0.897592828	0.102	0.307	0.001218408	CD8+ TIM3+ CD101+ T cell	SOX4	off
GTF3A.2	2.36E-08	0.277121722	0.575	0.374	0.001224815	CD8+ TIM3+ CD101+ T cell	GTF3A	on
PPP5C	2.46E-08	0.261658495	0.323	0.166	0.001272552	CD8+ TIM3+ CD101+ T cell	PPP5C	on
BET1L	2.51E-08	0.378748326	0.246	0.114	0.00130078	CD8+ TIM3+ CD101+ T cell	BET1L	on
TSPYL2.4	2.53E-08	0.510058176	0.395	0.222	0.001312748	CD8+ TIM3+ CD101+ T cell	TSPYL2	on
CAV2.4	2.54E-08	-0.639811106	0.006	0.167	0.001315204	CD8+ TIM3+ CD101+ T cell	CAV2	off
MYO1B.3	2.55E-08	-0.596432075	0.012	0.179	0.001322502	CD8+ TIM3+ CD101+ T cell	MYO1B	off
FAM120A	2.61E-08	0.422884298	0.413	0.237	0.001351206	CD8+ TIM3+ CD101+ T cell	FAM120A	on
PTDSS1	2.67E-08	0.294709306	0.323	0.171	0.001383371	CD8+ TIM3+ CD101+ T cell	PTDSS1	on
LENG8	2.68E-08	0.298669284	0.299	0.151	0.001387071	CD8+ TIM3+ CD101+ T cell	LENG8	on
IVNS1ABP.2	2.74E-08	0.498370214	0.509	0.323	0.001420892	CD8+ TIM3+ CD101+ T cell	IVNS1ABP	on
MICU2	2.75E-08	0.277578265	0.305	0.156	0.001426045	CD8+ TIM3+ CD101+ T cell	MICU2	on
XRCC6	2.78E-08	0.316384951	0.641	0.436	0.00143777	CD8+ TIM3+ CD101+ T cell	XRCC6	on
RASSF4.4	2.79E-08	-0.659317003	0.048	0.228	0.00144691	CD8+ TIM3+ CD101+ T cell	RASSF4	off
AIG1.3	2.80E-08	-0.487163737	0.048	0.229	0.00145	CD8+ TIM3+ CD101+ T cell	AIG1	off
ZNF672	2.86E-08	0.377543607	0.192	0.08	0.001483481	CD8+ TIM3+ CD101+ T cell	ZNF672	on
TSPAN6.3	2.87E-08	-0.437846493	0	0.157	0.001485882	CD8+ TIM3+ CD101+ T cell	TSPAN6	off
NSA2	2.87E-08	0.362299463	0.545	0.348	0.001488742	CD8+ TIM3+ CD101+ T cell	NSA2	on
CYBRD1.3	2.89E-08	-0.414093726	0.006	0.167	0.001498653	CD8+ TIM3+ CD101+ T cell	CYBRD1	off
RANBP9	2.90E-08	0.274356059	0.275	0.135	0.00150283	CD8+ TIM3+ CD101+ T cell	RANBP9	on
FKBP5.2	2.91E-08	0.378427399	0.389	0.222	0.001507027	CD8+ TIM3+ CD101+ T cell	FKBP5	on
INVS	2.92E-08	0.275902945	0.15	0.054	0.001512026	CD8+ TIM3+ CD101+ T cell	INVS	on
ZNF737	3.01E-08	0.25575419	0.12	0.038	0.001559559	CD8+ TIM3+ CD101+ T cell	ZNF737	on
GOLM1.3	3.02E-08	-0.604646934	0.036	0.21	0.001562186	CD8+ TIM3+ CD101+ T cell	GOLM1	off
ELMSAN1	3.03E-08	0.329315054	0.311	0.159	0.001571682	CD8+ TIM3+ CD101+ T cell	ELMSAN1	on
MESD.1	3.05E-08	-0.538358784	0.006	0.168	0.001578307	CD8+ TIM3+ CD101+ T cell	MESD	off
FOXN2	3.05E-08	0.27892601	0.299	0.148	0.001580755	CD8+ TIM3+ CD101+ T cell	FOXN2	on
COL5A2.3	3.06E-08	-0.60254536	0.012	0.178	0.001585228	CD8+ TIM3+ CD101+ T cell	COL5A2	off
DAZAP2.3	3.11E-08	0.303539851	0.76	0.554	0.001613203	CD8+ TIM3+ CD101+ T cell	DAZAP2	on
POM121	3.15E-08	0.253328895	0.293	0.149	0.001631169	CD8+ TIM3+ CD101+ T cell	POM121	on
[truncated: 1,093 more rows]
