# Supplementary material for: Characterization and prognostic of CD8 + TIM3 + CD101 + T cells in glioblastoma multiforme
Source: Cell Biosci. 2025 May 15;15:60. doi: 10.1186/s13578-025-01390-1 (PMC12083040; doi:10.1186/s13578-025-01390-1)
Supplement: Supplementary file 5 — Supplementary Material 5 [file 13578_2025_1390_MOESM5_ESM.csv]

TableS7_Comparison results between newly diagnosed and neoadjuvant groups in single-cell data
	p_val	avg_log2FC	pct.1	pct.2	p_val_adj	group	gene
MXRA8	0	0.368153482	0.146	0.03	0	on	MXRA8
CDK11A	0	-0.321701808	0.052	0.176	0	off	CDK11A
SKI	0	-0.30928189	0.116	0.246	0	off	SKI
RPL22	0	-0.599314557	0.679	0.804	0	off	RPL22
ACOT7	0	0.267714034	0.178	0.067	0	on	ACOT7
ERRFI1	0	1.463542086	0.25	0.07	0	on	ERRFI1
RERE	0	-0.34358758	0.181	0.296	0	off	RERE
SLC2A5	0	-0.465862323	0.099	0.226	0	off	SLC2A5
PLOD1	0	0.354619602	0.231	0.114	0	on	PLOD1
TNFRSF1B	0	-0.528818854	0.197	0.411	0	off	TNFRSF1B
PADI2	0	-0.678272399	0.054	0.249	0	off	PADI2
RCC2	0	-0.437664616	0.175	0.324	0	off	RCC2
C1QA	0	-1.098053454	0.215	0.638	0	off	C1QA
C1QC	0	-0.353987025	0.22	0.539	0	off	C1QC
C1QB	0	-1.213286348	0.227	0.693	0	off	C1QB
CLIC4	0	0.704739611	0.419	0.241	0	on	CLIC4
SH3BGRL3	0	1.356293964	0.849	0.704	0	on	SH3BGRL3
CD52	0	2.653891168	0.346	0.161	0	on	CD52
NUDC	0	0.635614397	0.505	0.373	0	on	NUDC
ATPIF1	0	-0.626673909	0.169	0.455	0	off	ATPIF1
PTP4A2	0	-0.344816997	0.389	0.518	0	off	PTP4A2
EIF3I	0	0.62452694	0.478	0.355	0	on	EIF3I
MARCKSL1	0	-0.795251976	0.331	0.424	0	off	MARCKSL1
RNF19B	0	-0.277454343	0.055	0.165	0	off	RNF19B
AK2	0	0.487679552	0.365	0.229	0	on	AK2
AGO1	0	-0.261240466	0.081	0.175	0	off	AGO1
AGO3	0	-0.293982513	0.139	0.241	0	off	AGO3
CSF3R	0	-0.526029461	0.085	0.289	0	off	CSF3R
UTP11L	0	-0.296596134	0.061	0.166	0	off	UTP11L
PABPC4	0	-0.39936577	0.247	0.386	0	off	PABPC4
YBX1	0	-0.54158196	0.627	0.815	0	off	YBX1
SLC2A1	0	0.512858497	0.193	0.072	0	on	SLC2A1
RPS8	0	-0.257868602	0.844	0.92	0	off	RPS8
PLK3	0	-0.58076371	0.159	0.341	0	off	PLK3
UROD	0	0.372493316	0.29	0.166	0	on	UROD
NASP	0	-0.407871766	0.349	0.487	0	off	NASP
MKNK1	0	-0.358740351	0.135	0.259	0	off	MKNK1
MRPL37	0	0.353507431	0.255	0.125	0	on	MRPL37
NFIA	0	-0.802659079	0.169	0.298	0	off	NFIA
GNG12	0	0.266855086	0.202	0.077	0	on	GNG12
CRYZ	0	0.251132487	0.151	0.054	0	on	CRYZ
FAM73A	0	-0.291146091	0.042	0.141	0	off	FAM73A
RP11-386I14.4	0	-0.33621798	0.005	0.124	0	off	RP11-386I14.4
IFI44L	0	-0.792311825	0.128	0.276	0	off	IFI44L
GNG5	0	0.745921385	0.656	0.579	0	on	GNG5
CYR61	0	0.729413248	0.312	0.163	0	on	CYR61
15-Sep	0	-0.55024884	0.148	0.407	0	off	15-Sep
RPL5	0	0.981458457	0.912	0.869	0	on	RPL5
CNN3	0	0.764481665	0.406	0.217	0	on	CNN3
FAM102B	0	-0.347518099	0.068	0.204	0	off	FAM102B
SARS	0	0.523268867	0.386	0.26	0	on	SARS
ATP5F1	0	-0.64358363	0.157	0.424	0	off	ATP5F1
TMIGD3	0	-0.74849254	0.047	0.216	0	off	TMIGD3
RHOC	0	0.538735507	0.465	0.355	0	on	RHOC
FCGR1B	0	-0.406203666	0.085	0.24	0	off	FCGR1B
SRGAP2C	0	-0.447203448	0.174	0.305	0	off	SRGAP2C
SRGAP2B	0	-0.61847232	0.078	0.264	0	off	SRGAP2B
RBM8A	0	0.863879604	0.586	0.445	0	on	RBM8A
CH17-189H20.1	0	-0.609009247	0.021	0.236	0	off	CH17-189H20.1
FCGR1A	0	-0.704433313	0.141	0.398	0	off	FCGR1A
SF3B4	0	0.595555482	0.341	0.15	0	on	SF3B4
PLEKHO1	0	-0.484524536	0.258	0.418	0	off	PLEKHO1
MRPS21	0	0.627363186	0.502	0.405	0	on	MRPS21
ECM1	0	0.35565807	0.169	0.044	0	on	ECM1
CTSS	0	-0.812549362	0.289	0.544	0	off	CTSS
C1orf56	0	-0.931912688	0.069	0.311	0	off	C1orf56
SCNM1	0	0.423934486	0.289	0.178	0	on	SCNM1
VPS72	0	0.284814005	0.213	0.105	0	on	VPS72
PSMD4	0	0.493833056	0.448	0.328	0	on	PSMD4
S100A10	0	1.110322406	0.637	0.499	0	on	S100A10
S100A9	0	-0.924213642	0.117	0.383	0	off	S100A9
S100A8	0	-0.562495575	0.086	0.289	0	off	S100A8
S100A6	0	1.61427948	0.79	0.614	0	on	S100A6
S100A16	0	1.089229743	0.294	0.119	0	on	S100A16
S100A13	0	0.590694467	0.313	0.16	0	on	S100A13
RPS27	0	1.665795982	0.95	0.881	0	on	RPS27
IL6R	0	-0.391422504	0.082	0.235	0	off	IL6R
SHC1	0	0.472017735	0.251	0.112	0	on	SHC1
SCAMP3	0	0.488268922	0.294	0.129	0	on	SCAMP3
ASH1L	0	-0.358900826	0.285	0.423	0	off	ASH1L
KIAA0907	0	-0.275912278	0.059	0.157	0	off	KIAA0907
LMNA	0	0.710249837	0.453	0.309	0	on	LMNA
GLMP	0	0.337811841	0.229	0.111	0	on	GLMP
C1orf61	0	-1.734643848	0.063	0.298	0	off	C1orf61
BCAN	0	-1.744010355	0.023	0.249	0	off	BCAN
MRPL24	0	0.398652237	0.277	0.138	0	on	MRPL24
PRCC	0	0.328730577	0.256	0.14	0	on	PRCC
DUSP23	0	0.745275013	0.304	0.173	0	on	DUSP23
TAGLN2	0	1.463802163	0.687	0.425	0	on	TAGLN2
PEA15	0	0.696160518	0.476	0.344	0	on	PEA15
CD84	0	-0.842227973	0.111	0.377	0	off	CD84
FCGR2A	0	-0.525812421	0.187	0.424	0	off	FCGR2A
FCGR3A	0	-0.951328881	0.208	0.509	0	off	FCGR3A
ATP1B1	0	-0.498193988	0.181	0.319	0	off	ATP1B1
KIFAP3	0	0.378817686	0.26	0.136	0	on	KIFAP3
PRRX1	0	0.505786572	0.237	0.085	0	on	PRRX1
PRRC2C	0	-0.352397914	0.54	0.64	0	off	PRRC2C
CACYBP	0	0.928331584	0.534	0.406	0	on	CACYBP
ABL2	0	-0.500587213	0.171	0.285	0	off	ABL2
TOR1AIP2	0	-0.394549328	0.17	0.289	0	off	TOR1AIP2
IER5	0	-1.217592291	0.28	0.494	0	off	IER5
GLUL	0	-0.43241892	0.509	0.619	0	off	GLUL
RGS16	0	-0.749647251	0.237	0.429	0	off	RGS16
NPL	0	-0.327737233	0.092	0.226	0	off	NPL
LAMC1	0	0.451554778	0.251	0.088	0	on	LAMC1
TSEN15	0	0.307785432	0.186	0.083	0	on	TSEN15
C1orf27	0	-0.334101495	0.046	0.164	0	off	C1orf27
PTGS2	0	-1.077427131	0.113	0.307	0	off	PTGS2
CFH	0	0.358678835	0.17	0.049	0	on	CFH
CSRP1	0	0.678889142	0.303	0.159	0	on	CSRP1
BTG2	0	-0.652487801	0.425	0.661	0	off	BTG2
ZC3H11A	0	-0.524321078	0.106	0.317	0	off	ZC3H11A
ZBED6	0	-0.364079001	0.02	0.152	0	off	ZBED6
PPP1R15B	0	-0.52816616	0.203	0.341	0	off	PPP1R15B
MDM4	0	-0.664500691	0.164	0.402	0	off	MDM4
SRGAP2	0	-0.639398243	0.147	0.327	0	off	SRGAP2
IL10	0	-0.663596217	0.018	0.136	0	off	IL10
C1orf132	0	-0.575883484	0.017	0.197	0	off	C1orf132
G0S2	0	-0.739323765	0.222	0.441	0	off	G0S2
CAPN2	0	0.503632321	0.327	0.189	0	on	CAPN2
CNIH4	0	0.478018212	0.345	0.202	0	on	CNIH4
WDR26	0	-0.352370669	0.148	0.293	0	off	WDR26
SRP9	0	0.629470516	0.545	0.427	0	on	SRP9
H3F3A	0	-1.334451536	0.392	0.887	0	off	H3F3A
ARF1	0	0.583405963	0.618	0.521	0	on	ARF1
RP11-552D4.1	0	-0.384463998	0.005	0.119	0	off	RP11-552D4.1
IRF2BP2	0	-0.384036886	0.273	0.41	0	off	IRF2BP2
ARID4B	0	-0.301398115	0.342	0.47	0	off	ARID4B
NID1	0	0.258409584	0.176	0.061	0	on	NID1
CEP170	0	-0.467946167	0.299	0.42	0	off	CEP170
HNRNPU-AS1	0	-0.879100569	0.055	0.316	0	off	HNRNPU-AS1
RP11-488L18.10	0	-0.355133086	0.009	0.149	0	off	RP11-488L18.10
NLRP3	0	-0.668357849	0.077	0.248	0	off	NLRP3
SOX11	0	-0.778768584	0.05	0.154	0	off	SOX11
KIDINS220	0	-0.395934624	0.201	0.336	0	off	KIDINS220
ADAM17	0	-0.363859057	0.176	0.305	0	off	ADAM17
LAPTM4A	0	0.626524034	0.597	0.528	0	on	LAPTM4A
RHOB	0	-0.42554448	0.381	0.54	0	off	RHOB
SF3B6	0	0.556301024	0.515	0.421	0	on	SF3B6
NCOA1	0	-0.261110293	0.118	0.225	0	off	NCOA1
OST4	0	0.993667328	0.747	0.613	0	on	OST4
EMILIN1	0	0.349580838	0.165	0.052	0	on	EMILIN1
NRBP1	0	0.420084662	0.358	0.242	0	on	NRBP1
MRPL33	0	0.750069643	0.464	0.315	0	on	MRPL33
FOSL2	0	-0.621157203	0.268	0.413	0	off	FOSL2
PPP1CB	0	-0.5749086	0.388	0.536	0	off	PPP1CB
DPY30	0	0.521242798	0.359	0.232	0	on	DPY30
LTBP1	0	0.335601561	0.154	0.028	0	on	LTBP1
RASGRP3	0	-0.450705877	0.061	0.206	0	off	RASGRP3
SLC8A1	0	-0.878593468	0.105	0.35	0	off	SLC8A1
ZFP36L2	0	-0.577011199	0.402	0.619	0	off	ZFP36L2
RHOQ	0	-0.499090369	0.149	0.323	0	off	RHOQ
FBXO11	0	-0.353576931	0.122	0.264	0	off	FBXO11
NRXN1	0	-0.537573309	0.044	0.118	0	off	NRXN1
RTN4	0	-0.696375396	0.515	0.714	0	off	RTN4
CCDC88A	0	-0.631897857	0.32	0.49	0	off	CCDC88A
CFAP36	0	0.283343202	0.24	0.128	0	on	CFAP36
REL	0	-1.494176211	0.286	0.597	0	off	REL
AHSA2	0	-0.569842393	0.072	0.281	0	off	AHSA2
USP34	0	-0.376766323	0.209	0.366	0	off	USP34
CCT4	0	0.467721634	0.468	0.362	0	on	CCT4
MDH1	0	0.534742755	0.462	0.337	0	on	MDH1
PLEK	0	-0.82558776	0.221	0.513	0	off	PLEK
AAK1	0	-0.68860206	0.189	0.429	0	off	AAK1
MXD1	0	-0.684725389	0.145	0.283	0	off	MXD1
SNRPG	0	0.742454011	0.561	0.431	0	on	SNRPG
DGUOK	0	0.471581372	0.391	0.281	0	on	DGUOK
HK2	0	-0.276714071	0.063	0.147	0	off	HK2
TMSB10	0	0.84306366	0.967	0.961	0	on	TMSB10
MAT2A	0	-0.612329694	0.275	0.446	0	off	MAT2A
VAMP5	0	0.97119454	0.405	0.29	0	on	VAMP5
RNF181	0	0.549819062	0.433	0.317	0	on	RNF181
LINC00152	0	-0.581521154	0.08	0.245	0	off	LINC00152
DUSP2	0	-0.462209111	0.244	0.418	0	off	DUSP2
AC159540.1	0	-0.354969707	0.032	0.141	0	off	AC159540.1
COX5B	0	0.793684914	0.689	0.591	0	on	COX5B
MGAT4A	0	-0.489114476	0.179	0.38	0	off	MGAT4A
RPL31	0	2.319110803	0.892	0.64	0	on	RPL31
MAP4K4	0	-0.55861444	0.278	0.457	0	off	MAP4K4
FHL2	0	0.35889054	0.143	0.021	0	on	FHL2
NCK2	0	-0.391686629	0.12	0.24	0	off	NCK2
GCC2	0	-0.35721891	0.304	0.427	0	off	GCC2
LIMS1	0	-0.666583862	0.39	0.562	0	off	LIMS1
RANBP2	0	-0.573996297	0.304	0.435	0	off	RANBP2
RGPD5	0	-0.537894285	0.008	0.155	0	off	RGPD5
LINC00116	0	-0.278966634	0.082	0.178	0	off	LINC00116
MERTK	0	-0.283680837	0.071	0.177	0	off	MERTK
IL1A	0	-0.79511077	0.036	0.197	0	off	IL1A
IL1B	0	-1.418256668	0.21	0.692	0	off	IL1B
IL1RN	0	-0.861591578	0.076	0.283	0	off	IL1RN
BIN1	0	-0.896155207	0.19	0.411	0	off	BIN1
MAP3K2	0	-0.699852654	0.235	0.437	0	off	MAP3K2
ZEB2	0	-0.992082557	0.365	0.593	0	off	ZEB2
MMADHC	0	0.520528928	0.356	0.22	0	on	MMADHC
ARL5A	0	-1.022243559	0.185	0.477	0	off	ARL5A
NR4A2	0	-0.65281227	0.348	0.508	0	off	NR4A2
GALNT5	0	0.340818333	0.102	0.003	0	on	GALNT5
BAZ2B	0	-0.448863123	0.25	0.397	0	off	BAZ2B
CD302	0	-0.279579949	0.16	0.275	0	off	CD302
FAP	0	0.391766039	0.122	0.011	0	on	FAP
GCA	0	-0.351303056	0.147	0.277	0	off	GCA
AC013461.1	0	-0.440379603	0.06	0.157	0	off	AC013461.1
GPR155	0	-0.609397178	0.085	0.248	0	off	GPR155
CHN1	0	0.258826746	0.157	0.06	0	on	CHN1
ATP5G3	0	-0.869750245	0.19	0.552	0	off	ATP5G3
KIAA1715	0	-0.274586495	0.052	0.14	0	off	KIAA1715
FRZB	0	0.475443682	0.155	0.057	0	on	FRZB
ITGAV	0	-0.446520731	0.226	0.37	0	off	ITGAV
GLS	0	-0.762192147	0.252	0.443	0	off	GLS
MYO1B	0	0.283297117	0.208	0.07	0	on	MYO1B
NABP1	0	-0.961414345	0.121	0.365	0	off	NABP1
ANKRD44	0	-0.442411597	0.133	0.334	0	off	ANKRD44
SF3B1	0	0.581926844	0.635	0.543	0	on	SF3B1
CFLAR	0	-0.834186676	0.332	0.53	0	off	CFLAR
NOP58	0	0.731567434	0.408	0.267	0	on	NOP58
CYP20A1	0	-0.406482073	0.169	0.29	0	off	CYP20A1
ABI2	0	-0.48378305	0.212	0.318	0	off	ABI2
SLC11A1	0	-1.136719238	0.116	0.395	0	off	SLC11A1
RQCD1	0	-0.312892648	0.051	0.156	0	off	RQCD1
FAM134A	0	-0.297141504	0.065	0.174	0	off	FAM134A
TUBA4A	0	1.102101881	0.236	0.095	0	on	TUBA4A
CHPF	0	0.293565776	0.177	0.069	0	on	CHPF
SCG2	0	0.901921092	0.12	0.032	0	on	SCG2
DOCK10	0	-0.342229231	0.186	0.357	0	off	DOCK10
AGFG1	0	-0.333210255	0.161	0.274	0	off	AGFG1
CCL20	0	-1.072628697	0.086	0.338	0	off	CCL20
DNER	0	-0.411282261	0.032	0.103	0	off	DNER
CAB39	0	-0.250669344	0.168	0.289	0	off	CAB39
PTMA	0	0.492429632	0.95	0.967	0	on	PTMA
INPP5D	0	-0.266340314	0.144	0.309	0	off	INPP5D
COPS8	0	0.55033575	0.32	0.175	0	on	COPS8
COL6A3	0	0.718501691	0.147	0.026	0	on	COL6A3
HES6	0	-0.996127559	0.047	0.188	0	off	HES6
MYEOV2	0	-0.914364186	0.134	0.455	0	off	MYEOV2
RNPEPL1	0	-0.269062839	0.079	0.225	0	off	RNPEPL1
EDEM1	0	-0.35913933	0.091	0.222	0	off	EDEM1
SRGAP3	0	-0.414587897	0.052	0.187	0	off	SRGAP3
SEC13	0	0.560044146	0.351	0.19	0	on	SEC13
SATB1	0	-0.424527339	0.102	0.256	0	off	SATB1
ZNF385D	0	0.33810377	0.12	0.026	0	on	ZNF385D
TOP2B	0	-0.344880397	0.18	0.3	0	off	TOP2B
SLC4A7	0	-0.638869087	0.194	0.396	0	off	SLC4A7
CMTM6	0	-0.481302974	0.323	0.476	0	off	CMTM6
CRTAP	0	0.5621629	0.405	0.285	0	on	CRTAP
GOLGA4	0	-0.664819897	0.336	0.526	0	off	GOLGA4
CX3CR1	0	-0.544364439	0.082	0.264	0	off	CX3CR1
RPSA	0	-0.472967658	0.717	0.813	0	off	RPSA
RPL14	0	0.417227611	0.879	0.836	0	on	RPL14
CTNNB1	0	-0.61261388	0.369	0.516	0	off	CTNNB1
NKTR	0	-0.761553882	0.271	0.514	0	off	NKTR
HIGD1A	0	0.430002157	0.337	0.198	0	on	HIGD1A
CCR1	0	-0.32178029	0.061	0.192	0	off	CCR1
TMA7	0	0.769817821	0.755	0.65	0	on	TMA7
NDUFAF3	0	0.566426956	0.421	0.311	0	on	NDUFAF3
GPX1	0	-0.755884486	0.561	0.768	0	off	GPX1
RHOA	0	0.529890675	0.735	0.656	0	on	RHOA
RBM6	0	-0.50921243	0.231	0.396	0	off	RBM6
GNAI2	0	-0.371189659	0.571	0.683	0	off	GNAI2
STAB1	0	-0.497253059	0.106	0.288	0	off	STAB1
SELK	0	-1.005220627	0.169	0.52	0	off	SELK
ARF4	0	0.820466579	0.52	0.373	0	on	ARF4
ATXN7	0	-0.500742801	0.052	0.239	0	off	ATXN7
CADM2	0	-0.531574629	0.048	0.119	0	off	CADM2
DCBLD2	0	1.040237643	0.256	0.068	0	on	DCBLD2
COL8A1	0	1.25383138	0.215	0.011	0	on	COL8A1
NFKBIZ	0	-0.482342247	0.331	0.448	0	off	NFKBIZ
ALCAM	0	-0.461334956	0.163	0.314	0	off	ALCAM
COX17	0	0.664695851	0.455	0.336	0	on	COX17
FSTL1	0	0.380832926	0.221	0.087	0	on	FSTL1
NDUFB4	0	0.862954243	0.591	0.437	0	on	NDUFB4
PARP14	0	-0.660790182	0.249	0.414	0	off	PARP14
RPN1	0	0.456746903	0.406	0.296	0	on	RPN1
CNBP	0	0.617214216	0.646	0.533	0	on	CNBP
CDV3	0	-0.638024545	0.306	0.519	0	off	CDV3
ATP1B3	0	-0.454180855	0.376	0.504	0	off	ATP1B3
PLOD2	0	0.55032035	0.217	0.075	0	on	PLOD2
TM4SF1	0	0.6625347	0.23	0.109	0	on	TM4SF1
WWTR1	0	0.459142609	0.24	0.084	0	on	WWTR1
TSC22D2	0	-0.49019012	0.166	0.308	0	off	TSC22D2
SELT	0	-0.809816098	0.109	0.403	0	off	SELT
RAP2B	0	-0.526042424	0.13	0.309	0	off	RAP2B
SKIL	0	-0.565942815	0.332	0.496	0	off	SKIL
TBL1XR1	0	-0.433974671	0.209	0.369	0	off	TBL1XR1
GNB4	0	-0.789946814	0.223	0.424	0	off	GNB4
TTC14	0	-0.406058519	0.15	0.299	0	off	TTC14
B3GNT5	0	-0.369223568	0.134	0.241	0	off	B3GNT5
KLHL6	0	-0.280997553	0.052	0.174	0	off	KLHL6
ST6GAL1	0	-0.361035638	0.111	0.263	0	off	ST6GAL1
LPP	0	-0.359439941	0.222	0.338	0	off	LPP
ATP13A3	0	-0.701263152	0.15	0.345	0	off	ATP13A3
LINC00969	0	-0.627504257	0.083	0.296	0	off	LINC00969
TNK2	0	-0.383069642	0.041	0.156	0	off	TNK2
RPL35A	0	0.38685936	0.872	0.833	0	on	RPL35A
ATP5I	0	-1.1196902	0.142	0.538	0	off	ATP5I
MXD4	0	-0.537020811	0.145	0.349	0	off	MXD4
RGS12	0	-0.476002467	0.085	0.226	0	off	RGS12
CYTL1	0	-0.354837974	0.045	0.146	0	off	CYTL1
HS3ST1	0	-0.292129938	0.061	0.151	0	off	HS3ST1
BOD1L1	0	-0.701787627	0.249	0.488	0	off	BOD1L1
SOD3	0	0.420430734	0.107	0.028	0	on	SOD3
TLR1	0	-0.270844958	0.058	0.186	0	off	TLR1
KLHL5	0	-0.393105819	0.1	0.255	0	off	KLHL5
RPL9	0	-0.498941809	0.839	0.886	0	off	RPL9
RBM47	0	-0.611189981	0.078	0.277	0	off	RBM47
UCHL1	0	0.579923787	0.275	0.143	0	on	UCHL1
OCIAD2	0	0.675855413	0.347	0.179	0	on	OCIAD2
SGCB	0	0.570041453	0.305	0.117	0	on	SGCB
TMEM165	0	-0.654482168	0.268	0.445	0	off	TMEM165
UBA6	0	-0.344814138	0.174	0.299	0	off	UBA6
RUFY3	0	-0.469161512	0.137	0.277	0	off	RUFY3
MOB1B	0	-0.297815763	0.097	0.211	0	off	MOB1B
CXCL8	0	-0.519839625	0.26	0.514	0	off	CXCL8
EREG	0	-1.394395919	0.066	0.168	0	off	EREG
CNOT6L	0	-0.292152658	0.132	0.257	0	off	CNOT6L
LINC01094	0	-0.401381473	0.052	0.2	0	off	LINC01094
BMP2K	0	-0.834434111	0.144	0.381	0	off	BMP2K
RASGEF1B	0	-0.983903808	0.126	0.378	0	off	RASGEF1B
SCD5	0	-0.996886007	0.091	0.221	0	off	SCD5
WDFY3	0	-0.304292112	0.092	0.211	0	off	WDFY3
ARHGAP24	0	-0.549212214	0.092	0.27	0	off	ARHGAP24
SPP1	0	-1.895566285	0.467	0.917	0	off	SPP1
PPM1K	0	-0.260855154	0.134	0.236	0	off	PPM1K
GPRIN3	0	-0.497385885	0.145	0.328	0	off	GPRIN3
GRID2	0	-0.66602093	0.011	0.144	0	off	GRID2
NFKB1	0	-0.296964429	0.185	0.311	0	off	NFKB1
TET2	0	-0.487356308	0.148	0.3	0	off	TET2
LEF1	0	0.26987379	0.137	0.037	0	on	LEF1
CCDC109B	0	-0.266571838	0.072	0.19	0	off	CCDC109B
CFI	0	0.268024372	0.147	0.043	0	on	CFI
NDUFC1	0	0.611181834	0.467	0.349	0	on	NDUFC1
PRMT9	0	-0.393593348	0.081	0.213	0	off	PRMT9
RPS3A	0	-0.36762221	0.87	0.921	0	off	RPS3A
TLR2	0	-0.409274497	0.093	0.248	0	off	TLR2
GRIA2	0	-0.789802098	0.045	0.151	0	off	GRIA2
FNIP2	0	-0.498150495	0.087	0.254	0	off	FNIP2
RAPGEF2	0	-0.386296555	0.1	0.206	0	off	RAPGEF2
1-Mar	0	-0.777438752	0.107	0.342	0	off	1-Mar
DDX60L	0	-0.263922692	0.104	0.218	0	off	DDX60L
CBR4	0	-0.270010087	0.059	0.133	0	off	CBR4
C4orf27	0	-0.35546321	0.066	0.166	0	off	C4orf27
SCRG1	0	-1.511598704	0.049	0.273	0	off	SCRG1
GPM6A	0	-0.821614172	0.103	0.204	0	off	GPM6A
ACSL1	0	-0.283035128	0.128	0.237	0	off	ACSL1
MRPL36	0	0.403387706	0.297	0.171	0	on	MRPL36
OTULIN	0	-0.36733855	0.103	0.237	0	off	OTULIN
BASP1	0	-0.915120775	0.145	0.418	0	off	BASP1
RAI14	0	0.34836766	0.183	0.055	0	on	RAI14
NIPBL	0	-0.307281495	0.278	0.409	0	off	NIPBL
RICTOR	0	-0.531438241	0.101	0.287	0	off	RICTOR
FYB	0	-1.650438914	0.062	0.516	0	off	FYB
PTGER4	0	-0.433568609	0.129	0.296	0	off	PTGER4
RPL37	0	0.503402859	0.913	0.878	0	on	RPL37
SEPP1	0	-0.616882233	0.107	0.201	0	off	SEPP1
GZMA	0	1.433073327	0.224	0.087	0	on	GZMA
GPX8	0	0.292950346	0.132	0.022	0	on	GPX8
MAP3K1	0	-0.313883789	0.076	0.215	0	off	MAP3K1
ZSWIM6	0	-0.457773855	0.126	0.302	0	off	ZSWIM6
ERBB2IP	0	-0.668042766	0.084	0.326	0	off	ERBB2IP
PIK3R1	0	-0.36261114	0.345	0.498	0	off	PIK3R1
NAIP	0	-0.658835033	0.038	0.275	0	off	NAIP
LHFPL2	0	-0.507609843	0.161	0.303	0	off	LHFPL2
SERINC5	0	-0.437816507	0.122	0.228	0	off	SERINC5
ZFYVE16	0	-0.401434615	0.213	0.326	0	off	ZFYVE16
EDIL3	0	0.555523746	0.203	0.049	0	on	EDIL3
COX7C	0	0.509164178	0.759	0.7	0	on	COX7C
MEF2C	0	-0.763209334	0.302	0.502	0	off	MEF2C
LUCAT1	0	-0.262824885	0.037	0.109	0	off	LUCAT1
ELL2	0	-0.553414328	0.208	0.357	0	off	ELL2
ST8SIA4	0	-0.291871775	0.13	0.274	0	off	ST8SIA4
PAM	0	0.481163536	0.235	0.099	0	on	PAM
YTHDC2	0	-0.280159481	0.122	0.238	0	off	YTHDC2
PPIC	0	0.28505231	0.154	0.044	0	on	PPIC
HINT1	0	0.571179774	0.709	0.637	0	on	HINT1
FNIP1	0	-0.399988455	0.128	0.298	0	off	FNIP1
P4HA2	0	0.610072063	0.195	0.031	0	on	P4HA2
PDLIM4	0	0.568608264	0.146	0.047	0	on	PDLIM4
RAD50	0	-0.411553382	0.098	0.246	0	off	RAD50
UQCRQ	0	0.675855236	0.617	0.518	0	on	UQCRQ
SKP1	0	0.481347641	0.722	0.684	0	on	SKP1
DDX46	0	-0.355023066	0.323	0.462	0	off	DDX46
H2AFY	0	-0.374403262	0.42	0.54	0	off	H2AFY
TGFBI	0	1.780285251	0.474	0.33	0	on	TGFBI
FAM53C	0	-0.367986498	0.12	0.246	0	off	FAM53C
PAIP2	0	0.645544415	0.525	0.407	0	on	PAIP2
PURA	0	-0.388965426	0.18	0.3	0	off	PURA
CYSTM1	0	0.376667027	0.286	0.17	0	on	CYSTM1
HBEGF	0	-0.558461753	0.232	0.348	0	off	HBEGF
CD14	0	-0.920134665	0.224	0.617	0	off	CD14
ARHGAP26	0	-0.376250384	0.104	0.266	0	off	ARHGAP26
DPYSL3	0	0.524000293	0.249	0.114	0	on	DPYSL3
CSNK1A1	0	-0.730498187	0.327	0.558	0	off	CSNK1A1
CSF1R	0	-0.566885779	0.166	0.388	0	off	CSF1R
TCOF1	0	-0.460999939	0.097	0.218	0	off	TCOF1
CD74	0	0.541581878	0.678	0.883	0	on	CD74
ANXA6	0	0.506420806	0.3	0.179	0	on	ANXA6
SPARC	0	1.419149498	0.578	0.399	0	on	SPARC
HAVCR2	0	-0.73855124	0.117	0.359	0	off	HAVCR2
PANK3	0	-0.267764324	0.1	0.19	0	off	PANK3
DOCK2	0	-0.288781375	0.121	0.302	0	off	DOCK2
DUSP1	0	-0.417041511	0.582	0.764	0	off	DUSP1
CREBRF	0	-0.371967198	0.135	0.279	0	off	CREBRF
CPEB4	0	-0.842837	0.173	0.428	0	off	CPEB4
NOP16	0	0.294955166	0.161	0.059	0	on	NOP16
NSD1	0	-0.280778496	0.189	0.303	0	off	NSD1
PDLIM7	0	0.409162727	0.253	0.141	0	on	PDLIM7
HNRNPH1	0	-0.806110037	0.412	0.655	0	off	HNRNPH1
C5orf45	0	-0.279691955	0.036	0.118	0	off	C5orf45
GFPT2	0	0.261412444	0.122	0.019	0	on	GFPT2
GNB2L1	0	-1.449262938	0.249	0.836	0	off	GNB2L1
SERPINB9	0	-0.892780836	0.174	0.446	0	off	SERPINB9
TUBB2B	0	-1.254771572	0.135	0.259	0	off	TUBB2B
NRN1	0	0.514744278	0.18	0.063	0	on	NRN1
LY86	0	-0.388330521	0.14	0.339	0	off	LY86
RREB1	0	-0.316556165	0.063	0.189	0	off	RREB1
PHACTR1	0	-0.672897019	0.103	0.275	0	off	PHACTR1
CD83	0	-1.018199742	0.222	0.54	0	off	CD83
JARID2	0	-0.384933557	0.074	0.23	0	off	JARID2
ATXN1	0	-0.355099111	0.143	0.286	0	off	ATXN1
C6orf62	0	-0.752407286	0.214	0.459	0	off	C6orf62
TRIM38	0	-0.497027326	0.143	0.322	0	off	TRIM38
HIST1H2BK	0	0.288054098	0.108	0.009	0	on	HIST1H2BK
HLA-A	0	-0.303433647	0.803	0.862	0	off	HLA-A
IER3	0	-1.292114869	0.385	0.671	0	off	IER3
DDX39B	0	-0.459596461	0.094	0.282	0	off	DDX39B
TNF	0	-0.578910874	0.091	0.272	0	off	TNF
AIF1	0	-0.387541476	0.276	0.586	0	off	AIF1
CLIC1	0	0.595297505	0.712	0.632	0	on	CLIC1
C2	0	-0.257650032	0.06	0.14	0	off	C2
RNF5	0	0.377455392	0.301	0.179	0	on	RNF5
HLA-DRA	0	-0.704040844	0.486	0.851	0	off	HLA-DRA
HLA-DRB1	0	-0.519569083	0.491	0.794	0	off	HLA-DRB1
HLA-DQA1	0	-0.696897228	0.21	0.45	0	off	HLA-DQA1
HLA-DQB1	0	-0.458920379	0.284	0.511	0	off	HLA-DQB1
HLA-DMB	0	-0.362491729	0.198	0.417	0	off	HLA-DMB
HLA-DMA	0	-0.253711239	0.267	0.48	0	off	HLA-DMA
BRD2	0	0.728967063	0.525	0.378	0	on	BRD2
HLA-DPA1	0	-0.586830045	0.419	0.745	0	off	HLA-DPA1
HLA-DPB1	0	-0.343793927	0.416	0.673	0	off	HLA-DPB1
RPS18	0	0.471159976	0.948	0.935	0	on	RPS18
CUTA	0	0.624843285	0.528	0.408	0	on	CUTA
NUDT3	0	-0.919296108	0.201	0.478	0	off	NUDT3
RPS10	0	-0.477463541	0.552	0.785	0	off	RPS10
SNRPC	0	0.602379006	0.436	0.296	0	on	SNRPC
RPL10A	0	-0.533844473	0.727	0.795	0	off	RPL10A
TREM2	0	-0.690092704	0.152	0.406	0	off	TREM2
CCND3	0	0.477800464	0.257	0.145	0	on	CCND3
MEA1	0	0.61232825	0.367	0.183	0	on	MEA1
VEGFA	0	-0.499749559	0.28	0.416	0	off	VEGFA
HSP90AB1	0	0.696498689	0.877	0.878	0	on	HSP90AB1
RCAN2	0	0.52889817	0.161	0.03	0	on	RCAN2
TMEM14A	0	0.532537732	0.259	0.089	0	on	TMEM14A
OGFRL1	0	-0.715355151	0.189	0.371	0	off	OGFRL1
MB21D1	0	-0.383950987	0.02	0.153	0	off	MB21D1
EEF1A1	0	-0.71366258	0.923	0.983	0	off	EEF1A1
COL12A1	0	0.358601682	0.123	0.017	0	on	COL12A1
COX7A2	0	1.184426863	0.704	0.538	0	on	COX7A2
TPBG	0	0.380788844	0.139	0.017	0	on	TPBG
NT5E	0	0.406822465	0.147	0.032	0	on	NT5E
ZNF292	0	-0.377924963	0.217	0.347	0	off	ZNF292
NDUFAF4	0	0.327648261	0.196	0.092	0	on	NDUFAF4
PNISR	0	-0.560579185	0.404	0.573	0	off	PNISR
PRDM1	0	-0.774064399	0.172	0.355	0	off	PRDM1
SLC16A10	0	-0.540347815	0.049	0.131	0	off	SLC16A10
LAMA4	0	0.284651991	0.205	0.084	0	on	LAMA4
MARCKS	0	-1.684512341	0.438	0.77	0	off	MARCKS
HDAC2	0	0.452412545	0.347	0.227	0	on	HDAC2
DSE	0	-0.90415824	0.168	0.366	0	off	DSE
FAM26F	0	-0.777970756	0.029	0.271	0	off	FAM26F
GJA1	0	0.368438717	0.14	0.037	0	on	GJA1
TPD52L1	0	0.356065116	0.104	0.01	0	on	TPD52L1
HDDC2	0	0.438454814	0.287	0.169	0	on	HDDC2
LAMA2	0	0.31193914	0.137	0.027	0	on	LAMA2
EPB41L2	0	-0.838137669	0.246	0.432	0	off	EPB41L2
CTGF	0	1.407026045	0.274	0.078	0	on	CTGF
MOXD1	0	0.50885702	0.132	0.003	0	on	MOXD1
RPS12	0	-0.38346033	0.86	0.911	0	off	RPS12
SGK1	0	-0.967186008	0.347	0.579	0	off	SGK1
TNFAIP3	0	-0.38258979	0.335	0.477	0	off	TNFAIP3
SF3B5	0	0.718046397	0.514	0.383	0	on	SF3B5
SHPRH	0	-0.30013389	0.12	0.219	0	off	SHPRH
AKAP12	0	1.015968872	0.264	0.115	0	on	AKAP12
DYNLT1	0	0.645132714	0.461	0.364	0	on	DYNLT1
EZR	0	0.900651767	0.492	0.349	0	on	EZR
TAGAP	0	-0.302911066	0.148	0.329	0	off	TAGAP
SOD2	0	-1.666767966	0.322	0.667	0	off	SOD2
TCP1	0	0.550902903	0.459	0.345	0	on	TCP1
QKI	0	-1.209494415	0.353	0.681	0	off	QKI
RNASET2	0	-1.10296176	0.323	0.591	0	off	RNASET2
THBS2	0	0.46511056	0.112	0.026	0	on	THBS2
PSMB1	0	0.573696604	0.574	0.485	0	on	PSMB1
TNRC18	0	-0.29826375	0.1	0.222	0	off	TNRC18
ACTB	0	0.694401253	0.984	0.98	0	on	ACTB
RAC1	0	-0.819646609	0.517	0.731	0	off	RAC1
NDUFA4	0	0.839786119	0.753	0.686	0	on	NDUFA4
SCIN	0	-1.180128638	0.063	0.324	0	off	SCIN
HNRNPA2B1	0	0.370861483	0.883	0.874	0	on	HNRNPA2B1
SKAP2	0	-0.566309076	0.181	0.362	0	off	SKAP2
HOTAIRM1	0	-0.287319223	0.035	0.116	0	off	HOTAIRM1
CPVL	0	-0.402530823	0.182	0.347	0	off	CPVL
ZNRF2	0	-0.276712741	0.076	0.207	0	off	ZNRF2
SFRP4	0	1.160713442	0.113	0.015	0	on	SFRP4
PSMA2	0	-0.649934664	0.231	0.402	0	off	PSMA2
MRPL32	0	0.528075503	0.317	0.195	0	on	MRPL32
MRPS24	0	0.38209383	0.123	0.019	0	on	MRPS24
AEBP1	0	0.841277782	0.267	0.088	0	on	AEBP1
PURB	0	-0.532679103	0.195	0.337	0	off	PURB
TNS3	0	-0.535679759	0.08	0.222	0	off	TNS3
IKZF1	0	-0.287852924	0.116	0.294	0	off	IKZF1
EGFR	0	-1.352112891	0.059	0.2	0	off	EGFR
GBAS	0	-0.748920702	0.087	0.303	0	off	GBAS
PHKG1	0	-0.516818983	0.027	0.118	0	off	PHKG1
SBDS	0	0.552125137	0.452	0.349	0	on	SBDS
WBSCR22	0	-0.342199088	0.098	0.237	0	off	WBSCR22
LAT2	0	-0.356496789	0.104	0.278	0	off	LAT2
GTF2I	0	-0.881102079	0.234	0.524	0	off	GTF2I
NCF1	0	-0.328955862	0.045	0.197	0	off	NCF1
RHBDD2	0	0.498309094	0.293	0.151	0	on	RHBDD2
HSPB1	0	0.938694351	0.752	0.666	0	on	HSPB1
FGL2	0	-0.441933609	0.176	0.346	0	off	FGL2
SEMA3C	0	0.623237716	0.172	0.03	0	on	SEMA3C
SEMA3A	0	0.304015891	0.114	0.014	0	on	SEMA3A
GATAD1	0	-0.357281808	0.175	0.292	0	off	GATAD1
FAM133B	0	-1.375837019	0.242	0.615	0	off	FAM133B
GNG11	0	0.980536121	0.29	0.081	0	on	GNG11
COL1A2	0	1.370995963	0.341	0.133	0	on	COL1A2
SGCE	0	0.546442009	0.231	0.057	0	on	SGCE
SHFM1	0	-0.420772526	0.188	0.47	0	off	SHFM1
BRI3	0	-0.507105528	0.381	0.534	0	off	BRI3
ARPC1B	0	-0.971219841	0.308	0.57	0	off	ARPC1B
BUD31	0	0.617168232	0.446	0.325	0	on	BUD31
ATP5J2	0	-0.519727856	0.188	0.51	0	off	ATP5J2
COPS6	0	0.491646334	0.419	0.303	0	on	COPS6
TSC22D4	0	-0.567082456	0.225	0.361	0	off	TSC22D4
PCOLCE	0	1.740716601	0.289	0.061	0	on	PCOLCE
TRIP6	0	0.362663977	0.216	0.104	0	on	TRIP6
TRIM56	0	-0.388221968	0.133	0.25	0	off	TRIM56
SERPINE1	0	1.299916569	0.279	0.11	0	on	SERPINE1
POLR2J3	0	-0.942410546	0.137	0.435	0	off	POLR2J3
NAMPT	0	-1.382206126	0.359	0.59	0	off	NAMPT
LAMB1	0	0.514342331	0.22	0.058	0	on	LAMB1
DOCK4	0	-0.821282427	0.145	0.368	0	off	DOCK4
IFRD1	0	-0.497038279	0.263	0.394	0	off	IFRD1
LINC00998	0	-0.470804463	0.045	0.218	0	off	LINC00998
TFEC	0	-0.423352676	0.063	0.228	0	off	TFEC
CAV2	0	0.348804862	0.192	0.074	0	on	CAV2
CAV1	0	0.661292891	0.254	0.092	0	on	CAV1
PTPRZ1	0	-0.737170734	0.154	0.257	0	off	PTPRZ1
WASL	0	0.321310142	0.25	0.134	0	on	WASL
CALU	0	0.80275194	0.412	0.288	0	on	CALU
AC016831.7	0	-0.372944345	0.014	0.134	0	off	AC016831.7
AC058791.1	0	-0.516186734	0.032	0.182	0	off	AC058791.1
RP11-138A9.1	0	-0.711794754	0.016	0.243	0	off	RP11-138A9.1
RP11-138A9.2	0	-0.746937376	0.013	0.227	0	off	RP11-138A9.2
C7orf73	0	-0.402373337	0.128	0.31	0	off	C7orf73
AC090498.1	0	2.864459675	0.418	0.192	0	on	AC090498.1
NDUFB2	0	0.673902282	0.662	0.572	0	on	NDUFB2
KIAA1147	0	-0.368128808	0.051	0.173	0	off	KIAA1147
CLEC5A	0	-0.442266124	0.052	0.186	0	off	CLEC5A
TRBC2	0	1.86621333	0.239	0.092	0	on	TRBC2
RARRES2	0	1.53036032	0.192	0.058	0	on	RARRES2
TMEM176B	0	-0.400795885	0.192	0.356	0	off	TMEM176B
PRKAG2	0	-0.359993063	0.073	0.222	0	off	PRKAG2
KMT2C	0	-0.350109529	0.305	0.432	0	off	KMT2C
DNAJB6	0	-0.705173597	0.409	0.584	0	off	DNAJB6
CSF2RA	0	-0.442534502	0.105	0.28	0	off	CSF2RA
CD99	0	0.801111416	0.657	0.514	0	on	CD99
PRKX	0	-0.252819309	0.081	0.197	0	off	PRKX
GPM6B	0	-0.847390353	0.213	0.351	0	off	GPM6B
EIF1AX	0	-0.590035278	0.339	0.51	0	off	EIF1AX
RPS6KA3	0	-0.337810012	0.145	0.298	0	off	RPS6KA3
SAT1	0	-0.673397138	0.682	0.876	0	off	SAT1
APOO	0	0.275023407	0.189	0.071	0	on	APOO
EIF2S3	0	-0.36199781	0.227	0.38	0	off	EIF2S3
CXorf21	0	-0.42047883	0.038	0.182	0	off	CXorf21
GK	0	-0.715662929	0.106	0.271	0	off	GK
CYBB	0	-0.75794573	0.179	0.435	0	off	CYBB
SRPX	0	0.705140385	0.187	0.039	0	on	SRPX
GPR34	0	-0.39477614	0.106	0.279	0	off	GPR34
TIMP1	0	1.652906958	0.652	0.571	0	on	TIMP1
FTSJ1	0	0.256533483	0.156	0.057	0	on	FTSJ1
PCSK1N	0	-0.674658633	0.084	0.177	0	off	PCSK1N
TIMM17B	0	0.424244065	0.285	0.166	0	on	TIMM17B
PRAF2	0	0.296879444	0.206	0.089	0	on	PRAF2
PLP2	0	1.246558287	0.469	0.199	0	on	PLP2
MAGED1	0	0.322270933	0.273	0.143	0	on	MAGED1
LINC01420	0	-0.525523749	0.114	0.318	0	off	LINC01420
VSIG4	0	-0.378380035	0.142	0.347	0	off	VSIG4
RPS4X	0	-0.868993438	0.761	0.918	0	off	RPS4X
ATRX	0	-0.660407424	0.398	0.59	0	off	ATRX
PGK1	0	0.611333486	0.625	0.566	0	on	PGK1
SRPX2	0	0.289577222	0.118	0.015	0	on	SRPX2
RPL36A	0	-1.152352611	0.227	0.626	0	off	RPL36A
ARMCX6	0	-0.402643595	0.069	0.213	0	off	ARMCX6
ARMCX3	0	-0.468499107	0.263	0.383	0	off	ARMCX3
ZMAT1	0	-0.27055099	0.067	0.157	0	off	ZMAT1
WBP5	0	-0.698415312	0.096	0.251	0	off	WBP5
NGFRAP1	0	-0.790642988	0.169	0.362	0	off	NGFRAP1
PLP1	0	-0.259096299	0.112	0.246	0	off	PLP1
PLS3	0	0.706622144	0.292	0.083	0	on	PLS3
SLC25A5	0	0.586403676	0.658	0.587	0	on	SLC25A5
RPL39	0	-0.523304325	0.846	0.924	0	off	RPL39
NDUFA1	0	0.756791369	0.626	0.485	0	on	NDUFA1
FAM127A	0	-0.372077096	0.136	0.252	0	off	FAM127A
BGN	0	0.709628085	0.238	0.099	0	on	BGN
RPL10	0	-0.508680621	0.911	0.968	0	off	RPL10
CLN8	0	-0.344163263	0.112	0.246	0	off	CLN8
MSR1	0	-0.906942991	0.135	0.39	0	off	MSR1
ASAH1	0	-0.41811258	0.397	0.521	0	off	ASAH1
EGR3	0	-0.792552352	0.124	0.289	0	off	EGR3
LOXL2	0	0.900343511	0.196	0.037	0	on	LOXL2
SLC25A37	0	-0.48649873	0.259	0.372	0	off	SLC25A37
ADAM28	0	-0.795922707	0.083	0.304	0	off	ADAM28
DPYSL2	0	-0.657501848	0.245	0.427	0	off	DPYSL2
WHSC1L1	0	-0.663389264	0.152	0.405	0	off	WHSC1L1
PLAT	0	0.853580088	0.25	0.119	0	on	PLAT
CEBPD	0	-0.353865295	0.322	0.536	0	off	CEBPD
LYN	0	-0.506254404	0.168	0.365	0	off	LYN
CHD7	0	-0.45169181	0.127	0.256	0	off	CHD7
TCEB1	0	-0.615749028	0.158	0.412	0	off	TCEB1
ZFHX4	0	0.279297338	0.133	0.031	0	on	ZFHX4
PAG1	0	-0.583032341	0.124	0.341	0	off	PAG1
FABP5	0	-0.979179855	0.21	0.421	0	off	FABP5
PMP2	0	-1.747437293	0.051	0.275	0	off	PMP2
TMEM55A	0	-0.277967537	0.058	0.151	0	off	TMEM55A
GEM	0	1.069490474	0.298	0.128	0	on	GEM
KIAA1429	0	-0.291346925	0.058	0.158	0	off	KIAA1429
MTDH	0	-0.331434804	0.477	0.597	0	off	MTDH
COX6C	0	0.895925076	0.746	0.654	0	on	COX6C
PABPC1	0	0.803715332	0.844	0.75	0	on	PABPC1
YWHAZ	0	0.852850788	0.747	0.591	0	on	YWHAZ
TRPS1	0	-0.33300796	0.153	0.253	0	off	TRPS1
COL14A1	0	0.301125852	0.111	0.019	0	on	COL14A1
FBXO32	0	0.337140269	0.176	0.075	0	on	FBXO32
NDUFB9	0	0.876939856	0.54	0.351	0	on	NDUFB9
FAM49B	0	-0.593763649	0.305	0.504	0	off	FAM49B
KCNQ3	0	-0.256418414	0.024	0.115	0	off	KCNQ3
DENND3	0	-0.611472377	0.072	0.274	0	off	DENND3
LY6E	0	1.434205435	0.538	0.31	0	on	LY6E
EXOSC4	0	0.273437834	0.208	0.103	0	on	EXOSC4
DOCK8	0	-0.535812176	0.156	0.395	0	off	DOCK8
KIAA2026	0	-0.395539449	0.102	0.27	0	off	KIAA2026
TMEM261	0	-0.275659232	0.09	0.191	0	off	TMEM261
CDKN2A	0	0.873865908	0.229	0.122	0	on	CDKN2A
NDUFB6	0	0.739880357	0.457	0.275	0	on	NDUFB6
B4GALT1	0	-0.320542739	0.216	0.342	0	off	B4GALT1
UBE2R2	0	-0.397188025	0.215	0.346	0	off	UBE2R2
SIGMAR1	0	0.528326833	0.23	0.068	0	on	SIGMAR1
TPM2	0	1.299787975	0.339	0.142	0	on	TPM2
EBLN3	0	-0.361005148	0.059	0.191	0	off	EBLN3
ANXA1	0	1.134080256	0.641	0.438	0	on	ANXA1
GNAQ	0	-0.555961535	0.154	0.345	0	off	GNAQ
CTSL	0	-0.569658225	0.355	0.515	0	off	CTSL
NFIL3	0	-0.431002131	0.141	0.285	0	off	NFIL3
BICD2	0	-0.31303082	0.119	0.215	0	off	BICD2
FAM120A	0	-0.332867618	0.211	0.34	0	off	FAM120A
TGFBR1	0	-0.75626088	0.162	0.364	0	off	TGFBR1
NR4A3	0	-0.803556899	0.187	0.355	0	off	NR4A3
SLC44A1	0	-0.686019084	0.171	0.301	0	off	SLC44A1
KLF4	0	-0.400618885	0.179	0.282	0	off	KLF4
CTNNAL1	0	0.375408993	0.222	0.081	0	on	CTNNAL1
TXN	0	1.457707746	0.665	0.464	0	on	TXN
RGS3	0	0.42387627	0.189	0.062	0	on	RGS3
TNC	0	0.730089624	0.204	0.075	0	on	TNC
FAM129B	0	0.349533094	0.195	0.077	0	on	FAM129B
CERCAM	0	0.412103024	0.174	0.052	0	on	CERCAM
SET	0	-0.465078761	0.567	0.715	0	off	SET
IER5L	0	-0.663365285	0.141	0.313	0	off	IER5L
ASS1	0	0.550150685	0.141	0.006	0	on	ASS1
RAPGEF1	0	-0.513728031	0.132	0.319	0	off	RAPGEF1
RPL7A	0	-0.47172349	0.815	0.898	0	off	RPL7A
COL5A1	0	0.45460191	0.157	0.03	0	on	COL5A1
C9orf142	0	-0.411295848	0.116	0.301	0	off	C9orf142
IFITM2	0	1.921109972	0.647	0.418	0	on	IFITM2
IFITM1	0	1.465090962	0.24	0.099	0	on	IFITM1
IFITM3	0	1.49727511	0.697	0.542	0	on	IFITM3
RPLP2	0	0.616132042	0.929	0.895	0	on	RPLP2
CD151	0	0.851334802	0.423	0.266	0	on	CD151
POLR2L	0	0.588811579	0.554	0.456	0	on	POLR2L
CD81	0	-1.321639116	0.471	0.792	0	off	CD81
KCNQ1OT1	0	-1.303630135	0.126	0.393	0	off	KCNQ1OT1
CDKN1C	0	-0.600313378	0.109	0.205	0	off	CDKN1C
PHLDA2	0	0.575622156	0.201	0.079	0	on	PHLDA2
ILK	0	0.607656142	0.392	0.248	0	on	ILK
RPL27A	0	1.118676223	0.889	0.781	0	on	RPL27A
SBF2	0	-0.278336731	0.116	0.224	0	off	SBF2
ADM	0	0.619967755	0.224	0.116	0	on	ADM
EIF4G2	0	0.488295732	0.68	0.608	0	on	EIF4G2
DKK3	0	0.433668708	0.186	0.059	0	on	DKK3
PARVA	0	0.301570808	0.166	0.038	0	on	PARVA
SOX6	0	-0.688809324	0.053	0.131	0	off	SOX6
C11orf58	0	0.499332262	0.606	0.532	0	on	C11orf58
NUCB2	0	0.599293262	0.366	0.235	0	on	NUCB2
HIPK3	0	-0.302676982	0.157	0.271	0	off	HIPK3
LMO2	0	-0.654439066	0.088	0.312	0	off	LMO2
TRIM44	0	-0.373891558	0.26	0.383	0	off	TRIM44
CD82	0	0.699643234	0.312	0.195	0	on	CD82
MDK	0	1.481918805	0.343	0.105	0	on	MDK
SPI1	0	-0.383520954	0.149	0.357	0	off	SPI1
CELF1	0	-0.439028469	0.185	0.337	0	off	CELF1
C11orf31	0	-0.581289812	0.179	0.469	0	off	C11orf31
CTNND1	0	-0.364569584	0.184	0.299	0	off	CTNND1
MS4A6A	0	-0.301883577	0.19	0.444	0	off	MS4A6A
MS4A7	0	-0.911297881	0.173	0.461	0	off	MS4A7
SLC15A3	0	-0.296549431	0.063	0.208	0	off	SLC15A3
TMEM258	0	0.634520938	0.572	0.466	0	on	TMEM258
AHNAK	0	0.463286921	0.421	0.287	0	on	AHNAK
EEF1G	0	0.942249951	0.195	0.075	0	on	EEF1G
RARRES3	0	1.148583876	0.391	0.274	0	on	RARRES3
OTUB1	0	0.491423137	0.356	0.232	0	on	OTUB1
VEGFB	0	-0.477598833	0.142	0.306	0	off	VEGFB
PPP1R14B	0	-0.410835046	0.287	0.417	0	off	PPP1R14B
TRMT112	0	0.916521666	0.623	0.451	0	on	TRMT112
NEAT1	0	-2.820417647	0.423	0.962	0	off	NEAT1
MALAT1	0	-1.591835275	0.996	1	0	off	MALAT1
AP000769.1	0	-1.488338557	0.151	0.544	0	off	AP000769.1
FAM89B	0	-0.280694489	0.13	0.231	0	off	FAM89B
EFEMP2	0	0.433618321	0.216	0.079	0	on	EFEMP2
CTSW	0	1.27995148	0.155	0.057	0	on	CTSW
BANF1	0	0.794319956	0.548	0.388	0	on	BANF1
SF3B2	0	0.514933726	0.532	0.418	0	on	SF3B2
RAB1B	0	0.503250707	0.336	0.206	0	on	RAB1B
KDM2A	0	-0.289805176	0.161	0.304	0	off	KDM2A
ADRBK1	0	-0.586016625	0.055	0.307	0	off	ADRBK1
ANKRD13D	0	-0.253452247	0.115	0.227	0	off	ANKRD13D
CDK2AP2	0	0.532941394	0.308	0.195	0	on	CDK2AP2
GSTP1	0	0.507940426	0.687	0.639	0	on	GSTP1
CCND1	0	-0.529563767	0.188	0.332	0	off	CCND1
FCHSD2	0	-0.286982949	0.116	0.236	0	off	FCHSD2
SLCO2B1	0	-0.544354393	0.119	0.306	0	off	SLCO2B1
RPS3	0	0.420275738	0.92	0.872	0	on	RPS3
PRKRIR	0	-0.285553344	0.047	0.162	0	off	PRKRIR
ACER3	0	-0.295732078	0.125	0.236	0	off	ACER3
NDUFC2	0	-0.44248323	0.37	0.509	0	off	NDUFC2
FAM181B	0	-0.509237422	0.039	0.112	0	off	FAM181B
C11orf73	0	-0.286459884	0.088	0.192	0	off	C11orf73
TAF1D	0	-0.360325545	0.286	0.435	0	off	TAF1D
SESN3	0	-0.501145135	0.171	0.316	0	off	SESN3
ATM	0	-0.614625206	0.212	0.421	0	off	ATM
RDX	0	-0.85102371	0.289	0.453	0	off	RDX
SDHD	0	0.531896301	0.396	0.275	0	on	SDHD
IL18	0	-0.62657705	0.121	0.329	0	off	IL18
PTS	0	0.326197922	0.246	0.134	0	on	PTS
NNMT	0	1.058713884	0.224	0.063	0	on	NNMT
PCSK7	0	-0.635807351	0.14	0.329	0	off	PCSK7
IL10RA	0	-0.383120602	0.134	0.329	0	off	IL10RA
CD3D	0	1.414188213	0.212	0.087	0	on	CD3D
ATP5L	0	-0.925999791	0.219	0.662	0	off	ATP5L
CBL	0	-0.288200036	0.112	0.232	0	off	CBL
SORL1	0	-0.851826394	0.18	0.414	0	off	SORL1
HSPA8	0	1.093610959	0.813	0.683	0	on	HSPA8
STT3A	0	0.262857907	0.21	0.098	0	on	STT3A
ST3GAL4	0	0.255420918	0.127	0.037	0	on	ST3GAL4
KLF6	0	-0.389415438	0.595	0.718	0	off	KLF6
PFKFB3	0	-0.458095648	0.235	0.39	0	off	PFKFB3
SFMBT2	0	-0.329551005	0.071	0.213	0	off	SFMBT2
ATP5C1	0	-0.800408513	0.16	0.472	0	off	ATP5C1
CELF2	0	-0.631716395	0.251	0.475	0	off	CELF2
CAMK1D	0	-0.254241238	0.086	0.206	0	off	CAMK1D
OPTN	0	0.81135915	0.349	0.163	0	on	OPTN
FRMD4A	0	-0.639261657	0.13	0.308	0	off	FRMD4A
FAM107B	0	-0.383766465	0.186	0.347	0	off	FAM107B
ARL5B	0	-0.417943931	0.144	0.261	0	off	ARL5B
PLXDC2	0	-1.130250899	0.192	0.437	0	off	PLXDC2
OTUD1	0	-1.140209139	0.091	0.375	0	off	OTUD1
ARHGAP21	0	-0.52219988	0.202	0.361	0	off	ARHGAP21
APBB1IP	0	-0.27926148	0.214	0.413	0	off	APBB1IP
SVIL	0	0.442929686	0.207	0.058	0	on	SVIL
MAP3K8	0	-0.345012666	0.186	0.331	0	off	MAP3K8
CCNY	0	-0.357061084	0.093	0.238	0	off	CCNY
RASSF4	0	-0.673433409	0.188	0.381	0	off	RASSF4
TIMM23	0	0.321212476	0.208	0.086	0	on	TIMM23
ARHGAP22	0	-0.369157829	0.05	0.184	0	off	ARHGAP22
PHYHIPL	0	-0.435879283	0.04	0.101	0	off	PHYHIPL
JMJD1C	0	-0.559964345	0.334	0.505	0	off	JMJD1C
HERC4	0	-0.278070219	0.119	0.227	0	off	HERC4
SRGN	0	-0.658405819	0.556	0.829	0	off	SRGN
PALD1	0	-0.375395873	0.055	0.197	0	off	PALD1
C10orf54	0	-0.680408864	0.047	0.308	0	off	C10orf54
C10orf11	0	-0.267083402	0.021	0.153	0	off	C10orf11
RPS24	0	-1.001355745	0.83	0.942	0	off	RPS24
ZMIZ1	0	-0.30667981	0.149	0.261	0	off	ZMIZ1
PPIF	0	-0.489464217	0.164	0.287	0	off	PPIF
NUTM2B-AS1	0	-0.351278906	0.078	0.211	0	off	NUTM2B-AS1
PTEN	0	-0.453696887	0.155	0.313	0	off	PTEN
ACTA2	0	1.811490461	0.297	0.153	0	on	ACTA2
CH25H	0	-0.615976054	0.081	0.195	0	off	CH25H
ENTPD1	0	-0.443726296	0.139	0.302	0	off	ENTPD1
ZNF518A	0	-0.350754825	0.077	0.204	0	off	ZNF518A
PGAM1	0	-0.51288898	0.318	0.462	0	off	PGAM1
NDUFB8	0	-0.372774078	0.3	0.464	0	off	NDUFB8
USMG5	0	-0.896313129	0.162	0.501	0	off	USMG5
SHTN1	0	-0.364797644	0.147	0.295	0	off	SHTN1
CACUL1	0	-0.453621651	0.139	0.292	0	off	CACUL1
EIF3A	0	-0.365863792	0.408	0.523	0	off	EIF3A
RGS10	0	-0.513858351	0.256	0.466	0	off	RGS10
WDR11	0	-0.312940724	0.095	0.221	0	off	WDR11
HTRA1	0	-0.351324094	0.289	0.425	0	off	HTRA1
BCCIP	0	0.452878163	0.27	0.141	0	on	BCCIP
PTPRE	0	-0.531264496	0.238	0.412	0	off	PTPRE
TSPAN9	0	0.32921305	0.126	0.027	0	on	TSPAN9
CCND2	0	-0.370067508	0.19	0.311	0	off	CCND2
GAPDH	0	0.986564233	0.947	0.924	0	on	GAPDH
LPAR5	0	-0.254535676	0.042	0.149	0	off	LPAR5
PTMS	0	-0.312352138	0.423	0.565	0	off	PTMS
CD4	0	-0.38916969	0.152	0.336	0	off	CD4
TPI1	0	0.977577313	0.762	0.67	0	on	TPI1
C12orf57	0	0.663937442	0.478	0.362	0	on	C12orf57
C1R	0	1.428957026	0.229	0.076	0	on	C1R
CD163	0	-0.702183216	0.125	0.335	0	off	CD163
SLC2A3	0	-0.470860832	0.413	0.557	0	off	SLC2A3
M6PR	0	-0.385046318	0.255	0.403	0	off	M6PR
CLEC7A	0	-0.792628387	0.113	0.349	0	off	CLEC7A
OLR1	0	-1.219080534	0.147	0.453	0	off	OLR1
ETV6	0	-0.438931575	0.146	0.321	0	off	ETV6
EMP1	0	0.944167843	0.307	0.138	0	on	EMP1
MGP	0	1.35451429	0.297	0.118	0	on	MGP
LYRM5	0	-0.294732078	0.061	0.157	0	off	LYRM5
BHLHE41	0	-0.61175016	0.214	0.35	0	off	BHLHE41
ITPR2	0	-0.632551024	0.181	0.378	0	off	ITPR2
PPFIBP1	0	0.494977283	0.253	0.109	0	on	PPFIBP1
FGD4	0	-0.476928499	0.092	0.266	0	off	FGD4
LRRK2	0	-0.277330838	0.053	0.164	0	off	LRRK2
TMEM106C	0	0.47947379	0.234	0.108	0	on	TMEM106C
TUBA1C	0	0.746270224	0.417	0.278	0	on	TUBA1C
FMNL3	0	-0.46666679	0.121	0.282	0	off	FMNL3
NCKAP5L	0	-0.255334113	0.058	0.162	0	off	NCKAP5L
METTL7A	0	-0.321775849	0.107	0.23	0	off	METTL7A
DAZAP2	0	0.637861317	0.578	0.464	0	on	DAZAP2
GRASP	0	-0.439703064	0.076	0.238	0	off	GRASP
KRT8	0	0.360072864	0.1	0.01	0	on	KRT8
KRT18	0	0.891799779	0.152	0.012	0	on	KRT18
IGFBP6	0	1.113862726	0.204	0.028	0	on	IGFBP6
ATP5G2	0	-0.87765997	0.237	0.71	0	off	ATP5G2
GPR84	0	-0.280431303	0.05	0.149	0	off	GPR84
NCKAP1L	0	-0.494184408	0.128	0.348	0	off	NCKAP1L
RPS26	0	0.840893642	0.812	0.715	0	on	RPS26
RPL41	0	-1.213794183	0.844	0.95	0	off	RPL41
MYL6	0	1.0680859	0.914	0.855	0	on	MYL6
ATP5B	0	-0.45347488	0.209	0.504	0	off	ATP5B
NACA	0	-0.320923824	0.774	0.835	0	off	NACA
SHMT2	0	0.370273908	0.245	0.136	0	on	SHMT2
R3HDM2	0	-0.371556506	0.124	0.273	0	off	R3HDM2
SRGAP1	0	-0.488222689	0.108	0.224	0	off	SRGAP1
TMBIM4	0	-0.46257109	0.278	0.446	0	off	TMBIM4
CPM	0	-0.394809898	0.083	0.216	0	off	CPM
LYZ	0	-0.653419111	0.181	0.398	0	off	LYZ
RAB21	0	-0.352118678	0.21	0.347	0	off	RAB21
NAP1L1	0	-0.459198286	0.566	0.698	0	off	NAP1L1
CSRP2	0	0.733916809	0.309	0.124	0	on	CSRP2
NAV3	0	-0.257461068	0.03	0.101	0	off	NAV3
LINC00936	0	-0.592239483	0.039	0.231	0	off	LINC00936
LUM	0	1.670971206	0.172	0.027	0	on	LUM
DCN	0	0.746017778	0.205	0.082	0	on	DCN
BTG1	0	-0.421399798	0.617	0.726	0	off	BTG1
RP11-796E2.4	0	-0.373822476	0.02	0.152	0	off	RP11-796E2.4
NUDT4	0	-0.610545548	0.176	0.316	0	off	NUDT4
PLXNC1	0	-0.34943431	0.063	0.202	0	off	PLXNC1
NDUFA12	0	0.558511824	0.477	0.372	0	on	NDUFA12
CCDC53	0	-0.256636633	0.084	0.197	0	off	CCDC53
IGF1	0	-0.271415285	0.038	0.126	0	off	IGF1
HSP90B1	0	0.725240738	0.727	0.676	0	on	HSP90B1
KIAA1033	0	-0.669116932	0.07	0.322	0	off	KIAA1033
TMEM119	0	-0.266188099	0.037	0.126	0	off	TMEM119
ALDH2	0	-0.37556279	0.171	0.321	0	off	ALDH2
TAOK3	0	-0.45271968	0.282	0.451	0	off	TAOK3
HSPB8	0	0.390441187	0.115	0.022	0	on	HSPB8
RPLP0	0	0.615085884	0.872	0.839	0	on	RPLP0
COX6A1	0	0.667890551	0.679	0.623	0	on	COX6A1
P2RX7	0	-0.498865609	0.069	0.223	0	off	P2RX7
ARL6IP4	0	-0.800794818	0.176	0.507	0	off	ARL6IP4
KMT5A	0	-0.35906691	0.101	0.221	0	off	KMT5A
ZMYM2	0	-0.364139072	0.191	0.33	0	off	ZMYM2
SAP18	0	0.483273847	0.559	0.469	0	on	SAP18
MRPL57	0	0.562003493	0.419	0.309	0	on	MRPL57
SPATA13	0	-0.375003939	0.117	0.279	0	off	SPATA13
RPL21	0	0.617189756	0.901	0.863	0	on	RPL21
UBL3	0	-0.41520933	0.181	0.341	0	off	UBL3
N4BP2L2	0	-0.695662846	0.347	0.555	0	off	N4BP2L2
SPG20	0	-0.312723644	0.074	0.196	0	off	SPG20
POSTN	0	2.885180836	0.192	0.02	0	on	POSTN
NHLRC3	0	-0.280221449	0.102	0.212	0	off	NHLRC3
RGCC	0	-0.403029916	0.225	0.404	0	off	RGCC
TPT1	0	-1.154585235	0.885	0.966	0	off	TPT1
ITM2B	0	-0.301127049	0.702	0.834	0	off	ITM2B
RB1	0	-0.431782236	0.213	0.377	0	off	RB1
INTS6	0	-0.466479233	0.162	0.321	0	off	INTS6
COMMD6	0	0.741621509	0.64	0.511	0	on	COMMD6
KCTD12	0	-0.784821312	0.182	0.382	0	off	KCTD12
MYCBP2	0	-0.578501633	0.206	0.432	0	off	MYCBP2
RAP2A	0	-0.388782892	0.097	0.226	0	off	RAP2A
GPR183	0	-1.102965823	0.224	0.591	0	off	GPR183
TNFSF13B	0	-0.571395946	0.13	0.342	0	off	TNFSF13B
ATP11A	0	-0.275190079	0.057	0.181	0	off	ATP11A
GAS6	0	-0.270677199	0.09	0.198	0	off	GAS6
TRDC	0	1.163837091	0.181	0.018	0	on	TRDC
TRAC	0	1.019802414	0.21	0.087	0	on	TRAC
DAD1	0	0.691986772	0.602	0.526	0	on	DAD1
MMP14	0	1.19472049	0.354	0.176	0	on	MMP14
C14orf119	0	0.419694706	0.295	0.18	0	on	C14orf119
PSME1	0	1.211052998	0.673	0.455	0	on	PSME1
IRF9	0	-0.25344435	0.03	0.124	0	off	IRF9
CHMP4A	0	-0.57713901	0.078	0.313	0	off	CHMP4A
SDR39U1	0	0.317734305	0.212	0.104	0	on	SDR39U1
NOVA1	0	-1.103054192	0.142	0.245	0	off	NOVA1
FOXG1	0	0.293906935	0.169	0.046	0	on	FOXG1
LINC01551	0	0.782744235	0.186	0.01	0	on	LINC01551
NFKBIA	0	-0.514977462	0.592	0.766	0	off	NFKBIA
PNN	0	-0.395403827	0.368	0.504	0	off	PNN
RPS29	0	0.948502515	0.868	0.821	0	on	RPS29
RPL36AL	0	0.518187877	0.703	0.613	0	on	RPL36AL
C14orf166	0	-0.91030856	0.145	0.467	0	off	C14orf166
DDHD1	0	-0.400961736	0.115	0.253	0	off	DDHD1
LGALS3	0	1.123526686	0.506	0.346	0	on	LGALS3
PSMA3-AS1	0	-0.579863646	0.169	0.382	0	off	PSMA3-AS1
ARID4A	0	-0.287329653	0.193	0.305	0	off	ARID4A
PCNXL4	0	-0.566605592	0.075	0.244	0	off	PCNXL4
HIF1A	0	-0.51786131	0.506	0.599	0	off	HIF1A
ZFP36L1	0	-0.765161802	0.591	0.785	0	off	ZFP36L1
PCNX	0	-0.427918063	0.07	0.222	0	off	PCNX
RBM25	0	-0.505249931	0.427	0.591	0	off	RBM25
NUMB	0	-0.324467988	0.177	0.295	0	off	NUMB
ELMSAN1	0	-0.384829893	0.133	0.261	0	off	ELMSAN1
NPC2	0	-0.750421783	0.496	0.661	0	off	NPC2
JDP2	0	-0.31396458	0.053	0.182	0	off	JDP2
GPATCH2L	0	-0.570546587	0.155	0.342	0	off	GPATCH2L
VASH1	0	-0.497196687	0.079	0.253	0	off	VASH1
SLIRP	0	0.685676479	0.448	0.308	0	on	SLIRP
FOXN3	0	-0.51116938	0.167	0.376	0	off	FOXN3
CALM1	0	0.681904686	0.842	0.801	0	on	CALM1
LGMN	0	-0.599995611	0.235	0.403	0	off	LGMN
IFI27	0	1.170587727	0.357	0.202	0	on	IFI27
DICER1	0	-0.354906654	0.18	0.301	0	off	DICER1
HSP90AA1	0	-0.424891872	0.898	0.963	0	off	HSP90AA1
TNFAIP2	0	-0.637514502	0.099	0.28	0	off	TNFAIP2
CKB	0	-0.725602067	0.245	0.373	0	off	CKB
C14orf2	0	-0.906615113	0.165	0.513	0	off	C14orf2
SIVA1	0	0.594063799	0.436	0.317	0	on	SIVA1
PLD4	0	-0.38144124	0.089	0.26	0	off	PLD4
CRIP2	0	1.109534167	0.341	0.134	0	on	CRIP2
CYFIP1	0	-0.590237589	0.218	0.381	0	off	CYFIP1
EMC4	0	0.666240616	0.425	0.249	0	on	EMC4
MEIS2	0	0.352624048	0.18	0.062	0	on	MEIS2
SRP14	0	0.449328654	0.79	0.756	0	on	SRP14
INAFM2	0	-0.257193261	0.035	0.147	0	off	INAFM2
SERF2	0	0.751245852	0.9	0.841	0	on	SERF2
B2M	0	1.094648987	0.987	0.992	0	on	B2M
GATM	0	-0.495415943	0.102	0.241	0	off	GATM
C15orf48	0	-0.608907978	0.061	0.207	0	off	C15orf48
SQRDL	0	-0.320270405	0.04	0.191	0	off	SQRDL
ATP8B4	0	-0.316131411	0.043	0.175	0	off	ATP8B4
GABPB1-AS1	0	-0.668913355	0.113	0.259	0	off	GABPB1-AS1
GLDN	0	-0.570908746	0.039	0.16	0	off	GLDN
DMXL2	0	-0.32710919	0.109	0.209	0	off	DMXL2
CCPG1	0	-0.403439499	0.146	0.3	0	off	CCPG1
FAM63B	0	-0.344437855	0.072	0.186	0	off	FAM63B
ANXA2	0	2.118532902	0.656	0.417	0	on	ANXA2
VPS13C	0	-0.461147978	0.32	0.468	0	off	VPS13C
LACTB	0	-0.252759313	0.122	0.242	0	off	LACTB
RPS27L	0	0.840584856	0.604	0.5	0	on	RPS27L
PPIB	0	0.879250299	0.722	0.623	0	on	PPIB
RPLP1	0	0.538150798	0.975	0.975	0	on	RPLP1
TLE3	0	-0.43166879	0.092	0.256	0	off	TLE3
PKM	0	1.448792046	0.69	0.547	0	on	PKM
ADPGK	0	-0.3254748	0.169	0.315	0	off	ADPGK
ISLR	0	1.042839794	0.193	0.016	0	on	ISLR
TBC1D2B	0	-0.387809079	0.079	0.233	0	off	TBC1D2B
DNAJA4	0	-0.628637386	0.12	0.228	0	off	DNAJA4
MORF4L1	0	0.61265376	0.673	0.585	0	on	MORF4L1
CTSH	0	-0.313979828	0.191	0.35	0	off	CTSH
BCL2A1	0	-0.461789611	0.167	0.406	0	off	BCL2A1
MESDC2	0	-0.492268851	0.119	0.324	0	off	MESDC2
MESDC1	0	-0.352982521	0.039	0.177	0	off	MESDC1
RPS17	0	-1.243082031	0.262	0.656	0	off	RPS17
AKAP13	0	-0.391849471	0.371	0.524	0	off	AKAP13
MFGE8	0	0.71297522	0.276	0.119	0	on	MFGE8
RP11-437B10.1	0	-0.262963998	0.03	0.132	0	off	RP11-437B10.1
CHD2	0	-0.312136583	0.239	0.376	0	off	CHD2
MEF2A	0	-0.671409255	0.292	0.441	0	off	MEF2A
CHSY1	0	-0.365590893	0.107	0.236	0	off	CHSY1
VIMP	0	-0.52688137	0.111	0.306	0	off	VIMP
C16orf13	0	-0.317207668	0.126	0.264	0	off	C16orf13
METRN	0	-0.953148582	0.162	0.292	0	off	METRN
RP11-161M6.2	0	-1.142416393	0.015	0.155	0	off	RP11-161M6.2
SOX8	0	-0.745020119	0.022	0.131	0	off	SOX8
GNPTG	0	0.437781773	0.287	0.17	0	on	GNPTG
PGP	0	-0.401345406	0.107	0.253	0	off	PGP
ATP6V0C	0	0.827286858	0.17	0.009	0	on	ATP6V0C
SRRM2	0	-0.550508632	0.516	0.685	0	off	SRRM2
TCEB2	0	-0.973168647	0.21	0.618	0	off	TCEB2
TNFRSF12A	0	1.213404242	0.342	0.167	0	on	TNFRSF12A
HCFC1R1	0	0.504982144	0.328	0.186	0	on	HCFC1R1
IL32	0	0.913653914	0.28	0.161	0	on	IL32
CREBBP	0	-0.294603295	0.137	0.272	0	off	CREBBP
ABAT	0	-0.37364453	0.033	0.131	0	off	ABAT
USP7	0	-0.336103013	0.137	0.272	0	off	USP7
C16orf72	0	-0.503908146	0.17	0.345	0	off	C16orf72
CIITA	0	-0.495207775	0.046	0.192	0	off	CIITA
RSL1D1	0	0.782745865	0.502	0.372	0	on	RSL1D1
SNX29	0	-0.25734026	0.107	0.224	0	off	SNX29
KIAA0430	0	-0.25124573	0.049	0.161	0	off	KIAA0430
RPS15A	0	-0.68667938	0.776	0.887	0	off	RPS15A
SMG1	0	-0.428031965	0.175	0.343	0	off	SMG1
C16orf52	0	-0.257444358	0.039	0.119	0	off	C16orf52
NPIPB5	0	-0.574735615	0.034	0.221	0	off	NPIPB5
NUPR1	0	0.674282894	0.284	0.108	0	on	NUPR1
ATXN2L	0	0.51289509	0.315	0.203	0	on	ATXN2L
NFATC2IP	0	-0.381466196	0.125	0.261	0	off	NFATC2IP
SPNS1	0	-0.283774855	0.047	0.155	0	off	SPNS1
QPRT	0	-0.346271586	0.067	0.17	0	off	QPRT
KIF22	0	0.368821409	0.217	0.107	0	on	KIF22
ALDOA	0	-0.536260998	0.228	0.652	0	off	ALDOA
SEPHS2	0	0.295858675	0.141	0.036	0	on	SEPHS2
FUS	0	-0.406003547	0.58	0.703	0	off	FUS
ITGAX	0	-0.737422509	0.09	0.307	0	off	ITGAX
TGFB1I1	0	0.304971506	0.189	0.073	0	on	TGFB1I1
PHKB	0	-0.33980647	0.137	0.265	0	off	PHKB
PAPD5	0	-0.251229052	0.074	0.186	0	off	PAPD5
BRD7	0	-0.39853862	0.198	0.339	0	off	BRD7
CYLD	0	-0.31313782	0.217	0.356	0	off	CYLD
CHD9	0	-0.509413522	0.297	0.46	0	off	CHD9
LPCAT2	0	-0.598892696	0.166	0.328	0	off	LPCAT2
RP11-212I21.4	0	-0.306269513	0.002	0.104	0	off	RP11-212I21.4
MT3	0	-0.580182415	0.106	0.238	0	off	MT3
MT2A	0	1.597297463	0.738	0.632	0	on	MT2A
MT1E	0	1.340843351	0.353	0.156	0	on	MT1E
CSNK2A2	0	-0.30332516	0.077	0.199	0	off	CSNK2A2
FAM96B	0	0.522136437	0.499	0.4	0	on	FAM96B
NUTF2	0	0.469319985	0.369	0.235	0	on	NUTF2
NFAT5	0	-0.572702021	0.153	0.336	0	off	NFAT5
NQO1	0	0.330503782	0.16	0.056	0	on	NQO1
CMTR2	0	-0.281414543	0.065	0.166	0	off	CMTR2
ZFHX3	0	-0.620267462	0.166	0.343	0	off	ZFHX3
MLKL	0	-0.269476806	0.059	0.132	0	off	MLKL
MAF	0	-0.519237127	0.145	0.311	0	off	MAF
GCSH	0	-0.471643507	0.101	0.201	0	off	GCSH
CMIP	0	-0.329027434	0.151	0.307	0	off	CMIP
COTL1	0	-0.687276216	0.357	0.599	0	off	COTL1
COX4I1	0	0.582403041	0.779	0.694	0	on	COX4I1
IRF8	0	-0.469563933	0.088	0.259	0	off	IRF8
SLC7A5	0	-0.331317995	0.141	0.278	0	off	SLC7A5
CYBA	0	-0.373253196	0.529	0.712	0	off	CYBA
ANKRD11	0	-0.803248113	0.278	0.523	0	off	ANKRD11
TCF25	0	-0.384170335	0.423	0.572	0	off	TCF25
ABR	0	-0.264189873	0.095	0.217	0	off	ABR
SLC43A2	0	-0.728323461	0.081	0.273	0	off	SLC43A2
CXCL16	0	-0.310297439	0.233	0.392	0	off	CXCL16
PSMB6	0	0.507755853	0.527	0.421	0	on	PSMB6
RNF167	0	0.481566416	0.284	0.157	0	on	RNF167
PFN1	0	1.649083359	0.904	0.766	0	on	PFN1
EIF4A1	0	-1.023689705	0.118	0.471	0	off	EIF4A1
CD68	0	-0.882286147	0.163	0.421	0	off	CD68
KDM6B	0	-1.055040423	0.173	0.42	0	off	KDM6B
NAA38	0	0.538508337	0.413	0.313	0	on	NAA38
CYB5D1	0	-0.299121441	0.019	0.106	0	off	CYB5D1
RPL26	0	-0.994559192	0.708	0.877	0	off	RPL26
PMP22	0	0.51229078	0.321	0.169	0	on	PMP22
TTC19	0	-0.311567355	0.148	0.251	0	off	TTC19
CENPV	0	-0.515580569	0.037	0.115	0	off	CENPV
UBB	0	1.286239197	0.887	0.802	0	on	UBB
LRRC75A	0	-0.655320228	0.041	0.183	0	off	LRRC75A
RP11-160E2.6	0	-0.3055434	0.012	0.139	0	off	RP11-160E2.6
MFAP4	0	1.133633405	0.173	0.006	0	on	MFAP4
MAP2K3	0	-0.287160945	0.143	0.271	0	off	MAP2K3
WSB1	0	-0.884833534	0.434	0.676	0	off	WSB1
RPL23A	0	0.539081366	0.904	0.848	0	on	RPL23A
NUFIP2	0	-0.373990405	0.318	0.45	0	off	NUFIP2
TAOK1	0	-0.535004785	0.204	0.38	0	off	TAOK1
ADAP2	0	-0.756330192	0.125	0.36	0	off	ADAP2
NF1	0	-0.373234658	0.143	0.28	0	off	NF1
ZNF207	0	-0.398354219	0.339	0.466	0	off	ZNF207
CCL5	0	2.206463239	0.319	0.217	0	on	CCL5
CCL3	0	-1.31495919	0.3	0.779	0	off	CCL3
CCL4	0	-0.506383776	0.433	0.81	0	off	CCL4
CCL3L3	0	-3.801631031	0.035	0.694	0	off	CCL3L3
CCL4L2	0	-1.448100363	0.311	0.765	0	off	CCL4L2
MLLT6	0	-0.307768715	0.099	0.233	0	off	MLLT6
PSMB3	0	0.574405787	0.558	0.461	0	on	PSMB3
SMARCE1	0	-0.282430542	0.123	0.252	0	off	SMARCE1
FKBP10	0	0.611029728	0.232	0.072	0	on	FKBP10
DNAJC7	0	-0.309154766	0.284	0.416	0	off	DNAJC7
ATP6V0A1	0	-0.559446366	0.136	0.311	0	off	ATP6V0A1
TMEM106A	0	-0.277854951	0.037	0.163	0	off	TMEM106A
LSM12	0	-0.265703704	0.13	0.231	0	off	LSM12
GFAP	0	-0.958169584	0.054	0.208	0	off	GFAP
C1QL1	0	-1.11419969	0.05	0.175	0	off	C1QL1
CTD-2020K17.1	0	-0.289787918	0.012	0.13	0	off	CTD-2020K17.1
FMNL1	0	-0.654202174	0.102	0.371	0	off	FMNL1
KANSL1	0	-0.39378056	0.116	0.271	0	off	KANSL1
ARL17A	0	-0.26439457	0.016	0.103	0	off	ARL17A
CBX1	0	0.446223518	0.326	0.203	0	on	CBX1
ATP5G1	0	-0.34030216	0.145	0.324	0	off	ATP5G1
ZNF652	0	-0.349250218	0.104	0.232	0	off	ZNF652
COL1A1	0	1.213352037	0.308	0.1	0	on	COL1A1
LUC7L3	0	-0.340499053	0.369	0.497	0	off	LUC7L3
NME2	0	1.122718137	0.199	0.055	0	on	NME2
RP5-1171I10.5	0	-0.434966869	0.018	0.18	0	off	RP5-1171I10.5
VMP1	0	-0.876373787	0.426	0.632	0	off	VMP1
MED13	0	-0.372732724	0.161	0.308	0	off	MED13
TANC2	0	-0.316709181	0.091	0.197	0	off	TANC2
SMURF2	0	-0.330988204	0.082	0.207	0	off	SMURF2
GNA13	0	-0.403545763	0.225	0.376	0	off	GNA13
PRKCA	0	-0.366020186	0.101	0.22	0	off	PRKCA
HELZ	0	-0.302650941	0.187	0.32	0	off	HELZ
BPTF	0	-0.599955475	0.305	0.501	0	off	BPTF
SOX9	0	0.775599761	0.191	0.086	0	on	SOX9
ATP5H	0	-0.673753144	0.166	0.451	0	off	ATP5H
HN1	0	-1.116237786	0.14	0.509	0	off	HN1
SLC25A19	0	-0.286187096	0.091	0.198	0	off	SLC25A19
GRB2	0	-0.579494529	0.4	0.544	0	off	GRB2
SOCS3	0	-0.516452675	0.311	0.459	0	off	SOCS3
USP36	0	-0.266143355	0.167	0.278	0	off	USP36
TIMP2	0	-0.404594216	0.346	0.478	0	off	TIMP2
LGALS3BP	0	1.004369583	0.424	0.278	0	on	LGALS3BP
C17orf89	0	-0.517968639	0.1	0.282	0	off	C17orf89
FAM195B	0	-0.384783254	0.108	0.27	0	off	FAM195B
ARHGDIA	0	0.507685019	0.517	0.414	0	on	ARHGDIA
ANAPC11	0	0.745944806	0.557	0.45	0	on	ANAPC11
MAFG	0	-0.326535832	0.107	0.232	0	off	MAFG
METRNL	0	-0.891086999	0.148	0.409	0	off	METRNL
EMILIN2	0	-0.288683384	0.089	0.194	0	off	EMILIN2
LPIN2	0	-0.367331132	0.168	0.325	0	off	LPIN2
MYL12A	0	0.886697706	0.718	0.617	0	on	MYL12A
MYL12B	0	0.779091092	0.772	0.666	0	on	MYL12B
EPB41L3	0	-0.387975649	0.118	0.256	0	off	EPB41L3
NDUFV2	0	-0.657095202	0.195	0.44	0	off	NDUFV2
ANKRD12	0	-0.512916663	0.342	0.512	0	off	ANKRD12
TUBB6	0	0.28140376	0.217	0.105	0	on	TUBB6
ROCK1	0	-0.476235983	0.316	0.483	0	off	ROCK1
GALNT1	0	-0.348047205	0.209	0.341	0	off	GALNT1
ATP5A1	0	-0.796254736	0.145	0.446	0	off	ATP5A1
MBD2	0	-0.478289355	0.124	0.321	0	off	MBD2
TCF4	0	-0.59960997	0.355	0.522	0	off	TCF4
MALT1	0	-0.529431623	0.139	0.273	0	off	MALT1
ZCCHC2	0	-0.278243508	0.051	0.166	0	off	ZCCHC2
BCL2	0	-0.549235082	0.082	0.28	0	off	BCL2
SOCS6	0	-0.410521006	0.139	0.253	0	off	SOCS6
PSMF1	0	0.390646779	0.331	0.22	0	on	PSMF1
SIRPA	0	-0.377826222	0.114	0.274	0	off	SIRPA
IDH3B	0	0.506885956	0.337	0.21	0	on	IDH3B
RASSF2	0	-0.316513779	0.116	0.251	0	off	RASSF2
LINC00493	0	-0.346208431	0.136	0.314	0	off	LINC00493
RIN2	0	-0.376205286	0.1	0.218	0	off	RIN2
CD93	0	-0.391662904	0.104	0.235	0	off	CD93
CST7	0	1.407003963	0.226	0.105	0	on	CST7
MMP24-AS1	0	-0.332164118	0.106	0.257	0	off	MMP24-AS1
EIF6	0	0.490624106	0.38	0.256	0	on	EIF6
ERGIC3	0	0.632787147	0.447	0.302	0	on	ERGIC3
ROMO1	0	0.977078119	0.557	0.347	0	on	ROMO1
LINC00657	0	-0.62499171	0.155	0.409	0	off	LINC00657
MYL9	0	1.60330976	0.304	0.103	0	on	MYL9
MAFB	0	-0.87840335	0.159	0.364	0	off	MAFB
PKIG	0	0.355673699	0.226	0.091	0	on	PKIG
STK4	0	-0.527958458	0.286	0.479	0	off	STK4
PREX1	0	-0.390719003	0.168	0.377	0	off	PREX1
CEBPB	0	-1.032124196	0.311	0.549	0	off	CEBPB
BCAS1	0	-0.939248012	0.025	0.125	0	off	BCAS1
RTFDC1	0	-0.559371997	0.121	0.363	0	off	RTFDC1
GNAS	0	-0.646746805	0.652	0.847	0	off	GNAS
CTSZ	0	-0.571939802	0.432	0.566	0	off	CTSZ
ATP5E	0	-1.429818597	0.243	0.809	0	off	ATP5E
PSMA7	0	1.33837402	0.788	0.62	0	on	PSMA7
ADRM1	0	0.4658901	0.395	0.274	0	on	ADRM1
RPS21	0	0.824353651	0.845	0.732	0	on	RPS21
COL9A3	0	0.655511944	0.164	0.044	0	on	COL9A3
PPDPF	0	1.591808594	0.663	0.343	0	on	PPDPF
BSG	0	0.880633478	0.595	0.447	0	on	BSG
CFD	0	-0.399092434	0.075	0.219	0	off	CFD
ARID3A	0	-0.306804082	0.058	0.176	0	off	ARID3A
TMEM259	0	-0.26056588	0.214	0.337	0	off	TMEM259
CNN2	0	0.629481394	0.296	0.181	0	on	CNN2
HMHA1	0	-0.43877609	0.026	0.224	0	off	HMHA1
POLR2E	0	0.478121988	0.419	0.297	0	on	POLR2E
ATP5D	0	-0.839583891	0.189	0.547	0	off	ATP5D
MIDN	0	-0.864653093	0.237	0.479	0	off	MIDN
MUM1	0	-0.402579918	0.144	0.278	0	off	MUM1
CSNK1G2	0	-0.278884479	0.146	0.27	0	off	CSNK1G2
SF3A2	0	0.421720512	0.215	0.082	0	on	SF3A2
GNG7	0	-0.255880006	0.097	0.21	0	off	GNG7
MFSD12	0	-0.255562745	0.127	0.238	0	off	MFSD12
CTB-50L17.10	0	-0.265124307	0.077	0.169	0	off	CTB-50L17.10
RPL36	0	0.903750451	0.905	0.856	0	on	RPL36
C3	0	-1.289020512	0.155	0.513	0	off	C3
INSR	0	-0.595754359	0.055	0.144	0	off	INSR
CD320	0	0.465554958	0.242	0.106	0	on	CD320
RAB11B	0	0.453195872	0.377	0.243	0	on	RAB11B
2-Mar	0	-0.303685862	0.126	0.256	0	off	2-Mar
MYO1F	0	-0.42675666	0.119	0.331	0	off	MYO1F
UBL5	0	0.64420498	0.701	0.609	0	on	UBL5
ELOF1	0	0.384278388	0.266	0.153	0	on	ELOF1
ZNF791	0	-0.328120321	0.142	0.252	0	off	ZNF791
WDR83OS	0	0.638215273	0.582	0.488	0	on	WDR83OS
C19orf43	0	-0.671581705	0.198	0.53	0	off	C19orf43
LYL1	0	-0.275558035	0.033	0.155	0	off	LYL1
IER2	0	-0.369428676	0.581	0.708	0	off	IER2
CTD-3252C9.4	0	-0.682275369	0.059	0.251	0	off	CTD-3252C9.4
SAMD1	0	-0.53046031	0.066	0.22	0	off	SAMD1
DNAJB1	0	1.616419647	0.792	0.686	0	on	DNAJB1
ADGRE2	0	-0.515475865	0.064	0.23	0	off	ADGRE2
KLF2	0	-0.841782987	0.218	0.427	0	off	KLF2
MYO9B	0	-0.361907888	0.225	0.383	0	off	MYO9B
RPL18A	0	0.483971643	0.912	0.878	0	on	RPL18A
IFI30	0	-0.915266359	0.066	0.273	0	off	IFI30
JUND	0	-1.556555056	0.453	0.839	0	off	JUND
UBA52	0	-0.280787834	0.812	0.842	0	off	UBA52
C19orf60	0	-0.619014906	0.131	0.387	0	off	C19orf60
SUGP2	0	-0.312413721	0.179	0.292	0	off	SUGP2
NDUFA13	0	-0.493490021	0.389	0.542	0	off	NDUFA13
ZNF431	0	-0.270937401	0.089	0.184	0	off	ZNF431
PDCD5	0	0.770586362	0.437	0.285	0	on	PDCD5
CEBPA	0	-0.479167791	0.033	0.184	0	off	CEBPA
GPI	0	0.474561218	0.371	0.233	0	on	GPI
FXYD5	0	0.956347756	0.543	0.421	0	on	FXYD5
USF2	0	-0.481754763	0.202	0.393	0	off	USF2
HAMP	0	-1.143850643	0.048	0.3	0	off	HAMP
COX6B1	0	0.722586802	0.71	0.627	0	on	COX6B1
KMT2B	0	-0.263290976	0.09	0.184	0	off	KMT2B
PSENEN	0	0.570053153	0.373	0.233	0	on	PSENEN
HSPB6	0	0.505679383	0.138	0.015	0	on	HSPB6
NFKBID	0	-0.934283188	0.101	0.356	0	off	NFKBID
POLR2I	0	0.634543303	0.386	0.253	0	on	POLR2I
COX7A1	0	0.499354484	0.151	0.045	0	on	COX7A1
YIF1B	0	0.352436081	0.253	0.136	0	on	YIF1B
ACTN4	0	0.507920219	0.47	0.362	0	on	ACTN4
ECH1	0	0.618263117	0.427	0.286	0	on	ECH1
SUPT5H	0	0.540660421	0.382	0.272	0	on	SUPT5H
DLL3	0	-0.759296957	0.038	0.108	0	off	DLL3
FCGBP	0	-1.585103104	0.068	0.363	0	off	FCGBP
PLD3	0	0.918572634	0.427	0.298	0	on	PLD3
RAB4B	0	-0.275463608	0.035	0.162	0	off	RAB4B
AXL	0	-0.34071578	0.133	0.239	0	off	AXL
RPS19	0	0.728560443	0.955	0.938	0	on	RPS19
POU2F2	0	-0.88716961	0.076	0.336	0	off	POU2F2
PVRL2	0	-0.418874121	0.063	0.205	0	off	PVRL2
APOE	0	-1.949515471	0.325	0.884	0	off	APOE
APOC1	0	-1.459531519	0.265	0.662	0	off	APOC1
APOC2	0	-0.304380894	0.008	0.106	0	off	APOC2
FOSB	0	-0.366722131	0.481	0.622	0	off	FOSB
SNRPD2	0	1.14715469	0.656	0.477	0	on	SNRPD2
C5AR1	0	-0.517347818	0.142	0.322	0	off	C5AR1
GLTSCR2	0	-0.858577073	0.123	0.444	0	off	GLTSCR2
SEPW1	0	-1.060020226	0.189	0.591	0	off	SEPW1
EMP3	0	1.902439344	0.666	0.409	0	on	EMP3
PPP1R15A	0	-0.437152528	0.616	0.71	0	off	PPP1R15A
FTL	0	-0.310567874	0.961	0.993	0	off	FTL
RUVBL2	0	0.31719406	0.238	0.122	0	on	RUVBL2
RPS11	0	-0.446905919	0.814	0.873	0	off	RPS11
RCN3	0	0.564439834	0.173	0.052	0	on	RCN3
NKG7	0	1.93692067	0.235	0.106	0	on	NKG7
SIGLEC10	0	-0.260905589	0.06	0.184	0	off	SIGLEC10
FPR1	0	-0.438612913	0.137	0.337	0	off	FPR1
FPR3	0	-0.283387105	0.055	0.165	0	off	FPR3
PPP2R1A	0	0.481084055	0.41	0.264	0	on	PPP2R1A
ZNF331	0	-0.598655825	0.276	0.437	0	off	ZNF331
NDUFA3	0	0.75787301	0.524	0.394	0	on	NDUFA3
LAIR1	0	-0.369334914	0.13	0.318	0	off	LAIR1
TTYH1	0	-0.645388976	0.035	0.142	0	off	TTYH1
LILRB1	0	-0.342959866	0.069	0.215	0	off	LILRB1
LILRB4	0	-0.407201327	0.126	0.314	0	off	LILRB4
PPP6R1	0	-0.255393208	0.066	0.186	0	off	PPP6R1
RPL28	0	-0.68223591	0.853	0.951	0	off	RPL28
CTC-444N24.11	0	-0.402327781	0.028	0.155	0	off	CTC-444N24.11
A1BG	0	-0.259827043	0.07	0.148	0	off	A1BG
UBE2M	0	-0.398053582	0.198	0.329	0	off	UBE2M
IL17RA	0	-0.376880046	0.102	0.254	0	off	IL17RA
CECR1	0	-0.474744843	0.037	0.239	0	off	CECR1
UFD1L	0	-0.337560099	0.104	0.242	0	off	UFD1L
CHCHD10	0	-0.268672981	0.247	0.404	0	off	CHCHD10
MIF	0	1.25835434	0.502	0.392	0	on	MIF
ADRBK2	0	-0.375082783	0.01	0.166	0	off	ADRBK2
OSM	0	-0.722156907	0.076	0.261	0	off	OSM
TUG1	0	-0.274734094	0.14	0.248	0	off	TUG1
YWHAH	0	-0.617144041	0.376	0.528	0	off	YWHAH
HMOX1	0	-0.717926772	0.196	0.451	0	off	HMOX1
CYTH4	0	-0.419987662	0.069	0.251	0	off	CYTH4
CDC42EP1	0	0.269565647	0.142	0.049	0	on	CDC42EP1
GGA1	0	-0.276075323	0.145	0.29	0	off	GGA1
LGALS1	0	1.531459339	0.753	0.685	0	on	LGALS1
H1F0	0	0.589036097	0.27	0.156	0	on	H1F0
EIF3L	0	-0.628946628	0.165	0.417	0	off	EIF3L
MAFF	0	-0.34786486	0.167	0.274	0	off	MAFF
DDX17	0	-0.589897189	0.445	0.616	0	off	DDX17
JOSD1	0	-0.254051812	0.172	0.299	0	off	JOSD1
PDGFB	0	-0.431364081	0.052	0.169	0	off	PDGFB
TNRC6B	0	-0.631898909	0.236	0.445	0	off	TNRC6B
EP300	0	-0.261391661	0.18	0.315	0	off	EP300
SNU13	0	0.604060579	0.52	0.409	0	on	SNU13
NDUFA6	0	0.724538543	0.478	0.306	0	on	NDUFA6
CYB5R3	0	0.554295807	0.37	0.231	0	on	CYB5R3
FAM118A	0	-0.581925898	0.092	0.289	0	off	FAM118A
CTA-29F11.1	0	-0.328267857	0.037	0.154	0	off	CTA-29F11.1
BRD1	0	-0.357720307	0.05	0.185	0	off	BRD1
PIM3	0	-0.475998957	0.187	0.347	0	off	PIM3
PPP6R2	0	-0.291649007	0.095	0.216	0	off	PPP6R2
SCO2	0	-0.498116434	0.039	0.229	0	off	SCO2
TYMP	0	-1.479463879	0.173	0.534	0	off	TYMP
ATP5J	0	-0.775974447	0.19	0.551	0	off	ATP5J
ADAMTS1	0	0.392859229	0.207	0.092	0	on	ADAMTS1
SOD1	0	0.986630237	0.682	0.521	0	on	SOD1
OLIG2	0	-0.649184387	0.02	0.116	0	off	OLIG2
OLIG1	0	-1.134067658	0.037	0.193	0	off	OLIG1
IL10RB	0	-0.430115619	0.056	0.241	0	off	IL10RB
ATP5O	0	-1.284914241	0.067	0.481	0	off	ATP5O
RUNX1	0	-0.483450725	0.198	0.354	0	off	RUNX1
TTC3	0	-0.476688157	0.39	0.53	0	off	TTC3
ETS2	0	-0.355432909	0.194	0.335	0	off	ETS2
BRWD1	0	-0.32641691	0.188	0.3	0	off	BRWD1
HMGN1	0	-0.427640032	0.476	0.627	0	off	HMGN1
MX2	0	-0.297054485	0.073	0.185	0	off	MX2
PDXK	0	-0.334694394	0.201	0.326	0	off	PDXK
AP001055.6	0	-0.322206842	0.008	0.146	0	off	AP001055.6
COL6A1	0	1.394510044	0.352	0.124	0	on	COL6A1
COL6A2	0	1.034742313	0.314	0.094	0	on	COL6A2
S100B	0	-0.450432449	0.191	0.347	0	off	S100B
MT-ND1	0	-1.442566855	0.774	0.942	0	off	MT-ND1
MT-ND2	0	-0.666956268	0.834	0.935	0	off	MT-ND2
MT-CO1	0	-0.480586792	0.955	0.984	0	off	MT-CO1
MT-CO2	0	-1.431449655	0.881	0.978	0	off	MT-CO2
MT-ATP8	0	1.139935282	0.426	0.206	0	on	MT-ATP8
MT-ATP6	0	-1.992671352	0.895	0.986	0	off	MT-ATP6
MT-CO3	0	-1.216583381	0.903	0.982	0	off	MT-CO3
MT-ND3	0	-2.250079541	0.727	0.957	0	off	MT-ND3
MT-ND4L	0	1.217001433	0.707	0.58	0	on	MT-ND4L
MT-ND4	0	-1.297803993	0.892	0.976	0	off	MT-ND4
MT-ND5	0	-0.40311707	0.831	0.929	0	off	MT-ND5
MT-ND6	0	-0.48475556	0.255	0.421	0	off	MT-ND6
MT-CYB	0	-1.010294799	0.897	0.971	0	off	MT-CYB
XIST	0	-1.664809112	0.085	0.407	0	off	XIST
MCUB	0	0.489701286	0.133	0	0	on	MCUB
REX1BD	0	0.856547141	0.22	0	0	on	REX1BD
ELOA	0	0.423002932	0.142	0	0	on	ELOA
RTF2	0	0.861451236	0.248	0	0	on	RTF2
HPF1	0	0.743050905	0.194	0	0	on	HPF1
UFD1	0	0.70710886	0.193	0	0	on	UFD1
BUD23	0	0.797052496	0.221	0	0	on	BUD23
FYB1	0	1.534617513	0.236	0	0	on	FYB1
RTRAF	0	1.110015499	0.296	0	0	on	RTRAF
MAP3K20	0	0.332885457	0.102	0	0	on	MAP3K20
ATP5F1D	0	1.008942489	0.228	0	0	on	ATP5F1D
ELOB	0	2.345330173	0.485	0	0	on	ELOB
NOP53	0	1.238167835	0.306	0	0	on	NOP53
VSIR	0	0.902135824	0.173	0	0	on	VSIR
ATP5F1B	0	2.004436922	0.453	0	0	on	ATP5F1B
CRYBG1	0	0.429843713	0.124	0	0	on	CRYBG1
ERBIN	0	0.408174469	0.119	0	0	on	ERBIN
SELENOK	0	1.860552873	0.404	0	0	on	SELENOK
ATP5PB	0	1.448519405	0.355	0	0	on	ATP5PB
MESD	0	0.718383941	0.212	0	0	on	MESD
PTPA	0	1.046933931	0.203	0	0	on	PTPA
WASHC3	0	0.643620265	0.178	0	0	on	WASHC3
TRIR	0	1.118474675	0.296	0	0	on	TRIR
ATP5F1E	0	3.432784957	0.611	0	0	on	ATP5F1E
INTS11	0	0.41083221	0.135	0	0	on	INTS11
SEM1	0	1.980152549	0.413	0	0	on	SEM1
MINDY2	0	0.306285461	0.1	0	0	on	MINDY2
NECTIN2	0	0.493151382	0.153	0	0	on	NECTIN2
METTL26	0	0.872441093	0.221	0	0	on	METTL26
ATP5IF1	0	1.81421572	0.405	0	0	on	ATP5IF1
SELENOS	0	0.925663507	0.246	0	0	on	SELENOS
SPART	0	0.449089731	0.152	0	0	on	SPART
ERG28	0	0.357655267	0.115	0	0	on	ERG28
RTL8C	0	0.997008949	0.259	0	0	on	RTL8C
ATP5MC2	0	2.433534362	0.501	0	0	on	ATP5MC2
WASHC4	0	0.430857997	0.138	0	0	on	WASHC4
DMAC1	0	0.681790334	0.19	0	0	on	DMAC1
SQOR	0	0.474132551	0.119	0	0	on	SQOR
NIPSNAP2	0	0.57207564	0.181	0	0	on	NIPSNAP2
PLPBP	0	0.382789481	0.13	0	0	on	PLPBP
NSD3	0	0.755769708	0.206	0	0	on	NSD3
PAXX	0	0.918625941	0.205	0	0	on	PAXX
HIKESHI	0	0.592888912	0.176	0	0	on	HIKESHI
ATP5F1A	0	1.339957309	0.342	0	0	on	ATP5F1A
TOMM70	0	0.307381789	0.106	0	0	on	TOMM70
ATP5MC3	0	1.756367115	0.401	0	0	on	ATP5MC3
ELOC	0	1.477835462	0.35	0	0	on	ELOC
ATP5PF	0	2.001077798	0.431	0	0	on	ATP5PF
PIP4P2	0	0.302942508	0.115	0	0	on	PIP4P2
ATP5MPL	0	2.012726484	0.435	0	0	on	ATP5MPL
BABAM2	0	0.359588045	0.114	0	0	on	BABAM2
ATP5MC1	0	1.068513665	0.27	0	0	on	ATP5MC1
NAXE	0	0.620332785	0.183	0	0	on	NAXE
SNHG16	0	0.761928822	0.206	0	0	on	SNHG16
CGAS	0	0.421476483	0.1	0	0	on	CGAS
FMC1	0	0.347918463	0.109	0	0	on	FMC1
VIRMA	0	0.354738884	0.112	0	0	on	VIRMA
ATP5F1C	0	1.392065873	0.349	0	0	on	ATP5F1C
PIP4P1	0	0.295815956	0.105	0	0	on	PIP4P1
BEX3	0	1.46755411	0.274	0	0	on	BEX3
ATP5MG	0	2.589608115	0.53	0	0	on	ATP5MG
MRPL58	0	0.372991097	0.119	0	0	on	MRPL58
ATP5PD	0	2.063967423	0.434	0	0	on	ATP5PD
ATP5ME	0	1.800090911	0.41	0	0	on	ATP5ME
CENPX	0	0.768374432	0.192	0	0	on	CENPX
CAVIN3	0	0.542576671	0.118	0	0	on	CAVIN3
COPS9	0	1.467673709	0.352	0	0	on	COPS9
ATP5MD	0	1.926446603	0.429	0	0	on	ATP5MD
LRRC75A-AS1	0	1.290232293	0.327	0	0	on	LRRC75A-AS1
SMIM37	0	0.748178594	0.195	0	0	on	SMIM37
TCIM	0	1.554742772	0.192	0	0	on	TCIM
CAVIN1	0	0.654632001	0.149	0	0	on	CAVIN1
NECTIN3	0	0.324512418	0.105	0	0	on	NECTIN3
SELENOW	0	2.346298708	0.438	0	0	on	SELENOW
SELENOF	0	1.271577634	0.315	0	0	on	SELENOF
UTP11	0	0.642625	0.188	0	0	on	UTP11
LHFPL6	0	0.429567546	0.122	0	0	on	LHFPL6
TCEAL9	0	1.105779682	0.251	0	0	on	TCEAL9
SMIM29	0	0.56806679	0.161	0	0	on	SMIM29
TMSB4XP8	0	0.485139619	0.125	0	0	on	TMSB4XP8
JPT1	0	1.240822632	0.281	0	0	on	JPT1
PTMAP2	0	0.729140772	0.211	0	0	on	PTMAP2
SELENOM	0	1.265024927	0.187	0	0	on	SELENOM
SELENOT	0	0.914554217	0.268	0	0	on	SELENOT
SNHG5	0	1.182958196	0.289	0	0	on	SNHG5
RTL8A	0	0.601897989	0.183	0	0	on	RTL8A
LINC00963	0	0.314598594	0.101	0	0	on	LINC00963
NBDY	0	0.897943884	0.241	0	0	on	NBDY
RACK1	0	2.649919527	0.547	0	0	on	RACK1
ETFRF1	0	0.413865201	0.127	0	0	on	ETFRF1
MT-RNR2	0	5.783890721	0.703	0	0	on	MT-RNR2
MT-TW	0	0.437034927	0.119	0	0	on	MT-TW
SELENOH	0	0.732227816	0.214	0	0	on	SELENOH
MT-RNR1	0	5.756087598	0.706	0	0	on	MT-RNR1
RPL15P3	0	0.431413174	0.131	0	0	on	RPL15P3
AL365357.1	0	0.754019613	0.145	0	0	on	AL365357.1
RPL18AP3	0	0.934633602	0.26	0	0	on	RPL18AP3
AMZ2P1	0	0.329079965	0.109	0	0	on	AMZ2P1
SMIM30	0	0.786541824	0.227	0	0	on	SMIM30
RPS3AP26	0	0.313304801	0.106	0	0	on	RPS3AP26
RPL13P12	0	0.717651479	0.191	0	0	on	RPL13P12
AC016739.1	0	0.36396735	0.1	0	0	on	AC016739.1
AL590867.2	0	0.50948126	0.146	0	0	on	AL590867.2
RPL21P28	0	0.546099969	0.15	0	0	on	RPL21P28
CYTOR	0	1.31247836	0.249	0	0	on	CYTOR
TMSB4XP4	0	0.505363666	0.134	0	0	on	TMSB4XP4
NDUFAF8	0	0.624442355	0.161	0	0	on	NDUFAF8
RPL23AP2	0	0.371971847	0.101	0	0	on	RPL23AP2
MCRIP1	0	0.795823156	0.228	0	0	on	MCRIP1
PSPHP1	0	0.542025787	0.149	0	0	on	PSPHP1
FTLP3	0	0.412609645	0.116	0	0	on	FTLP3
DANCR	0	0.347282681	0.1	0	0	on	DANCR
AC005912.1	0	0.897614725	0.23	0	0	on	AC005912.1
SMIM26	0	1.032865484	0.274	0	0	on	SMIM26
RPL3P4	0	0.592600676	0.173	0	0	on	RPL3P4
AC007969.1	0	0.664905701	0.194	0	0	on	AC007969.1
LIX1L-AS1	0	0.349544677	0.112	0	0	on	LIX1L-AS1
AC099560.2	0	0.381412838	0.105	0	0	on	AC099560.2
GAS5	0	1.009218952	0.252	0	0	on	GAS5
RPS3AP6	0	0.310167134	0.107	0	0	on	RPS3AP6
RPL23AP42	0	0.858475936	0.231	0	0	on	RPL23AP42
SMIM27	0	0.413240517	0.101	0	0	on	SMIM27
RPL13AP5	0	0.57233047	0.165	0	0	on	RPL13AP5
RPL9P9	0	1.348070155	0.36	0	0	on	RPL9P9
BX284668.5	0	0.35405516	0.121	0	0	on	BX284668.5
ATP5MF	0	1.988680685	0.418	0	0	on	ATP5MF
ATP5PO	0	1.502400929	0.366	0	0	on	ATP5PO
AC073861.1	0	0.38131313	0.125	0	0	on	AC073861.1
STMP1	0	1.016942434	0.252	0	0	on	STMP1
AC116533.1	0	0.313273878	0.102	0	0	on	AC116533.1
SNHG6	0	1.405445545	0.344	0	0	on	SNHG6
OIP5-AS1	0	0.425673084	0.14	0	0	on	OIP5-AS1
PCED1B-AS1	0	1.417577526	0.202	0	0	on	PCED1B-AS1
MTATP6P1	0	2.426798071	0.457	0	0	on	MTATP6P1
SELENOP	0	0.997565894	0.145	0	0	on	SELENOP
RPL41P5	0	1.013508849	0.28	0	0	on	RPL41P5
ZNF271P	0	0.446532937	0.14	0	0	on	ZNF271P
NORAD	0	0.715914965	0.208	0	0	on	NORAD
LINC01578	0	0.428544099	0.127	0	0	on	LINC01578
CCL3L1	0	2.219892935	0.157	0	0	on	CCL3L1
EBLN3P	0	0.300547089	0.102	0	0	on	EBLN3P
AC010642.2	0	0.346823652	0.11	0	0	on	AC010642.2
RPS5	8.08E-308	0.413448689	0.817	0.783	4.19E-303	on	RPS5
PDIA3	3.89E-307	0.524921922	0.651	0.588	2.01E-302	on	PDIA3
C19orf53	1.06E-306	0.513975843	0.546	0.473	5.50E-302	on	C19orf53
WNK1	1.07E-306	-0.297029681	0.321	0.445	5.52E-302	off	WNK1
MRPL13	2.94E-306	0.425120493	0.313	0.205	1.52E-301	on	MRPL13
CALD1	3.10E-306	0.358197288	0.48	0.335	1.61E-301	on	CALD1
TBCB	1.67E-305	0.478827553	0.459	0.358	8.66E-301	on	TBCB
SHISA5	1.50E-304	0.490647557	0.346	0.238	7.78E-300	on	SHISA5
RBPJ	3.40E-304	-0.363946218	0.342	0.461	1.76E-299	off	RBPJ
C1S	5.75E-304	0.460709623	0.127	0.042	2.98E-299	on	C1S
PGLS	2.39E-303	-0.30861205	0.279	0.4	1.24E-298	off	PGLS
TNRC6C	3.26E-303	-0.368198577	0.077	0.153	1.69E-298	off	TNRC6C
ENO2	2.71E-302	0.281354693	0.201	0.094	1.40E-297	on	ENO2
ARPC1A	4.03E-302	0.44695524	0.344	0.233	2.09E-297	on	ARPC1A
ZNF664	1.34E-301	0.288969448	0.209	0.105	6.94E-297	on	ZNF664
RBPMS	2.17E-300	0.298932498	0.123	0.04	1.12E-295	on	RBPMS
BRD4	5.77E-300	-0.271736534	0.28	0.403	2.99E-295	off	BRD4
ELOVL1	1.27E-299	0.40314712	0.284	0.173	6.59E-295	on	ELOVL1
WAC	2.90E-299	-0.275982976	0.264	0.382	1.50E-294	off	WAC
EEF1B2	4.60E-299	-0.322202623	0.684	0.732	2.38E-294	off	EEF1B2
HIST1H4C	5.95E-299	1.702940077	0.445	0.338	3.08E-294	on	HIST1H4C
EIF4B	7.70E-299	-0.312035864	0.368	0.485	3.99E-294	off	EIF4B
ELP5	2.44E-298	0.299220839	0.207	0.106	1.27E-293	on	ELP5
PLPP2	8.69E-298	0.257890597	0.109	0.031	4.50E-293	on	PLPP2
KDM5A	1.55E-297	-0.267869224	0.266	0.384	8.05E-293	off	KDM5A
STEAP3	2.59E-297	0.340326688	0.149	0.061	1.34E-292	on	STEAP3
PPIE	4.87E-297	0.40831679	0.254	0.148	2.52E-292	on	PPIE
SMIM3	1.05E-295	0.492259552	0.264	0.163	5.43E-291	on	SMIM3
KPNA6	1.35E-295	-0.270029567	0.132	0.226	6.99E-291	off	KPNA6
NIN	6.08E-295	-0.288840462	0.193	0.3	3.15E-290	off	NIN
SDC2	1.81E-293	0.284903026	0.191	0.089	9.36E-289	on	SDC2
DGKH	2.57E-293	-0.300151662	0.047	0.11	1.33E-288	off	DGKH
NBN	1.26E-292	0.483610957	0.323	0.216	6.51E-288	on	NBN
FN1	1.45E-292	1.03770611	0.519	0.41	7.50E-288	on	FN1
COA3	2.06E-292	0.410352743	0.311	0.204	1.07E-287	on	COA3
GDI1	2.71E-292	0.375803305	0.356	0.242	1.40E-287	on	GDI1
YWHAE	3.41E-292	-0.440449758	0.541	0.662	1.77E-287	off	YWHAE
RASAL2	2.24E-291	-0.26082586	0.098	0.182	1.16E-286	off	RASAL2
PSMB9	4.43E-291	0.843370991	0.454	0.37	2.29E-286	on	PSMB9
RND3	2.05E-290	0.33252529	0.175	0.076	1.06E-285	on	RND3
SMIM4	2.39E-290	0.382585478	0.239	0.137	1.24E-285	on	SMIM4
PRNP	4.49E-290	0.553782803	0.437	0.341	2.32E-285	on	PRNP
ZMAT3	6.06E-290	-0.41990328	0.152	0.244	3.14E-285	off	ZMAT3
RPS13	9.89E-290	0.351004278	0.89	0.867	5.12E-285	on	RPS13
ANGPTL4	2.42E-289	1.005356935	0.13	0.047	1.25E-284	on	ANGPTL4
GABPB1	4.16E-289	-0.27128012	0.146	0.243	2.15E-284	off	GABPB1
GPBP1	5.73E-289	-0.332262375	0.412	0.522	2.97E-284	off	GPBP1
SAE1	1.48E-288	0.325945083	0.226	0.123	7.66E-284	on	SAE1
RPL13A	2.00E-288	0.495208591	0.917	0.904	1.03E-283	on	RPL13A
ANKRD36C	2.82E-288	-0.261868977	0.16	0.263	1.46E-283	off	ANKRD36C
ATRAID	7.39E-288	0.509275998	0.454	0.37	3.83E-283	on	ATRAID
ERLEC1	1.91E-287	0.431545423	0.326	0.219	9.87E-283	on	ERLEC1
MRPL55	3.30E-287	0.433075182	0.337	0.231	1.71E-282	on	MRPL55
ERH	3.76E-287	0.494866725	0.548	0.481	1.95E-282	on	ERH
POLR2G	4.58E-287	0.427550198	0.398	0.291	2.37E-282	on	POLR2G
YY1	5.61E-287	-0.320812565	0.313	0.429	2.91E-282	off	YY1
SETX	6.43E-287	-0.262706335	0.259	0.374	3.33E-282	off	SETX
C8orf59	1.06E-286	0.510846282	0.439	0.35	5.51E-282	on	C8orf59
GAP43	1.44E-286	-0.614480833	0.094	0.174	7.46E-282	off	GAP43
IFNGR2	1.57E-286	-0.352057783	0.251	0.359	8.12E-282	off	IFNGR2
S100A4	3.21E-286	1.241937762	0.535	0.468	1.66E-281	on	S100A4
RPL18	9.30E-286	0.401525597	0.898	0.878	4.81E-281	on	RPL18
ATXN2	3.16E-285	-0.292134881	0.15	0.247	1.64E-280	off	ATXN2
SPECC1	4.22E-285	-0.386527443	0.205	0.313	2.19E-280	off	SPECC1
LY96	5.56E-285	-0.303878169	0.22	0.328	2.88E-280	off	LY96
SPRY1	3.96E-284	0.405097163	0.225	0.118	2.05E-279	on	SPRY1
BTBD7	1.74E-283	-0.328527378	0.136	0.227	9.04E-279	off	BTBD7
ELK4	3.50E-283	-0.256270492	0.126	0.217	1.81E-278	off	ELK4
LAP3	8.12E-283	-0.348773971	0.339	0.447	4.21E-278	off	LAP3
UBAC2	1.04E-282	-0.271540859	0.178	0.279	5.39E-278	off	UBAC2
MORF4L2	2.31E-282	0.423485415	0.437	0.34	1.20E-277	on	MORF4L2
DPM2	5.57E-282	0.341704544	0.252	0.147	2.88E-277	on	DPM2
IFT57	8.99E-282	0.288840442	0.212	0.111	4.66E-277	on	IFT57
TRBC1	9.79E-282	1.253850762	0.148	0.064	5.07E-277	on	TRBC1
PIAS2	1.04E-281	-0.313828474	0.124	0.212	5.41E-277	off	PIAS2
DSTN	1.08E-281	1.012508551	0.513	0.423	5.60E-277	on	DSTN
MTHFD1	1.62E-281	0.258286946	0.197	0.099	8.38E-277	on	MTHFD1
ASF1A	1.82E-281	0.361391137	0.19	0.094	9.45E-277	on	ASF1A
EXOSC5	2.06E-281	0.288496367	0.165	0.075	1.07E-276	on	EXOSC5
AGO2	2.19E-281	-0.286235494	0.143	0.237	1.14E-276	off	AGO2
CCNI	2.54E-281	-0.348849992	0.58	0.661	1.31E-276	off	CCNI
ECE1	1.52E-280	0.307768991	0.189	0.089	7.88E-276	on	ECE1
IL2RG	1.78E-280	1.117602047	0.246	0.157	9.24E-276	on	IL2RG
EGR2	7.82E-280	-0.385074797	0.151	0.245	4.05E-275	off	EGR2
MIR99AHG	1.05E-279	0.251199861	0.125	0.044	5.41E-275	on	MIR99AHG
HDAC1	1.26E-279	0.379460843	0.276	0.171	6.50E-275	on	HDAC1
ARRDC3	4.67E-279	-0.383727396	0.19	0.289	2.42E-274	off	ARRDC3
SORBS3	5.89E-279	0.282660053	0.206	0.107	3.05E-274	on	SORBS3
HSPA1B	1.45E-278	1.207665812	0.721	0.685	7.51E-274	on	HSPA1B
MAML2	2.22E-278	-0.27583674	0.175	0.279	1.15E-273	off	MAML2
EIF4E	5.81E-278	-0.409033067	0.226	0.329	3.01E-273	off	EIF4E
ZNF37A	3.72E-277	-0.321836479	0.109	0.192	1.93E-272	off	ZNF37A
MT1F	4.22E-277	0.649834153	0.19	0.095	2.19E-272	on	MT1F
LIPA	5.09E-277	-0.263115393	0.233	0.341	2.63E-272	off	LIPA
UBL7	5.83E-277	0.300767858	0.186	0.093	3.02E-272	on	UBL7
BET1	6.64E-277	0.309241458	0.174	0.083	3.44E-272	on	BET1
NSA2	3.90E-276	-0.312084844	0.325	0.437	2.02E-271	off	NSA2
MDH2	4.44E-276	0.441536077	0.468	0.378	2.30E-271	on	MDH2
UBQLN1	6.33E-276	0.378969722	0.333	0.228	3.28E-271	on	UBQLN1
MCM3	1.61E-275	0.385506124	0.202	0.105	8.35E-271	on	MCM3
SLC9A3R1	5.46E-275	0.502486433	0.222	0.123	2.83E-270	on	SLC9A3R1
TMEM43	6.11E-275	0.286716323	0.208	0.109	3.16E-270	on	TMEM43
PHPT1	2.25E-274	0.518265648	0.496	0.413	1.16E-269	on	PHPT1
TRAM1	3.80E-274	0.465980607	0.454	0.361	1.97E-269	on	TRAM1
ERI3	4.37E-274	0.253330269	0.252	0.146	2.26E-269	on	ERI3
EPM2AIP1	6.46E-274	-0.308834272	0.143	0.234	3.35E-269	off	EPM2AIP1
FAM200B	2.46E-273	0.365668594	0.269	0.166	1.27E-268	on	FAM200B
YPEL2	4.53E-273	-0.258555474	0.087	0.165	2.35E-268	off	YPEL2
PRDX6	8.34E-273	0.471711815	0.507	0.438	4.32E-268	on	PRDX6
SCAF11	9.72E-273	-0.287119502	0.436	0.538	5.04E-268	off	SCAF11
FBL	2.02E-272	0.474877894	0.331	0.232	1.04E-267	on	FBL
AHCYL1	3.00E-272	-0.383204432	0.233	0.336	1.55E-267	off	AHCYL1
GDF11	4.24E-272	-0.277152183	0.045	0.103	2.20E-267	off	GDF11
SNRPE	1.27E-271	0.512045804	0.438	0.351	6.56E-267	on	SNRPE
PPP5C	7.74E-271	0.261197651	0.186	0.092	4.01E-266	on	PPP5C
UQCRC1	1.40E-270	0.362492837	0.389	0.285	7.26E-266	on	UQCRC1
ADAR	2.16E-270	-0.27405526	0.294	0.409	1.12E-265	off	ADAR
FAM114A1	2.27E-270	0.30822861	0.226	0.126	1.18E-265	on	FAM114A1
CTHRC1	2.37E-270	0.262700222	0.158	0.067	1.23E-265	on	CTHRC1
SSR2	3.46E-270	0.515570766	0.568	0.511	1.79E-265	on	SSR2
TNFRSF11B	8.22E-270	0.565927477	0.125	0.046	4.26E-265	on	TNFRSF11B
MRPL18	1.06E-269	0.503330977	0.363	0.261	5.51E-265	on	MRPL18
CCT2	2.11E-269	0.39429528	0.457	0.356	1.09E-264	on	CCT2
ILF2	5.33E-269	0.475119313	0.432	0.337	2.76E-264	on	ILF2
TMSB4X	1.58E-268	0.457474217	0.98	0.991	8.19E-264	on	TMSB4X
RAB11A	7.87E-268	0.412524253	0.406	0.306	4.08E-263	on	RAB11A
RPL17	8.29E-268	0.529618594	0.258	0.453	4.30E-263	on	RPL17
RPL35	1.38E-267	0.347649711	0.86	0.827	7.16E-263	on	RPL35
RNF13	3.36E-267	-0.290285072	0.279	0.389	1.74E-262	off	RNF13
ARL4D	3.94E-267	0.258245233	0.111	0.036	2.04E-262	on	ARL4D
TRPT1	4.25E-267	0.283507395	0.188	0.095	2.20E-262	on	TRPT1
TM9SF3	7.06E-267	-0.292835297	0.283	0.395	3.66E-262	off	TM9SF3
HOXB2	1.21E-266	0.284205619	0.129	0.049	6.27E-262	on	HOXB2
GARS	1.44E-266	0.365528614	0.282	0.18	7.46E-262	on	GARS
BDP1	3.96E-266	-0.276056637	0.254	0.365	2.05E-261	off	BDP1
MRPL39	6.91E-264	0.263173602	0.172	0.082	3.58E-259	on	MRPL39
TXNDC17	1.40E-263	0.454312695	0.382	0.29	7.25E-259	on	TXNDC17
SPEN	1.77E-263	-0.325972851	0.235	0.341	9.19E-259	off	SPEN
POLR2J	1.76E-262	0.44383301	0.443	0.349	9.09E-258	on	POLR2J
FAM110B	1.92E-262	-0.312373768	0.06	0.125	9.94E-258	off	FAM110B
SPTLC1	3.48E-262	0.261478507	0.21	0.114	1.80E-257	on	SPTLC1
CALM2	1.30E-261	0.461296865	0.769	0.756	6.76E-257	on	CALM2
YARS	2.34E-261	0.361526215	0.24	0.141	1.21E-256	on	YARS
RSF1	3.36E-261	-0.340410024	0.303	0.409	1.74E-256	off	RSF1
SNAPIN	4.01E-261	0.301256247	0.269	0.166	2.08E-256	on	SNAPIN
RPL27	1.30E-260	0.392381469	0.821	0.728	6.73E-256	on	RPL27
PIGT	9.75E-260	0.442743227	0.311	0.215	5.05E-255	on	PIGT
FCGRT	1.37E-259	-0.374273677	0.401	0.493	7.10E-255	off	FCGRT
FDFT1	5.76E-258	0.342256637	0.294	0.189	2.99E-253	on	FDFT1
ACTN1	9.14E-258	0.313325746	0.323	0.211	4.73E-253	on	ACTN1
TMEM205	1.73E-257	0.418343326	0.324	0.229	8.94E-253	on	TMEM205
SPPL2A	5.21E-257	-0.260412312	0.247	0.353	2.70E-252	off	SPPL2A
TFRC	5.48E-257	-0.450951832	0.171	0.262	2.84E-252	off	TFRC
EAPP	1.08E-256	0.40149935	0.293	0.191	5.62E-252	on	EAPP
COA6	2.26E-256	0.354376708	0.25	0.153	1.17E-251	on	COA6
CREG1	6.93E-256	-0.258641319	0.228	0.333	3.59E-251	off	CREG1
GCHFR	2.51E-255	0.617670576	0.158	0.075	1.30E-250	on	GCHFR
PHIP	3.75E-255	-0.264554294	0.254	0.362	1.94E-250	off	PHIP
GOLGB1	7.48E-255	-0.348187806	0.354	0.457	3.87E-250	off	GOLGB1
TOP1	8.43E-255	-0.305431154	0.359	0.471	4.37E-250	off	TOP1
PDZD11	9.27E-255	0.296816621	0.274	0.172	4.80E-250	on	PDZD11
NOL7	1.43E-254	0.450139286	0.425	0.335	7.41E-250	on	NOL7
RAD23A	3.63E-254	0.405315291	0.448	0.357	1.88E-249	on	RAD23A
URM1	4.79E-254	0.315314026	0.24	0.142	2.48E-249	on	URM1
ITGB1BP1	4.98E-253	0.369248271	0.29	0.19	2.58E-248	on	ITGB1BP1
SDC3	6.69E-253	-0.358253935	0.104	0.181	3.46E-248	off	SDC3
PRDX5	1.10E-252	0.428231928	0.527	0.453	5.71E-248	on	PRDX5
SEMA3B	1.86E-252	0.328167302	0.107	0.035	9.63E-248	on	SEMA3B
PSMB2	3.33E-252	0.434230719	0.448	0.364	1.72E-247	on	PSMB2
THBD	3.53E-252	-0.307892346	0.095	0.174	1.83E-247	off	THBD
YBX3	1.19E-251	-0.373101595	0.364	0.468	6.14E-247	off	YBX3
MRPL27	4.35E-251	0.33334277	0.302	0.202	2.25E-246	on	MRPL27
CMC1	5.69E-251	0.597173115	0.279	0.18	2.95E-246	on	CMC1
SLC20A1	1.10E-250	0.701800697	0.343	0.255	5.69E-246	on	SLC20A1
NDUFA2	1.19E-250	0.492266444	0.475	0.394	6.17E-246	on	NDUFA2
SMCHD1	2.23E-250	-0.318815852	0.284	0.394	1.16E-245	off	SMCHD1
PLK2	3.12E-250	0.442904358	0.209	0.115	1.62E-245	on	PLK2
ARL4C	7.09E-250	-0.57046078	0.345	0.434	3.67E-245	off	ARL4C
MRPS14	1.65E-249	0.297734424	0.234	0.138	8.57E-245	on	MRPS14
CYP1B1	2.60E-249	0.402351817	0.106	0.034	1.35E-244	on	CYP1B1
ISYNA1	6.74E-249	0.251231798	0.159	0.073	3.49E-244	on	ISYNA1
SUB1	2.21E-247	0.468883817	0.672	0.628	1.14E-242	on	SUB1
UBE2L6	5.24E-247	0.553592714	0.355	0.257	2.71E-242	on	UBE2L6
SURF4	5.35E-247	0.441641164	0.337	0.241	2.77E-242	on	SURF4
NFE2L2	7.34E-246	-0.36097691	0.437	0.526	3.80E-241	off	NFE2L2
BCL6	7.82E-246	-0.302470344	0.173	0.265	4.05E-241	off	BCL6
MYDGF	1.17E-245	0.576512798	0.453	0.389	6.06E-241	on	MYDGF
TMED1	1.58E-245	0.262128374	0.199	0.109	8.20E-241	on	TMED1
NOSIP	6.99E-245	0.396367599	0.308	0.21	3.62E-240	on	NOSIP
MMD	1.09E-244	-0.251240272	0.125	0.209	5.65E-240	off	MMD
FLNA	1.80E-244	0.441973492	0.409	0.293	9.34E-240	on	FLNA
TMED2	2.63E-244	0.405569195	0.437	0.35	1.36E-239	on	TMED2
REV3L	1.44E-243	-0.275833314	0.152	0.241	7.48E-239	off	REV3L
DCXR	2.39E-243	0.358206238	0.315	0.214	1.24E-238	on	DCXR
ZFR	3.36E-243	0.383785289	0.386	0.289	1.74E-238	on	ZFR
TUBG1	2.04E-242	0.250121573	0.158	0.074	1.06E-237	on	TUBG1
PSMC3	4.69E-242	0.340180989	0.37	0.271	2.43E-237	on	PSMC3
NPM1	4.81E-242	0.380089561	0.763	0.73	2.49E-237	on	NPM1
CNIH1	1.05E-241	0.371322952	0.342	0.248	5.42E-237	on	CNIH1
SUCLG1	1.10E-241	0.395231093	0.353	0.256	5.68E-237	on	SUCLG1
RNF213	1.17E-241	-0.3540919	0.376	0.482	6.04E-237	off	RNF213
GNB1	1.85E-241	-0.306168526	0.377	0.491	9.58E-237	off	GNB1
PAK2	5.80E-241	-0.293658124	0.386	0.488	3.00E-236	off	PAK2
DDOST	1.93E-240	0.396629606	0.379	0.292	9.98E-236	on	DDOST
DPM3	1.98E-240	0.408679328	0.297	0.203	1.02E-235	on	DPM3
NGRN	8.25E-240	0.260626085	0.143	0.065	4.27E-235	on	NGRN
TSC22D1	1.22E-239	0.591974083	0.364	0.262	6.30E-235	on	TSC22D1
BCAP31	6.12E-239	0.461074856	0.507	0.442	3.17E-234	on	BCAP31
PSMB7	7.95E-239	0.415687339	0.408	0.321	4.12E-234	on	PSMB7
BLOC1S6	9.16E-239	-0.30467619	0.262	0.361	4.75E-234	off	BLOC1S6
PAF1	1.20E-238	0.291285973	0.235	0.14	6.21E-234	on	PAF1
ADNP	2.05E-238	-0.259488066	0.137	0.223	1.06E-233	off	ADNP
MIEN1	2.39E-238	0.441900366	0.325	0.233	1.24E-233	on	MIEN1
CDC42EP3	3.08E-238	0.391013744	0.201	0.111	1.59E-233	on	CDC42EP3
CA12	5.75E-238	0.286473981	0.111	0.039	2.98E-233	on	CA12
CD3E	9.56E-238	0.865506611	0.171	0.09	4.95E-233	on	CD3E
MRPL10	1.27E-237	0.30661018	0.172	0.087	6.56E-233	on	MRPL10
AREG	1.33E-237	-0.599003902	0.094	0.17	6.88E-233	off	AREG
CDC42SE1	1.74E-237	-0.291253737	0.326	0.436	9.03E-233	off	CDC42SE1
DLD	2.42E-237	0.283949634	0.248	0.152	1.25E-232	on	DLD
NDUFS5	1.65E-236	0.475849099	0.635	0.604	8.52E-232	on	NDUFS5
SWAP70	3.49E-236	-0.317438963	0.239	0.332	1.81E-231	off	SWAP70
CSNK1E	6.64E-236	-0.310531469	0.161	0.249	3.44E-231	off	CSNK1E
CHML	8.37E-236	-0.360999655	0.079	0.146	4.33E-231	off	CHML
NCOR2	8.71E-236	-0.25189621	0.21	0.31	4.51E-231	off	NCOR2
BAG6	9.16E-235	0.287221429	0.258	0.163	4.75E-230	on	BAG6
PDPN	1.12E-234	-0.269432343	0.113	0.193	5.83E-230	off	PDPN
PTPRS	2.06E-234	-0.548261794	0.075	0.137	1.07E-229	off	PTPRS
ABCA1	2.57E-234	-0.333693919	0.185	0.277	1.33E-229	off	ABCA1
BEX4	4.60E-234	-0.395442729	0.242	0.338	2.38E-229	off	BEX4
SSBP1	5.44E-234	0.480097387	0.507	0.444	2.82E-229	on	SSBP1
MAGED2	9.96E-234	0.398401209	0.372	0.275	5.16E-229	on	MAGED2
IFIT1	1.08E-233	-0.306586399	0.067	0.132	5.59E-229	off	IFIT1
RPL34	1.42E-233	0.358380202	0.918	0.903	7.37E-229	on	RPL34
PRMT1	1.68E-233	0.421380596	0.4	0.315	8.68E-229	on	PRMT1
ARL6IP6	1.08E-232	0.301081954	0.216	0.125	5.58E-228	on	ARL6IP6
NFU1	1.43E-232	0.308610151	0.224	0.134	7.38E-228	on	NFU1
COQ4	1.44E-232	0.250536858	0.225	0.132	7.46E-228	on	COQ4
NSFL1C	2.07E-232	0.301894264	0.272	0.176	1.07E-227	on	NSFL1C
PTGDS	2.26E-232	1.153903278	0.232	0.138	1.17E-227	on	PTGDS
VTA1	1.07E-231	0.282002025	0.211	0.122	5.57E-227	on	VTA1
SPPL3	1.24E-231	-0.275830269	0.135	0.218	6.44E-227	off	SPPL3
DYNLT3	1.35E-231	0.377355466	0.318	0.224	7.01E-227	on	DYNLT3
FAM96A	3.49E-231	0.434727861	0.34	0.249	1.81E-226	on	FAM96A
PPP4R3A	4.07E-231	-0.261348559	0.202	0.299	2.11E-226	off	PPP4R3A
ITPRIPL2	5.10E-231	-0.294640869	0.169	0.257	2.64E-226	off	ITPRIPL2
ENSA	8.64E-231	0.447613323	0.464	0.387	4.47E-226	on	ENSA
NDUFS4	2.21E-230	0.373803451	0.346	0.255	1.15E-225	on	NDUFS4
CD2	3.07E-230	0.963751151	0.193	0.108	1.59E-225	on	CD2
OAZ1	5.64E-230	0.36743223	0.824	0.772	2.92E-225	on	OAZ1
SLC39A7	1.00E-229	0.299890855	0.265	0.171	5.19E-225	on	SLC39A7
SYT1	1.86E-229	0.271708806	0.103	0.036	9.64E-225	on	SYT1
HIPK2	1.03E-228	-0.334010618	0.169	0.256	5.33E-224	off	HIPK2
VWA1	1.66E-227	0.396336545	0.195	0.103	8.61E-223	on	VWA1
KIAA1586	1.67E-227	0.251732367	0.172	0.089	8.66E-223	on	KIAA1586
ENO1	1.04E-226	0.617415544	0.688	0.675	5.37E-222	on	ENO1
PYCR2	2.01E-226	0.299161346	0.212	0.124	1.04E-221	on	PYCR2
ARC	2.45E-226	-0.582309472	0.049	0.103	1.27E-221	off	ARC
KIF1B	2.69E-226	-0.366367126	0.188	0.275	1.39E-221	off	KIF1B
TMEM14B	4.77E-226	0.442412979	0.438	0.356	2.47E-221	on	TMEM14B
JTB	9.21E-226	0.44651603	0.5	0.428	4.77E-221	on	JTB
HNRNPAB	1.15E-225	-0.326727159	0.329	0.442	5.94E-221	off	HNRNPAB
GZMK	2.46E-225	0.926919533	0.124	0.053	1.27E-220	on	GZMK
SAP30BP	4.55E-225	0.388389896	0.312	0.219	2.36E-220	on	SAP30BP
TIMM17A	6.65E-225	0.30024876	0.301	0.206	3.44E-220	on	TIMM17A
AKAP9	2.01E-224	-0.281206319	0.38	0.479	1.04E-219	off	AKAP9
CAPZB	2.27E-224	0.44845938	0.654	0.584	1.18E-219	on	CAPZB
HSPB11	2.74E-223	0.419612757	0.323	0.229	1.42E-218	on	HSPB11
RPF2	7.49E-223	0.309934153	0.209	0.122	3.88E-218	on	RPF2
UGCG	1.05E-222	-0.290919572	0.209	0.302	5.45E-218	off	UGCG
DYNLL1	8.72E-222	0.378138946	0.684	0.656	4.52E-217	on	DYNLL1
SEC61G	9.01E-222	-0.846138485	0.568	0.675	4.67E-217	off	SEC61G
TPM3	9.43E-222	0.416507959	0.695	0.63	4.89E-217	on	TPM3
PRDX4	3.89E-221	0.480614887	0.379	0.297	2.01E-216	on	PRDX4
TMEM179B	7.62E-221	0.388814666	0.353	0.263	3.95E-216	on	TMEM179B
S100A11	7.65E-221	0.500332367	0.741	0.75	3.96E-216	on	S100A11
CLPTM1	1.13E-220	0.263391213	0.273	0.179	5.84E-216	on	CLPTM1
BEST1	5.18E-220	0.345736813	0.206	0.12	2.68E-215	on	BEST1
PLOD3	5.37E-220	0.271172151	0.212	0.124	2.78E-215	on	PLOD3
EXOSC6	1.11E-219	-0.253377069	0.097	0.168	5.73E-215	off	EXOSC6
LAMP1	1.17E-219	-0.267629486	0.317	0.421	6.07E-215	off	LAMP1
PRR13	1.47E-219	0.51504112	0.475	0.4	7.63E-215	on	PRR13
MRPL17	2.11E-219	0.267558033	0.247	0.156	1.09E-214	on	MRPL17
CWC15	1.72E-218	0.456754876	0.381	0.294	8.93E-214	on	CWC15
MACF1	1.76E-218	-0.263882381	0.468	0.572	9.14E-214	off	MACF1
DDX5	6.64E-218	0.325915009	0.877	0.866	3.44E-213	on	DDX5
ARPC5L	7.03E-218	0.406635569	0.361	0.266	3.64E-213	on	ARPC5L
APRT	8.78E-218	0.577080529	0.487	0.418	4.55E-213	on	APRT
IL13RA1	1.55E-217	-0.284958176	0.211	0.298	8.04E-213	off	IL13RA1
LAMTOR4	2.32E-217	0.474848644	0.572	0.51	1.20E-212	on	LAMTOR4
PPP3CA	2.67E-216	-0.250476814	0.217	0.315	1.38E-211	off	PPP3CA
RSU1	4.40E-216	0.404733345	0.291	0.202	2.28E-211	on	RSU1
SNRPB2	1.30E-215	0.45510168	0.453	0.378	6.76E-211	on	SNRPB2
DNPH1	1.01E-214	0.34031814	0.295	0.203	5.22E-210	on	DNPH1
GADD45A	1.19E-214	0.384448817	0.291	0.19	6.16E-210	on	GADD45A
MRPL34	2.27E-214	0.411778235	0.319	0.232	1.18E-209	on	MRPL34
IDH1	6.44E-214	-0.357797322	0.156	0.237	3.34E-209	off	IDH1
HMCES	3.50E-213	0.253857926	0.159	0.081	1.81E-208	on	HMCES
IGKC	4.83E-213	-0.74869581	0.108	0.185	2.50E-208	off	IGKC
KDELR1	7.94E-213	0.397939355	0.44	0.372	4.11E-208	on	KDELR1
RBM42	9.10E-213	0.273885217	0.292	0.2	4.71E-208	on	RBM42
EWSR1	1.03E-212	0.384948088	0.467	0.384	5.34E-208	on	EWSR1
EXOSC8	2.55E-212	0.336219313	0.243	0.154	1.32E-207	on	EXOSC8
TSC22D3	5.28E-212	0.756823706	0.356	0.269	2.74E-207	on	TSC22D3
REXO2	5.93E-212	0.270415639	0.279	0.185	3.07E-207	on	REXO2
SERPINB1	6.76E-212	-0.257566988	0.303	0.399	3.50E-207	off	SERPINB1
GORASP2	1.38E-211	0.257640903	0.239	0.148	7.14E-207	on	GORASP2
UFL1	2.83E-211	0.463220457	0.318	0.231	1.46E-206	on	UFL1
C6orf48	1.86E-210	0.565012696	0.396	0.32	9.64E-206	on	C6orf48
SNRPA	1.98E-210	0.292271346	0.235	0.147	1.02E-205	on	SNRPA
MPV17	2.03E-210	0.308933462	0.292	0.202	1.05E-205	on	MPV17
LBH	2.60E-210	0.599791812	0.234	0.147	1.35E-205	on	LBH
CALCOCO2	8.68E-210	0.360205827	0.308	0.216	4.50E-205	on	CALCOCO2
EIF1	1.67E-209	0.295561665	0.899	0.859	8.65E-205	on	EIF1
ATP2B1	2.20E-209	-0.401647668	0.334	0.428	1.14E-204	off	ATP2B1
HOOK3	4.67E-209	-0.311515228	0.286	0.379	2.42E-204	off	HOOK3
PSME2	4.93E-209	0.559027003	0.531	0.458	2.55E-204	on	PSME2
DYNLRB1	5.96E-209	0.45147453	0.475	0.405	3.09E-204	on	DYNLRB1
CLDND1	5.26E-208	0.336531761	0.375	0.277	2.72E-203	on	CLDND1
ZFAND2A	2.19E-207	0.872624774	0.309	0.219	1.13E-202	on	ZFAND2A
PIN1	4.94E-207	0.321290505	0.37	0.277	2.56E-202	on	PIN1
CDK4	3.08E-206	0.252089228	0.312	0.215	1.60E-201	on	CDK4
CCDC124	3.98E-206	0.273011755	0.338	0.245	2.06E-201	on	CCDC124
RPL15	1.19E-205	0.297661883	0.924	0.914	6.19E-201	on	RPL15
ACP1	3.55E-205	0.359602455	0.357	0.268	1.84E-200	on	ACP1
ASPH	5.95E-205	0.430361584	0.34	0.254	3.08E-200	on	ASPH
DNAJC8	1.48E-204	0.449872085	0.489	0.418	7.68E-200	on	DNAJC8
BOLA3	1.89E-204	0.319478222	0.255	0.166	9.78E-200	on	BOLA3
NDUFAB1	2.25E-204	0.378112658	0.435	0.358	1.16E-199	on	NDUFAB1
UBE2G2	2.52E-204	-0.278316333	0.255	0.349	1.31E-199	off	UBE2G2
PUF60	4.65E-204	0.28581631	0.385	0.294	2.41E-199	on	PUF60
STIP1	5.93E-204	0.452701705	0.365	0.277	3.07E-199	on	STIP1
APC	8.99E-204	-0.340000292	0.178	0.26	4.66E-199	off	APC
LRRC59	2.00E-203	0.271388377	0.273	0.186	1.03E-198	on	LRRC59
BAD	2.89E-203	0.256351224	0.276	0.184	1.50E-198	on	BAD
HINT2	3.40E-203	0.324160498	0.271	0.183	1.76E-198	on	HINT2
CSTB	3.65E-203	0.492220576	0.588	0.527	1.89E-198	on	CSTB
PIN4	4.99E-203	0.343653083	0.278	0.19	2.59E-198	on	PIN4
VCAM1	8.66E-203	0.288640641	0.107	0.042	4.49E-198	on	VCAM1
NDUFB7	8.72E-203	0.403865633	0.504	0.44	4.52E-198	on	NDUFB7
ARL1	2.42E-202	0.303125958	0.285	0.198	1.25E-197	on	ARL1
CLU	1.42E-201	1.282983015	0.431	0.355	7.37E-197	on	CLU
EEF2	1.72E-201	0.38606223	0.712	0.685	8.91E-197	on	EEF2
DPM1	2.05E-201	0.324410624	0.23	0.146	1.06E-196	on	DPM1
TEX30	2.49E-201	0.280431828	0.122	0.055	1.29E-196	on	TEX30
LRRC58	3.54E-201	-0.300597097	0.144	0.221	1.83E-196	off	LRRC58
C1orf43	3.79E-201	0.341158558	0.426	0.347	1.97E-196	on	C1orf43
NUCB1	2.21E-200	0.37348667	0.416	0.338	1.14E-195	on	NUCB1
DCTD	2.90E-200	0.287505837	0.217	0.134	1.50E-195	on	DCTD
MIR155HG	3.02E-200	-0.302741223	0.094	0.16	1.57E-195	off	MIR155HG
FAM162A	4.76E-200	0.450408471	0.358	0.275	2.46E-195	on	FAM162A
TARS	5.26E-200	0.316304874	0.281	0.193	2.73E-195	on	TARS
HNRNPU	6.04E-200	-0.330710212	0.628	0.707	3.13E-195	off	HNRNPU
FAS	2.55E-199	0.284598005	0.161	0.084	1.32E-194	on	FAS
WBP2	4.49E-199	0.368986207	0.336	0.251	2.33E-194	on	WBP2
SNHG8	4.98E-199	0.586817966	0.393	0.319	2.58E-194	on	SNHG8
CD9	2.06E-198	-0.252788084	0.335	0.435	1.07E-193	off	CD9
MAPK1IP1L	3.64E-198	0.352325766	0.382	0.298	1.89E-193	on	MAPK1IP1L
SQSTM1	2.19E-197	0.641012882	0.53	0.473	1.13E-192	on	SQSTM1
ANAPC16	3.59E-197	0.528809115	0.451	0.375	1.86E-192	on	ANAPC16
RBBP8	3.88E-197	0.326321647	0.196	0.117	2.01E-192	on	RBBP8
SYNJ2BP	4.18E-197	-0.256341472	0.096	0.162	2.17E-192	off	SYNJ2BP
CHD1	4.43E-197	-0.284450058	0.355	0.448	2.29E-192	off	CHD1
MAT2B	6.17E-197	0.40312581	0.265	0.18	3.20E-192	on	MAT2B
EID1	7.84E-197	0.394238708	0.594	0.553	4.06E-192	on	EID1
ZC3HAV1	6.86E-196	-0.300537228	0.236	0.325	3.55E-191	off	ZC3HAV1
CDK6	1.49E-195	-0.553380629	0.171	0.247	7.74E-191	off	CDK6
IFI27L2	1.62E-194	0.444365078	0.394	0.318	8.41E-190	on	IFI27L2
CNPPD1	1.72E-194	0.280632388	0.199	0.118	8.92E-190	on	CNPPD1
BRIX1	3.21E-194	0.250573474	0.215	0.131	1.66E-189	on	BRIX1
KIF5B	3.92E-194	-0.295370734	0.432	0.525	2.03E-189	off	KIF5B
DHPS	5.47E-193	0.255140759	0.255	0.167	2.83E-188	on	DHPS
SEC31A	2.88E-192	0.401813234	0.38	0.303	1.49E-187	on	SEC31A
SDHB	3.01E-192	0.363841892	0.325	0.243	1.56E-187	on	SDHB
UTRN	6.56E-192	-0.335266334	0.278	0.367	3.40E-187	off	UTRN
TMBIM1	9.61E-192	0.358197211	0.279	0.195	4.98E-187	on	TMBIM1
RPS14	1.34E-191	0.29686431	0.931	0.921	6.97E-187	on	RPS14
USP1	2.25E-191	0.350385592	0.266	0.179	1.17E-186	on	USP1
SH2D2A	1.60E-190	0.588355966	0.107	0.046	8.28E-186	on	SH2D2A
4-Sep	2.44E-190	0.430985652	0.122	0.054	1.26E-185	on	4-Sep
UQCR10	2.47E-190	0.415175951	0.621	0.582	1.28E-185	on	UQCR10
DEGS1	2.53E-190	0.392208488	0.423	0.35	1.31E-185	on	DEGS1
LYRM2	3.71E-190	0.31378709	0.283	0.197	1.92E-185	on	LYRM2
NFE2L1	4.10E-190	0.285086736	0.242	0.158	2.12E-185	on	NFE2L1
LCK	6.11E-190	0.713542044	0.138	0.072	3.16E-185	on	LCK
DNAJC19	1.12E-188	0.322026826	0.282	0.196	5.82E-184	on	DNAJC19
NFIC	1.19E-188	-0.347219042	0.316	0.408	6.18E-184	off	NFIC
SPATA6	1.29E-188	-0.260722186	0.107	0.174	6.67E-184	off	SPATA6
PDAP1	1.32E-188	0.358885186	0.393	0.311	6.86E-184	on	PDAP1
SRRT	1.02E-187	0.316592839	0.254	0.168	5.26E-183	on	SRRT
COX14	2.01E-187	0.475721441	0.385	0.311	1.04E-182	on	COX14
PCMT1	2.63E-187	0.351934452	0.356	0.276	1.36E-182	on	PCMT1
GPX3	1.90E-186	0.456860706	0.143	0.075	9.86E-182	on	GPX3
VOPP1	2.45E-186	-0.275284097	0.184	0.267	1.27E-181	off	VOPP1
GADD45GIP1	7.71E-186	0.44430547	0.447	0.381	3.99E-181	on	GADD45GIP1
GZMM	1.16E-185	0.789099301	0.127	0.063	6.02E-181	on	GZMM
GZMH	3.28E-185	0.842638935	0.116	0.053	1.70E-180	on	GZMH
ANAPC13	1.43E-184	0.257228841	0.245	0.162	7.42E-180	on	ANAPC13
EIF4EBP1	1.63E-184	0.371130925	0.312	0.229	8.44E-180	on	EIF4EBP1
MNAT1	3.20E-184	0.255557705	0.23	0.147	1.66E-179	on	MNAT1
TIMP3	1.46E-183	0.446270073	0.187	0.106	7.55E-179	on	TIMP3
OSBPL8	1.48E-183	-0.272703308	0.333	0.42	7.66E-179	off	OSBPL8
NOP10	1.93E-183	0.442163781	0.55	0.49	1.00E-178	on	NOP10
TPM1	4.49E-183	0.570720715	0.331	0.237	2.33E-178	on	TPM1
MIB1	5.12E-183	-0.251007738	0.101	0.166	2.65E-178	off	MIB1
GSTK1	5.27E-183	0.564188093	0.481	0.417	2.73E-178	on	GSTK1
MBNL1	6.16E-183	-0.285289952	0.449	0.527	3.19E-178	off	MBNL1
SRSF9	1.22E-182	-0.28349774	0.419	0.527	6.31E-178	off	SRSF9
PSMC2	1.23E-182	0.32507017	0.325	0.242	6.38E-178	on	PSMC2
RAB34	1.32E-182	0.282267656	0.232	0.153	6.82E-178	on	RAB34
CHCHD3	2.41E-182	0.256711051	0.258	0.175	1.25E-177	on	CHCHD3
GZMB	2.76E-182	1.090317411	0.109	0.048	1.43E-177	on	GZMB
STOML2	4.65E-182	0.252006073	0.307	0.221	2.41E-177	on	STOML2
SUPT4H1	2.67E-181	0.410545359	0.375	0.301	1.38E-176	on	SUPT4H1
RANGRF	2.79E-181	0.263096529	0.145	0.076	1.44E-176	on	RANGRF
MRPS18B	3.13E-181	0.27193077	0.255	0.171	1.62E-176	on	MRPS18B
CCSER2	4.01E-181	-0.272813386	0.225	0.313	2.08E-176	off	CCSER2
TGM2	4.02E-181	0.533035321	0.13	0.064	2.08E-176	on	TGM2
SS18L2	4.14E-181	0.405473769	0.275	0.192	2.14E-176	on	SS18L2
GPAA1	4.51E-181	0.262482771	0.268	0.184	2.34E-176	on	GPAA1
RPN2	2.58E-180	0.454272429	0.511	0.462	1.33E-175	on	RPN2
WDR1	5.73E-180	0.391181357	0.418	0.343	2.97E-175	on	WDR1
NHP2	1.56E-179	0.283671933	0.382	0.299	8.07E-175	on	NHP2
GOLGA7	3.92E-179	0.274737334	0.309	0.223	2.03E-174	on	GOLGA7
POLR2F	4.12E-179	0.282509736	0.354	0.266	2.13E-174	on	POLR2F
SEC61B	5.54E-179	0.373002455	0.595	0.556	2.87E-174	on	SEC61B
MYC	7.90E-179	0.328936778	0.198	0.12	4.09E-174	on	MYC
SNHG9	8.63E-179	0.29276262	0.213	0.134	4.47E-174	on	SNHG9
CGGBP1	1.21E-178	0.338264984	0.344	0.261	6.26E-174	on	CGGBP1
SMIM10L1	2.00E-178	0.325582884	0.247	0.166	1.03E-173	on	SMIM10L1
GLO1	2.45E-178	0.277385877	0.346	0.263	1.27E-173	on	GLO1
PDE4D	3.94E-178	0.324484524	0.204	0.123	2.04E-173	on	PDE4D
TP53TG1	5.25E-178	0.306107653	0.176	0.103	2.72E-173	on	TP53TG1
DBI	6.99E-178	-0.595314927	0.637	0.736	3.62E-173	off	DBI
IRF2BPL	7.92E-178	-0.297617873	0.142	0.215	4.10E-173	off	IRF2BPL
SOX2	8.00E-178	-0.821272989	0.165	0.223	4.14E-173	off	SOX2
BRK1	1.14E-177	0.335569306	0.607	0.561	5.92E-173	on	BRK1
GPS1	1.82E-177	0.2633092	0.245	0.164	9.42E-173	on	GPS1
MYLK	2.78E-177	0.280560172	0.148	0.075	1.44E-172	on	MYLK
NDUFA8	4.65E-177	0.293578895	0.322	0.24	2.41E-172	on	NDUFA8
CLPP	5.15E-177	0.267920106	0.289	0.204	2.67E-172	on	CLPP
CYC1	7.38E-177	0.328214898	0.369	0.294	3.82E-172	on	CYC1
SNRPB	1.13E-176	0.419935472	0.516	0.466	5.86E-172	on	SNRPB
DNTTIP2	6.05E-176	0.420834137	0.377	0.298	3.13E-171	on	DNTTIP2
CKS1B	6.58E-176	0.445250507	0.209	0.13	3.41E-171	on	CKS1B
PPA2	8.46E-176	0.268268811	0.235	0.155	4.38E-171	on	PPA2
MRPL51	1.56E-175	0.434752362	0.459	0.397	8.07E-171	on	MRPL51
PRPF6	4.51E-175	0.351060613	0.324	0.242	2.34E-170	on	PRPF6
MRPL52	6.22E-175	0.375065863	0.412	0.338	3.22E-170	on	MRPL52
FAM213A	9.11E-175	-0.318557971	0.162	0.238	4.72E-170	off	FAM213A
DNTTIP1	1.07E-174	0.261624649	0.216	0.139	5.54E-170	on	DNTTIP1
EIF2AK2	1.86E-174	-0.320905759	0.279	0.361	9.64E-170	off	EIF2AK2
HSPA5	3.89E-174	0.505966017	0.63	0.595	2.02E-169	on	HSPA5
BIRC3	5.22E-174	-0.27915444	0.163	0.243	2.70E-169	off	BIRC3
PDIA4	7.02E-174	0.378888897	0.334	0.253	3.64E-169	on	PDIA4
MPLKIP	6.49E-173	0.353539015	0.3	0.222	3.36E-168	on	MPLKIP
C4orf3	1.47E-172	0.421641083	0.533	0.484	7.64E-168	on	C4orf3
SPTBN1	1.29E-171	0.260784996	0.355	0.25	6.68E-167	on	SPTBN1
TMEM147	8.11E-171	0.330596368	0.38	0.308	4.20E-166	on	TMEM147
MRPL14	1.09E-170	0.341478904	0.345	0.271	5.67E-166	on	MRPL14
CXCL12	1.96E-170	0.406491264	0.103	0.044	1.02E-165	on	CXCL12
TRAPPC3	2.57E-170	0.301849012	0.311	0.233	1.33E-165	on	TRAPPC3
SAP30	2.58E-170	-0.326537906	0.155	0.229	1.34E-165	off	SAP30
KRTCAP2	3.04E-170	0.276754164	0.202	0.328	1.58E-165	on	KRTCAP2
AKIRIN2	5.16E-170	0.318256869	0.263	0.185	2.67E-165	on	AKIRIN2
SPCS2	1.76E-169	-0.289449495	0.456	0.54	9.14E-165	off	SPCS2
TMEM50A	3.98E-169	0.370612101	0.543	0.49	2.06E-164	on	TMEM50A
IGFBP3	3.00E-168	0.866850182	0.126	0.062	1.55E-163	on	IGFBP3
UFM1	2.20E-167	0.331144434	0.355	0.276	1.14E-162	on	UFM1
LRIF1	2.17E-166	0.270952403	0.162	0.092	1.12E-161	on	LRIF1
PPP1R11	9.09E-166	0.253297591	0.218	0.142	4.71E-161	on	PPP1R11
MRPS18C	3.42E-165	0.348814503	0.318	0.24	1.77E-160	on	MRPS18C
ZYX	4.04E-165	0.461125736	0.412	0.347	2.09E-160	on	ZYX
RPL8	7.87E-165	0.30867101	0.884	0.881	4.08E-160	on	RPL8
RWDD1	1.46E-164	0.372722734	0.408	0.333	7.56E-160	on	RWDD1
MT1M	2.44E-164	0.343791186	0.139	0.072	1.27E-159	on	MT1M
CDKN1A	8.65E-164	0.809628761	0.445	0.383	4.48E-159	on	CDKN1A
SYPL1	8.72E-164	0.286868945	0.325	0.245	4.52E-159	on	SYPL1
DAP3	1.03E-163	0.330888794	0.313	0.238	5.35E-159	on	DAP3
LMAN2	1.63E-162	0.363710519	0.423	0.36	8.43E-158	on	LMAN2
MED30	5.66E-162	0.301895241	0.198	0.127	2.93E-157	on	MED30
P4HB	6.55E-162	0.455106022	0.501	0.459	3.40E-157	on	P4HB
ADIRF	8.28E-162	1.893175899	0.108	0.051	4.29E-157	on	ADIRF
RAB3IP	9.32E-162	-0.432894334	0.085	0.139	4.83E-157	off	RAB3IP
PFDN4	1.02E-161	0.290352498	0.254	0.177	5.31E-157	on	PFDN4
MRPL22	1.22E-161	0.272790574	0.26	0.182	6.30E-157	on	MRPL22
RAC2	3.15E-161	0.916230899	0.3	0.241	1.63E-156	on	RAC2
CRK	8.32E-161	-0.269586207	0.182	0.256	4.31E-156	off	CRK
RPA3	1.12E-160	0.319988618	0.295	0.215	5.78E-156	on	RPA3
SLC1A5	2.34E-160	0.26589376	0.174	0.106	1.21E-155	on	SLC1A5
PHB	3.50E-160	0.340934087	0.367	0.296	1.81E-155	on	PHB
HAX1	4.37E-160	0.283937104	0.33	0.251	2.26E-155	on	HAX1
YWHAQ	9.84E-160	0.324328358	0.522	0.455	5.09E-155	on	YWHAQ
SNRPD1	4.75E-159	0.410707512	0.427	0.362	2.46E-154	on	SNRPD1
AMZ2	7.28E-159	0.266507734	0.215	0.141	3.77E-154	on	AMZ2
PSMB5	9.24E-159	0.273061541	0.41	0.329	4.79E-154	on	PSMB5
GRPEL1	1.63E-158	0.292186764	0.228	0.153	8.43E-154	on	GRPEL1
EMC7	1.64E-158	0.363826926	0.372	0.303	8.52E-154	on	EMC7
SSSCA1	1.75E-158	0.270891244	0.184	0.114	9.07E-154	on	SSSCA1
FAM136A	2.39E-158	0.266690179	0.242	0.166	1.24E-153	on	FAM136A
CCNL1	1.62E-157	-0.303159002	0.507	0.57	8.38E-153	off	CCNL1
ARHGDIB	2.78E-157	0.991741262	0.507	0.538	1.44E-152	on	ARHGDIB
MAGOH	4.57E-157	0.379007227	0.352	0.284	2.37E-152	on	MAGOH
PFDN6	9.53E-157	0.254223812	0.253	0.176	4.94E-152	on	PFDN6
BCAP29	4.19E-156	0.281635203	0.331	0.255	2.17E-151	on	BCAP29
JOSD2	7.33E-156	0.277425868	0.245	0.17	3.80E-151	on	JOSD2
UPP1	1.05E-155	0.478010329	0.334	0.256	5.46E-151	on	UPP1
GOLGA2	1.90E-155	0.282535146	0.293	0.217	9.83E-151	on	GOLGA2
ANXA5	2.22E-155	0.400703552	0.636	0.618	1.15E-150	on	ANXA5
NDUFB1	3.55E-155	0.475243092	0.486	0.438	1.84E-150	on	NDUFB1
FAM32A	3.88E-155	0.252825491	0.284	0.207	2.01E-150	on	FAM32A
NDUFB3	3.90E-155	0.398354706	0.431	0.368	2.02E-150	on	NDUFB3
CENPW	6.61E-155	0.29836094	0.133	0.072	3.43E-150	on	CENPW
PPCS	1.33E-154	0.339556643	0.303	0.227	6.90E-150	on	PPCS
COL3A1	3.56E-154	0.581324152	0.16	0.091	1.84E-149	on	COL3A1
PRDX3	4.54E-154	0.29228193	0.402	0.327	2.35E-149	on	PRDX3
KXD1	1.31E-153	0.253905813	0.292	0.214	6.76E-149	on	KXD1
SLC5A3	1.42E-153	-0.284136872	0.197	0.274	7.36E-149	off	SLC5A3
MRPS12	1.78E-153	0.278297012	0.26	0.186	9.24E-149	on	MRPS12
PPP1CA	2.13E-153	0.435864282	0.483	0.421	1.10E-148	on	PPP1CA
1-Sep	6.70E-153	0.63147086	0.147	0.087	3.47E-148	on	1-Sep
KHDRBS3	4.89E-152	-0.393823819	0.124	0.184	2.53E-147	off	KHDRBS3
6-Mar	9.21E-152	-0.26009329	0.232	0.311	4.77E-147	off	6-Mar
TMED9	2.49E-151	0.38593681	0.451	0.396	1.29E-146	on	TMED9
ZNRD1	5.71E-151	0.385310045	0.249	0.176	2.96E-146	on	ZNRD1
TMED3	8.74E-151	0.268610223	0.254	0.181	4.53E-146	on	TMED3
C19orf70	1.04E-150	0.387617615	0.409	0.346	5.37E-146	on	C19orf70
BEX1	1.21E-150	-0.522910935	0.085	0.136	6.28E-146	off	BEX1
METTL7B	1.72E-150	0.253981477	0.112	0.055	8.89E-146	on	METTL7B
[truncated: 365 more rows]
