# Supplementary material for: Characterization and prognostic of CD8 + TIM3 + CD101 + T cells in glioblastoma multiforme
Source: Cell Biosci. 2025 May 15;15:60. doi: 10.1186/s13578-025-01390-1 (PMC12083040; doi:10.1186/s13578-025-01390-1)
Supplement: Supplementary file 6 — Supplementary Material 6 [file 13578_2025_1390_MOESM6_ESM.csv]

TableS8_Analysis of differences between GBM and normal controls in transcriptome data
logFC	AveExpr	t	P.Value	adj.P.Val	B	gene_symbol	group
-2.555323826	0.15584457	-22.93364136	6.58E-82	1.16E-77	175.4895329	KLHL1	down
-2.797466982	0.219174718	-21.98766745	4.08E-77	3.60E-73	164.5845648	C4orf50	down
-1.398646461	0.102549729	-21.8449935	2.15E-76	1.26E-72	162.9412636	FBXO40	down
-3.019373153	0.210847609	-21.13656004	8.21E-73	3.61E-69	154.791675	HTR2C	down
-2.525625577	0.19627578	-20.18585899	5.03E-68	1.77E-64	143.8944912	CALHM1	down
-1.6597302	0.130259648	-20.10729926	1.25E-67	3.66E-64	142.9967189	TRPC5	down
-1.297817854	0.112367551	-19.94845222	7.80E-67	1.96E-63	141.1829199	TACR3	down
-3.443174762	0.212808993	-19.05719805	2.20E-62	4.85E-59	131.0487723	MCHR2	down
-3.188566264	0.30515745	-18.75578067	6.92E-61	1.35E-57	127.6405803	GLP2R	down
-1.784218912	0.147908905	-18.64272052	2.51E-60	4.42E-57	126.3650354	TMEM215	down
-2.925003122	0.217888707	-18.35331356	6.77E-59	1.08E-55	123.1075304	DRD5	down
-1.607231954	0.144948608	-17.38051588	3.97E-54	5.83E-51	112.2486216	OPN4	down
-3.846099772	0.457541576	-16.7669702	3.71E-51	5.02E-48	105.4839586	HIPK4	down
-1.125378768	0.143422989	-16.59994778	2.36E-50	2.96E-47	103.6553098	STRCP1	down
-1.891985737	0.232652336	-16.57294597	3.18E-50	3.73E-47	103.3602275	SIAH3	down
-2.660404165	0.258341783	-16.34686304	3.84E-49	4.22E-46	100.8956984	KCNB2	down
-2.130537039	0.217381635	-16.24012014	1.24E-48	1.28E-45	99.7360155	PTGER3	down
-2.783608222	0.238608948	-16.14283615	3.60E-48	3.52E-45	98.68135209	HTR1E	down
-2.602472998	0.222869919	-16.04930213	1.00E-47	9.28E-45	97.6694114	KIF12	down
-1.730232451	0.15745725	-16.0220813	1.35E-47	1.19E-44	97.37529696	PNPLA5	down
-1.679945474	0.134354208	-15.99541948	1.80E-47	1.51E-44	97.08739306	ANKRD34C	down
-0.969773527	0.104456671	-15.93686164	3.42E-47	2.73E-44	96.45566157	FER1L6-AS2	no
-4.077686214	0.51962175	-15.83078987	1.08E-46	8.30E-44	95.31345727	GRIN2B	down
-3.043252233	0.387035783	-15.50279489	3.79E-45	2.78E-42	91.79933662	SV2C	down
-2.981641845	0.37590553	-15.24248046	6.23E-44	4.39E-41	89.03034568	KCNA4	down
-1.042840058	0.143176107	-15.0480947	4.98E-43	3.37E-40	86.97475594	RHO	down
-1.539273538	0.171581103	-15.03191561	5.92E-43	3.86E-40	86.80414548	ZNF831	down
-2.750113377	0.430847618	-14.96022127	1.27E-42	7.62E-40	86.04902288	ACVR1C	down
-1.244099602	0.169977908	-14.9595737	1.28E-42	7.62E-40	86.04220904	CYP1A1	down
-3.718657328	0.486465913	-14.95815781	1.30E-42	7.62E-40	86.02731135	DRD1	down
-2.850722657	0.42053485	-14.87048042	3.30E-42	1.87E-39	85.10592268	MTUS2	down
-4.462592912	0.547290664	-14.84978429	4.11E-42	2.26E-39	84.88875839	SERTM1	down
-2.511910387	0.384903283	-14.78906382	7.82E-42	4.17E-39	84.25234971	IL12RB2	down
-2.750946267	0.533110381	-14.78314673	8.32E-42	4.31E-39	84.19039159	PRPH2	down
-2.326208409	0.273527971	-14.6180492	4.76E-41	2.40E-38	82.46589591	CRHR2	down
-2.265200136	0.210239794	-14.58630384	6.65E-41	3.25E-38	82.1352572	CCBE1	down
-3.282914461	0.54520043	-14.57764974	7.29E-41	3.47E-38	82.04517571	GRIN3A	down
-1.615750245	0.164808744	-14.5233504	1.29E-40	5.98E-38	81.48049699	NYAP2	down
-1.398393108	0.307256508	-14.48315719	1.97E-40	8.88E-38	81.06310473	C3orf49	down
-3.139867378	0.394200311	-14.42065665	3.79E-40	1.67E-37	80.41506735	DLGAP2	down
-3.76648485	0.469927061	-14.19060388	4.19E-39	1.80E-36	78.04053635	FRMPD4	down
-3.36607676	0.40033938	-14.08326274	1.28E-38	5.35E-36	76.93852066	SOWAHB	down
-3.265446929	0.999082905	-14.08000727	1.32E-38	5.40E-36	76.90515843	BTBD8	down
-4.270598579	0.559090428	-13.99427619	3.21E-38	1.28E-35	76.02786677	PNMA5	down
-4.917884364	0.530455426	-13.99110169	3.31E-38	1.30E-35	75.9954296	NEUROD6	down
-2.682273364	0.254670743	-13.95452818	4.83E-38	1.85E-35	75.62196846	GPR26	down
-3.873363903	0.412321626	-13.82755733	1.79E-37	6.70E-35	74.3290063	KCNV1	down
-2.434797714	0.262688906	-13.80836752	2.18E-37	7.99E-35	74.13408047	KCNH5	down
-3.391602248	0.617902029	-13.78610999	2.74E-37	9.83E-35	73.90815496	KCTD16	down
-3.502298366	0.427452428	-13.76570721	3.37E-37	1.19E-34	73.70120885	STYK1	down
-1.211114343	0.09772606	-13.59630928	1.91E-36	6.59E-34	71.98870934	SLC6A5	down
-3.1349715	0.414626474	-13.53405847	3.60E-36	1.22E-33	71.36198928	KCNS2	down
-0.478548628	0.049300848	-13.50755525	4.71E-36	1.57E-33	71.09559255	ABCG8	no
-3.402948253	0.464283563	-13.48413571	5.98E-36	1.95E-33	70.86040576	RXFP1	down
-3.661867126	0.521663394	-13.46498596	7.26E-36	2.32E-33	70.66824749	GPR83	down
-1.867382207	0.192854155	-13.31650298	3.26E-35	1.03E-32	69.1829173	KCNG3	down
-2.546278243	0.363358766	-13.23750257	7.24E-35	2.24E-32	68.39602598	KSR2	down
-2.9268364	0.320358939	-13.20325241	1.02E-34	3.10E-32	68.05561276	FADS6	down
-1.703409649	0.2955521	-13.19233621	1.14E-34	3.34E-32	67.9472109	SLC26A8	down
-0.587400524	0.04919206	-13.19232214	1.14E-34	3.34E-32	67.94707123	CALML3-AS1	no
-1.147809063	0.169854149	-13.1821635	1.26E-34	3.64E-32	67.84623334	NPFFR1	down
-3.043644739	0.472632115	-13.12393758	2.26E-34	6.43E-32	67.26903281	HOOK1	down
-3.299395663	0.564078232	-13.1065953	2.69E-34	7.53E-32	67.09737059	ANO3	down
-2.090028015	0.292673828	-13.08173577	3.45E-34	9.50E-32	66.85150321	HTR6	down
-1.411458442	0.243201095	-12.95768062	1.19E-33	3.23E-31	65.62819078	ALOXE3	down
-3.292167033	0.721404745	-12.85455188	3.32E-33	8.85E-31	64.61588905	RAB3B	down
-2.667800625	0.494259358	-12.84494292	3.65E-33	9.59E-31	64.52178603	MPP7	down
-2.032621107	0.340688558	-12.7999503	5.70E-33	1.48E-30	64.08165945	SLC27A2	down
-3.278950718	0.406664653	-12.78279231	6.75E-33	1.72E-30	63.9140332	SSTR3	down
-0.921243055	0.096180011	-12.75847206	8.59E-33	2.16E-30	63.67664059	CHP2	no
-2.587013843	0.353786469	-12.7416562	1.01E-32	2.51E-30	63.51264056	LINGO2	down
-3.30792194	0.550414043	-12.73490757	1.08E-32	2.65E-30	63.44685582	SLC7A4	down
-4.088894331	0.619027601	-12.66010997	2.26E-32	5.46E-30	62.71899489	RYR2	down
2.304794471	1.70443414	12.65833548	2.30E-32	5.48E-30	62.7017553	RPL5P34	up
-2.537267347	0.565418909	-12.52087774	8.87E-32	2.08E-29	61.37031682	ATOH7	down
-2.193680881	0.53550423	-12.49735747	1.12E-31	2.59E-29	61.1432923	ACAP2-IT1	down
-2.100959536	0.32044432	-12.4902492	1.20E-31	2.74E-29	61.07472736	AC062028.1	down
-3.155594154	0.680270793	-12.48615269	1.25E-31	2.81E-29	61.03522296	CDKL2	down
4.1856411	5.275083138	12.47517908	1.39E-31	3.09E-29	60.92943501	EEF1A1P5	up
-2.630398876	0.25276508	-12.3738048	3.72E-31	8.19E-29	59.95459938	CNGB1	down
-3.328169792	0.5850137	-12.3674496	3.96E-31	8.60E-29	59.89363364	GREM2	down
-1.428987214	0.157597415	-12.3125006	6.74E-31	1.45E-28	59.36723438	DNAJC5G	down
-1.338415572	0.193163359	-12.29209321	8.21E-31	1.74E-28	59.17207022	SLC9A2	down
1.929819235	1.779582396	12.28621482	8.70E-31	1.82E-28	59.11588654	EEF1A1P13	up
-3.268312948	0.619001662	-12.27819146	9.40E-31	1.95E-28	59.03922625	GRM1	down
-1.765607989	0.316570373	-12.26151605	1.10E-30	2.26E-28	58.87998893	GPR21	down
-3.182657892	1.281826991	-12.16652764	2.76E-30	5.59E-28	57.97525534	CPEB3	down
-4.009450504	0.749906749	-12.14820154	3.29E-30	6.59E-28	57.80116455	HS6ST3	down
-2.001559247	0.384078098	-12.11298883	4.62E-30	9.14E-28	57.46707751	THEMIS	down
-1.935792834	0.248574718	-12.10110081	5.18E-30	1.01E-27	57.35441274	CHRM2	down
-3.115502347	0.853086653	-12.06140745	7.57E-30	1.47E-27	56.97869116	SAMD12	down
-2.885490671	0.275733126	-12.04354107	8.99E-30	1.72E-27	56.80980642	GPR6	down
-3.203539313	0.733828452	-12.0319539	1.00E-29	1.90E-27	56.7003538	SYT16	down
-0.826515914	0.138451449	-12.02191893	1.10E-29	2.07E-27	56.60561239	CES5A	no
-1.003817083	0.147671586	-12.00856592	1.26E-29	2.33E-27	56.4796155	TUBBP5	down
-4.332154954	0.499411497	-11.94020723	2.41E-29	4.42E-27	55.8358633	KLK7	down
-0.41346795	0.043247682	-11.93795109	2.46E-29	4.47E-27	55.81465303	AC093802.1	no
-2.728410644	0.336379953	-11.93614343	2.50E-29	4.47E-27	55.79766053	HTR5A-AS1	down
-3.892669943	0.530109013	-11.93578272	2.51E-29	4.47E-27	55.79426998	TMEM132D	down
-1.46916335	0.309515039	-11.92915091	2.68E-29	4.71E-27	55.73194327	C17orf102	down
-3.557047559	0.635118787	-11.80546792	8.66E-29	1.51E-26	54.57326405	CACNA1I	down
3.034965638	9.976402326	11.799264	9.18E-29	1.58E-26	54.51533147	RPLP0	up
-3.215604191	1.058659476	-11.78016585	1.10E-28	1.88E-26	54.3371045	AKAP5	down
3.832756512	3.519351942	11.77397286	1.17E-28	1.97E-26	54.27934707	RPLP0P6	up
-3.6077189	0.637926708	-11.75591782	1.38E-28	2.32E-26	54.11106354	GABRA4	down
-3.391409364	0.680271245	-11.74304875	1.56E-28	2.59E-26	53.99120947	FSTL4	down
-1.546882716	0.301014319	-11.72932052	1.78E-28	2.92E-26	53.86343938	IL1RL2	down
-3.960993475	0.825890883	-11.7269408	1.82E-28	2.96E-26	53.84130013	HTR2A	down
-3.407198678	1.012013694	-11.72606146	1.83E-28	2.96E-26	53.83312001	CDKL5	down
-0.646903535	0.083596177	-11.71428954	2.05E-28	3.27E-26	53.7236461	CLDN16	no
-5.270644738	0.799578148	-11.71348664	2.06E-28	3.27E-26	53.7161819	C1QL3	down
-3.446130415	0.473902926	-11.69970869	2.35E-28	3.69E-26	53.58814092	CDH9	down
-1.36010943	0.158612081	-11.6485694	3.80E-28	5.92E-26	53.11367891	GAPDHP42	down
-3.462466103	0.46475955	-11.63895676	4.16E-28	6.42E-26	53.0246328	HCN1	down
-4.17227191	0.942403402	-11.63337777	4.38E-28	6.71E-26	52.97297243	PPP4R4	down
-4.705634369	0.912720532	-11.50910801	1.40E-27	2.12E-25	51.8261156	ATP8A2	down
-1.711625909	0.461985141	-11.49443694	1.61E-27	2.42E-25	51.69121018	GCNT4	down
-1.693328256	0.25409563	-11.49083983	1.66E-27	2.48E-25	51.65814946	INHBA-AS1	down
-2.490303953	0.32750618	-11.38701144	4.35E-27	6.44E-25	50.70658545	SDR16C5	down
-3.669279099	0.693026911	-11.38027497	4.63E-27	6.80E-25	50.64502934	CNNM1	down
-0.923241253	0.137815962	-11.35502209	5.85E-27	8.52E-25	50.41447347	CACNA1S	no
-2.982035285	0.360954356	-11.31801129	8.24E-27	1.19E-24	50.07713737	TRHDE	down
-2.238069696	0.359620228	-11.30660421	9.15E-27	1.31E-24	49.97330375	GALNTL6	down
-4.200133887	0.698657777	-11.30276151	9.48E-27	1.35E-24	49.9383399	SSTR1	down
-1.262710788	0.2121095	-11.24784756	1.57E-26	2.21E-24	49.43949193	C10orf82	down
-0.695554659	0.064733196	-11.23301859	1.80E-26	2.52E-24	49.30504076	TPH2	no
-1.736202942	0.143563778	-11.19370304	2.58E-26	3.58E-24	48.94910801	KRT31	down
-0.586532909	0.079969443	-11.15760268	3.60E-26	4.94E-24	48.62296734	LINC00552	no
-2.568369902	0.357867237	-11.15700086	3.62E-26	4.94E-24	48.61753595	OPRK1	down
-3.642325368	0.94065815	-11.13084216	4.59E-26	6.22E-24	48.38162999	PCLO	down
-3.115348135	0.460002814	-11.12976651	4.64E-26	6.24E-24	48.37193691	CRH	down
-1.450317986	0.239154113	-11.10668679	5.73E-26	7.64E-24	48.16409836	HSD3BP5	down
-4.577365159	0.916001019	-11.10551731	5.79E-26	7.66E-24	48.15357413	ATP2B3	down
-2.218821711	0.294307021	-11.06688633	8.23E-26	1.08E-23	47.80632172	CDH12	down
-2.479752628	0.32660041	-10.99657664	1.56E-25	2.03E-23	47.17626826	GABRG3	down
-2.630491203	0.503422015	-10.9467616	2.45E-25	3.17E-23	46.73140902	KCNJ12	down
-2.785700556	0.950233903	-10.883294	4.34E-25	5.58E-23	46.16649228	DGKE	down
-0.475330344	0.052260065	-10.86832839	4.97E-25	6.34E-23	46.03359096	LPA	no
-3.654113994	0.615344916	-10.86683304	5.03E-25	6.38E-23	46.02031803	GPR22	down
-0.95328093	0.26146848	-10.86472805	5.13E-25	6.45E-23	46.0016359	TMEM72-AS1	no
-3.301471423	0.624112994	-10.82684357	7.21E-25	9.01E-23	45.66580018	FSTL5	down
-4.386168525	1.545560237	-10.76775776	1.22E-24	1.52E-22	45.14352669	PTER	down
-0.482970884	0.081827656	-10.75333396	1.39E-24	1.72E-22	45.01631123	CYP26C1	no
-3.26475102	0.924353144	-10.74795586	1.46E-24	1.79E-22	44.96890554	CYP4X1	down
-5.993319858	1.356450082	-10.72850513	1.74E-24	2.11E-22	44.79758354	PRKCG	down
-3.03995839	0.451619636	-10.67884822	2.71E-24	3.27E-22	44.3611185	HTR5A	down
-1.197988791	0.155308007	-10.64807137	3.56E-24	4.27E-22	44.09126292	HTR3A	down
-4.347508498	0.837071402	-10.57811249	6.62E-24	7.88E-22	43.47974713	CACNA1B	down
-2.605908747	1.038518046	-10.53947093	9.32E-24	1.10E-21	43.14311172	TINCR	down
-2.136518331	0.266726441	-10.52450274	1.06E-23	1.24E-21	43.01293035	OCA2	down
-3.017834742	0.946917368	-10.52423048	1.07E-23	1.24E-21	43.01056353	MAP3K9	down
-3.348894273	0.764322312	-10.43722222	2.29E-23	2.65E-21	42.25626867	SLC35F3	down
-1.626659986	0.234408715	-10.4247357	2.56E-23	2.94E-21	42.14836055	SLC6A20	down
-1.083897937	0.238193202	-10.38156988	3.73E-23	4.24E-21	41.77598446	NRAP	down
1.698871971	1.468740306	10.38154733	3.73E-23	4.24E-21	41.77579017	EIF4A1P10	up
-3.138262353	0.371138569	-10.37424975	3.98E-23	4.49E-21	41.71293832	HTR1A	down
-4.174293901	0.968290593	-10.34148086	5.29E-23	5.94E-21	41.43107352	KCNJ3	down
-4.264902944	1.023727642	-10.30678968	7.16E-23	7.98E-21	41.13332402	WNT10B	down
-3.808949785	0.741489809	-10.29471889	7.95E-23	8.81E-21	41.0298794	OLFM3	down
-2.514907602	0.400705051	-10.28952604	8.32E-23	9.16E-21	40.98540256	PABPC1L2A	down
-4.187695301	1.741243244	-10.27996238	9.04E-23	9.89E-21	40.9035291	BSN	down
-3.269903049	1.15253776	-10.27190699	9.70E-23	1.05E-20	40.83460749	KIAA0319	down
-3.766480125	0.925764865	-10.22046206	1.51E-22	1.64E-20	40.39530477	LRFN2	down
-0.57648198	0.066575396	-10.20758531	1.69E-22	1.82E-20	40.2855794	FER1L6	no
-3.618998914	1.139445444	-10.20641545	1.71E-22	1.82E-20	40.27561547	AJAP1	down
-3.244811036	0.711262612	-10.2051301	1.73E-22	1.83E-20	40.26466874	SPHKAP	down
-1.945616033	0.598024394	-10.19565734	1.88E-22	1.98E-20	40.18402229	VSTM5	down
-0.696716025	0.128163624	-10.18150863	2.12E-22	2.22E-20	40.06366139	NPHS1	no
-2.554027458	0.813000748	-10.17498385	2.24E-22	2.34E-20	40.00819425	GPR61	down
-0.712421124	0.081333495	-10.15372982	2.69E-22	2.79E-20	39.82768087	CREB3L3	no
-2.02667682	0.277683205	-10.14383682	2.93E-22	3.02E-20	39.74374563	MC4R	down
-2.157473253	0.353623895	-10.14072502	3.01E-22	3.08E-20	39.7173556	CHRNA2	down
-2.677584427	0.536673027	-10.12380305	3.49E-22	3.55E-20	39.57394325	GRM7	down
-2.867255692	1.571161433	-10.10804161	3.99E-22	4.04E-20	39.44051283	STXBP5	down
-1.008186148	0.185669765	-10.08785838	4.75E-22	4.77E-20	39.26985607	TDRD5	down
-0.952347942	0.193093029	-10.07997504	5.08E-22	5.08E-20	39.2032626	OXGR1	no
-5.671071296	1.100150541	-10.05268675	6.42E-22	6.38E-20	38.97302313	CACNG3	down
-2.902216667	0.55327767	-10.04053447	7.12E-22	7.04E-20	38.87062811	KHDRBS2	down
-3.34771704	0.8001229	-10.00512539	9.63E-22	9.47E-20	38.57275537	PLCXD3	down
-4.215662657	1.01065129	-9.991920466	1.08E-21	1.05E-19	38.46185613	RTN4RL1	down
-1.576832357	0.259977329	-9.969313239	1.31E-21	1.27E-19	38.27222708	KLHL34	down
-0.70898507	0.179199476	-9.968654771	1.31E-21	1.27E-19	38.26670829	METTL21EP	no
-4.006847415	0.985478175	-9.956831013	1.45E-21	1.40E-19	38.16765308	C11orf87	down
-0.911970698	0.170114113	-9.950792193	1.53E-21	1.46E-19	38.11709325	LINC00621	no
-2.303717805	0.53088548	-9.950079387	1.54E-21	1.46E-19	38.1111267	ANKRD2	down
-1.542086638	0.636377543	-9.931287441	1.81E-21	1.71E-19	37.95393487	TACR2	down
-2.469631842	0.75894475	-9.879310738	2.80E-21	2.63E-19	37.52022756	XK	down
-1.759090185	0.478757677	-9.879172033	2.81E-21	2.63E-19	37.51907228	PAQR9	down
-3.619709392	1.164248837	-9.87106307	3.01E-21	2.80E-19	37.45155175	CACNA1E	down
3.176522337	3.101229136	9.868011673	3.09E-21	2.84E-19	37.42615379	RPL7AP6	up
-1.93304462	1.827681538	-9.867612418	3.10E-21	2.84E-19	37.42283104	MTND4P12	down
-3.64877167	0.914010662	-9.867492378	3.10E-21	2.84E-19	37.42183203	PTPRR	down
-1.825634796	0.580655634	-9.858059461	3.36E-21	3.06E-19	37.34335551	SLC9A7P1	down
2.786800248	2.773321389	9.855972988	3.42E-21	3.10E-19	37.32600427	RPL14P1	up
-4.116556001	1.131087234	-9.848305411	3.64E-21	3.28E-19	37.26226215	CALN1	down
-0.617575563	0.088525181	-9.848090046	3.65E-21	3.28E-19	37.26047228	AACSP1	no
-3.414281623	1.23717612	-9.837817571	3.98E-21	3.56E-19	37.17513043	SGSM1	down
-4.045321403	0.827188646	-9.836568103	4.02E-21	3.58E-19	37.1647543	WSCD2	down
-3.410139681	0.6828042	-9.835764604	4.05E-21	3.58E-19	37.15808218	AMER3	down
-4.054456513	1.010707814	-9.834142704	4.11E-21	3.62E-19	37.14461535	HS3ST4	down
-2.341907237	0.566926313	-9.831164159	4.21E-21	3.69E-19	37.11988815	KCNJ6	down
-4.275327018	3.426883816	-9.82778204	4.33E-21	3.78E-19	37.09181689	KIAA0513	down
1.860449888	1.770472687	9.813463647	4.89E-21	4.24E-19	36.97305011	YBX1P10	up
1.599074426	1.468541953	9.81027531	5.02E-21	4.33E-19	36.94662023	EEF1A1P19	up
-1.998002457	0.431073212	-9.805829045	5.21E-21	4.48E-19	36.90977268	OR2W3	down
3.166508145	5.640155121	9.804858203	5.26E-21	4.49E-19	36.90172857	CMTM3	up
-2.41525268	0.400587906	-9.799565418	5.50E-21	4.67E-19	36.85788385	PABPC1L2B	down
-1.590387884	0.503318302	-9.770027307	7.04E-21	5.96E-19	36.61349762	UPP2	down
-2.995683221	1.098230783	-9.763712055	7.43E-21	6.26E-19	36.56131468	SLIT3	down
2.403056095	2.334101861	9.759728728	7.68E-21	6.44E-19	36.52841258	NPM1P27	up
2.362251403	2.29354039	9.752888563	8.13E-21	6.79E-19	36.47193504	RPL4P4	up
-3.909841745	1.04621404	-9.747300643	8.52E-21	7.08E-19	36.42581754	GRIN2A	down
-2.149682633	0.256187115	-9.7382475	9.19E-21	7.60E-19	36.35114059	KLK5	down
-4.26813934	0.953437874	-9.734027014	9.53E-21	7.84E-19	36.31634355	TESPA1	down
-0.899917624	0.171003112	-9.732680483	9.63E-21	7.89E-19	36.3052439	RAPGEF4-AS1	no
-2.186011721	0.395795853	-9.723579699	1.04E-20	8.47E-19	36.23025306	RSPO3	down
-3.455976996	1.641563251	-9.712088996	1.14E-20	9.29E-19	36.13563947	RASGRF2	down
-3.396969733	1.296472722	-9.660945537	1.75E-20	1.42E-18	35.71548215	IPCEF1	down
-3.087897055	0.880367388	-9.657301049	1.81E-20	1.45E-18	35.68560131	TMEM233	down
4.447505662	5.079725312	9.6411049	2.07E-20	1.66E-18	35.55290664	HMGN2P5	up
-3.573452084	0.98013372	-9.640550457	2.08E-20	1.66E-18	35.54836689	CPNE9	down
-1.887831656	0.478873564	-9.613782586	2.60E-20	2.06E-18	35.329412	OTOF	down
-5.407747838	1.266213427	-9.601141939	2.88E-20	2.28E-18	35.22616411	SV2B	down
-3.709412871	1.139324641	-9.572903378	3.64E-20	2.86E-18	34.9958611	RGS7BP	down
-2.514521464	0.340429783	-9.555248356	4.22E-20	3.30E-18	34.85211787	DCAF12L2	down
2.5599678	10.06744232	9.549322429	4.43E-20	3.45E-18	34.80391253	RPS2	up
-2.294494491	0.71326462	-9.545433799	4.57E-20	3.55E-18	34.77229143	ZC3H12B	down
-3.022538803	0.640848189	-9.542947936	4.67E-20	3.60E-18	34.75208198	DACH2	down
-1.998476421	0.293101481	-9.525720539	5.38E-20	4.14E-18	34.61213038	EPHA6	down
-2.748218785	0.780380794	-9.518074609	5.73E-20	4.39E-18	34.55007418	PART1	down
-4.43283227	0.957612663	-9.515256612	5.87E-20	4.47E-18	34.52721159	CCKBR	down
-2.139866174	0.365561875	-9.508435776	6.20E-20	4.69E-18	34.47189366	GJD2	down
-2.602842992	0.923811906	-9.508296653	6.21E-20	4.69E-18	34.47076565	ABCG4	down
-4.678823693	0.812165202	-9.500690691	6.61E-20	4.98E-18	34.40911422	SLC6A7	down
-3.223805387	1.916317266	-9.475442453	8.14E-20	6.10E-18	34.20471268	GFOD1	down
-1.461655296	0.222974579	-9.468868891	8.59E-20	6.41E-18	34.15155898	BEND4	down
-3.031662478	0.684853516	-9.452034521	9.87E-20	7.33E-18	34.01555682	SLITRK4	down
-2.826730345	0.964491386	-9.446830901	1.03E-19	7.62E-18	33.97355265	VWA7	down
-3.653419974	3.094019844	-9.436057587	1.12E-19	8.28E-18	33.88664194	MAST3	down
-3.889464994	1.749437343	-9.42884397	1.19E-19	8.75E-18	33.8284878	PDE1A	down
2.770085743	2.709237303	9.418784207	1.30E-19	9.46E-18	33.74744207	EEF1A1P6	up
-2.059561363	0.5521951	-9.416571219	1.32E-19	9.60E-18	33.72962162	GPR150	down
-5.1860645	1.502398591	-9.355640065	2.17E-19	1.57E-17	33.24014581	CREG2	down
-3.779898761	1.05798743	-9.353583538	2.21E-19	1.59E-17	33.22366509	PTPRT	down
-1.480592428	0.595427447	-9.34344879	2.40E-19	1.72E-17	33.14248477	FUT1	down
-3.413893591	0.857547415	-9.341423971	2.44E-19	1.74E-17	33.12627337	LRFN5	down
-3.029119619	0.5607571	-9.335747292	2.55E-19	1.82E-17	33.08083745	SLC17A6	down
-3.405734797	1.101978707	-9.301960863	3.36E-19	2.38E-17	32.81082483	DOK6	down
-3.064548951	1.016303938	-9.299756332	3.42E-19	2.42E-17	32.79323136	LHX6	down
-1.735509813	0.381142946	-9.285332035	3.84E-19	2.71E-17	32.67819139	PGAM1P4	down
-0.924323996	0.132295154	-9.270167223	4.34E-19	3.04E-17	32.55738494	SPPL2C	no
-3.485301868	0.847837117	-9.269866479	4.35E-19	3.04E-17	32.55499059	RELN	down
-3.195570095	1.189999731	-9.261358358	4.66E-19	3.25E-17	32.48727718	CAMK4	down
-2.19287245	0.253300858	-9.260184467	4.71E-19	3.26E-17	32.47793809	LINC00507	down
-1.046263595	0.287435307	-9.2589952	4.75E-19	3.28E-17	32.46847756	CACNA1F	down
-4.151580147	1.231211335	-9.250090789	5.11E-19	3.51E-17	32.39767162	GLT1D1	down
-1.544347056	0.444791618	-9.241739582	5.47E-19	3.74E-17	32.33130959	DCLK3	down
-1.433667713	0.251709337	-9.215804359	6.74E-19	4.60E-17	32.12549564	SMYD1	down
-0.925804726	0.330000676	-9.214522455	6.81E-19	4.63E-17	32.11533376	BAAT	no
-2.406227678	3.243134511	-9.206053804	7.29E-19	4.94E-17	32.04822708	SYNJ1	down
-0.901548293	0.233883379	-9.203891532	7.42E-19	5.00E-17	32.03110016	SH2D1B	no
-2.555614099	0.922511408	-9.199250763	7.70E-19	5.17E-17	31.99435145	GPR68	down
-3.315025955	1.083726245	-9.19826171	7.76E-19	5.20E-17	31.98652121	DOC2B	down
3.973307635	5.206689852	9.196098632	7.90E-19	5.27E-17	31.96939848	RPL13AP5	up
-4.300860855	1.414189087	-9.188440987	8.40E-19	5.58E-17	31.9088048	RASGRF1	down
-3.167779562	2.225899736	-9.18014161	8.98E-19	5.94E-17	31.84317477	SEMA4A	down
-1.474248996	0.331890725	-9.171499584	9.63E-19	6.35E-17	31.77488111	HTR1B	down
-1.408365235	0.618353162	-9.16277178	1.03E-18	6.78E-17	31.70595725	YWHAZP4	down
1.884297735	6.442074358	9.1529479	1.12E-18	7.31E-17	31.62843496	PPP4C	up
-0.689939614	0.11719097	-9.149004481	1.15E-18	7.52E-17	31.59733371	EXD1	no
-1.489311024	0.555464089	-9.134317834	1.30E-18	8.43E-17	31.48158821	ESYT3	down
3.102506227	3.157265705	9.129891692	1.34E-18	8.70E-17	31.44673246	RPS7P1	up
-4.239606464	0.897064172	-9.125159499	1.40E-18	9.00E-17	31.40948024	LRTM2	down
-5.613891347	1.360876219	-9.122006978	1.43E-18	9.20E-17	31.38467118	GABRA5	down
-2.381323071	0.862521832	-9.118603013	1.47E-18	9.42E-17	31.35789041	JAKMIP3	down
-1.722419539	0.294737562	-9.105201277	1.64E-18	1.04E-16	31.25252314	ANKRD63	down
-2.283711485	0.828464482	-9.098332372	1.73E-18	1.10E-16	31.19856241	TPBGL	down
2.874533592	2.90993553	9.090381558	1.84E-18	1.17E-16	31.13613974	RPL15P3	up
-3.955688661	1.321221009	-9.089545646	1.86E-18	1.17E-16	31.12957923	SLC7A14	down
-5.311309316	2.786868178	-9.061502287	2.32E-18	1.46E-16	30.90974281	SLC12A5	down
-4.111119229	1.142001316	-9.057657242	2.39E-18	1.50E-16	30.87963981	TMEM155	down
-4.548125018	3.686036527	-9.047894311	2.59E-18	1.61E-16	30.80324772	NAPB	down
-1.371196767	0.250624717	-9.046359245	2.62E-18	1.63E-16	30.79124179	TYRP1	down
2.184348518	9.346491923	9.039989504	2.75E-18	1.71E-16	30.74143933	RPSA	up
-0.811261428	0.194809631	-9.039684576	2.76E-18	1.71E-16	30.73905588	KCNJ1	no
-1.914611794	0.552794842	-9.03747052	2.81E-18	1.73E-16	30.72175154	CNTN6	down
2.271589654	2.282510701	9.031172538	2.95E-18	1.81E-16	30.67254566	TPI1P1	up
-3.389981313	1.605127877	-9.030414632	2.97E-18	1.82E-16	30.66662587	SCN2A	down
-2.910563723	1.75244033	-9.029575718	2.99E-18	1.82E-16	30.66007379	KCNQ3	down
-4.853362092	1.025511481	-9.016188467	3.33E-18	2.02E-16	30.55557738	MAL2	down
2.556544224	4.695094544	9.005389092	3.62E-18	2.19E-16	30.47136443	ACTL6A	up
-2.46354077	0.417397295	-8.999264263	3.80E-18	2.29E-16	30.42363647	TCERG1L	down
-1.244623573	0.284046826	-8.986587491	4.21E-18	2.53E-16	30.32492844	C11orf42	down
-2.797070668	1.461159254	-8.982930302	4.33E-18	2.59E-16	30.29647076	ANKRD34A	down
-2.600709928	0.417546634	-8.968559446	4.85E-18	2.90E-16	30.18472982	GLRA3	down
-1.564039197	1.836101599	-8.96053283	5.17E-18	3.07E-16	30.12237631	DNAJC27	down
-2.260406032	1.055211323	-8.950875611	5.58E-18	3.31E-16	30.04741052	SMIM17	down
-1.762811227	0.501151117	-8.950220961	5.61E-18	3.31E-16	30.04233086	GPR179	down
-3.611830188	1.433837208	-8.944689516	5.86E-18	3.45E-16	29.9994214	ARHGAP44	down
-3.000405913	3.054512647	-8.943802435	5.90E-18	3.46E-16	29.99254182	CAMK1D	down
-1.658326592	0.307249626	-8.942590089	5.96E-18	3.48E-16	29.98314052	EPHA8	down
-4.58183595	1.511442575	-8.93863917	6.14E-18	3.58E-16	29.95250916	RAB3C	down
-3.863441279	1.269169631	-8.916174856	7.33E-18	4.26E-16	29.77853494	RIMBP2	down
-4.290541772	1.807025335	-8.900958674	8.27E-18	4.79E-16	29.66087842	SCN2B	down
-2.87009551	2.452046649	-8.89845131	8.43E-18	4.86E-16	29.64150499	SGIP1	down
-1.396016479	0.458971153	-8.898321225	8.44E-18	4.86E-16	29.64049998	DBH	down
-0.371066851	0.066480985	-8.892424644	8.84E-18	5.07E-16	29.5949559	SLC15A5	no
-3.333630092	0.742937068	-8.890998934	8.94E-18	5.11E-16	29.58394735	ASIC2	down
1.939093779	5.806772191	8.88899012	9.08E-18	5.17E-16	29.56843863	AK2	up
-2.244433846	0.607318037	-8.888618911	9.11E-18	5.17E-16	29.56557306	KRTAP5-AS1	down
-1.334217266	0.145527962	-8.881995747	9.59E-18	5.43E-16	29.51446006	PAX7	down
-1.789557852	0.30033069	-8.872945836	1.03E-17	5.81E-16	29.44466499	SERPIND1	down
1.743104692	9.371714717	8.864252494	1.10E-17	6.20E-16	29.37766977	RPL12	up
-3.98886326	1.356285665	-8.844717736	1.29E-17	7.21E-16	29.22730391	SH2D5	down
-1.487975791	0.268733651	-8.840354347	1.33E-17	7.43E-16	29.19375121	SELE	down
-2.456918868	0.585810065	-8.816820801	1.60E-17	8.91E-16	29.01300099	NOS1	down
-2.899835981	0.78691673	-8.814848669	1.62E-17	9.02E-16	28.99787032	PRRG3	down
-2.219280959	1.013972918	-8.814219396	1.63E-17	9.03E-16	28.99304292	PCDHAC2	down
-5.404654757	1.684285595	-8.813007512	1.65E-17	9.09E-16	28.9837468	SLC8A2	down
-0.58709731	0.222783599	-8.811998634	1.66E-17	9.13E-16	28.97600864	MAP2K4P1	no
-5.282949851	1.602183499	-8.807251685	1.72E-17	9.45E-16	28.9396081	CHD5	down
-1.055512886	0.29331121	-8.804291438	1.76E-17	9.64E-16	28.91691577	BCL2L10	down
-2.138195002	4.521831762	-8.801324215	1.80E-17	9.83E-16	28.89417569	MADD	down
-3.469957427	0.808833487	-8.797516837	1.86E-17	1.01E-15	28.86500527	SRRM4	down
-2.952827076	0.85482325	-8.791461954	1.95E-17	1.06E-15	28.81863496	CLVS2	down
-3.382970202	1.535179314	-8.790797771	1.96E-17	1.06E-15	28.81354988	ADRA1B	down
2.011331086	5.580931532	8.78684373	2.02E-17	1.09E-15	28.78328314	NECAP2	up
-1.13139042	0.162240418	-8.77452896	2.22E-17	1.19E-15	28.68908347	SLC5A5	down
-1.527022216	0.649011299	-8.767141991	2.35E-17	1.26E-15	28.63262568	SLC2A4	down
-0.800185317	0.159248159	-8.764169135	2.41E-17	1.29E-15	28.60991454	MS4A8	no
-1.788866921	0.412342308	-8.757949369	2.53E-17	1.34E-15	28.56241732	RFPL2	down
-4.499414828	1.459828702	-8.746997096	2.75E-17	1.46E-15	28.47884189	MAP7D2	down
-3.620130799	0.803365806	-8.746856368	2.76E-17	1.46E-15	28.47776852	CUX2	down
-2.556942259	0.571348435	-8.745833288	2.78E-17	1.46E-15	28.46996563	GNG13	down
2.138649605	6.751414204	8.741155888	2.88E-17	1.51E-15	28.43430048	ATRAID	up
-1.990580418	0.761860046	-8.71455964	3.54E-17	1.86E-15	28.23177705	AGBL4	down
-4.017523407	0.952306078	-8.713839029	3.56E-17	1.86E-15	28.22629624	GABRG1	down
-1.980154624	2.928237203	-8.711060149	3.64E-17	1.89E-15	28.20516392	BTRC	down
-5.44312307	1.616381477	-8.708339379	3.71E-17	1.93E-15	28.18447842	SLC6A17	down
-1.519614198	0.25732689	-8.699956134	3.96E-17	2.05E-15	28.1207728	LPAR3	down
-2.617933891	0.79814292	-8.684219165	4.48E-17	2.31E-15	28.00130999	CNTN4	down
-3.462526032	1.690351891	-8.678307281	4.69E-17	2.41E-15	27.95647373	ERC2	down
2.877864222	4.189277999	8.673611153	4.86E-17	2.49E-15	27.9208743	GPX7	up
-4.068764243	0.906725195	-8.667659025	5.09E-17	2.60E-15	27.87577455	GABRB2	down
-3.176907623	2.289464433	-8.659950156	5.40E-17	2.75E-15	27.81739859	DOCK3	down
2.482716012	2.250210644	8.659140144	5.43E-17	2.76E-15	27.811267	YBX1P1	up
2.795222483	3.111541113	8.65583853	5.57E-17	2.83E-15	27.78627906	RPL24P4	up
-1.791754237	2.07682281	-8.641494827	6.22E-17	3.15E-15	27.67780384	CHIC1	down
-5.087831311	1.558945896	-8.64105423	6.24E-17	3.15E-15	27.67447394	GDA	down
-3.121690135	2.361971964	-8.637939053	6.40E-17	3.22E-15	27.6509341	PRKCE	down
-2.99901357	0.960114134	-8.636272851	6.48E-17	3.25E-15	27.63834608	STXBP5L	down
-0.833326144	0.198823393	-8.634110533	6.59E-17	3.29E-15	27.62201268	FAM87A	no
-1.480046845	0.610324529	-8.633941779	6.60E-17	3.29E-15	27.6207381	AC004947.2	down
-3.001633057	1.496616486	-8.629673336	6.82E-17	3.39E-15	27.58850533	SCN8A	down
-3.885133158	1.001144737	-8.625388951	7.04E-17	3.49E-15	27.55616431	NELL1	down
-3.243640201	0.745834787	-8.623183249	7.16E-17	3.54E-15	27.53951914	VIP	down
-3.631359174	1.16013433	-8.603017474	8.36E-17	4.12E-15	27.38748916	RFPL1S	down
-0.854482281	0.142765647	-8.593208221	9.02E-17	4.43E-15	27.31363471	TRIM72	no
-1.552036427	1.51719194	-8.58348421	9.71E-17	4.76E-15	27.24048516	LSM11	down
2.404129013	7.805207149	8.578965162	1.01E-16	4.92E-15	27.20651172	RHOC	up
-1.252722956	0.162520384	-8.563260925	1.13E-16	5.53E-15	27.08855564	PCDH11Y	down
-1.7124225	0.710412061	-8.552004573	1.24E-16	6.01E-15	27.00410919	NHSL2	down
2.093237895	1.970257236	8.54875457	1.27E-16	6.14E-15	26.97974302	RPL10AP6	up
-3.730868475	2.375631402	-8.546051477	1.29E-16	6.26E-15	26.95948256	DLG2	down
-3.996970563	5.118924355	-8.544312771	1.31E-16	6.32E-15	26.94645303	NCDN	down
-3.095185836	1.231591683	-8.537630109	1.38E-16	6.63E-15	26.89639323	EPB41L4B	down
4.175709752	4.424704595	8.527540951	1.49E-16	7.15E-15	26.82087193	F2R	up
-2.973397904	0.571305022	-8.515779583	1.63E-16	7.79E-15	26.73291941	UNC13C	down
-2.859651911	2.025746453	-8.509934034	1.70E-16	8.13E-15	26.68924035	KIAA1549L	down
-2.959125051	1.633654083	-8.509111224	1.71E-16	8.16E-15	26.68309399	KCNAB1	down
3.013649534	7.159119509	8.50751799	1.73E-16	8.23E-15	26.67119388	PPP1R14B	up
-2.891494383	0.65621069	-8.505203787	1.77E-16	8.36E-15	26.65391178	CA7	down
-3.019746115	0.628367425	-8.504325813	1.78E-16	8.39E-15	26.64735615	DLGAP1-AS4	down
-3.338704824	1.734549719	-8.499065468	1.85E-16	8.71E-15	26.60808917	PAK6	down
2.271613367	2.017800644	8.49399952	1.92E-16	9.03E-15	26.57029085	RPS11P5	up
-1.835871277	0.590672318	-8.492269962	1.95E-16	9.12E-15	26.55739013	MYADML2	down
-2.225550144	1.019582347	-8.482319369	2.10E-16	9.81E-15	26.48320791	B3GNT4	down
-3.396873365	0.981881799	-8.470029201	2.31E-16	1.07E-14	26.39167583	PRMT8	down
-1.937422513	3.290766227	-8.46996676	2.31E-16	1.07E-14	26.39121105	C2CD2L	down
-4.841402293	1.276167032	-8.464140156	2.41E-16	1.12E-14	26.34785264	MPPED1	down
-2.026490851	0.300076602	-8.462230535	2.45E-16	1.13E-14	26.33364724	CIDEA	down
-1.947982909	0.585960402	-8.45557811	2.57E-16	1.18E-14	26.28417999	RHOV	down
-3.046068016	0.944151337	-8.455181151	2.58E-16	1.18E-14	26.28122915	EPHA10	down
-2.281806452	0.383647357	-8.455066017	2.58E-16	1.18E-14	26.28037331	EIF4E1B	down
0.92126626	0.782147461	8.445815798	2.77E-16	1.27E-14	26.21164164	EIF4A1P2	no
-0.677489148	0.306843985	-8.441392634	2.86E-16	1.31E-14	26.17879669	EPX	no
-4.154997674	3.369278753	-8.438881774	2.92E-16	1.33E-14	26.16015774	STX1B	down
-4.704567688	1.287072174	-8.435331579	3.00E-16	1.36E-14	26.13381072	SLC32A1	down
-2.56599461	4.018877944	-8.432259593	3.07E-16	1.39E-14	26.11101948	RUSC2	down
2.803481835	2.513555968	8.431277622	3.09E-16	1.40E-14	26.10373553	RPS3AP26	up
-2.225972844	0.784559573	-8.427207708	3.19E-16	1.44E-14	26.07355311	EPCAM	down
-3.756361943	1.789423449	-8.414967439	3.50E-16	1.57E-14	25.98284686	REPS2	down
-1.190836312	0.321675058	-8.403277621	3.82E-16	1.71E-14	25.89631423	AC010884.1	down
-2.264677315	2.950344815	-8.39673862	4.01E-16	1.79E-14	25.84795027	DLG3	down
-3.860505331	1.726321841	-8.395346333	4.06E-16	1.81E-14	25.83765634	NRXN3	down
-3.487934033	2.142274169	-8.392330085	4.15E-16	1.84E-14	25.81536007	MAGEE1	down
-2.363677561	0.673444774	-8.388804591	4.26E-16	1.89E-14	25.78930723	NXPH2	down
-3.211456064	1.223674162	-8.385790197	4.36E-16	1.93E-14	25.76703803	CACNA2D3	down
-2.704487379	2.123890098	-8.382725622	4.46E-16	1.97E-14	25.74440441	MICU3	down
-3.30017119	1.457151392	-8.38079049	4.53E-16	1.99E-14	25.73011564	CYP26B1	down
1.685037068	1.584732921	8.378849098	4.59E-16	2.02E-14	25.7157832	CDC42P6	up
-0.864311995	0.218954793	-8.378139933	4.62E-16	2.02E-14	25.71054839	OR13J1	no
-2.942077974	4.279192751	-8.368974614	4.95E-16	2.16E-14	25.64292382	PAK1	down
-3.686064954	4.34121359	-8.368959939	4.95E-16	2.16E-14	25.64281559	SYNGR1	down
1.262248868	1.154476342	8.368278363	4.97E-16	2.16E-14	25.63778899	YBX1P2	up
-3.496277911	1.336251695	-8.366449442	5.04E-16	2.19E-14	25.62430233	CRHBP	down
-2.700315206	4.926333422	-8.361106649	5.25E-16	2.27E-14	25.584917	PI4KA	down
-1.95174197	3.953876002	-8.357120151	5.41E-16	2.33E-14	25.55554246	MAPK9	down
-0.869776037	0.120787645	-8.353828589	5.54E-16	2.39E-14	25.53129669	DRGX	no
-2.923704156	0.567860838	-8.349619179	5.72E-16	2.46E-14	25.50030076	GRM5	down
-0.594747984	0.106705827	-8.346473026	5.86E-16	2.51E-14	25.47714196	PGPEP1L	no
-4.072796223	4.414845832	-8.343470767	5.99E-16	2.56E-14	25.45504865	STXBP1	down
-2.750758381	5.036799813	-8.339604203	6.17E-16	2.63E-14	25.42660403	DLG4	down
-3.446750182	1.671764481	-8.333760888	6.44E-16	2.74E-14	25.38363662	PITPNM3	down
-3.010692669	6.526962349	-8.328424417	6.70E-16	2.84E-14	25.34441648	VAMP2	down
-2.438526034	0.896798181	-8.327307288	6.76E-16	2.86E-14	25.33620865	ANKRD33B	down
-3.226370232	1.561669234	-8.326150858	6.82E-16	2.88E-14	25.32771296	GNAL	down
-2.702895276	0.830883446	-8.306131237	7.92E-16	3.34E-14	25.18078365	ENTPD3	down
-3.110951597	1.063160004	-8.304894841	7.99E-16	3.36E-14	25.17171837	CDH8	down
-1.223010052	0.203114042	-8.30290506	8.11E-16	3.40E-14	25.15713145	ABCC12	down
1.672004375	1.472056803	8.302422571	8.14E-16	3.41E-14	25.15359477	NME2P1	up
-3.448753465	1.089518541	-8.281142095	9.55E-16	3.98E-14	24.99776552	FEZF2	down
-0.81193037	0.094208082	-8.27959561	9.66E-16	4.02E-14	24.98645323	RXFP3	no
-3.824866023	2.08197322	-8.276719681	9.87E-16	4.10E-14	24.96542063	ADAM11	down
-3.045702224	2.563846496	-8.267883788	1.05E-15	4.36E-14	24.90083627	LONRF2	down
-0.840208936	0.181053436	-8.265375792	1.07E-15	4.44E-14	24.88251427	SP7	no
-2.72695397	2.570921948	-8.263292175	1.09E-15	4.50E-14	24.86729582	APBA1	down
-4.846169959	1.410277064	-8.259945315	1.12E-15	4.60E-14	24.84285704	CHRM1	down
-1.489245638	0.60651713	-8.254443807	1.16E-15	4.78E-14	24.8027017	SEPHS1P6	down
-3.071068117	2.139426134	-8.251291268	1.19E-15	4.88E-14	24.77970076	PPM1H	down
-3.731738546	1.46729363	-8.248068311	1.22E-15	4.99E-14	24.7561931	FRRS1L	down
-0.393463139	0.099511886	-8.241457541	1.28E-15	5.23E-14	24.70799765	IL12A-AS1	no
2.04681539	8.791554339	8.229497299	1.40E-15	5.70E-14	24.6208784	PFN1	up
2.396752577	2.326593502	8.227358515	1.42E-15	5.78E-14	24.60530971	EEF1B2P3	up
-1.950413578	0.520102745	-8.223171394	1.47E-15	5.95E-14	24.57483979	TRPV6	down
4.467459783	4.857584049	8.220816143	1.49E-15	6.04E-14	24.55770581	TMSB4XP8	up
1.009473203	0.974172235	8.220221958	1.50E-15	6.05E-14	24.55338383	DYNC1I2P1	up
-2.2379499	2.649552963	-8.210813249	1.61E-15	6.47E-14	24.48497921	LMTK2	down
-4.247038996	1.012714985	-8.198712469	1.76E-15	7.06E-14	24.39709187	KCNC2	down
-2.015555961	0.737878733	-8.188467503	1.90E-15	7.60E-14	24.32276207	XKR4	down
-2.971557245	0.922502447	-8.18334299	1.97E-15	7.88E-14	24.2856096	HECW1	down
-4.989022116	1.15903684	-8.172921781	2.13E-15	8.49E-14	24.21011223	GABRA1	down
-2.932780173	0.933078967	-8.170603591	2.17E-15	8.61E-14	24.19332809	LRRC7	down
-2.51519373	1.025695292	-8.169275236	2.19E-15	8.68E-14	24.18371223	CHRM4	down
1.88194708	9.882653695	8.167762812	2.21E-15	8.76E-14	24.17276537	RPL10	up
-2.009784812	0.669998705	-8.166238017	2.24E-15	8.84E-14	24.16173058	KCNA3	down
1.092282271	1.073541689	8.165529965	2.25E-15	8.86E-14	24.15660703	HSP90AB3P	up
-4.425909451	1.286858868	-8.162190754	2.31E-15	9.06E-14	24.13244874	SLC30A3	down
-4.196220492	1.360647518	-8.148970152	2.54E-15	9.97E-14	24.03687693	CAMK1G	down
1.707116606	7.319476055	8.148660267	2.55E-15	9.97E-14	24.03463822	ERGIC3	up
-1.148443775	0.408971249	-8.141167734	2.69E-15	1.05E-13	23.98052995	CLIC5	down
-0.452254146	0.126938642	-8.134104077	2.84E-15	1.10E-13	23.92955447	DNAJB7	no
-2.5905304	0.805817065	-8.1212259	3.12E-15	1.21E-13	23.83670701	RBM11	down
-2.910107844	2.728748773	-8.120717605	3.13E-15	1.21E-13	23.83304472	NUAK1	down
-1.215219581	0.394215861	-8.109658567	3.39E-15	1.31E-13	23.75340838	SPDEF	down
-0.820709116	0.234520353	-8.109340288	3.40E-15	1.31E-13	23.75111771	KRTAP5-7	no
3.593832644	3.510507916	8.107481783	3.45E-15	1.33E-13	23.73774332	RPS3AP6	up
-2.922397623	4.6388253	-8.106261863	3.48E-15	1.34E-13	23.7289657	CLSTN3	down
-0.65766315	0.101853508	-8.105387547	3.50E-15	1.34E-13	23.72267542	RAD51AP2	no
-0.768270273	0.183802414	-8.101699165	3.60E-15	1.38E-13	23.69614514	KCNH6	no
-1.477733973	0.682060398	-8.086138776	4.03E-15	1.54E-13	23.58432442	MSANTD1	down
-2.631108478	1.365756209	-8.083651296	4.11E-15	1.57E-13	23.56646441	MTMR7	down
1.90861572	4.292357163	8.080619014	4.20E-15	1.60E-13	23.54469855	TMEM218	up
-1.865756956	0.51972516	-8.079206407	4.24E-15	1.61E-13	23.53456098	CNTN5	down
-2.914959362	0.643046405	-8.073452294	4.43E-15	1.68E-13	23.49328097	BHLHE22	down
-5.829696209	1.978420702	-8.062225955	4.80E-15	1.82E-13	23.41280962	DDN	down
-4.060825998	2.559931214	-8.056459177	5.01E-15	1.89E-13	23.37150703	C1orf115	down
-1.001736924	0.237595426	-8.054042091	5.10E-15	1.92E-13	23.35420237	ALOX12B	down
4.356515753	4.49362306	8.050499759	5.23E-15	1.96E-13	23.3288491	RPSAP58	up
-3.810713934	1.307325756	-8.050288393	5.24E-15	1.96E-13	23.32733658	KCTD4	down
-1.290384232	0.433016056	-8.040902576	5.61E-15	2.09E-13	23.26020391	TRPM6	down
3.712304619	4.711010222	8.040854846	5.62E-15	2.09E-13	23.25986268	RPL18AP3	up
3.023329035	4.167048973	8.038265168	5.72E-15	2.13E-13	23.24135075	NRM	up
-2.251427807	1.13998845	-8.030800363	6.04E-15	2.24E-13	23.18801594	PLCH1	down
-1.605197054	0.436771334	-8.027974669	6.17E-15	2.29E-13	23.16783698	LINC01018	down
-3.107081707	3.108630869	-8.025446695	6.28E-15	2.32E-13	23.14978885	GPRASP1	down
2.486825525	5.583482713	8.021715309	6.46E-15	2.38E-13	23.12315728	IDH1	up
-2.21291446	0.43994304	-8.017913539	6.64E-15	2.44E-13	23.0960334	NDST3	down
-3.437558732	2.063657908	-8.014258753	6.82E-15	2.51E-13	23.06996772	NRIP3	down
-3.551972589	3.473142971	-8.013462232	6.86E-15	2.51E-13	23.06428823	PRRT1	down
-2.227441043	0.558200553	-8.008061406	7.13E-15	2.61E-13	23.02579005	OPRD1	down
-2.96508492	5.601839973	-8.001935535	7.46E-15	2.72E-13	22.98214833	GABARAPL1	down
-2.772270018	7.741184993	-7.998755704	7.63E-15	2.78E-13	22.95950507	CALM3	down
-3.137981745	3.259481795	-7.997770609	7.68E-15	2.80E-13	22.95249174	CEP170B	down
-4.031599685	1.467740046	-7.990813956	8.08E-15	2.93E-13	22.90298362	ISLR2	down
-1.758719172	0.30853032	-7.989598511	8.15E-15	2.95E-13	22.8943372	KNCN	down
-5.120321523	1.568140044	-7.985819902	8.38E-15	3.03E-13	22.86746359	RASAL1	down
-2.560061802	0.797096644	-7.984016344	8.49E-15	3.06E-13	22.85464015	CCDC85A	down
1.6128058	6.683797233	7.983079106	8.55E-15	3.08E-13	22.84797722	APH1A	up
-2.83491774	0.535135018	-7.975286968	9.05E-15	3.25E-13	22.79260588	PYDC1	down
-3.595665686	0.888884392	-7.972437141	9.23E-15	3.31E-13	22.77236552	TBR1	down
-4.419735604	1.155471005	-7.966214879	9.66E-15	3.46E-13	22.72819291	HRH3	down
-1.265314952	0.221028594	-7.964192118	9.80E-15	3.50E-13	22.71383893	AARD	down
-2.978530138	1.063735032	-7.962431793	9.93E-15	3.54E-13	22.70134961	GRM2	down
-1.918730497	0.710205035	-7.962274619	9.94E-15	3.54E-13	22.70023458	BCL11B	down
-2.894595402	4.640924904	-7.95728477	1.03E-14	3.66E-13	22.66484452	GOT1	down
-2.849718904	3.381943725	-7.956914867	1.03E-14	3.66E-13	22.66222171	CACNB1	down
-4.521273838	1.248926558	-7.947054986	1.11E-14	3.92E-13	22.59234548	GAD2	down
2.845971372	4.797106281	7.94394484	1.13E-14	4.00E-13	22.57031831	TSPAN6	up
-2.847237686	1.148522461	-7.939197319	1.17E-14	4.14E-13	22.53670782	C3orf80	down
-3.888505403	1.915862183	-7.932358083	1.23E-14	4.34E-13	22.48831676	CACNG8	down
-3.769691748	3.981434932	-7.930444254	1.25E-14	4.39E-13	22.47478136	STX1A	down
2.423794929	4.192439033	7.93012447	1.25E-14	4.39E-13	22.47251997	CHST14	up
-0.821088868	0.177670955	-7.929488611	1.26E-14	4.40E-13	22.46802361	ANKRD18DP	no
-2.24289829	3.976862368	-7.913063971	1.42E-14	4.94E-13	22.35197902	CAMKK2	down
0.853064039	0.76422559	7.910886042	1.44E-14	5.01E-13	22.33660566	XRCC6P2	no
-2.268903517	0.799131598	-7.906316565	1.49E-14	5.17E-13	22.30436195	PTGES3P2	down
1.999827743	1.883307631	7.891700619	1.65E-14	5.73E-13	22.20132625	PPIAP31	up
1.753612567	1.603023391	7.891384045	1.66E-14	5.73E-13	22.19909622	RPS7P11	up
3.567919845	3.609821786	7.890463527	1.67E-14	5.76E-13	22.19261226	EZH2	up
-2.112698384	0.502778209	-7.883178385	1.76E-14	6.06E-13	22.14131818	OR2L13	down
-0.723849146	0.187291133	-7.881455784	1.78E-14	6.12E-13	22.12919499	AP000350.6	no
-4.080442826	1.549824824	-7.878027836	1.82E-14	6.26E-13	22.10507628	CNTNAP2	down
1.956241053	6.748079777	7.877557734	1.83E-14	6.27E-13	22.10176933	SSR2	up
-1.860675801	0.812678536	-7.872452198	1.90E-14	6.49E-13	22.06586442	PLIN4	down
-3.846280807	1.671289541	-7.867710319	1.96E-14	6.70E-13	22.03253348	SLC4A10	down
-1.305931001	0.556780904	-7.865573881	2.00E-14	6.79E-13	22.01752155	SLC26A4	down
-4.393058464	2.54183333	-7.865305981	2.00E-14	6.79E-13	22.01563935	PRKCB	down
1.962920608	9.426059556	7.852327296	2.19E-14	7.44E-13	21.92451517	RPL29	up
-0.765456764	0.116108257	-7.851193084	2.21E-14	7.49E-13	21.91655747	ADAMTS19-AS1	no
-4.579769433	2.260000241	-7.848138081	2.26E-14	7.64E-13	21.89512794	SCN3B	down
-3.530678349	1.157222984	-7.846757492	2.28E-14	7.70E-13	21.88544588	SLC6A15	down
-0.791942035	0.151410042	-7.84489662	2.31E-14	7.79E-13	21.87239774	TNIP3	no
-1.641498147	0.340481551	-7.843495819	2.34E-14	7.85E-13	21.86257718	P2RX2	down
3.499846434	5.982510653	7.842957693	2.35E-14	7.87E-13	21.85880491	EIF4EBP1	up
-0.90399809	0.236254011	-7.837189464	2.44E-14	8.18E-13	21.8183826	KLHL38	no
-2.280574861	0.513901296	-7.835642689	2.47E-14	8.26E-13	21.8075472	XKR7	down
2.677317456	6.570172345	7.834376941	2.49E-14	8.32E-13	21.79868171	DYNLT1	up
-2.862534971	1.771379606	-7.829680827	2.58E-14	8.59E-13	21.76579937	NOS1AP	down
1.208969597	1.079157889	7.822211162	2.72E-14	9.04E-13	21.71352887	RPL7AP66	up
-1.858597083	4.072989017	-7.820954038	2.75E-14	9.10E-13	21.7047358	MEF2D	down
2.213454145	5.000705552	7.816933106	2.83E-14	9.35E-13	21.67661855	HYAL2	up
-1.394060509	0.460975957	-7.810687712	2.95E-14	9.76E-13	21.6329691	KL	down
-2.743324476	0.596387096	-7.809549667	2.98E-14	9.82E-13	21.62501823	CACNG2	down
-3.129003236	2.235281113	-7.808737675	3.00E-14	9.86E-13	21.61934587	HSPA12A	down
-2.434360214	0.782083902	-7.807995462	3.01E-14	9.89E-13	21.61416138	MCF2	down
-2.164252914	0.539644462	-7.798213648	3.23E-14	1.06E-12	21.54587032	SLC22A6	down
2.816752431	6.423412869	7.793694215	3.33E-14	1.09E-12	21.51434126	PRDX4	up
-1.494648897	0.72108473	-7.79191334	3.38E-14	1.10E-12	21.50192128	CORO2A	down
-3.164992919	2.435229825	-7.78784237	3.48E-14	1.13E-12	21.4735385	ZNF365	down
-3.427147836	4.921731098	-7.776315283	3.77E-14	1.23E-12	21.39323593	MAP1A	down
-2.346658034	0.709837845	-7.77530386	3.80E-14	1.23E-12	21.38619446	BDNF	down
-0.795142044	0.354435414	-7.768602859	3.99E-14	1.29E-12	21.33956093	MPL	no
-2.464913227	6.670515982	-7.76842429	3.99E-14	1.29E-12	21.33831867	YWHAG	down
-3.51793924	1.002456715	-7.766732862	4.04E-14	1.30E-12	21.32655299	CDH18	down
-2.523660984	4.269465825	-7.762978759	4.15E-14	1.34E-12	21.30044654	PPP3CB	down
-2.945489212	5.624317875	-7.752856976	4.46E-14	1.43E-12	21.23010878	MAPK8IP3	down
-5.019982904	1.443309481	-7.752535556	4.47E-14	1.44E-12	21.22787639	SVOP	down
2.270830521	3.1763664	7.743285737	4.77E-14	1.53E-12	21.16366432	RP2	up
-1.48091466	0.379298905	-7.735021245	5.06E-14	1.62E-12	21.10634424	PNLDC1	down
-3.726177505	2.751035664	-7.73480522	5.07E-14	1.62E-12	21.10484661	CAMKK1	down
-2.805440624	1.203084914	-7.725975287	5.39E-14	1.72E-12	21.0436603	SPTB	down
-0.723221521	0.217127711	-7.724700196	5.44E-14	1.73E-12	21.03482928	ANKRD18CP	no
-3.333794766	4.976136195	-7.717153037	5.74E-14	1.82E-12	20.98258311	NCS1	down
3.007578966	4.213795908	7.715432932	5.81E-14	1.84E-12	20.97068119	TGFB1I1	up
1.157056388	1.085039048	7.71288295	5.92E-14	1.87E-12	20.95304101	RNPS1P1	up
-3.502329954	2.152133943	-7.712120407	5.95E-14	1.88E-12	20.94776682	ANK3	down
-3.251028388	0.91028416	-7.705643374	6.23E-14	1.96E-12	20.90298478	CNTN3	down
-2.124450211	1.185797045	-7.701950603	6.39E-14	2.01E-12	20.87746657	HRH2	down
2.778861034	3.121836446	7.692635405	6.82E-14	2.15E-12	20.81313916	TCF19	up
2.514217038	4.116539483	7.684790211	7.21E-14	2.26E-12	20.75901151	SYDE1	up
-4.033125003	1.804288057	-7.682100074	7.35E-14	2.30E-12	20.74046121	SOWAHA	down
-4.669853221	1.761900405	-7.678021243	7.56E-14	2.37E-12	20.71234488	SYT4	down
-0.435450533	0.102571386	-7.676989878	7.62E-14	2.38E-12	20.70523734	PKLR	no
-0.751896925	0.139503618	-7.676704602	7.63E-14	2.38E-12	20.70327153	LRRC53	no
-1.033793711	0.292541721	-7.67467505	7.74E-14	2.41E-12	20.68928774	MAGEC3	down
-0.814606989	0.110468156	-7.673502277	7.81E-14	2.42E-12	20.68120859	ADRB3	no
-0.39950826	0.107701566	-7.665256086	8.28E-14	2.56E-12	20.62442916	LINC00184	no
2.186832168	3.369268003	7.664836609	8.30E-14	2.57E-12	20.62154215	CASP6	up
-2.852827603	2.848213895	-7.66384374	8.36E-14	2.58E-12	20.61470933	CLCN4	down
-1.759698952	0.608755628	-7.660670696	8.55E-14	2.64E-12	20.59287753	STAR	down
-1.362514623	0.302839238	-7.658780402	8.66E-14	2.67E-12	20.579875	LINC00940	down
-0.394217467	0.109816064	-7.654697318	8.91E-14	2.73E-12	20.55179803	HSPD1P10	no
-1.68024609	1.533665139	-7.654684639	8.91E-14	2.73E-12	20.55171086	SCAI	down
-3.584926869	3.651390443	-7.652724264	9.04E-14	2.77E-12	20.53823481	KCNAB2	down
-2.598067305	3.069498617	-7.648389399	9.32E-14	2.85E-12	20.50844584	KALRN	down
1.347298032	1.150548156	7.648074144	9.34E-14	2.85E-12	20.50627995	RPL5P1	up
-4.824302082	1.610772923	-7.641070481	9.81E-14	2.98E-12	20.45818141	SYT13	down
-3.176940263	1.577583165	-7.640976398	9.81E-14	2.98E-12	20.45753553	SSTR2	down
-3.450336118	1.734183612	-7.639665048	9.90E-14	3.01E-12	20.44853369	STXBP6	down
-2.046647345	2.535860211	-7.635568951	1.02E-13	3.09E-12	20.42042382	ADARB1	down
-2.38077147	6.962676719	-7.634614572	1.03E-13	3.10E-12	20.41387605	CLSTN1	down
-2.221207727	2.553264368	-7.633239699	1.04E-13	3.13E-12	20.40444452	LRRC8B	down
2.471253945	3.90082773	7.630834673	1.05E-13	3.18E-12	20.38794949	RCC1	up
-3.822547159	0.909735466	-7.630598624	1.06E-13	3.18E-12	20.38633076	SLC26A4-AS1	down
-1.466065874	0.429749085	-7.624643745	1.10E-13	3.31E-12	20.34550787	AC110619.1	down
1.461886093	4.578195827	7.620763879	1.13E-13	3.39E-12	20.31892378	RNPEP	up
-1.274183299	0.563197925	-7.619169972	1.14E-13	3.42E-12	20.30800579	HTR7	down
1.204142027	1.122231708	7.616015556	1.17E-13	3.49E-12	20.28640401	TUBBP1	up
2.305229596	1.979065728	7.614240904	1.18E-13	3.53E-12	20.27425417	RPL24P8	up
1.799298398	2.05514089	7.61180822	1.20E-13	3.59E-12	20.25760293	PRIM2	up
-2.640026771	1.657649041	-7.606352077	1.25E-13	3.72E-12	20.22027233	FAM189A1	down
-1.517372238	0.532759534	-7.598409276	1.32E-13	3.92E-12	20.16596674	TMEM171	down
-2.520902442	4.635165211	-7.597347502	1.33E-13	3.95E-12	20.15871077	EPB41L1	down
-2.970875507	6.934696442	-7.597127291	1.33E-13	3.95E-12	20.15720599	YWHAH	down
-3.073497655	1.42745866	-7.587425474	1.43E-13	4.22E-12	20.09094498	KCNB1	down
-2.060981481	1.298966466	-7.582643994	1.48E-13	4.35E-12	20.05831378	NHLRC1	down
-3.64723455	1.651181361	-7.581452154	1.49E-13	4.38E-12	20.05018266	RGS7	down
-5.028486454	1.471831805	-7.578685114	1.52E-13	4.46E-12	20.03130899	SYNPR	down
-0.594711724	0.170965086	-7.578362684	1.52E-13	4.46E-12	20.0291101	GNRHR	no
-4.744281417	2.143912568	-7.577977755	1.52E-13	4.46E-12	20.02648507	ICAM5	down
2.560445477	2.377946708	7.577954998	1.52E-13	4.46E-12	20.02632988	RPL12P4	up
-6.27692235	2.188378155	-7.577062201	1.53E-13	4.48E-12	20.02024187	PACSIN1	down
-1.921034434	1.318481666	-7.576558756	1.54E-13	4.49E-12	20.01680912	HECW2	down
-2.517625815	0.485503661	-7.573631825	1.57E-13	4.57E-12	19.99685543	FCER2	down
-1.701856305	0.368103963	-7.571696534	1.59E-13	4.62E-12	19.98366544	INSM2	down
-1.516166877	4.716896988	-7.571614076	1.59E-13	4.62E-12	19.9831035	GRIPAP1	down
3.553616627	3.457319909	7.571033871	1.60E-13	4.63E-12	19.97914968	ASF1B	up
-4.025495497	4.232054624	-7.570834324	1.60E-13	4.63E-12	19.97778992	NPTXR	down
-2.236737978	1.127630518	-7.565262865	1.67E-13	4.81E-12	19.93983629	CBFA2T3	down
-2.758607694	1.964831503	-7.561617796	1.71E-13	4.92E-12	19.91501775	SPRN	down
-1.876857922	1.630094812	-7.560269638	1.72E-13	4.96E-12	19.90584086	ZNF540	down
-4.359205888	2.059802612	-7.555875077	1.78E-13	5.11E-12	19.87593634	SHANK1	down
-2.797526132	1.169259515	-7.551380324	1.83E-13	5.26E-12	19.84536457	CHRM3	down
-2.715927382	0.717296001	-7.545098244	1.92E-13	5.49E-12	19.80266066	HAR1A	down
-3.523488515	1.68857694	-7.54310948	1.94E-13	5.55E-12	19.78914756	PAK3	down
-1.312676948	0.623762008	-7.542406786	1.95E-13	5.57E-12	19.78437364	GPR63	down
3.460668207	3.382097222	7.541948679	1.96E-13	5.58E-12	19.78126157	RPS23P8	up
-2.816588213	3.060326771	-7.539282035	2.00E-13	5.67E-12	19.76314925	PGBD5	down
5.088169674	5.01120753	7.535718527	2.05E-13	5.81E-12	19.73895336	UBE2C	up
-5.267984014	2.662079401	-7.533852088	2.07E-13	5.87E-12	19.7262841	AK5	down
-0.338015259	0.073825717	-7.533369425	2.08E-13	5.88E-12	19.72300823	C8orf86	no
-2.584120135	2.165562029	-7.524435045	2.21E-13	6.25E-12	19.66240063	NBEA	down
-2.875189614	3.496717264	-7.52286864	2.24E-13	6.31E-12	19.65178071	EHD3	down
-2.134457477	5.584196163	-7.506268091	2.51E-13	7.06E-12	19.53934231	ATP6V0A1	down
-5.954482753	2.479675781	-7.506151098	2.51E-13	7.06E-12	19.53855062	SULT4A1	down
-1.40740217	3.645679402	-7.496480483	2.68E-13	7.54E-12	19.47314352	KIAA0232	down
-2.046428989	2.483292732	-7.492883789	2.75E-13	7.71E-12	19.44883477	HIVEP2	down
1.209572489	5.08618617	7.491680021	2.77E-13	7.76E-12	19.44070106	USP39	up
-2.142555001	5.418169256	-7.488396821	2.84E-13	7.93E-12	19.41852225	TOLLIP	down
2.186795331	7.264618149	7.482877478	2.95E-13	8.22E-12	19.38125556	ATP6V0E1	up
-0.854724808	0.114475516	-7.474429221	3.12E-13	8.70E-12	19.32425598	ANKRD30B	no
-2.284411881	0.419296864	-7.473720787	3.14E-13	8.73E-12	19.31947863	LY86-AS1	down
-2.500603329	5.212667738	-7.473279	3.15E-13	8.75E-12	19.3164996	SPRYD3	down
-1.254055455	0.282631238	-7.468673644	3.25E-13	9.01E-12	19.28545362	CRYGN	down
1.404966496	2.735893341	7.465314233	3.33E-13	9.20E-12	19.26281671	BLOC1S5	up
-3.594392493	1.383081369	-7.465234719	3.33E-13	9.20E-12	19.26228102	SLITRK1	down
-1.253821247	0.199242861	-7.464026557	3.36E-13	9.26E-12	19.25414208	CTD-2297D10.2	down
-1.052838513	0.322327149	-7.458932095	3.48E-13	9.56E-12	19.21983438	RAB6C	down
-0.926801949	0.207482289	-7.458833981	3.48E-13	9.56E-12	19.21917384	BHMT	no
-2.955403042	1.132476178	-7.458743731	3.48E-13	9.56E-12	19.21856625	SHANK2	down
-2.800416197	1.748005582	-7.457495963	3.51E-13	9.63E-12	19.21016646	MYRIP	down
-3.856889169	1.929090392	-7.456707394	3.53E-13	9.67E-12	19.20485852	PNMA3	down
-3.221448323	2.545106101	-7.456139155	3.54E-13	9.69E-12	19.20103393	ADCY5	down
-1.409181261	0.448854889	-7.44862007	3.73E-13	1.02E-11	19.15044827	HCN4	down
1.284309023	1.285793648	7.447118555	3.77E-13	1.03E-11	19.1403516	PSMC1P1	up
-1.930636517	0.361575131	-7.446883122	3.78E-13	1.03E-11	19.13876862	GALNTL5	down
-3.757847024	1.507455837	-7.446730674	3.78E-13	1.03E-11	19.13774363	CPNE7	down
-3.062985494	0.939553724	-7.445200858	3.82E-13	1.04E-11	19.1274588	KCNS1	down
-0.718946464	0.418212951	-7.438594967	4.00E-13	1.08E-11	19.08306762	SLC10A5	no
-1.371079875	0.720526764	-7.433054201	4.15E-13	1.12E-11	19.04585875	ZFP92	down
-2.75449836	3.024948367	-7.431352138	4.20E-13	1.13E-11	19.03443313	LINC00641	down
-3.130766354	2.641983679	-7.420777443	4.52E-13	1.22E-11	18.96349494	DNM3	down
-2.121235857	0.527998766	-7.417272294	4.63E-13	1.25E-11	18.93999953	DCTN1-AS1	down
-1.270015389	0.397821633	-7.412923278	4.77E-13	1.28E-11	18.91086014	ADTRP	down
-2.622529443	4.442721221	-7.404331407	5.06E-13	1.36E-11	18.85333363	KIF3C	down
-2.901082208	0.600666481	-7.404187595	5.06E-13	1.36E-11	18.85237121	EGR4	down
2.038381134	3.244558302	7.404104881	5.06E-13	1.36E-11	18.85181767	DHRSX	up
-5.736498304	2.642699801	-7.401681486	5.15E-13	1.38E-11	18.83560217	TMEM130	down
-1.798815442	0.588615028	-7.38965926	5.59E-13	1.49E-11	18.75522267	IL1RAPL1	down
-2.368491333	0.607717112	-7.38795191	5.66E-13	1.51E-11	18.74381613	SOSTDC1	down
-1.354244619	0.508251833	-7.383003192	5.85E-13	1.56E-11	18.71076668	KCNH4	down
-3.659250178	2.699692484	-7.381661289	5.90E-13	1.57E-11	18.70180805	ATP8A1	down
-3.131684274	2.333739931	-7.37785084	6.06E-13	1.61E-11	18.67637649	PDE1B	down
-3.836740288	2.546284026	-7.377557566	6.07E-13	1.61E-11	18.67441957	UNC13A	down
-2.840305787	1.558731342	-7.376581478	6.11E-13	1.61E-11	18.66790694	OTUD7A	down
-3.681871959	2.68928852	-7.376456443	6.12E-13	1.61E-11	18.66707273	RAB11FIP4	down
-6.149191954	2.956174031	-7.37610553	6.13E-13	1.61E-11	18.66473158	SYT1	down
-0.361044781	0.095704433	-7.376038077	6.14E-13	1.61E-11	18.66428157	CTAGE3P	no
3.267636083	3.675922883	7.375938859	6.14E-13	1.61E-11	18.66361965	WEE1	up
2.044248677	6.688435899	7.374720524	6.19E-13	1.62E-11	18.65549227	NME4	up
-1.668649248	0.630953772	-7.371999607	6.31E-13	1.65E-11	18.63734528	BSPRY	down
-1.555386087	0.735004128	-7.362627423	6.72E-13	1.76E-11	18.57487994	LINC00622	down
1.756873826	9.455186286	7.360126542	6.84E-13	1.79E-11	18.55822262	RPS3	up
-2.805785487	3.428482032	-7.356894649	6.99E-13	1.82E-11	18.53670318	TEF	down
-2.383194576	3.328158338	-7.355901126	7.04E-13	1.83E-11	18.5300894	PPP1R3F	down
-1.784331155	0.36606736	-7.353402281	7.16E-13	1.86E-11	18.51345807	NPY5R	down
2.342752229	2.954788221	7.348882396	7.38E-13	1.92E-11	18.48338723	TRIM5	up
-2.178497827	0.675117804	-7.345903395	7.53E-13	1.95E-11	18.46357617	HAS1	down
-1.702414668	0.561702035	-7.343145871	7.68E-13	1.99E-11	18.44524385	VWC2L	down
3.037868492	4.035020647	7.338332615	7.93E-13	2.05E-11	18.41325828	CDK2	up
1.093235777	1.014409687	7.33571441	8.07E-13	2.08E-11	18.39586671	EEF1DP1	up
-2.985658441	1.371288186	-7.334291692	8.15E-13	2.10E-11	18.38641836	KCNQ5	down
-1.575734802	3.381940856	-7.331808038	8.29E-13	2.13E-11	18.36992787	UBR3	down
-2.020704539	2.476479394	-7.329688391	8.41E-13	2.16E-11	18.35585786	PLEKHA1	down
-1.280703423	0.500045576	-7.324322032	8.72E-13	2.24E-11	18.32025138	C22orf24	down
-4.460465644	4.753601586	-7.320761672	8.94E-13	2.29E-11	18.29663972	DNM1	down
-4.748147368	3.898553096	-7.319604648	9.01E-13	2.30E-11	18.28896857	RAB3A	down
-1.660287206	5.41298544	-7.318661906	9.07E-13	2.32E-11	18.28271886	DNAJC5	down
-2.000986167	2.498650074	-7.316781571	9.18E-13	2.34E-11	18.27025554	BTBD9	down
-2.70430751	1.97712474	-7.312875695	9.43E-13	2.40E-11	18.24437484	THRB	down
-1.463485277	1.752130445	-7.302079751	1.01E-12	2.58E-11	18.17289882	MBLAC2	down
1.795334979	6.94929492	7.297957639	1.04E-12	2.65E-11	18.14563066	HSD17B10	up
-1.733578483	4.386059487	-7.295565122	1.06E-12	2.69E-11	18.12980973	C1orf216	down
1.432652135	1.357557101	7.294194173	1.07E-12	2.71E-11	18.12074601	SETP14	up
-2.786790498	0.906704766	-7.292156007	1.08E-12	2.74E-11	18.10727371	HMGCLL1	down
-1.646944659	0.419899999	-7.29162843	1.09E-12	2.75E-11	18.10378693	PTH2R	down
3.279914974	3.624851125	7.291032748	1.09E-12	2.75E-11	18.09985029	TNFRSF19	up
-2.012582701	0.87215422	-7.290952715	1.09E-12	2.75E-11	18.0993214	STAT4	down
-4.069395849	1.704946188	-7.286252386	1.13E-12	2.84E-11	18.06826817	PEX5L	down
-5.628239625	2.40814393	-7.284716234	1.14E-12	2.86E-11	18.05812298	SYN2	down
-0.832151981	0.380899178	-7.282754522	1.16E-12	2.90E-11	18.04516982	KRT18P34	no
-2.309522958	2.029225216	-7.281890023	1.16E-12	2.91E-11	18.03946246	STOX2	down
-2.722310437	2.017237053	-7.273338788	1.23E-12	3.08E-11	17.98303773	FAM81A	down
-3.10787118	1.105694755	-7.271729301	1.25E-12	3.11E-11	17.97242373	TENM2	down
-0.729140314	0.134034789	-7.270426861	1.26E-12	3.13E-11	17.96383601	AQP7	no
1.955491744	1.889350949	7.269577505	1.26E-12	3.15E-11	17.95823641	HNRNPA1P7	up
-4.44411176	3.508300741	-7.269239128	1.27E-12	3.15E-11	17.95600572	SNCA	down
-2.535337883	3.194036257	-7.268949836	1.27E-12	3.15E-11	17.95409869	NCOA7	down
-1.880659916	1.919837658	-7.268669694	1.27E-12	3.15E-11	17.95225202	FAM126B	down
-1.68833941	2.291243713	-7.268473417	1.27E-12	3.15E-11	17.95095823	RAB11FIP2	down
-4.339617997	1.362623447	-7.267367824	1.28E-12	3.17E-11	17.94367103	RBFOX1	down
-2.445543978	0.809544917	-7.266828535	1.29E-12	3.18E-11	17.94011679	UNC5D	down
-2.424474226	3.37513178	-7.265393334	1.30E-12	3.20E-11	17.93065902	KIF3A	down
1.670965356	3.742162348	7.264212835	1.31E-12	3.23E-11	17.92288084	STK38	up
1.385645042	5.578147265	7.25834473	1.36E-12	3.35E-11	17.88423197	VPS25	up
-5.952793516	2.094502592	-7.25507392	1.39E-12	3.42E-11	17.8627007	NEFM	down
-6.421837146	2.613570525	-7.253295802	1.41E-12	3.46E-11	17.85099896	SST	down
-2.137673352	6.050802151	-7.251886151	1.42E-12	3.49E-11	17.84172377	DCTN1	down
-1.08318374	0.475203101	-7.251433543	1.43E-12	3.49E-11	17.83874602	SUGT1P3	down
-3.470715277	2.025942744	-7.24678892	1.47E-12	3.60E-11	17.80819746	PPFIA2	down
-2.389429437	3.083476505	-7.242735301	1.51E-12	3.69E-11	17.78154921	TLN2	down
2.673459655	3.24246229	7.240503031	1.54E-12	3.74E-11	17.76687964	C1orf226	up
-2.705000165	5.417839975	-7.237909772	1.56E-12	3.80E-11	17.74984247	SCAMP5	down
-3.696985856	2.164375455	-7.236909623	1.57E-12	3.82E-11	17.74327304	ZCCHC12	down
-1.135556224	0.45769625	-7.23505274	1.59E-12	3.87E-11	17.73107817	CCDC68	down
-2.809075036	3.579761477	-7.232950577	1.62E-12	3.92E-11	17.71727557	CBX7	down
-1.485744477	4.027279548	-7.226977249	1.68E-12	4.07E-11	17.67807328	UBE2O	down
-2.400080947	5.3568175	-7.223038693	1.73E-12	4.17E-11	17.65223957	MAPRE3	down
2.167273514	2.747062998	7.222360408	1.74E-12	4.19E-11	17.64779174	LRR1	up
-1.578271236	0.49890165	-7.219405958	1.77E-12	4.26E-11	17.62842207	ADAMTS16	down
-6.207831942	2.83747578	-7.219116434	1.77E-12	4.27E-11	17.62652427	CAMK2A	down
-2.922894235	2.672578527	-7.217461547	1.79E-12	4.31E-11	17.61567787	FBXO41	down
-4.314726036	3.135916622	-7.210059601	1.89E-12	4.52E-11	17.56718941	PDE2A	down
-1.588910584	2.681646206	-7.203270735	1.97E-12	4.73E-11	17.52275314	POLR3A	down
1.034043738	0.939342194	7.201324146	2.00E-12	4.78E-11	17.51001818	RPL3P7	up
-2.699534018	1.197667583	-7.201222288	2.00E-12	4.78E-11	17.50935189	VIPR1	down
-2.785224676	5.07504825	-7.199371081	2.03E-12	4.83E-11	17.49724371	TSPYL2	down
-4.092571261	5.401691108	-7.198565537	2.04E-12	4.85E-11	17.49197569	FAIM2	down
-2.006658261	2.817870577	-7.196101113	2.07E-12	4.92E-11	17.47586212	TBC1D9	down
1.397164577	4.328071476	7.193811697	2.10E-12	4.99E-11	17.46089691	LMAN2L	up
-2.289732351	1.677581754	-7.190407731	2.15E-12	5.10E-11	17.4386535	CSRNP3	down
-2.296837066	4.661538709	-7.179742138	2.31E-12	5.47E-11	17.3690148	TSPYL1	down
2.300409657	9.562332747	7.177858052	2.34E-12	5.53E-11	17.35672194	RPL18A	up
-2.437850459	4.456646024	-7.173523809	2.41E-12	5.69E-11	17.32845294	CBX6	down
3.99177804	3.968779168	7.173366221	2.41E-12	5.69E-11	17.32742538	BIRC5	up
4.734390904	4.670031424	7.171336441	2.44E-12	5.76E-11	17.31419174	TOP2A	up
-2.64483374	4.484247247	-7.16919424	2.48E-12	5.83E-11	17.30022851	NSF	down
-3.251653055	2.377313322	-7.166247513	2.53E-12	5.94E-11	17.28102686	RAP1GAP2	down
-3.438481998	2.859638402	-7.164507832	2.56E-12	6.00E-11	17.2696937	AMPH	down
-2.703169395	3.058349268	-7.157261133	2.68E-12	6.29E-11	17.22250952	RAPGEFL1	down
-2.392772642	1.660793978	-7.15656823	2.70E-12	6.31E-11	17.21800001	UNC80	down
2.095744496	9.089361942	7.151486491	2.79E-12	6.52E-11	17.18493835	RPS5	up
-2.440290433	4.315169903	-7.149055143	2.83E-12	6.62E-11	17.16912693	BCL2L2	down
2.724617772	4.274225264	7.147347696	2.87E-12	6.68E-11	17.1580258	SMO	up
-3.230929482	0.561882266	-7.133630053	3.14E-12	7.31E-11	17.06891886	CARTPT	down
-3.119548125	1.710941332	-7.132563829	3.16E-12	7.35E-11	17.06199882	CHRNB2	down
-0.375172648	0.119234341	-7.127728775	3.27E-12	7.58E-11	17.03062897	KLB	no
-3.599947444	2.564701014	-7.124949672	3.33E-12	7.71E-11	17.0126061	RIMS3	down
2.957713722	2.957316782	7.124453218	3.34E-12	7.73E-11	17.00938715	CCNA2	up
-4.593568342	1.453753599	-7.116049246	3.53E-12	8.16E-11	16.95492479	PDYN	down
-1.427741256	2.794122917	-7.114594413	3.56E-12	8.23E-11	16.94550208	DSTYK	down
-2.740424656	1.283589542	-7.114440941	3.57E-12	8.23E-11	16.94450816	RAB27B	down
2.117873957	2.042248862	7.111300689	3.64E-12	8.39E-11	16.92417507	SRP9P1	up
-2.461476086	0.950874825	-7.10948724	3.69E-12	8.48E-11	16.9124364	PTPN3	down
-1.514038324	0.671566536	-7.107912326	3.72E-12	8.55E-11	16.90224381	CDHR2	down
-1.112146688	0.309993834	-7.107791869	3.73E-12	8.55E-11	16.90146431	MIR4500HG	down
-1.046423798	0.547667281	-7.104108181	3.82E-12	8.75E-11	16.87763171	VN1R20P	down
2.386064249	4.610966038	7.103235647	3.84E-12	8.79E-11	16.87198812	NXT1	up
-1.232256714	1.1343113	-7.100556042	3.91E-12	8.94E-11	16.8546599	ZNF280B	down
2.700932134	5.778756125	7.099546632	3.94E-12	8.99E-11	16.84813375	PSMB8	up
-2.092367185	2.722618427	-7.098563293	3.96E-12	9.03E-11	16.8417769	GARNL3	down
-2.66266148	1.720074928	-7.097348238	3.99E-12	9.10E-11	16.83392311	NAV3	down
1.141236664	1.082703286	7.095785367	4.04E-12	9.18E-11	16.82382277	EIF2S2P4	up
-2.845619531	1.923404458	-7.095328539	4.05E-12	9.19E-11	16.82087078	RASGEF1A	down
2.37086146	4.114785905	7.093596345	4.09E-12	9.29E-11	16.80967891	RBBP8	up
2.842391726	6.058198529	7.086717415	4.28E-12	9.71E-11	16.76525588	RAB13	up
-3.545235015	5.148374499	-7.083171594	4.39E-12	9.93E-11	16.74237149	CHN1	down
2.386430765	2.729097878	7.081601399	4.43E-12	1.00E-10	16.73224065	WDR76	up
-3.357307703	2.116702241	-7.080720052	4.46E-12	1.01E-10	16.72655503	HLF	down
-0.655061368	0.23140543	-7.078219484	4.53E-12	1.02E-10	16.71042696	PLEKHD1	no
-1.7020742	4.878765566	-7.075450235	4.62E-12	1.04E-10	16.69257148	ZER1	down
-2.61320298	0.894488068	-7.075104187	4.63E-12	1.04E-10	16.69034065	NPY1R	down
-1.049201327	0.318221215	-7.074729729	4.64E-12	1.04E-10	16.68792677	ZNF890P	down
-3.906536591	1.05465753	-7.071674713	4.73E-12	1.06E-10	16.66823712	GABRG2	down
-2.077175238	4.552453271	-7.07118259	4.75E-12	1.06E-10	16.66506604	KLC2	down
-5.379299604	3.488196277	-7.065129387	4.94E-12	1.11E-10	16.6260761	PHYHIP	down
3.678685071	3.670701445	7.064914984	4.95E-12	1.11E-10	16.6246956	FTLP3	up
2.367233153	3.064350864	7.059323887	5.13E-12	1.15E-10	16.58870774	CHEK1	up
-2.275255643	1.281058043	-7.055488013	5.27E-12	1.17E-10	16.5640313	CYS1	down
1.560106755	5.688472279	7.051640452	5.40E-12	1.20E-10	16.53929088	SZRD1	up
-2.769927478	3.172922397	-7.05137438	5.41E-12	1.20E-10	16.5375804	DNAJA4	down
-2.289562006	1.644027323	-7.04314663	5.71E-12	1.27E-10	16.48471398	CACNA1C	down
2.264099831	4.3602565	7.04254894	5.73E-12	1.27E-10	16.48087559	HAUS1	up
-3.655994434	1.906993712	-7.041185737	5.79E-12	1.28E-10	16.47212206	SLC24A2	down
-3.810709472	3.187267593	-7.040615371	5.81E-12	1.28E-10	16.46845999	RAPGEF4	down
-2.47577257	3.293057165	-7.035175956	6.02E-12	1.33E-10	16.4335483	MYO5A	down
-3.673710642	1.384924342	-7.031592702	6.16E-12	1.36E-10	16.41056224	SEC14L5	down
-3.992524243	2.448400532	-7.027331029	6.34E-12	1.40E-10	16.3832369	PPP1R16B	down
1.803340817	4.46969965	7.023453359	6.50E-12	1.43E-10	16.35838572	DERA	up
3.63005236	3.696101573	7.020335009	6.63E-12	1.46E-10	16.33840915	FOXM1	up
-2.339890207	1.10430603	-7.020191079	6.64E-12	1.46E-10	16.33748729	EPHA5	down
-1.110093937	3.27241294	-7.018560026	6.71E-12	1.47E-10	16.32704167	C16orf70	down
-4.7947127	2.582691831	-7.017189801	6.77E-12	1.48E-10	16.318268	PPP2R2C	down
-4.85533353	2.681317659	-7.004608667	7.35E-12	1.61E-10	16.23777665	HPCAL4	down
-3.147644343	2.020920611	-7.004600143	7.36E-12	1.61E-10	16.23772215	CLSTN2	down
-3.720122746	1.897681756	-6.998798983	7.64E-12	1.67E-10	16.20064818	NEGR1	down
3.015810357	3.612672523	6.997635982	7.70E-12	1.68E-10	16.19321876	APOBEC3C	up
1.612181353	1.561591893	6.994806868	7.84E-12	1.71E-10	16.17515028	BZW1P2	up
2.371306145	4.667752202	6.994241089	7.87E-12	1.71E-10	16.1715376	GAL3ST4	up
2.248113645	3.684980486	6.993460085	7.91E-12	1.72E-10	16.16655103	FAM111A	up
-3.937577679	1.182311674	-6.990601095	8.06E-12	1.75E-10	16.14830087	NEUROD2	down
-1.976230697	3.349156059	-6.987851576	8.21E-12	1.78E-10	16.13075538	AKAP11	down
-0.709419552	0.196545269	-6.986016421	8.31E-12	1.79E-10	16.11904791	PDE6H	no
3.004908552	3.014701107	6.985905322	8.31E-12	1.79E-10	16.11833924	CDCA7	up
-1.483455208	0.677724446	-6.985900985	8.31E-12	1.79E-10	16.11831157	SYT14	down
-1.249765227	0.599885015	-6.985816922	8.32E-12	1.79E-10	16.11777536	MYH15	down
3.893270298	7.147492007	6.984533617	8.39E-12	1.80E-10	16.10959017	MDK	up
1.877248559	2.952996882	6.984446849	8.39E-12	1.80E-10	16.10903678	ERI1	up
-0.54387568	0.147131191	-6.984302199	8.40E-12	1.80E-10	16.10811427	LDHAL6A	no
1.94692298	6.006393844	6.982517865	8.50E-12	1.82E-10	16.09673581	HMG20B	up
-1.487801407	2.053011682	-6.980137935	8.63E-12	1.85E-10	16.08156308	USP27X	down
1.575032003	1.36625946	6.978838332	8.71E-12	1.86E-10	16.07327958	RPS2P55	up
-5.530945223	1.59955003	-6.978448508	8.73E-12	1.86E-10	16.07079513	OPALIN	down
1.69833268	2.333234065	6.976790983	8.82E-12	1.88E-10	16.06023263	RAC1P2	up
-2.454422626	4.505081281	-6.973953121	8.99E-12	1.92E-10	16.04215334	SLC25A22	down
-2.071581073	0.389402579	-6.972180213	9.09E-12	1.93E-10	16.03086172	LCN15	down
-5.040495249	2.536530656	-6.97214831	9.09E-12	1.93E-10	16.03065855	NPTX1	down
-3.069189545	1.593547844	-6.967708826	9.36E-12	1.99E-10	16.00239416	NRG3	down
-4.029432462	2.059908698	-6.964071139	9.59E-12	2.03E-10	15.97924569	DLGAP3	down
-3.288198269	2.210411581	-6.960447354	9.81E-12	2.08E-10	15.95619572	ADCY1	down
-4.039548638	1.705400965	-6.959927092	9.85E-12	2.08E-10	15.9528873	IQSEC3	down
-1.970434043	2.510881479	-6.955655577	1.01E-11	2.14E-10	15.92573184	YPEL2	down
-2.403961647	6.119515171	-6.955431387	1.01E-11	2.14E-10	15.92430698	APBB1	down
-1.928027777	3.326829118	-6.954851627	1.02E-11	2.15E-10	15.92062242	SLC9A6	down
-2.454711674	1.312120991	-6.953331333	1.03E-11	2.17E-10	15.9109617	KCTD8	down
1.942449474	1.842400906	6.952068152	1.04E-11	2.18E-10	15.90293614	CHCHD2P6	up
1.805427014	6.065002793	6.949478378	1.05E-11	2.21E-10	15.88648596	SEC11A	up
-0.626585707	0.1805296	-6.943168721	1.10E-11	2.30E-10	15.8464286	HCRTR1	no
-4.84402354	5.166287475	-6.941542313	1.11E-11	2.33E-10	15.83610815	SYP	down
-2.151690383	4.150364034	-6.93257166	1.18E-11	2.46E-10	15.77922077	IQSEC1	down
-1.683643274	1.045267275	-6.931315563	1.19E-11	2.48E-10	15.77126014	HCG11	down
-2.684218429	1.224268392	-6.93104597	1.19E-11	2.48E-10	15.76955172	SYN3	down
-2.714895233	1.742823066	-6.930753057	1.19E-11	2.48E-10	15.7676956	ADAMTS8	down
2.361662147	2.068277079	6.926925462	1.22E-11	2.54E-10	15.74344696	ANXA2P2	up
-4.215013954	1.07526693	-6.922144427	1.26E-11	2.62E-10	15.71317381	WIF1	down
-2.548287859	2.413956088	-6.921073136	1.27E-11	2.64E-10	15.70639288	KCNC3	down
-4.300897537	2.721175154	-6.913756234	1.33E-11	2.76E-10	15.66010269	KCNJ9	down
-2.005019476	5.78198303	-6.912240639	1.34E-11	2.78E-10	15.65051944	ABR	down
-2.115507329	1.42086704	-6.91059931	1.36E-11	2.81E-10	15.64014315	KLHL3	down
-4.819406556	2.515481765	-6.90909501	1.37E-11	2.83E-10	15.63063495	SNAP91	down
2.250158099	4.353798475	6.906614722	1.39E-11	2.88E-10	15.61496163	TP53I3	up
-3.095228411	5.450624334	-6.902862234	1.43E-11	2.94E-10	15.59125804	GABBR1	down
1.803803791	3.108507698	6.902723503	1.43E-11	2.94E-10	15.59038192	TP53INP1	up
-3.254432618	1.00456022	-6.902701253	1.43E-11	2.94E-10	15.5902414	KCNA1	down
-4.931447725	2.772981373	-6.901501578	1.44E-11	2.96E-10	15.58266576	CAMKV	down
-4.791504077	3.545826119	-6.900938762	1.44E-11	2.97E-10	15.5791121	TPPP	down
-2.323772793	4.070343934	-6.898037617	1.47E-11	3.02E-10	15.56079792	GLS	down
-2.479654133	3.616115364	-6.894947659	1.50E-11	3.08E-10	15.5412989	MFSD6	down
2.403475229	2.637418182	6.894678942	1.50E-11	3.08E-10	15.53960353	FTH1P8	up
3.391405838	4.090715066	6.894208454	1.51E-11	3.09E-10	15.53663528	RPS2P46	up
3.746304731	9.96747381	6.893998454	1.51E-11	3.09E-10	15.53531047	VIM	up
-2.740491461	6.917780853	-6.892511473	1.53E-11	3.11E-10	15.52593065	ENO2	down
-3.408334226	0.768555699	-6.892346825	1.53E-11	3.11E-10	15.52489216	SOHLH1	down
5.332185627	7.989940797	6.890543753	1.55E-11	3.14E-10	15.51352095	IGFBP2	up
-1.563517214	0.741269275	-6.889672468	1.55E-11	3.16E-10	15.50802702	NCR3LG1	down
2.537050069	4.381354899	6.888909911	1.56E-11	3.17E-10	15.50321915	TGIF1	up
-2.090298885	3.77286311	-6.885726052	1.59E-11	3.23E-10	15.48314999	CRY2	down
-2.969859032	1.170111981	-6.882575613	1.63E-11	3.30E-10	15.46329913	RSPO2	down
-0.89849984	0.468285273	-6.879805199	1.66E-11	3.35E-10	15.44584911	TDRD6	no
-2.279277421	3.350222087	-6.877747227	1.68E-11	3.39E-10	15.43289036	PDP1	down
-1.527861915	0.394035852	-6.877619088	1.68E-11	3.39E-10	15.43208359	JAZF1-AS1	down
-2.424797766	1.325090035	-6.876972052	1.69E-11	3.40E-10	15.42801004	PDZD7	down
-1.279075756	0.33330428	-6.875226711	1.71E-11	3.44E-10	15.41702347	POU6F2	down
-2.799330188	3.071517275	-6.874937973	1.71E-11	3.44E-10	15.41520615	ARRB1	down
-1.102800551	0.302914697	-6.873176558	1.73E-11	3.47E-10	15.40412115	LHFPL5	down
-3.326445102	2.381524889	-6.871838945	1.74E-11	3.50E-10	15.39570484	NECAB1	down
3.456153975	3.979069312	6.869623103	1.77E-11	3.55E-10	15.3817657	TPX2	up
-2.568403496	0.925140099	-6.866275825	1.81E-11	3.62E-10	15.36071621	KCNK9	down
2.613968853	6.225132359	6.865568727	1.82E-11	3.63E-10	15.3562707	PDIA4	up
-3.57666701	1.854796279	-6.862542484	1.85E-11	3.70E-10	15.3372491	NEFH	down
2.280473099	5.238897048	6.860715592	1.87E-11	3.74E-10	15.3257695	DTYMK	up
2.053971606	5.510494718	6.859210808	1.89E-11	3.77E-10	15.31631584	GUSB	up
-4.703600009	2.174339813	-6.85772028	1.91E-11	3.80E-10	15.30695346	CELF4	down
-2.349759564	0.796725664	-6.856899307	1.92E-11	3.82E-10	15.30179746	KCNK12	down
-3.757407328	2.452537301	-6.854827345	1.95E-11	3.87E-10	15.28878709	NMNAT2	down
-2.393220983	2.436480798	-6.848257918	2.03E-11	4.03E-10	15.24755786	GRAMD1B	down
-0.791962575	0.195895482	-6.84786395	2.03E-11	4.03E-10	15.2450864	LINC01010	no
-4.450627055	2.014072396	-6.846798666	2.05E-11	4.06E-10	15.23840421	KCNJ4	down
1.789904697	4.509159211	6.844916918	2.07E-11	4.10E-10	15.22660273	EDEM2	up
-2.438203503	3.546924439	-6.844709076	2.08E-11	4.10E-10	15.2252994	RAB15	down
-2.271007609	4.901588906	-6.842267705	2.11E-11	4.16E-10	15.20999267	MOAP1	down
-4.409644708	2.598308611	-6.839193887	2.15E-11	4.24E-10	15.1907272	SYNGR3	down
-1.039367846	0.23388738	-6.838295074	2.16E-11	4.26E-10	15.18509516	CAPN13	down
2.326580405	2.146671493	6.838133911	2.17E-11	4.26E-10	15.18408537	RPL35P5	up
-2.373770013	0.910676828	-6.837128708	2.18E-11	4.28E-10	15.17778756	GPR12	down
-3.383468701	2.225694175	-6.83632592	2.19E-11	4.30E-10	15.17275847	KIRREL3	down
-2.385536626	3.061986356	-6.834441738	2.22E-11	4.35E-10	15.16095692	IQSEC2	down
-1.452179408	0.706865581	-6.83418006	2.22E-11	4.35E-10	15.15931812	ASB2	down
-2.000658787	3.687364458	-6.833449291	2.23E-11	4.37E-10	15.15474184	HECTD4	down
-2.02020627	0.793921697	-6.832715202	2.24E-11	4.38E-10	15.15014519	PLCXD2	down
-3.388325842	1.861685574	-6.828830196	2.30E-11	4.49E-10	15.1258253	CES4A	down
-1.835019023	6.008361908	-6.827765686	2.31E-11	4.51E-10	15.11916357	DYNC1H1	down
1.822998293	4.695943327	6.825477468	2.35E-11	4.58E-10	15.10484679	CNPY4	up
-1.467627669	0.669785309	-6.824757401	2.36E-11	4.59E-10	15.10034235	ACTRT3	down
3.409474449	5.07258014	6.823803561	2.37E-11	4.61E-10	15.09437615	MMP2	up
2.265234248	2.835502406	6.821992186	2.40E-11	4.66E-10	15.08304805	CDCA4	up
-2.367131982	1.209108677	-6.817782116	2.47E-11	4.79E-10	15.05672862	MACROD2	down
-1.277776832	0.207156204	-6.809954949	2.59E-11	5.03E-10	15.00783306	FFAR1	down
-3.89661253	1.799510927	-6.80884529	2.61E-11	5.06E-10	15.00090495	RBP4	down
2.24477127	4.069005715	6.808392104	2.62E-11	5.07E-10	14.99807578	MYD88	up
-2.606800341	5.138663774	-6.806784696	2.65E-11	5.11E-10	14.98804225	BRSK1	down
1.597867192	9.679110214	6.806441168	2.65E-11	5.12E-10	14.98589819	MYL6	up
2.502123368	2.759030064	6.805915981	2.66E-11	5.13E-10	14.98262051	FTH1P2	up
-2.122201697	1.534017091	-6.804430769	2.69E-11	5.17E-10	14.9733525	SLC22A15	down
-2.739955363	3.496468506	-6.802692982	2.72E-11	5.22E-10	14.96251054	INPP5F	down
-1.4043322	3.697148128	-6.800649148	2.75E-11	5.29E-10	14.94976215	TRIM3	down
-3.764019007	2.451790391	-6.796250272	2.83E-11	5.43E-10	14.92233515	KCNH3	down
-1.377808826	1.278764761	-6.791821744	2.91E-11	5.58E-10	14.89473837	PRKAA2	down
1.64466725	5.36423457	6.791284635	2.92E-11	5.60E-10	14.89139235	HDAC1	up
2.048738273	2.767767958	6.791003436	2.93E-11	5.60E-10	14.88964067	STK17B	up
3.54840173	3.620437665	6.789797822	2.95E-11	5.64E-10	14.88213116	CDK1	up
1.49933602	3.247412055	6.787585632	2.99E-11	5.71E-10	14.86835483	CTPS2	up
-3.546158305	1.932752282	-6.786251543	3.02E-11	5.75E-10	14.86004866	MATK	down
-3.82457147	2.097027985	-6.780852558	3.13E-11	5.95E-10	14.82644813	TMEM151B	down
1.416334062	2.267464763	6.779874718	3.15E-11	5.98E-10	14.82036497	WDR5B	up
2.572683818	8.559760056	6.778525465	3.17E-11	6.02E-10	14.81197245	YBX1	up
-2.365991384	0.805978184	-6.778408723	3.17E-11	6.02E-10	14.81124637	ZNF385B	down
-1.802432084	0.405123704	-6.777295587	3.20E-11	6.06E-10	14.80432368	GRM4	down
-3.555502212	1.519715739	-6.77622601	3.22E-11	6.09E-10	14.7976728	GABRA2	down
2.339487236	6.842788959	6.774672784	3.25E-11	6.15E-10	14.78801605	FCGRT	up
-2.88150788	2.94658377	-6.76987632	3.35E-11	6.33E-10	14.75820714	DUSP8	down
1.746127208	3.325885977	6.758063869	3.61E-11	6.82E-10	14.68487145	NUP37	up
-1.573338139	0.874384538	-6.754751966	3.69E-11	6.96E-10	14.66432944	BFSP1	down
-2.360620082	2.518256544	-6.749311523	3.82E-11	7.19E-10	14.63060364	SH3BGRL2	down
3.274597898	7.129737739	6.745191487	3.92E-11	7.38E-10	14.60507843	CLIC1	up
-1.950348133	3.824889438	-6.740170887	4.05E-11	7.61E-10	14.57399166	ARHGEF9	down
-1.968927674	0.804660831	-6.73712712	4.13E-11	7.75E-10	14.55515466	HS3ST5	down
1.632535016	3.491046069	6.736220448	4.15E-11	7.79E-10	14.54954492	MED20	up
-4.406473788	2.071791975	-6.730586771	4.30E-11	8.06E-10	14.51470262	PTPN5	down
-2.703672715	1.524127586	-6.730107565	4.32E-11	8.08E-10	14.51174005	FUT9	down
-3.690527375	2.654720551	-6.729315683	4.34E-11	8.11E-10	14.50684481	NAP1L2	down
-1.599485168	2.082596159	-6.728927013	4.35E-11	8.12E-10	14.50444231	USP31	down
2.835650829	8.093508411	6.728049308	4.37E-11	8.16E-10	14.49901737	ANXA5	up
2.120504259	6.340016099	6.727210436	4.40E-11	8.18E-10	14.493833	PTBP1	up
-1.825392067	2.618345164	-6.727188273	4.40E-11	8.18E-10	14.49369604	PRRT3	down
-2.607528685	7.551449259	-6.726767341	4.41E-11	8.20E-10	14.49109482	TUBB2A	down
2.541804699	3.312487557	6.726008632	4.43E-11	8.23E-10	14.48640661	IKBIP	up
-2.577900285	3.094590923	-6.725568765	4.44E-11	8.24E-10	14.48368878	SHANK3	down
1.66245157	9.462667309	6.72482871	4.46E-11	8.27E-10	14.47911652	RPS8	up
-1.87511966	4.707709653	-6.724140205	4.48E-11	8.30E-10	14.47486313	TOM1L2	down
2.61501905	5.769534272	6.723424662	4.50E-11	8.33E-10	14.4704431	CD276	up
-2.948585965	3.107110498	-6.720983872	4.57E-11	8.44E-10	14.4553689	MGAT3	down
-3.875900016	1.888894668	-6.720969466	4.57E-11	8.44E-10	14.45527994	HS3ST2	down
-0.635397017	0.113541541	-6.713638911	4.79E-11	8.83E-10	14.4100347	GPR78	no
1.718160522	6.331495205	6.713018176	4.81E-11	8.86E-10	14.40620536	UXT	up
1.261760878	4.377247848	6.712670812	4.82E-11	8.87E-10	14.40406258	IKBKB	up
1.67999965	3.533620769	6.710056772	4.90E-11	9.01E-10	14.38794042	NUP160	up
1.776145801	7.060493033	6.707882886	4.97E-11	9.12E-10	14.37453696	SEC61A1	up
-2.64023276	7.977297987	-6.703339799	5.11E-11	9.38E-10	14.34653767	CALM1	down
-6.887021299	2.83472671	-6.703093594	5.12E-11	9.38E-10	14.34502075	SLC17A7	down
-1.690811871	3.078094163	-6.702063712	5.16E-11	9.44E-10	14.33867596	GNB5	down
-2.031376376	3.498524241	-6.700492428	5.21E-11	9.52E-10	14.32899735	GPRASP2	down
1.11600911	1.011039182	6.699864992	5.23E-11	9.55E-10	14.32513308	RBM8B	up
2.156099617	3.680400987	6.699344631	5.24E-11	9.57E-10	14.3219285	TRIM21	up
-4.15591483	1.073908683	-6.696239831	5.35E-11	9.74E-10	14.30281232	GJB6	down
-1.818220593	0.517244216	-6.696197058	5.35E-11	9.74E-10	14.30254902	NTSR1	down
3.249641828	3.219617256	6.692418947	5.48E-11	9.97E-10	14.27929754	KIF2C	up
-1.287842491	0.245029991	-6.689025356	5.60E-11	1.02E-09	14.25842197	FAM163A	down
2.809915652	2.898871468	6.685863064	5.71E-11	1.04E-09	14.23897729	IQGAP2	up
-2.347683919	1.893184602	-6.678925845	5.97E-11	1.08E-09	14.19634817	TMEM63C	down
3.827833523	8.418981991	6.677579465	6.02E-11	1.09E-09	14.18807903	APOC1	up
1.883667731	3.092075998	6.676556882	6.06E-11	1.10E-09	14.18179952	BTN2A2	up
-1.885104703	3.000301064	-6.675811526	6.08E-11	1.10E-09	14.17722292	DIXDC1	down
2.329367154	8.167824287	6.675438876	6.10E-11	1.10E-09	14.17493496	RPS15A	up
2.86282195	6.634376569	6.673565867	6.17E-11	1.11E-09	14.16343686	FKBP10	up
3.395081751	7.667070416	6.669116388	6.35E-11	1.14E-09	14.1361332	ID3	up
1.749273873	1.681893389	6.668178185	6.38E-11	1.15E-09	14.13037801	RPL9P7	up
-1.633670524	2.928721919	-6.665657064	6.49E-11	1.17E-09	14.11491616	WDR37	down
-0.423998037	0.102452748	-6.66301821	6.60E-11	1.18E-09	14.09873759	TRPV5	no
1.783634355	3.664644528	6.660438361	6.70E-11	1.20E-09	14.08292601	DESI2	up
-1.485190519	2.839291612	-6.657520549	6.83E-11	1.22E-09	14.06504936	CNST	down
1.436018932	4.584200668	6.655723081	6.90E-11	1.24E-09	14.05404006	ALG3	up
-3.035892811	2.199966716	-6.655179539	6.93E-11	1.24E-09	14.05071142	C2CD4C	down
-2.1741078	0.621418342	-6.654208444	6.97E-11	1.25E-09	14.04476503	KCNH1	down
1.750066978	7.51638625	6.65286526	7.03E-11	1.26E-09	14.0365414	PTTG1IP	up
-2.221742903	5.270881508	-6.651518016	7.09E-11	1.26E-09	14.02829434	SV2A	down
-2.280806308	1.624918744	-6.650835925	7.12E-11	1.27E-09	14.0241195	INPP5J	down
-3.410285324	2.626184017	-6.649882735	7.16E-11	1.28E-09	14.01828598	KNDC1	down
-3.311737623	0.962763445	-6.645774101	7.35E-11	1.31E-09	13.99314924	CBLN2	down
-3.366744899	2.538746475	-6.642844613	7.49E-11	1.33E-09	13.9752346	PEG3	down
-1.157254228	0.544818602	-6.64242123	7.51E-11	1.33E-09	13.97264605	STXBP5-AS1	down
-1.27573994	3.85429155	-6.641066475	7.57E-11	1.34E-09	13.96436407	NAPG	down
-4.803546161	2.850259009	-6.638807361	7.68E-11	1.36E-09	13.95055667	RGS4	down
1.447838891	6.070761937	6.638216776	7.71E-11	1.36E-09	13.94694775	STX10	up
-1.624138044	3.974279292	-6.637889181	7.72E-11	1.37E-09	13.94494602	SIK3	down
-3.764658157	2.602503711	-6.636105954	7.81E-11	1.38E-09	13.93405127	DYNC1I1	down
2.620918054	5.748302215	6.633894252	7.92E-11	1.40E-09	13.92054219	NT5DC2	up
-5.917953419	2.517450107	-6.631313614	8.05E-11	1.42E-09	13.90478447	NEFL	down
-5.133992384	2.221800858	-6.626109051	8.31E-11	1.46E-09	13.87302056	CPNE6	down
2.110317362	2.105239538	6.623951068	8.43E-11	1.48E-09	13.85985641	ITPRIPL1	up
-2.102638973	4.765828088	-6.621372028	8.57E-11	1.50E-09	13.8441285	PREPL	down
1.977461212	6.219435865	6.619573263	8.66E-11	1.52E-09	13.83316207	DDX39A	up
-1.359975519	0.335218447	-6.61875284	8.71E-11	1.53E-09	13.82816108	CDH7	down
1.961949048	4.22345293	6.616799291	8.81E-11	1.54E-09	13.81625511	CMTM6	up
-1.590085137	3.179068718	-6.614065613	8.97E-11	1.57E-09	13.79959963	RABGAP1L	down
0.844304273	0.765545758	6.613685323	8.99E-11	1.57E-09	13.7972831	HSPD1P1	no
2.838013091	2.830998803	6.609645336	9.22E-11	1.61E-09	13.77268058	CDCA8	up
-0.533805451	0.135456377	-6.606300529	9.41E-11	1.64E-09	13.75232121	LINC00642	no
3.563314737	5.997264248	6.605538346	9.46E-11	1.65E-09	13.74768313	SERPINH1	up
-4.407226207	4.156720014	-6.603582203	9.57E-11	1.67E-09	13.7357816	PSD	down
-4.313786011	5.349683858	-6.603224917	9.59E-11	1.67E-09	13.73360812	CA11	down
-2.138515355	7.768145727	-6.602875937	9.62E-11	1.67E-09	13.73148528	PLD3	down
-2.754154091	2.570551969	-6.59977001	9.80E-11	1.70E-09	13.71259612	ABLIM2	down
-3.278687735	1.243861621	-6.599632434	9.81E-11	1.70E-09	13.7117596	COL26A1	down
-1.075224109	0.682340234	-6.598553344	9.88E-11	1.71E-09	13.70519884	LINC00884	down
-1.944581153	1.401631132	-6.596004223	1.00E-10	1.74E-09	13.68970405	PRKCQ	down
-1.422895159	2.505044454	-6.591975849	1.03E-10	1.78E-09	13.66522804	MTMR9	down
-3.087350223	4.298633656	-6.591072951	1.04E-10	1.79E-09	13.65974386	KIF5C	down
-2.71670497	1.345665616	-6.589833036	1.04E-10	1.80E-09	13.6522137	ANO4	down
-3.154874497	1.140818697	-6.589547912	1.04E-10	1.80E-09	13.65048227	CBLN4	down
1.688595619	3.794046248	6.588736222	1.05E-10	1.81E-09	13.6455536	MGME1	up
-3.780440686	1.759954552	-6.585590147	1.07E-10	1.84E-09	13.6264552	GABRB3	down
-3.890762769	4.829229904	-6.584359288	1.08E-10	1.86E-09	13.61898532	ENC1	down
3.998603153	3.845710083	6.579002557	1.12E-10	1.92E-09	13.58649005	MYBL2	up
-3.83361509	2.440893058	-6.578609012	1.12E-10	1.92E-09	13.58410359	BRINP1	down
3.514692619	3.458683003	6.578297437	1.12E-10	1.92E-09	13.5822143	RRM2	up
1.585155128	4.183330985	6.576994931	1.13E-10	1.94E-09	13.57431709	RIT1	up
-3.115725173	0.884562499	-6.573703289	1.15E-10	1.97E-09	13.55436552	EMX1	down
-2.588475504	3.268842237	-6.573124751	1.16E-10	1.98E-09	13.55085972	SNPH	down
-3.15459684	1.811907871	-6.572806812	1.16E-10	1.98E-09	13.5489332	VWA5B2	down
-3.181837352	1.118060672	-6.572622929	1.16E-10	1.98E-09	13.54781901	RIMS2	down
4.233349286	3.966398675	6.569166722	1.19E-10	2.02E-09	13.52688206	SNRPGP10	up
-1.647822993	1.30637029	-6.568715027	1.19E-10	2.03E-09	13.52414648	ZDBF2	down
-1.554298641	2.471271929	-6.567630178	1.20E-10	2.04E-09	13.51757702	ACADSB	down
1.865842283	4.140775965	6.567237122	1.20E-10	2.04E-09	13.51519704	REEP4	up
-1.724074852	3.621495698	-6.565326694	1.22E-10	2.06E-09	13.503631	RHOBTB2	down
-2.088073698	2.345107141	-6.563625705	1.23E-10	2.08E-09	13.49333535	FAM174B	down
-3.541796143	1.158606931	-6.563525587	1.23E-10	2.08E-09	13.49272943	MYT1L	down
2.60811025	3.01702171	6.562350262	1.24E-10	2.10E-09	13.48561691	AURKA	up
-4.361515344	1.635237674	-6.561259927	1.25E-10	2.11E-09	13.47901968	RBFOX3	down
-2.147699014	4.577812845	-6.557759237	1.27E-10	2.15E-09	13.45784457	TSPYL4	down
2.037518179	4.568581206	6.557496316	1.28E-10	2.15E-09	13.45625459	MCM5	up
-3.946388541	4.154675531	-6.556226088	1.29E-10	2.17E-09	13.44857383	DMTN	down
-2.478405243	1.828328095	-6.548679902	1.35E-10	2.27E-09	13.40297002	KCNA2	down
-2.531546615	1.507917534	-6.545931641	1.37E-10	2.31E-09	13.38637259	CDS1	down
-0.940611731	0.162795807	-6.544210725	1.39E-10	2.33E-09	13.37598258	LOXHD1	no
-2.915381831	2.026326927	-6.541062845	1.41E-10	2.37E-09	13.35698333	EXTL1	down
-2.487498828	3.354428638	-6.538544641	1.43E-10	2.41E-09	13.34179013	TTLL7	down
-4.066678019	2.345088002	-6.538421704	1.44E-10	2.41E-09	13.34104854	KCNK1	down
1.993094398	1.763909458	6.536176908	1.46E-10	2.44E-09	13.32750935	RPS7P10	up
0.973011577	0.881425911	6.535929172	1.46E-10	2.44E-09	13.3260154	ACTBP7	no
-1.787950949	0.407950368	-6.532928364	1.49E-10	2.48E-09	13.30792319	SCARA5	down
1.770015373	5.122447337	6.527002689	1.54E-10	2.57E-09	13.27221745	RFC2	up
-0.615075084	0.310554622	-6.526654323	1.54E-10	2.58E-09	13.2701192	FRK	no
-1.217109369	3.81615138	-6.523726657	1.57E-10	2.62E-09	13.25248928	MTA3	down
-0.380353906	0.109620501	-6.521856671	1.59E-10	2.65E-09	13.24123206	HHLA2	no
-4.947684738	3.304380077	-6.516755984	1.64E-10	2.73E-09	13.21054021	SYN1	down
1.085020565	1.058072626	6.515853575	1.65E-10	2.74E-09	13.20511237	CACYBPP2	up
-2.657678871	2.924008516	-6.51492269	1.66E-10	2.76E-09	13.19951392	ATL1	down
-2.80205007	1.057023743	-6.51421891	1.67E-10	2.77E-09	13.19528176	CHRNA4	down
3.100266761	5.015284495	6.512687277	1.68E-10	2.79E-09	13.18607269	CCDC80	up
-1.736857706	0.557958365	-6.512196877	1.69E-10	2.80E-09	13.1831245	NT5C1A	down
1.624808446	1.611583823	6.511195688	1.70E-10	2.81E-09	13.17710615	EIF4HP1	up
-0.466087831	0.078338732	-6.508441568	1.73E-10	2.86E-09	13.16055467	FGD5P1	no
2.516634405	4.804395261	6.506957057	1.74E-10	2.88E-09	13.15163565	TP53	up
-3.64383211	2.404507177	-6.506116514	1.75E-10	2.89E-09	13.1465864	GRM3	down
-2.516832232	4.003896463	-6.505840247	1.76E-10	2.90E-09	13.14492695	STK32C	down
2.880657605	3.259775385	6.503596457	1.78E-10	2.93E-09	13.13145142	KIAA0040	up
-2.71165303	2.089057063	-6.503295142	1.78E-10	2.94E-09	13.12964212	TSPYL5	down
-4.08302319	2.34910586	-6.503043904	1.79E-10	2.94E-09	13.12813357	DOC2A	down
-3.070252352	3.352415494	-6.492133127	1.91E-10	3.14E-09	13.06266814	SLC25A27	down
-2.043112065	1.224707744	-6.490708507	1.93E-10	3.16E-09	13.05412726	CYP7B1	down
3.656834423	3.6141474	6.489436388	1.94E-10	3.19E-09	13.046502	AURKB	up
-1.146517996	0.366160306	-6.489278948	1.95E-10	3.19E-09	13.04555837	SH3RF2	down
-4.550875411	4.087128259	-6.487570273	1.97E-10	3.22E-09	13.03531856	SERPINI1	down
-4.711358421	4.277445064	-6.484115812	2.01E-10	3.28E-09	13.0146236	FBXL16	down
1.974298146	5.149981819	6.483111481	2.02E-10	3.30E-09	13.00860863	ABHD4	up
-0.707411855	0.316318285	-6.477831079	2.09E-10	3.41E-09	12.97699723	ALDOB	no
-1.065161568	4.168487746	-6.475527489	2.12E-10	3.45E-09	12.96321357	SLC25A44	down
2.564785418	4.390825574	6.472755464	2.15E-10	3.51E-09	12.94663257	BTN3A2	up
2.048707297	3.020342216	6.468432246	2.21E-10	3.60E-09	12.92078517	TGIF2	up
1.963525285	2.940497896	6.467567876	2.22E-10	3.61E-09	12.9156191	NEDD1	up
2.9151171	4.54183741	6.466083126	2.24E-10	3.64E-09	12.90674658	PYGL	up
-2.009658771	0.823982158	-6.464207858	2.27E-10	3.68E-09	12.89554292	EPHA7	down
1.038463748	0.939629234	6.461952867	2.30E-10	3.73E-09	12.88207432	EIF5AL1	up
-3.808776214	2.139540582	-6.460793561	2.32E-10	3.75E-09	12.87515158	UNC5A	down
-0.415548939	0.058249583	-6.46007725	2.33E-10	3.77E-09	12.87087469	HNF4A	no
-2.495763847	2.77778199	-6.458328784	2.35E-10	3.80E-09	12.86043683	FCHO1	down
-1.815317981	4.61987066	-6.455540681	2.39E-10	3.87E-09	12.84379761	BAIAP2	down
1.278342246	5.339955433	6.455090452	2.40E-10	3.87E-09	12.84111125	SLC35A4	up
-1.798827665	1.383212378	-6.451090128	2.46E-10	3.97E-09	12.81724976	RIMKLA	down
-2.439618427	4.263000031	-6.450140489	2.47E-10	3.99E-09	12.81158712	CDKN2D	down
-1.514283833	1.66284892	-6.442374035	2.59E-10	4.18E-09	12.76530311	CNNM2	down
-4.175939754	3.160930206	-6.439246475	2.64E-10	4.25E-09	12.74667798	NGEF	down
-4.135383824	2.387461913	-6.438033683	2.66E-10	4.28E-09	12.73945769	SYT7	down
1.336800533	2.104649284	6.435356182	2.71E-10	4.35E-09	12.72352146	DISP1	up
0.890981129	0.857000487	6.434310431	2.73E-10	4.37E-09	12.7172988	EIF4BP3	no
-1.840813161	3.386373493	-6.434158064	2.73E-10	4.37E-09	12.71639223	TTC7B	down
2.580173367	6.422224902	6.433286539	2.74E-10	4.39E-09	12.71120705	PCNA	up
1.690672579	8.072219135	6.433205775	2.74E-10	4.39E-09	12.71072657	OST4	up
-2.160279818	2.960455992	-6.432447389	2.76E-10	4.40E-09	12.70621506	NIPA1	down
2.718202828	3.100986809	6.432142254	2.76E-10	4.41E-09	12.70439999	SLC16A4	up
1.48750508	1.588994022	6.429312473	2.81E-10	4.48E-09	12.68757081	CALM2P2	up
-1.612707118	6.583255968	-6.428522708	2.82E-10	4.50E-09	12.68287507	USP11	down
-3.740338462	3.792023811	-6.426271417	2.86E-10	4.55E-09	12.66949221	SPTBN2	down
-6.229778788	3.193302471	-6.426230006	2.86E-10	4.55E-09	12.66924608	VSNL1	down
-1.914434224	1.535183086	-6.42505825	2.88E-10	4.58E-09	12.66228217	CABYR	down
3.417860504	3.394293519	6.424124811	2.90E-10	4.61E-09	12.65673539	KIFC1	up
-1.364772138	5.975826297	-6.4238689	2.91E-10	4.61E-09	12.65521481	MPRIP	down
1.702742926	3.158251226	6.423503113	2.91E-10	4.61E-09	12.65304146	PLEKHF2	up
-2.394112898	3.403746171	-6.422982962	2.92E-10	4.62E-09	12.64995112	DOCK9	down
-3.281395987	1.061600389	-6.422932961	2.92E-10	4.62E-09	12.64965407	KCNT1	down
1.444963274	4.778915742	6.416033	3.05E-10	4.82E-09	12.60868039	RUVBL1	up
3.857521788	5.045913939	6.41234209	3.12E-10	4.92E-09	12.58677836	CPXM1	up
-1.569741419	0.848453609	-6.410478506	3.15E-10	4.97E-09	12.57572388	TRABD2A	down
-4.326893897	2.726656122	-6.40938573	3.17E-10	5.00E-09	12.569243	SYT5	down
-3.344603991	2.673653554	-6.403456288	3.29E-10	5.18E-09	12.534094	DIRAS2	down
-1.835245002	4.739866159	-6.401171011	3.34E-10	5.25E-09	12.52055462	PPP3R1	down
3.583208166	4.270449053	6.400849151	3.34E-10	5.26E-09	12.51864806	CDC20	up
-3.130875371	6.302735464	-6.39912028	3.38E-10	5.31E-09	12.50840837	CAMK2N1	down
2.735584321	2.668584259	6.393314248	3.50E-10	5.49E-09	12.47403801	KIF4A	up
1.534104093	5.057360807	6.39293383	3.51E-10	5.50E-09	12.47178695	TMEM179B	up
-2.061653287	1.334619401	-6.389902505	3.57E-10	5.60E-09	12.45385378	HRK	down
3.613784815	3.430281897	6.387711675	3.62E-10	5.67E-09	12.44089749	PBK	up
-1.13667196	0.464375579	-6.387636911	3.62E-10	5.67E-09	12.44045541	SCML2P2	down
-1.791048992	5.485521218	-6.385895993	3.66E-10	5.72E-09	12.43016267	HK1	down
4.818491706	5.424794987	6.384274222	3.70E-10	5.77E-09	12.42057652	METTL7B	up
-2.007747578	2.260599287	-6.377444695	3.85E-10	6.01E-09	12.38023074	ELOVL4	down
-0.725304821	0.15127069	-6.376382552	3.88E-10	6.04E-09	12.37395941	TRIML2	no
2.982975318	3.660989031	6.375066797	3.91E-10	6.09E-09	12.3661919	GPX1P1	up
-1.892477684	1.511276153	-6.374270646	3.93E-10	6.11E-09	12.36149252	CACNB4	down
-6.484981285	2.456344322	-6.373580503	3.95E-10	6.13E-09	12.35741927	GRIN1	down
-3.162851159	1.966383085	-6.37326696	3.95E-10	6.14E-09	12.35556886	PRDM8	down
-1.896301321	0.556984462	-6.370719553	4.02E-10	6.23E-09	12.3405379	CNTNAP5	down
-2.970740264	4.214633391	-6.368172844	4.08E-10	6.32E-09	12.32551623	LYNX1	down
-2.158590033	2.992375122	-6.365621142	4.14E-10	6.41E-09	12.31047029	PELI3	down
-4.254036691	2.220542757	-6.36468218	4.17E-10	6.44E-09	12.30493506	SH3GL3	down
1.690638052	2.400910857	6.36401459	4.18E-10	6.46E-09	12.30100002	DSCC1	up
-3.518954655	1.599845938	-6.362206916	4.23E-10	6.52E-09	12.29034665	ELAVL2	down
2.133942155	4.267231356	6.362197751	4.23E-10	6.52E-09	12.29029264	BMP1	up
-2.836018501	1.022628065	-6.36191601	4.24E-10	6.53E-09	12.28863246	HSPB3	down
-2.326799106	1.2483024	-6.360035633	4.28E-10	6.60E-09	12.27755381	KCNK3	down
3.529768189	6.573369786	6.35822965	4.33E-10	6.66E-09	12.26691612	RPS2P5	up
-1.746658478	4.49604413	-6.358226119	4.33E-10	6.66E-09	12.26689533	FAM131A	down
2.72262902	4.10354937	6.356726186	4.37E-10	6.71E-09	12.25806233	CDCA7L	up
-1.659847704	3.733861732	-6.356596464	4.37E-10	6.71E-09	12.25729849	NLK	down
-1.43024277	3.26483482	-6.354983381	4.42E-10	6.77E-09	12.24780133	USP12	down
0.84631771	0.793309128	6.354126191	4.44E-10	6.80E-09	12.2427554	RBBP4P1	no
-0.509839845	0.266268209	-6.350878017	4.53E-10	6.93E-09	12.22364003	PP2D1	no
1.978991841	1.992044547	6.349033084	4.58E-10	7.00E-09	12.21278642	FTH1P11	up
3.118791064	8.882533862	6.344537552	4.71E-10	7.19E-09	12.18635088	IGFBP7	up
1.475947776	3.177919508	6.34319006	4.74E-10	7.24E-09	12.17843023	COQ2	up
-1.551693275	5.332573698	-6.343027922	4.75E-10	7.24E-09	12.17747727	NISCH	down
-3.499087655	3.278428923	-6.338180785	4.89E-10	7.45E-09	12.14899806	PNCK	down
1.481553541	9.768868822	6.337027965	4.92E-10	7.50E-09	12.14222746	PPIA	up
-2.051021765	1.317630617	-6.336499277	4.94E-10	7.52E-09	12.13912279	CSMD1	down
-1.72302346	5.876340858	-6.335515004	4.97E-10	7.55E-09	12.13334334	ATP6V1B2	down
-3.294808568	2.748681551	-6.335284419	4.98E-10	7.56E-09	12.1319895	ATP2B2	down
-2.098833582	1.30186175	-6.335081433	4.98E-10	7.56E-09	12.13079774	AQP3	down
-1.764431745	3.287289529	-6.332723511	5.05E-10	7.66E-09	12.11695646	INPP5A	down
-2.27223061	5.496484888	-6.330000823	5.14E-10	7.78E-09	12.10097948	DGKZ	down
-3.407098324	1.763457928	-6.329765871	5.14E-10	7.79E-09	12.09960103	RALYL	down
-1.432009428	3.382715245	-6.328131265	5.20E-10	7.85E-09	12.09001217	C20orf194	down
-5.325169426	2.232222641	-6.328060987	5.20E-10	7.85E-09	12.08959995	FAM163B	down
-2.074342222	4.547333345	-6.325240822	5.29E-10	7.98E-09	12.07306158	PPP3CA	down
3.994007366	4.976414448	6.324484479	5.31E-10	8.01E-09	12.06862722	TIMP4	up
-1.918349197	3.795630549	-6.322297011	5.38E-10	8.11E-09	12.05580488	WDR47	down
-1.510241269	4.689216273	-6.320523531	5.44E-10	8.19E-09	12.04541204	PIP5K1C	down
-1.575192708	0.291284875	-6.314236616	5.65E-10	8.50E-09	12.00859008	CTXN3	down
-2.622857477	0.841296692	-6.314116754	5.65E-10	8.50E-09	12.00788837	GLRA2	down
1.417989769	1.371523169	6.312818036	5.70E-10	8.56E-09	12.00028594	HNRNPA1P10	up
1.012491304	3.072062253	6.307768813	5.87E-10	8.82E-09	11.97074166	GPR89A	up
1.588297085	5.064855084	6.304563217	5.99E-10	8.98E-09	11.95199548	SAP30	up
2.244723718	2.900733606	6.303111535	6.04E-10	9.05E-09	11.94350882	GINS1	up
2.370638682	3.113897723	6.302292493	6.07E-10	9.09E-09	11.93872138	HNRNPA1P48	up
-1.625969388	0.82920153	-6.301890754	6.09E-10	9.10E-09	11.93637333	PTGDR2	down
1.000445534	1.237458588	6.301792978	6.09E-10	9.10E-09	11.93580188	UBE2MP1	up
3.690670613	5.456989744	6.299143854	6.19E-10	9.24E-09	11.92032201	MS4A6A	up
1.384877645	9.87167157	6.292966239	6.42E-10	9.58E-09	11.88424559	RPL7A	up
2.269863604	6.532626654	6.292173833	6.45E-10	9.62E-09	11.87962026	SNRPG	up
3.632949134	5.365537596	6.288984539	6.58E-10	9.79E-09	11.86100921	TUBA1C	up
1.440334012	6.770481831	6.288610847	6.59E-10	9.81E-09	11.85882907	DDOST	up
2.497567897	2.772064326	6.286967224	6.66E-10	9.90E-09	11.84924142	GINS2	up
1.378158814	3.078938916	6.286501881	6.67E-10	9.92E-09	11.84652736	IRAK4	up
2.464194261	3.327304064	6.284406982	6.76E-10	1.00E-08	11.83431122	CENPH	up
-2.541972943	3.71032139	-6.282959315	6.82E-10	1.01E-08	11.82587139	HID1	down
1.37078892	1.364288081	6.281646147	6.87E-10	1.02E-08	11.81821713	EIF1AXP1	up
1.470862652	5.567418306	6.280908865	6.90E-10	1.02E-08	11.81392024	ZDHHC4	up
-1.974004948	0.691021865	-6.279906415	6.94E-10	1.03E-08	11.80807863	CHAD	down
-1.36026376	0.517495666	-6.279398786	6.96E-10	1.03E-08	11.80512082	MIR137HG	down
-2.387505548	3.847525852	-6.279088662	6.98E-10	1.03E-08	11.80331391	TMOD2	down
-1.998302787	2.417514594	-6.277920395	7.03E-10	1.04E-08	11.79650782	LMO7	down
-2.613642268	1.810244808	-6.277328799	7.05E-10	1.04E-08	11.79306172	LRRC73	down
1.419520173	5.474604387	6.276090249	7.10E-10	1.05E-08	11.78584795	MAPKAPK2	up
-1.442851036	5.320005321	-6.273937828	7.20E-10	1.06E-08	11.77331439	GIT1	down
-1.21558977	3.723001438	-6.272335786	7.27E-10	1.07E-08	11.7639881	PPM1A	down
2.16569366	4.327024563	6.26948282	7.39E-10	1.09E-08	11.74738466	LYPLA1	up
-2.345896808	1.925872894	-6.267955448	7.46E-10	1.10E-08	11.73849847	CNKSR2	down
-4.469659528	2.215322882	-6.26469417	7.61E-10	1.12E-08	11.71953076	JPH3	down
-1.667149515	5.378121623	-6.263793703	7.65E-10	1.12E-08	11.71429512	RANGAP1	down
-2.806162006	1.804181209	-6.262571189	7.70E-10	1.13E-08	11.70718801	KCNC1	down
-1.473430889	1.64240193	-6.262172767	7.72E-10	1.13E-08	11.70487204	SGPP2	down
-0.779353707	0.268227134	-6.262027263	7.73E-10	1.13E-08	11.70402627	FLT3	no
1.19908947	3.472331825	6.260653516	7.79E-10	1.14E-08	11.696042	ABCB7	up
2.237843937	3.408753336	6.258047402	7.91E-10	1.16E-08	11.68089933	NMI	up
-0.752732041	0.286488664	-6.257089419	7.96E-10	1.16E-08	11.6753344	GSG1	no
0.675075379	0.659592004	6.254046465	8.11E-10	1.18E-08	11.65766273	PIPSL	no
1.044641039	3.417202708	6.251858568	8.21E-10	1.20E-08	11.64496132	DBR1	up
2.822002814	3.891540301	6.248938361	8.36E-10	1.22E-08	11.62801461	TK1	up
1.644740877	4.614736471	6.247476475	8.43E-10	1.23E-08	11.61953349	NUP205	up
1.777037101	5.476029511	6.245599184	8.53E-10	1.24E-08	11.60864491	MVB12A	up
2.003093067	2.424904926	6.242684229	8.68E-10	1.26E-08	11.59174333	SHCBP1	up
-2.172641729	3.907437517	-6.239683783	8.83E-10	1.28E-08	11.5743532	KLHL2	down
1.258268029	4.546926195	6.237432719	8.95E-10	1.30E-08	11.56131111	METTL23	up
1.914615771	4.626716513	6.230250852	9.34E-10	1.35E-08	11.51972845	GNAI3	up
2.229352161	3.159505342	6.230250433	9.34E-10	1.35E-08	11.51972602	GIMAP2	up
-1.91848189	0.806159824	-6.228122479	9.46E-10	1.37E-08	11.50741324	GRIP2	down
2.062338248	9.929187367	6.227869227	9.48E-10	1.37E-08	11.50594811	CD63	up
-1.331639825	2.632518086	-6.225732942	9.60E-10	1.39E-08	11.49359122	ZRANB1	down
-0.703557001	0.215670781	-6.223435218	9.73E-10	1.40E-08	11.48030462	LRIT2	no
-3.351275308	1.610815084	-6.223084048	9.75E-10	1.40E-08	11.47827435	CDH22	down
-1.367408395	4.183151552	-6.220277998	9.91E-10	1.43E-08	11.4620549	ZFYVE27	down
-2.458932621	2.181541362	-6.219724312	9.95E-10	1.43E-08	11.45885525	RASD2	down
-1.294987162	0.307152024	-6.218893952	1.00E-09	1.44E-08	11.45405721	TRHDE-AS1	down
-1.083214366	2.255602925	-6.213702615	1.03E-09	1.48E-08	11.42407289	C10orf88	down
1.04767026	3.393627903	6.212435142	1.04E-09	1.49E-08	11.41675546	INTS9	up
1.818556203	3.90488654	6.211530377	1.04E-09	1.50E-08	11.41153283	BTN3A1	up
1.840757661	2.214027444	6.207713451	1.07E-09	1.53E-08	11.38950739	FTH1P7	up
-2.314089974	3.805294715	-6.206841698	1.07E-09	1.54E-08	11.38447862	MEF2C	down
-0.938022053	0.191803506	-6.204344163	1.09E-09	1.56E-08	11.37007479	GLP1R	no
0.727715372	0.706480572	6.204074659	1.09E-09	1.56E-08	11.3685208	PABPC3	no
-3.382787803	2.010911324	-6.19712756	1.14E-09	1.62E-08	11.3284833	UBE2QL1	down
-1.650825584	8.028246827	-6.196738175	1.14E-09	1.63E-08	11.32624034	GDI1	down
-2.642918371	4.155866984	-6.19589098	1.15E-09	1.63E-08	11.32136072	NAP1L3	down
-2.770326377	3.261355931	-6.194603704	1.15E-09	1.64E-08	11.31394745	SPTBN4	down
-0.766608638	0.207953561	-6.193748581	1.16E-09	1.65E-08	11.30902363	KLK10	no
1.347979592	2.004171219	6.193598372	1.16E-09	1.65E-08	11.30815879	C1orf112	up
3.034643818	6.098059633	6.19216295	1.17E-09	1.66E-08	11.2998951	CSRP2	up
2.651934555	4.605460292	6.1917258	1.17E-09	1.67E-08	11.29737877	PRRX1	up
-0.971585523	0.356046433	-6.191272397	1.18E-09	1.67E-08	11.29476904	SLC26A9	no
-1.640054222	1.904614646	-6.189935974	1.19E-09	1.68E-08	11.28707774	PHLPP2	down
-2.017681018	1.198137953	-6.184541643	1.23E-09	1.74E-08	11.25604725	SLITRK5	down
1.803450505	5.502231406	6.178543526	1.27E-09	1.80E-08	11.22157109	VKORC1	up
-1.638611233	2.959546298	-6.177906094	1.27E-09	1.80E-08	11.21790894	SGTB	down
2.182662756	2.450060087	6.175727458	1.29E-09	1.82E-08	11.20539482	STON1	up
-2.576269678	4.875522505	-6.175650045	1.29E-09	1.82E-08	11.20495023	CYFIP2	down
3.608958029	5.5827433	6.174352061	1.30E-09	1.84E-08	11.19749649	CKS2	up
-1.636900237	0.94076769	-6.173506196	1.31E-09	1.84E-08	11.1926398	PPEF1	down
2.799146632	2.733238185	6.17217677	1.32E-09	1.86E-08	11.18500781	NDC80	up
2.604064331	2.548511777	6.171028058	1.33E-09	1.87E-08	11.17841443	RAB42	up
-1.608902979	3.029958589	-6.170419527	1.33E-09	1.87E-08	11.17492201	AACS	down
-3.333328898	5.568585494	-6.166453668	1.36E-09	1.92E-08	11.15216887	PRKAR1B	down
1.248092	7.857739849	6.163943512	1.38E-09	1.94E-08	11.13777404	EIF5A	up
-2.346754229	4.184414821	-6.16232541	1.40E-09	1.96E-08	11.12849751	NAP1L5	down
-2.578880151	1.773205718	-6.160437445	1.41E-09	1.98E-08	11.11767653	B3GALT2	down
-2.070648917	2.165522365	-6.159813596	1.42E-09	1.99E-08	11.11410154	PIGCP1	down
-2.675744622	0.523212348	-6.159760957	1.42E-09	1.99E-08	11.11379991	NPAS4	down
-2.388870943	3.034207548	-6.159025553	1.43E-09	1.99E-08	11.10958608	PGM2L1	down
-2.10360176	1.81556351	-6.155319668	1.46E-09	2.04E-08	11.08835821	CACNB2	down
-1.63075757	0.901524603	-6.155094837	1.46E-09	2.04E-08	11.0870707	TMEM74	down
-2.725798631	2.716431729	-6.154209924	1.47E-09	2.05E-08	11.08200358	IL34	down
-1.855025384	1.977413642	-6.147724453	1.52E-09	2.12E-08	11.04488634	WDR17	down
1.388707525	5.153855895	6.14506461	1.55E-09	2.16E-08	11.02967353	PMF1	up
1.421911107	1.767477113	6.14481381	1.55E-09	2.16E-08	11.02823939	PTMAP5	up
2.719796748	2.75489157	6.141114436	1.58E-09	2.20E-08	11.00709131	SPC25	up
3.325465475	3.364388051	6.138215485	1.61E-09	2.24E-08	10.99052671	CCNB2	up
-3.417626645	2.143191049	-6.136899845	1.62E-09	2.25E-08	10.98301139	OGDHL	down
-1.291817731	5.248566141	-6.136813585	1.62E-09	2.25E-08	10.9825187	AP2A2	down
-1.835734052	2.757216797	-6.136019827	1.63E-09	2.26E-08	10.97798525	AMIGO1	down
-1.735040622	5.140279026	-6.135591636	1.64E-09	2.27E-08	10.97553991	MAP2K1	down
-2.272955046	0.990505942	-6.134224468	1.65E-09	2.28E-08	10.96773318	LINC00404	down
-2.286728482	1.218807693	-6.131900689	1.67E-09	2.31E-08	10.95446752	JPH1	down
3.328733885	5.573153929	6.130308836	1.69E-09	2.33E-08	10.94538271	MEST	up
1.154570565	5.347596208	6.129917485	1.69E-09	2.34E-08	10.94314956	RELA	up
-2.468780834	2.924595311	-6.128385623	1.71E-09	2.36E-08	10.93440954	PPFIA4	down
-2.728924735	2.214601735	-6.127191672	1.72E-09	2.37E-08	10.92759878	CACNA2D1	down
-2.029384158	1.169606532	-6.11984937	1.79E-09	2.47E-08	10.88574086	TRIM17	down
-2.480333252	4.788338516	-6.119636674	1.80E-09	2.47E-08	10.88452894	RAB6B	down
-3.765554375	1.359107946	-6.116310996	1.83E-09	2.52E-08	10.86558444	CLEC2L	down
-0.85661706	0.281300298	-6.115912427	1.84E-09	2.52E-08	10.86331462	GRK6P1	no
3.294109438	3.731764822	6.115142277	1.85E-09	2.53E-08	10.85892904	UHRF1	up
-1.125040346	2.916844351	-6.11475757	1.85E-09	2.54E-08	10.85673852	C2orf69	down
-3.638331878	1.698743135	-6.114067115	1.86E-09	2.55E-08	10.85280738	NKAIN2	down
-2.25160967	0.835184801	-6.112528024	1.87E-09	2.57E-08	10.84404588	GDF10	down
-2.148255428	0.952091615	-6.111798191	1.88E-09	2.58E-08	10.83989187	ADCYAP1	down
-1.346300993	6.45707668	-6.111108111	1.89E-09	2.58E-08	10.83596452	MAP7D1	down
2.60587675	5.072982947	6.110646524	1.89E-09	2.59E-08	10.83333778	LIMA1	up
1.542762503	2.749273246	6.110639926	1.89E-09	2.59E-08	10.83330024	MORC4	up
1.470329857	1.491000286	6.10898612	1.91E-09	2.61E-08	10.82389038	RPSAP9	up
-2.355060251	2.402148686	-6.105425095	1.95E-09	2.66E-08	10.80363631	CABLES1	down
-3.490740531	3.11538807	-6.100772874	2.01E-09	2.74E-08	10.77719134	SRCIN1	down
1.605937918	3.858592458	6.100173068	2.01E-09	2.74E-08	10.7737831	TRIM4	up
-2.584936212	2.528759258	-6.098969907	2.03E-09	2.76E-08	10.76694732	YPEL4	down
-2.030429838	5.702836182	-6.097771221	2.04E-09	2.78E-08	10.76013814	IGSF8	down
-1.012531934	0.274612199	-6.097440983	2.05E-09	2.78E-08	10.75826241	LRRC38	down
-1.513338001	1.124697147	-6.096254918	2.06E-09	2.80E-08	10.75152639	N4BP3	down
1.089291784	5.941743101	6.09485738	2.08E-09	2.82E-08	10.74359081	SEC13	up
-1.490170408	3.137430716	-6.089388547	2.15E-09	2.91E-08	10.71255261	TRIM23	down
1.164032529	6.727031845	6.088422825	2.16E-09	2.92E-08	10.70707421	AUP1	up
1.941701396	5.513843955	6.085266274	2.20E-09	2.97E-08	10.68917282	PPP1R18	up
-2.810367585	3.87052459	-6.084177573	2.21E-09	2.99E-08	10.68300047	RAB40B	down
-2.189430883	6.87088062	-6.08377736	2.22E-09	3.00E-08	10.68073172	PRNP	down
-1.518809911	1.148053863	-6.08222861	2.24E-09	3.02E-08	10.67195331	TBC1D30	down
1.070511873	2.974623596	6.081891279	2.24E-09	3.02E-08	10.67004155	TTC27	up
-3.529810717	7.593204084	-6.081194696	2.25E-09	3.03E-08	10.66609409	APLP1	down
-1.937787167	4.081876113	-6.080027063	2.27E-09	3.05E-08	10.65947814	LPCAT4	down
-2.209550269	1.370263956	-6.079616903	2.27E-09	3.06E-08	10.65715439	MCF2L2	down
-3.668013533	3.577692385	-6.077189474	2.30E-09	3.10E-08	10.64340463	DNAJC6	down
1.902731447	3.020438779	6.075055199	2.33E-09	3.13E-08	10.63131935	MYCBP	up
2.236073791	2.229256991	6.075053853	2.33E-09	3.13E-08	10.63131173	RAD51	up
2.198467874	4.294306905	6.071459437	2.38E-09	3.20E-08	10.6109668	PTK7	up
2.216551505	3.533075142	6.071400177	2.38E-09	3.20E-08	10.61063147	TIMELESS	up
-5.685050734	4.945271717	-6.069711172	2.41E-09	3.22E-08	10.60107516	SNAP25	down
2.037494592	2.482414564	6.067689955	2.44E-09	3.26E-08	10.58964226	SPCS2P4	up
-2.1861394	1.499571555	-6.065943563	2.46E-09	3.29E-08	10.57976657	ADRB1	down
3.313497753	5.234826791	6.061734422	2.52E-09	3.37E-08	10.55597443	PTTG1	up
2.46838557	2.673689103	6.060503598	2.54E-09	3.39E-08	10.54901993	RAD51AP1	up
1.541612839	9.188438188	6.059591468	2.55E-09	3.41E-08	10.54386693	RPL30	up
-3.960957665	2.885556045	-6.057467748	2.58E-09	3.45E-08	10.53187179	EPHB6	down
3.171674329	5.454636837	6.057259795	2.59E-09	3.45E-08	10.53069744	CDKN2C	up
1.517845522	1.97210229	6.056879235	2.59E-09	3.45E-08	10.52854842	NEDD4	up
2.756383524	2.69288421	6.054542855	2.63E-09	3.50E-08	10.5153575	HJURP	up
2.864064039	2.753073813	6.054054673	2.64E-09	3.51E-08	10.51260184	MELK	up
-1.525056548	3.547430882	-6.052210512	2.66E-09	3.54E-08	10.5021938	PRDM2	down
-1.948806576	1.298373839	-6.04873069	2.72E-09	3.61E-08	10.48256198	PIP5K1B	down
-3.021240708	3.81396775	-6.046190958	2.76E-09	3.66E-08	10.46824001	PPFIA3	down
-1.900917876	0.381030745	-6.045896724	2.76E-09	3.67E-08	10.46658111	FREM3	down
-1.408113076	5.396509493	-6.04545972	2.77E-09	3.67E-08	10.46411741	PPP1R9B	down
-3.31763434	1.620982795	-6.045229015	2.78E-09	3.67E-08	10.46281682	ADARB2	down
-3.924878762	2.266458399	-6.042799448	2.81E-09	3.72E-08	10.44912291	CALB2	down
3.071417727	7.139838885	6.042757175	2.82E-09	3.72E-08	10.44888468	CD99	up
-3.237396767	2.280974723	-6.042090596	2.83E-09	3.73E-08	10.44512847	RTN4R	down
-2.030729877	1.066867008	-6.04101022	2.84E-09	3.75E-08	10.43904125	SGCD	down
-2.417334079	1.145416597	-6.039699114	2.87E-09	3.78E-08	10.43165529	ADRA2C	down
-3.797671717	5.426255208	-6.038731172	2.88E-09	3.80E-08	10.4262034	KIF1A	down
-2.728729688	3.043759845	-6.037166262	2.91E-09	3.83E-08	10.41739073	PCDHGC5	down
1.520465283	4.642861184	6.035071631	2.94E-09	3.87E-08	10.40559811	NKIRAS2	up
3.246576946	4.410137857	6.035062877	2.94E-09	3.87E-08	10.40554884	CRISPLD1	up
-0.730640752	0.435411355	-6.033884141	2.96E-09	3.89E-08	10.39891421	PDZD9	no
1.278679733	1.464445047	6.033357474	2.97E-09	3.90E-08	10.39595019	RWDD4P2	up
-1.085293268	3.048439631	-6.03287007	2.98E-09	3.91E-08	10.39320733	MTMR12	down
3.723225266	5.296118946	6.030583103	3.02E-09	3.96E-08	10.38034005	PLP2	up
2.771606438	2.672960564	6.029033351	3.05E-09	3.99E-08	10.37162303	KIF20A	up
1.977621908	5.420606576	6.028274127	3.06E-09	4.01E-08	10.36735327	BTG1	up
-3.425789217	5.813705555	-6.024977529	3.12E-09	4.08E-08	10.34881915	ATP1B1	down
-2.002026096	1.340319656	-6.024010775	3.14E-09	4.10E-08	10.34338555	UNC79	down
-3.824133249	2.500481329	-6.023602948	3.15E-09	4.11E-08	10.34109361	CDK5R2	down
2.223065259	2.589265078	6.023450067	3.15E-09	4.11E-08	10.34023447	PRR11	up
-5.075219155	4.020477907	-6.02285726	3.16E-09	4.12E-08	10.33690327	SNCG	down
1.407183993	5.172915379	6.021308041	3.19E-09	4.16E-08	10.328199	TSEN34	up
-3.187655944	2.756517679	-6.02107482	3.19E-09	4.16E-08	10.32688882	MICAL2	down
-1.65586483	5.429017197	-6.020462097	3.20E-09	4.17E-08	10.3234469	MINK1	down
-0.49888256	0.131011678	-6.018987209	3.23E-09	4.20E-08	10.3151631	SMCR5	no
-1.342460503	3.701003733	-6.017455715	3.26E-09	4.24E-08	10.30656323	AP3M2	down
2.166958985	2.942479352	6.014227325	3.32E-09	4.31E-08	10.28844099	DBF4	up
1.373797308	4.642584328	6.010318787	3.40E-09	4.41E-08	10.26651219	SNRNP40	up
-1.935817985	0.670740393	-6.00998685	3.40E-09	4.41E-08	10.26465043	SEMA3D	down
2.989979323	3.630935015	6.008216863	3.44E-09	4.46E-08	10.25472452	CYTL1	up
3.089989426	7.825349357	6.00592907	3.49E-09	4.51E-08	10.24189859	TAGLN2	up
1.976017729	3.532151194	6.004037635	3.52E-09	4.56E-08	10.23129797	DTX3L	up
-2.154251995	2.151073026	-6.001649124	3.57E-09	4.62E-08	10.21791564	MIR600HG	down
-2.651278445	2.356171914	-6.000854223	3.59E-09	4.64E-08	10.21346301	ANKRD24	down
-2.725602307	1.306625191	-5.998462444	3.64E-09	4.70E-08	10.20006859	ST6GALNAC5	down
-1.643259501	4.865087979	-5.997975906	3.65E-09	4.71E-08	10.19734446	ATXN7L3	down
-6.00071002	3.13159422	-5.995198467	3.71E-09	4.78E-08	10.18179724	CPLX2	down
-0.732914153	0.226840643	-5.995133506	3.71E-09	4.78E-08	10.18143368	PRDM12	no
3.072107894	3.04422271	5.994562426	3.72E-09	4.79E-08	10.17823776	TROAP	up
-2.325746453	4.749072493	-5.993472086	3.75E-09	4.82E-08	10.17213668	ATP9A	down
-4.154608867	2.967023523	-5.989553093	3.83E-09	4.92E-08	10.15021564	NECAB2	down
-2.443348807	1.288140959	-5.984984495	3.93E-09	5.05E-08	10.12467687	SORCS1	down
2.331974797	2.763483438	5.983479214	3.97E-09	5.09E-08	10.11626598	AFAP1L1	up
2.150772539	4.270532586	5.981908419	4.00E-09	5.13E-08	10.107491	PARP9	up
1.565964506	2.315993231	5.980499092	4.04E-09	5.17E-08	10.09961975	CENPL	up
-0.767275339	0.505964901	-5.979527058	4.06E-09	5.20E-08	10.09419178	CCDC110	no
-1.21786483	4.751925809	-5.979420049	4.06E-09	5.20E-08	10.09359428	PPP2R5B	down
1.912018835	2.38170986	5.978337907	4.09E-09	5.22E-08	10.08755245	EFNA4	up
2.085090361	3.897455507	5.977015731	4.12E-09	5.26E-08	10.08017176	LOXL3	up
-2.639288872	2.453868402	-5.974686541	4.17E-09	5.33E-08	10.06717317	SYNJ2	down
-1.411494988	2.417980342	-5.97303132	4.21E-09	5.37E-08	10.05793852	ZNF248	down
3.170141795	4.308413284	5.972914787	4.22E-09	5.37E-08	10.05728845	NID1	up
-2.053155225	4.075116033	-5.971935812	4.24E-09	5.40E-08	10.0518278	CNTNAP1	down
-2.613229784	1.717159803	-5.971600203	4.25E-09	5.41E-08	10.04995598	ZNF483	down
-4.382260072	3.104331128	-5.970322181	4.28E-09	5.44E-08	10.04282879	SH3GL2	down
2.277406137	3.256734834	5.968764226	4.32E-09	5.49E-08	10.0341423	RNF122	up
-1.999287887	2.02711292	-5.965076406	4.41E-09	5.60E-08	10.0135885	KIF17	down
2.574539609	3.717957383	5.964331483	4.43E-09	5.62E-08	10.00943807	CD58	up
2.165692225	2.097618204	5.954076977	4.70E-09	5.96E-08	9.952350099	CEP55	up
-1.695417977	3.16746907	-5.953235163	4.72E-09	5.98E-08	9.947667454	LPGAT1	down
-1.982003151	3.527580649	-5.95220741	4.75E-09	6.01E-08	9.941951292	MPP2	down
1.455746747	10.35790299	5.951774479	4.76E-09	6.03E-08	9.939543679	RPL13A	up
-2.134094173	1.170643383	-5.951382608	4.77E-09	6.03E-08	9.937364533	SLC6A13	down
-2.28274738	1.888470475	-5.949705077	4.82E-09	6.09E-08	9.928037429	PLCL1	down
1.540173998	4.623869804	5.949559634	4.82E-09	6.09E-08	9.927228875	MOB1A	up
-2.050550089	1.465035757	-5.946549565	4.91E-09	6.19E-08	9.910498972	SIDT1	down
-0.956515973	0.374703762	-5.946215357	4.91E-09	6.20E-08	9.908641913	KRT8P30	no
-2.393594701	4.536211608	-5.945353995	4.94E-09	6.22E-08	9.903856084	MAP3K10	down
-1.846356138	0.668339986	-5.94493546	4.95E-09	6.24E-08	9.901530872	SHISA8	down
-3.132411838	0.923628429	-5.944623016	4.96E-09	6.24E-08	9.899795151	NGB	down
2.926506888	3.284845491	5.943815085	4.98E-09	6.27E-08	9.89530723	ANGPT2	up
-3.327309739	1.935688885	-5.94278167	5.01E-09	6.30E-08	9.889567559	PLCH2	down
-2.244521682	3.275991204	-5.940719827	5.07E-09	6.37E-08	9.878118534	KCNMA1	down
-1.661132823	3.421523766	-5.93966087	5.10E-09	6.40E-08	9.872239695	ACTR3B	down
-1.191101474	2.720661135	-5.937584662	5.16E-09	6.48E-08	9.860716229	USP35	down
-1.882216906	2.979548299	-5.935758724	5.22E-09	6.54E-08	9.85058474	GDAP1	down
1.113180292	1.009295316	5.933528015	5.29E-09	6.62E-08	9.838211029	NHP2P1	up
-1.773747504	3.5088843	-5.93023065	5.39E-09	6.74E-08	9.819928072	KIAA1109	down
0.894293005	0.89390991	5.930142089	5.39E-09	6.74E-08	9.819437147	AC093157.1	no
-2.20239133	1.282645096	-5.929177585	5.42E-09	6.77E-08	9.814090999	UNC5C	down
-1.837614766	1.741782951	-5.92867311	5.43E-09	6.79E-08	9.811295054	KIAA1217	down
-1.616972199	6.590796597	-5.928531012	5.44E-09	6.79E-08	9.810507541	DNAJB2	down
-2.182426513	0.823872325	-5.926282126	5.51E-09	6.87E-08	9.798046351	TMEM196	down
-1.155855719	0.367748522	-5.925640031	5.53E-09	6.89E-08	9.794489234	HPN-AS1	down
-1.065876371	0.914130353	-5.925068534	5.55E-09	6.91E-08	9.791323503	PPARGC1B	down
1.562087506	4.764616541	5.924142375	5.58E-09	6.94E-08	9.78619374	TNIP2	up
-1.483793889	3.555529434	-5.920571124	5.69E-09	7.08E-08	9.766420065	DMXL2	down
-1.408288203	0.33644486	-5.917703672	5.79E-09	7.19E-08	9.750550835	PRKG2	down
3.177960292	4.382323924	5.917496867	5.79E-09	7.19E-08	9.74940658	LMNB1	up
-2.103594076	0.679314074	-5.917429937	5.79E-09	7.19E-08	9.749036268	AFF2	down
-3.164283778	3.576972042	-5.91731407	5.80E-09	7.19E-08	9.748395192	CDK5R1	down
-1.953141371	4.526240516	-5.916419399	5.83E-09	7.22E-08	9.743445518	CAMTA2	down
2.088322635	5.552109265	5.916000731	5.84E-09	7.23E-08	9.741129506	GLIPR2	up
-0.791802517	0.38301282	-5.915408943	5.86E-09	7.25E-08	9.737856066	CNGA4	no
2.161409251	3.192594228	5.915359064	5.86E-09	7.25E-08	9.737580175	PROCR	up
-3.801300769	2.104776075	-5.913273648	5.93E-09	7.33E-08	9.726047189	NPM2	down
-1.276696629	4.176590082	-5.912955341	5.94E-09	7.34E-08	9.72428717	DCAF6	down
-1.321098442	0.467785869	-5.908950306	6.08E-09	7.50E-08	9.702149173	RTP1	down
2.596022875	3.389386458	5.908555611	6.10E-09	7.51E-08	9.699968195	PLK1	up
-1.50669447	1.078053558	-5.908483127	6.10E-09	7.51E-08	9.699567679	CACNA1D	down
-3.365637008	2.892614148	-5.90796941	6.12E-09	7.53E-08	9.696729238	CASKIN1	down
2.507374872	2.447975222	5.907126629	6.15E-09	7.56E-08	9.692073088	BUB1	up
-1.889859925	4.643843711	-5.905016963	6.22E-09	7.65E-08	9.68042028	ATP6V1A	down
-2.234068479	2.006150519	-5.903793453	6.26E-09	7.70E-08	9.673663857	B4GALT6	down
1.19715756	3.609608822	5.903551581	6.27E-09	7.70E-08	9.672328348	RPIA	up
-2.115362248	3.965424121	-5.903015042	6.29E-09	7.72E-08	9.669365986	GNAZ	down
2.534186683	2.539741353	5.90295338	6.29E-09	7.72E-08	9.669025551	CENPK	up
-1.19427099	0.742921004	-5.901674975	6.34E-09	7.76E-08	9.661968186	FRMPD1	down
1.454016508	6.820325269	5.901664311	6.34E-09	7.76E-08	9.661909323	LMAN2	up
-0.853305313	0.375609582	-5.897983569	6.47E-09	7.92E-08	9.641597528	IGSF10	no
1.245424824	1.221580934	5.89767905	6.49E-09	7.93E-08	9.639917569	FKBP1C	up
-2.530066484	2.442466777	-5.895148707	6.58E-09	8.04E-08	9.625961221	SYT3	down
-1.303033052	2.241395628	-5.893282761	6.65E-09	8.12E-08	9.615672791	ATG2B	down
1.866749522	3.697184971	5.891833249	6.70E-09	8.18E-08	9.60768247	BTN3A3	up
-3.997647278	4.368863548	-5.890827254	6.74E-09	8.22E-08	9.602138016	KIF5A	down
-1.856007476	3.530311594	-5.888192599	6.84E-09	8.34E-08	9.587621283	SEC61A2	down
2.475023096	4.098593647	5.885949854	6.93E-09	8.44E-08	9.575268441	PLEKHG2	up
-2.310843637	2.289767221	-5.885626707	6.95E-09	8.45E-08	9.573488919	SORCS2	down
-1.320970274	3.104747378	-5.885088066	6.97E-09	8.47E-08	9.570522891	FBXO34	down
-2.237345987	4.312607646	-5.883958159	7.01E-09	8.52E-08	9.564301831	LZTS3	down
-1.72749194	3.711282814	-5.882669995	7.06E-09	8.58E-08	9.557210721	ZBTB7A	down
0.86496492	5.811708887	5.882237609	7.08E-09	8.59E-08	9.554830821	KXD1	no
-1.032491867	0.641947852	-5.880891859	7.13E-09	8.65E-08	9.547424644	ARHGEF33	down
-1.909453511	4.984400711	-5.879555075	7.19E-09	8.71E-08	9.540069291	SSBP3	down
1.984478667	3.658024929	5.876456614	7.32E-09	8.86E-08	9.523026354	RNF135	up
-0.457177773	0.172233446	-5.876103048	7.33E-09	8.87E-08	9.521082085	C12orf71	no
1.873277023	9.088456614	5.875285225	7.37E-09	8.91E-08	9.516585244	RPS14	up
3.732252726	7.023622155	5.874364561	7.40E-09	8.95E-08	9.511523591	ANXA2	up
-1.473554391	4.721717872	-5.873283128	7.45E-09	9.00E-08	9.505578939	CMAS	down
1.882507416	5.344626687	5.87290241	7.47E-09	9.01E-08	9.503486361	PXDC1	up
-3.955630463	2.584551909	-5.872149874	7.50E-09	9.04E-08	9.499350466	CELF5	down
-0.899950408	0.388410548	-5.870618243	7.56E-09	9.11E-08	9.490934155	TDRG1	no
1.014461766	6.369000195	5.868172123	7.67E-09	9.24E-08	9.47749673	RALY	up
-5.029917457	2.252225073	-5.868018661	7.68E-09	9.24E-08	9.476653876	CRYM	down
-1.175451657	8.062995476	-5.864406434	7.83E-09	9.42E-08	9.45682007	AP2M1	down
-1.815618632	1.740384901	-5.864297641	7.84E-09	9.42E-08	9.456222884	KCNC4	down
-1.434810941	0.542395792	-5.863689754	7.87E-09	9.45E-08	9.452886244	KCNH1-IT1	down
-0.981415419	4.033364836	-5.862310237	7.93E-09	9.51E-08	9.445315326	RAB3GAP1	no
-4.090031276	3.117987361	-5.860771448	8.00E-09	9.59E-08	9.436872156	CHGB	down
-2.923627568	2.290130369	-5.860660983	8.00E-09	9.59E-08	9.43626612	PARM1	down
-1.779601106	2.35891773	-5.857510167	8.15E-09	9.76E-08	9.418984308	PPM1L	down
-3.122863006	2.232119758	-5.857106573	8.17E-09	9.77E-08	9.416771241	KCNN1	down
4.179026306	5.887430635	5.856747097	8.18E-09	9.79E-08	9.4148002	TGFBI	up
-2.106931966	1.415063502	-5.853188967	8.35E-09	9.98E-08	9.395296401	GALNT14	down
3.492802484	4.144854443	5.850917802	8.46E-09	1.01E-07	9.382852522	STEAP3	up
2.710788873	2.670948656	5.850594023	8.47E-09	1.01E-07	9.381078861	GTSE1	up
1.294569057	5.76060166	5.85023998	8.49E-09	1.01E-07	9.37913951	ADH5	up
2.764930763	3.564060051	5.845516068	8.72E-09	1.04E-07	9.353273123	TMEM45A	up
-1.124053534	3.088310078	-5.845346699	8.73E-09	1.04E-07	9.352346061	BBS7	down
-1.665562114	0.826213649	-5.844673597	8.76E-09	1.04E-07	9.348661998	FAM133A	down
-4.294903363	1.870157408	-5.843051121	8.84E-09	1.05E-07	9.33978329	ST8SIA3	down
1.178048292	6.737125462	5.837744024	9.11E-09	1.08E-07	9.310756343	PHB2	up
-2.129741154	2.355894362	-5.837411395	9.13E-09	1.08E-07	9.308937816	FBXL2	down
-1.349974662	0.976851816	-5.837226226	9.14E-09	1.08E-07	9.307925517	THPO	down
1.249632499	2.2760775	5.836874142	9.15E-09	1.09E-07	9.30600078	RBM43	up
-1.587333292	0.631390681	-5.835806816	9.21E-09	1.09E-07	9.300166654	RPS6KA6	down
1.207443952	6.491595189	5.834616325	9.27E-09	1.10E-07	9.293660407	COPZ1	up
-1.406561805	2.294905597	-5.826036427	9.73E-09	1.15E-07	9.246804328	ZNF667	down
-1.944998615	4.141849315	-5.82181786	9.97E-09	1.18E-07	9.223788412	CMIP	down
-1.49751569	1.232028375	-5.821234749	1.00E-08	1.18E-07	9.220608193	NIPSNAP3B	down
1.910914823	11.40777943	5.819871122	1.01E-08	1.19E-07	9.213172231	EEF1A1	up
1.303250652	4.642643239	5.818442405	1.02E-08	1.20E-07	9.20538298	GPN1	up
-1.663606134	5.216842423	-5.818222786	1.02E-08	1.20E-07	9.204185783	ATP6V1H	down
-3.309067274	2.663600812	-5.814593622	1.04E-08	1.22E-07	9.184408112	NRSN1	down
-1.927099113	2.085891151	-5.812917244	1.05E-08	1.23E-07	9.175276114	SNAI3-AS1	down
-1.558097142	2.513434221	-5.812898012	1.05E-08	1.23E-07	9.175171358	SNX30	down
-2.273775745	2.185926443	-5.812051688	1.05E-08	1.24E-07	9.170561938	ITPR1	down
-1.780737541	3.00527497	-5.811792925	1.05E-08	1.24E-07	9.169152733	ZNF25	down
-1.237157552	2.416210901	-5.810185276	1.06E-08	1.25E-07	9.160398806	BRI3BP	down
-1.30121052	2.614843066	-5.805692001	1.09E-08	1.28E-07	9.135943485	TCP11L1	down
2.615115794	2.547524169	5.803346043	1.11E-08	1.30E-07	9.123181891	CENPA	up
1.684946376	1.644767297	5.801327552	1.12E-08	1.31E-07	9.112205304	RPL29P11	up
2.717334268	4.052227972	5.801096829	1.12E-08	1.31E-07	9.110950843	PROS1	up
1.616497023	3.326971958	5.801060528	1.12E-08	1.31E-07	9.110753477	FBXO4	up
1.423067566	1.360396716	5.800846426	1.12E-08	1.31E-07	9.109589432	UBE2SP1	up
1.329175374	2.876036586	5.800745911	1.12E-08	1.31E-07	9.109042954	ETV6	up
-1.368544952	2.611620941	-5.800585029	1.12E-08	1.31E-07	9.108168298	LMBRD2	down
-3.200368646	1.722176081	-5.799931546	1.13E-08	1.32E-07	9.104615769	GABRA3	down
-0.783523935	0.641853121	-5.798873725	1.13E-08	1.32E-07	9.098865892	WDR88	no
-1.107130451	0.338341421	-5.798256979	1.14E-08	1.33E-07	9.09551394	PKP1	down
-2.309294838	2.174265673	-5.797015656	1.15E-08	1.34E-07	9.088768428	ZNF204P	down
-2.641103245	3.258705337	-5.796000833	1.15E-08	1.34E-07	9.0832547	TMCC2	down
-1.103962561	0.397735638	-5.79312927	1.17E-08	1.36E-07	9.067657552	KRT86	down
-1.95242087	1.681809334	-5.792757931	1.17E-08	1.37E-07	9.065641087	RUNDC3B	down
-1.852151796	3.481039653	-5.791842511	1.18E-08	1.37E-07	9.06067062	IGIP	down
-1.306977819	2.777859489	-5.791680324	1.18E-08	1.37E-07	9.059790066	GCC2	down
-1.537293466	3.290859607	-5.79003574	1.19E-08	1.38E-07	9.050862406	DUSP7	down
2.333868823	4.639306876	5.789532074	1.19E-08	1.39E-07	9.048128694	GNG12	up
1.580602813	2.357236105	5.788818796	1.20E-08	1.39E-07	9.044257644	ADPRH	up
1.558057636	3.357981886	5.788387825	1.20E-08	1.39E-07	9.041918916	PRKD3	up
1.901603337	2.682168146	5.787901944	1.21E-08	1.40E-07	9.039282392	CHEK2	up
2.008273879	2.381998475	5.787205711	1.21E-08	1.40E-07	9.035504779	PPP1R3B	up
-1.798721268	2.587380445	-5.787093157	1.21E-08	1.40E-07	9.034894124	PPP1R12B	down
2.499188771	3.965325234	5.785271646	1.22E-08	1.41E-07	9.025013069	CASP1	up
0.843715187	1.017456011	5.780921015	1.25E-08	1.45E-07	9.001423535	YWHAZP3	no
2.70850452	4.505593416	5.77981825	1.26E-08	1.46E-07	8.995446734	CCNB1	up
-2.224462514	1.220263198	-5.777561555	1.28E-08	1.47E-07	8.983218957	SYT9	down
-3.055813967	1.768718181	-5.777388028	1.28E-08	1.47E-07	8.982278884	SHISA7	down
2.10803854	2.797495775	5.776166396	1.29E-08	1.48E-07	8.975661473	FBXO5	up
2.517738327	2.456664077	5.774456585	1.30E-08	1.50E-07	8.966401743	NCAPG	up
1.534641868	5.986880548	5.774425572	1.30E-08	1.50E-07	8.966233812	PGLS	up
-1.880397292	5.363716074	-5.773223822	1.31E-08	1.50E-07	8.959727038	SBF1	down
-2.972965753	3.723655886	-5.773219148	1.31E-08	1.50E-07	8.959701737	PRRT2	down
-1.728763234	4.431784351	-5.772902935	1.31E-08	1.51E-07	8.957989825	ATP6V1C1	down
3.01088106	3.32325655	5.770029216	1.33E-08	1.53E-07	8.94243594	CENPM	up
1.665338831	3.63206277	5.769939031	1.33E-08	1.53E-07	8.941947926	PGM2	up
-0.610555111	0.159883824	-5.768412816	1.34E-08	1.54E-07	8.93369025	TMC5	no
-0.469676336	0.17291904	-5.767665952	1.35E-08	1.55E-07	8.929649998	CNOT6LP1	no
-1.546804373	4.105036121	-5.76761641	1.35E-08	1.55E-07	8.929382011	OIP5-AS1	down
-0.302908249	0.040536166	-5.766977639	1.36E-08	1.55E-07	8.925926896	RD3	no
-2.997554091	4.15816562	-5.765532931	1.37E-08	1.56E-07	8.918113714	RAP1GAP	down
1.088983829	2.745405596	5.764656104	1.37E-08	1.57E-07	8.913372552	TTI2	up
-5.563383603	3.936593956	-5.762073841	1.39E-08	1.59E-07	8.899413503	SNCB	down
-3.110699655	2.795852302	-5.761787292	1.40E-08	1.59E-07	8.89786483	DLGAP1	down
1.548239038	2.995741557	5.761541534	1.40E-08	1.59E-07	8.896536673	ALG6	up
-1.868341664	2.84638191	-5.75959235	1.41E-08	1.61E-07	8.886004405	TTBK1	down
1.325518004	3.761194923	5.759102249	1.42E-08	1.61E-07	8.883356679	CARD8	up
1.012413029	4.31933441	5.758071577	1.42E-08	1.62E-07	8.87778921	WDR77	up
-2.454919349	3.73285933	-5.757687399	1.43E-08	1.62E-07	8.875714191	SEMA4D	down
1.544007936	2.179129861	5.75597798	1.44E-08	1.64E-07	8.866482771	MAP7D3	up
-1.420838975	4.231410579	-5.749584534	1.49E-08	1.70E-07	8.831977559	RAB40C	down
-2.758255552	1.926157742	-5.749379417	1.50E-08	1.70E-07	8.830871113	MRAP2	down
2.857413346	2.81067996	5.749287109	1.50E-08	1.70E-07	8.830373192	CDC45	up
1.925507183	2.983899307	5.745977487	1.52E-08	1.73E-07	8.812525419	DRAM1	up
-1.891335843	0.914327265	-5.745192539	1.53E-08	1.73E-07	8.808293765	FGF22	down
2.982553905	4.954688773	5.745085984	1.53E-08	1.73E-07	8.807719368	CPVL	up
1.607493709	3.264380677	5.742670428	1.55E-08	1.76E-07	8.794700544	PRKD1	up
-1.57509848	4.608499689	-5.740376404	1.57E-08	1.78E-07	8.782341211	CDC42BPB	down
0.809003311	0.771701201	5.739904903	1.58E-08	1.78E-07	8.77980148	PGK1P2	no
-2.162815933	2.686098718	-5.739195862	1.58E-08	1.79E-07	8.775982597	SH3PXD2A	down
-1.8882554	3.803142673	-5.738540692	1.59E-08	1.79E-07	8.772454233	AGAP1	down
1.497691305	3.460567044	5.732326869	1.64E-08	1.85E-07	8.739007931	ZC3HAV1	up
-2.176609786	5.137096391	-5.731355009	1.65E-08	1.86E-07	8.733779727	ACOT7	down
1.321099808	1.249453908	5.730546073	1.66E-08	1.87E-07	8.729428592	RPS19P3	up
1.542258352	4.10659155	5.729898218	1.67E-08	1.88E-07	8.725944273	SNHG16	up
-2.24920941	4.224529243	-5.729886706	1.67E-08	1.88E-07	8.725882364	FAM171A1	down
1.192331151	3.652777981	5.72576279	1.71E-08	1.92E-07	8.703711185	BAK1	up
-3.185743571	1.40085908	-5.725097646	1.71E-08	1.92E-07	8.700136532	C1QL2	down
0.733238062	0.668336772	5.721479324	1.75E-08	1.96E-07	8.680697194	PA2G4P4	no
1.656472252	6.355038933	5.718104524	1.78E-08	2.00E-07	8.662575983	MAPRE1	up
-1.704456083	4.576106118	-5.717556824	1.79E-08	2.00E-07	8.659635965	CELSR2	down
1.543772554	6.381624949	5.714774447	1.81E-08	2.03E-07	8.644704192	GSTK1	up
-0.751585517	0.117390076	-5.713759257	1.82E-08	2.04E-07	8.639257729	IRS4	no
-1.070791135	5.288258646	-5.711431863	1.85E-08	2.07E-07	8.626774561	RNF220	down
-0.37241034	0.088184322	-5.707786979	1.88E-08	2.11E-07	8.607233979	PTF1A	no
2.382102962	2.325488702	5.706119355	1.90E-08	2.13E-07	8.598297367	DTL	up
1.761476621	1.699597466	5.706030972	1.90E-08	2.13E-07	8.597823799	ORC1	up
-2.927388087	2.969317588	-5.705112586	1.91E-08	2.14E-07	8.592903326	CYP46A1	down
1.917741084	4.26153606	5.704641599	1.92E-08	2.14E-07	8.590380173	TRIP10	up
1.924284483	3.336989079	5.704056782	1.92E-08	2.14E-07	8.587247468	NXT2	up
1.213040609	5.913344524	5.702986028	1.94E-08	2.16E-07	8.581512477	AHCY	up
-2.585483867	1.938238192	-5.702957139	1.94E-08	2.16E-07	8.581357761	LRRTM1	down
1.490476728	4.516548877	5.702093404	1.94E-08	2.16E-07	8.576732285	GLB1	up
1.556414118	4.150871295	5.698326447	1.99E-08	2.21E-07	8.55656672	NAGA	up
-1.855245354	1.741058315	-5.695806252	2.01E-08	2.24E-07	8.54308202	DRP2	down
-0.388723238	0.127378285	-5.695334015	2.02E-08	2.24E-07	8.540555826	AC016722.1	no
-4.671168239	3.725377369	-5.693187257	2.04E-08	2.27E-07	8.529074272	HPCA	down
-1.182949978	4.303259249	-5.691987005	2.06E-08	2.28E-07	8.522656609	COG1	down
-1.466602804	3.149239883	-5.69007749	2.08E-08	2.30E-07	8.512449039	DZIP3	down
1.159167496	6.308158027	5.688430355	2.10E-08	2.32E-07	8.503646502	EIF3I	up
2.066159792	4.358702139	5.683330526	2.16E-08	2.39E-07	8.476406563	GMNN	up
4.091808565	6.33736697	5.680670012	2.19E-08	2.42E-07	8.46220445	TNC	up
3.459222402	7.485121314	5.678959007	2.21E-08	2.44E-07	8.453074036	NES	up
1.462058295	4.939961901	5.675750929	2.25E-08	2.49E-07	8.435961384	ARMCX6	up
1.513770998	4.471024069	5.674449897	2.27E-08	2.50E-07	8.429023819	MAPKAPK3	up
-3.441503067	2.293256747	-5.674244358	2.27E-08	2.50E-07	8.427927937	OPCML	down
1.669246252	5.742205641	5.673975771	2.27E-08	2.51E-07	8.426495956	DAP	up
-2.17962653	2.462458544	-5.672353264	2.29E-08	2.53E-07	8.41784679	AAK1	down
1.662319334	4.404991236	5.670931882	2.31E-08	2.55E-07	8.410271567	POFUT1	up
1.76888419	8.066835534	5.670213528	2.32E-08	2.55E-07	8.406443762	PPIB	up
2.210317642	3.217136696	5.667835054	2.35E-08	2.59E-07	8.393772937	COX6A1P2	up
-2.159602035	4.537841408	-5.665864889	2.38E-08	2.61E-07	8.383280865	TPRG1L	down
-3.319805706	3.285603214	-5.662890134	2.41E-08	2.65E-07	8.367445014	ANKS1B	down
-3.82161758	2.290115258	-5.662128998	2.42E-08	2.66E-07	8.363394353	GABRD	down
2.348976193	3.04055198	5.659355406	2.46E-08	2.70E-07	8.348637786	PTGES3P1	up
2.003253966	3.936004391	5.655685583	2.51E-08	2.76E-07	8.329122794	ANO6	up
2.369074998	3.45157737	5.652874723	2.55E-08	2.80E-07	8.314183108	RPL6P27	up
-1.510658685	1.245826993	-5.652464064	2.56E-08	2.80E-07	8.312001012	ARHGEF28	down
-0.939774523	0.348830748	-5.651792146	2.57E-08	2.81E-07	8.308430978	SCN5A	no
2.48559106	4.494608237	5.651082277	2.58E-08	2.82E-07	8.304659719	ZIC1	up
2.331915229	7.098717475	5.650929239	2.58E-08	2.82E-07	8.303846741	CD151	up
1.940311143	5.590214181	5.650878291	2.58E-08	2.82E-07	8.303576097	TMEM106C	up
-1.365720723	2.793829633	-5.649556197	2.60E-08	2.84E-07	8.296553669	TRAPPC6B	down
1.994497746	3.298509182	5.646356453	2.64E-08	2.89E-07	8.27956396	MAML2	up
-1.426014258	3.375806147	-5.644233844	2.68E-08	2.92E-07	8.268298246	KCTD1	down
1.468604375	6.251757876	5.641966282	2.71E-08	2.95E-07	8.256267349	PRELID1	up
-2.762526758	1.61249346	-5.640968306	2.72E-08	2.97E-07	8.250973798	ZNF536	down
-3.787419789	1.829019118	-5.639684026	2.74E-08	2.99E-07	8.244162834	PCSK2	down
-1.887125514	0.638086426	-5.636974724	2.78E-08	3.03E-07	8.229799015	CLCA4	down
-1.13130831	3.203518593	-5.636466999	2.79E-08	3.04E-07	8.22710791	SLC25A42	down
2.000460397	5.994312512	5.636415137	2.79E-08	3.04E-07	8.22683304	SHMT2	up
2.388327923	2.406489383	5.635462301	2.81E-08	3.05E-07	8.221783325	KIF23	up
1.356777363	1.414187219	5.63325548	2.84E-08	3.08E-07	8.210090818	BTN2A3P	up
-1.179764537	0.758859353	-5.632800257	2.85E-08	3.09E-07	8.207679396	VSIG2	down
-2.538261547	1.75599531	-5.632392528	2.85E-08	3.10E-07	8.205519708	FAM155A	down
-2.504128733	2.048600432	-5.630679955	2.88E-08	3.12E-07	8.196449937	PANX2	down
-1.724755676	6.078277847	-5.629504267	2.90E-08	3.14E-07	8.190224929	AGAP3	down
1.93399045	2.128028766	5.629485518	2.90E-08	3.14E-07	8.190125668	AJUBA	up
3.738727962	5.892482605	5.627629475	2.93E-08	3.17E-07	8.180300705	TNFRSF12A	up
2.475530741	4.244409622	5.627323112	2.94E-08	3.17E-07	8.178679253	SLC40A1	up
-1.362318317	1.288387898	-5.626191174	2.95E-08	3.19E-07	8.172689043	DNAH10OS	down
2.149635296	5.204393265	5.623009946	3.01E-08	3.24E-07	8.155859747	TAP1	up
-3.403931729	3.517808246	-5.62204591	3.02E-08	3.26E-07	8.150761487	PRKCZ	down
3.198217488	3.769463257	5.61946683	3.06E-08	3.30E-07	8.137125958	MS4A4A	up
-2.038210249	2.127238772	-5.618316301	3.08E-08	3.32E-07	8.131044934	PPP1R9A	down
-3.464214365	3.468437559	-5.617576274	3.10E-08	3.33E-07	8.12713417	RCAN2	down
1.885721791	5.606256518	5.616702791	3.11E-08	3.35E-07	8.122518731	TCF3	up
-0.876694146	1.435950926	-5.616412564	3.12E-08	3.35E-07	8.120985332	DNAJC28	no
-3.148187943	2.526400181	-5.611429578	3.20E-08	3.44E-07	8.094668913	ARPP21	down
-2.524208116	1.801501539	-5.605919175	3.30E-08	3.54E-07	8.065591272	NALCN	down
-2.730478369	1.846643527	-5.603462507	3.34E-08	3.59E-07	8.052635965	GRIN2C	down
-0.472623117	0.195618079	-5.602699287	3.36E-08	3.60E-07	8.04861213	STX19	no
1.518554875	9.632856221	5.601150851	3.39E-08	3.63E-07	8.040449998	RPL7	up
-2.230154372	1.626642568	-5.597815977	3.45E-08	3.70E-07	8.022877995	MCTP1	down
-2.384688431	2.316481176	-5.59255382	3.55E-08	3.80E-07	7.995169763	SLC2A13	down
1.647439616	2.333024122	5.591155026	3.58E-08	3.83E-07	7.987808224	TTC26	up
1.710599823	4.96832055	5.590976553	3.58E-08	3.83E-07	7.986869078	MCM3	up
1.322498941	2.623992836	5.59084263	3.58E-08	3.83E-07	7.986164378	ZNF700	up
-2.318834384	6.063368296	-5.590137674	3.60E-08	3.84E-07	7.982455157	BIN1	down
-3.337893774	1.261700146	-5.586492929	3.67E-08	3.92E-07	7.963284499	RIMS1	down
-2.504720894	1.808743143	-5.584439391	3.71E-08	3.96E-07	7.952488187	EMX2OS	down
2.570971263	5.485735105	5.582881807	3.74E-08	3.99E-07	7.944301669	PSMB9	up
-2.281939658	2.55692365	-5.581623369	3.77E-08	4.01E-07	7.937688921	SORBS2	down
-2.482754229	0.987055939	-5.581184483	3.78E-08	4.02E-07	7.935383008	RTBDN	down
-1.312705534	3.246794713	-5.581129412	3.78E-08	4.02E-07	7.935093674	CCDC6	down
-2.518480848	2.814563261	-5.580484822	3.79E-08	4.03E-07	7.931707312	NTNG2	down
1.685336906	4.174696293	5.57782926	3.85E-08	4.09E-07	7.917759958	SNX7	up
2.468175947	2.308614718	5.576715535	3.87E-08	4.11E-07	7.911912288	SNRPEP4	up
1.57749068	2.162895209	5.576236946	3.88E-08	4.12E-07	7.909399753	FTH1P20	up
-3.400112813	1.784732311	-5.571994151	3.97E-08	4.21E-07	7.887133982	ELFN2	down
1.941242841	2.061419381	5.571795055	3.97E-08	4.21E-07	7.886089519	ZBTB42	up
-5.303174945	2.977716534	-5.57120183	3.99E-08	4.22E-07	7.882977635	CHGA	down
-2.020964105	2.611440222	-5.571114617	3.99E-08	4.22E-07	7.882520166	SNX32	down
2.063801679	6.373907283	5.570931292	3.99E-08	4.23E-07	7.881558571	MCM7	up
-1.018665539	0.712536761	-5.570808267	3.99E-08	4.23E-07	7.880913281	KLF8	down
1.285416201	4.136634149	5.567633387	4.06E-08	4.30E-07	7.864264864	ZC3HC1	up
-3.346318154	4.195358943	-5.567459238	4.07E-08	4.30E-07	7.863351908	MAPK8IP2	down
3.078125808	3.292042875	5.566997913	4.08E-08	4.31E-07	7.860933588	SPC24	up
2.016910366	1.943870371	5.566006213	4.10E-08	4.33E-07	7.855735581	SKA1	up
-1.180346868	0.703161384	-5.5659617	4.10E-08	4.33E-07	7.855502285	C17orf107	down
1.647048622	3.886474147	5.565133506	4.12E-08	4.34E-07	7.851161957	ARL6IP6	up
-1.895360733	0.89527837	-5.564169603	4.14E-08	4.36E-07	7.846111147	FGF9	down
2.125857747	2.320627675	5.562702119	4.17E-08	4.40E-07	7.838423088	KIF11	up
2.410953793	2.381403592	5.559736458	4.24E-08	4.46E-07	7.822891689	BUB1B	up
-1.736456793	0.996276001	-5.558098917	4.28E-08	4.50E-07	7.814318922	POU3F1	down
-1.019618197	3.504475766	-5.557800382	4.29E-08	4.51E-07	7.812756291	FAM20B	down
0.820195702	0.809881659	5.557516132	4.29E-08	4.51E-07	7.811268499	ST13P5	no
1.704797621	6.668291117	5.556578819	4.32E-08	4.53E-07	7.806363005	CBX3	up
1.59090978	8.759204244	5.55513841	4.35E-08	4.56E-07	7.798825956	RPL5	up
-1.721345888	2.943841279	-5.553494993	4.39E-08	4.60E-07	7.790228777	SRGAP3	down
2.727854009	3.501812712	5.553193866	4.40E-08	4.61E-07	7.788653745	TEAD2	up
0.857093372	0.791939691	5.552229108	4.42E-08	4.63E-07	7.783608123	SERBP1P5	no
-1.301288254	5.859308592	-5.551974186	4.42E-08	4.63E-07	7.78227503	DDX24	down
1.306857998	4.45162797	5.548354007	4.51E-08	4.72E-07	7.763349484	AIDA	up
-2.369503359	2.404583048	-5.546309428	4.56E-08	4.77E-07	7.752665712	PHACTR1	down
-0.579714999	0.243347148	-5.545865186	4.57E-08	4.78E-07	7.750344826	CYP4A22-AS1	no
-2.878668818	5.753536024	-5.545860616	4.57E-08	4.78E-07	7.750320953	PDZD4	down
3.542436109	6.17109843	5.543268538	4.64E-08	4.84E-07	7.736782304	MMP14	up
1.689689736	6.736670893	5.543166992	4.64E-08	4.84E-07	7.736252033	VAT1	up
-0.929810983	2.370153361	-5.542559787	4.66E-08	4.85E-07	7.73308142	EXOC8	no
-2.155557195	3.49124776	-5.541848083	4.67E-08	4.87E-07	7.729365537	VAMP1	down
1.087961599	5.551412637	5.538729121	4.75E-08	4.95E-07	7.713086135	SPG21	up
0.546343685	0.532260733	5.538603109	4.76E-08	4.95E-07	7.712428589	BRD7P2	no
2.400152013	2.528799478	5.536974654	4.80E-08	4.99E-07	7.703932302	NCAPH	up
2.32730526	2.204154977	5.536809359	4.80E-08	4.99E-07	7.703070016	DLGAP5	up
-1.798850241	2.710504419	-5.534856125	4.85E-08	5.04E-07	7.692882442	PPP1R13B	down
-1.739036104	0.929174492	-5.534259215	4.87E-08	5.05E-07	7.689769752	TPTE2P1	down
-1.794716039	4.818996493	-5.533701748	4.88E-08	5.07E-07	7.68686301	OPTN	down
2.58461702	9.322620945	5.532373488	4.92E-08	5.10E-07	7.679938264	RPS3A	up
-3.860891969	2.503031919	-5.529451804	5.00E-08	5.18E-07	7.664711587	TCEAL6	down
1.900032842	1.876444164	5.527470364	5.05E-08	5.23E-07	7.654389185	EXO1	up
1.657500775	6.430020993	5.526824869	5.07E-08	5.25E-07	7.651027159	NME1	up
-1.248193043	3.690765286	-5.526670953	5.07E-08	5.25E-07	7.65022555	CLCN6	down
1.221235532	4.14956407	5.52329425	5.17E-08	5.34E-07	7.632644339	C2orf68	up
2.507329888	3.441761855	5.521437354	5.22E-08	5.39E-07	7.622980277	PPIC	up
-2.583207799	3.808226381	-5.519392359	5.28E-08	5.45E-07	7.61234062	CHST1	down
-1.079770763	4.445637456	-5.518906139	5.29E-08	5.46E-07	7.609811444	ANKRD11	down
-1.492431412	4.403515288	-5.517636599	5.33E-08	5.49E-07	7.603208605	EVI5L	down
-2.323954989	1.125522396	-5.51347446	5.45E-08	5.61E-07	7.581570952	ZMAT4	down
-1.818723444	3.727416592	-5.509483306	5.56E-08	5.73E-07	7.560835895	MAPK10	down
1.957765184	2.956420346	5.508811026	5.58E-08	5.75E-07	7.557344549	GJC1	up
-3.821692406	5.399665403	-5.508423054	5.60E-08	5.76E-07	7.555329871	RTN1	down
1.167638295	3.556265428	5.504690367	5.71E-08	5.87E-07	7.535953092	KATNA1	up
-1.91811087	3.700950841	-5.504610678	5.71E-08	5.87E-07	7.535539546	CMTM4	down
-3.93811312	2.338251165	-5.503158416	5.76E-08	5.91E-07	7.528003968	CABP1	down
1.663387449	4.604999894	5.500565151	5.84E-08	5.99E-07	7.514552307	MAGT1	up
-2.103051775	1.511645979	-5.500338331	5.84E-08	6.00E-07	7.513376026	ERBB4	down
-1.433180934	3.038230231	-5.49997557	5.86E-08	6.00E-07	7.511494848	VPS53	down
1.411725913	3.627174013	5.499591436	5.87E-08	6.01E-07	7.509502962	PARP4	up
3.213064039	10.61389831	5.498958857	5.89E-08	6.03E-07	7.506223054	SPARC	up
-1.831901159	2.335444935	-5.497227048	5.94E-08	6.08E-07	7.497245398	TULP4	down
1.355306339	3.967783894	5.495748732	5.99E-08	6.13E-07	7.489583843	FBXO8	up
2.209748837	3.517018338	5.493528147	6.06E-08	6.20E-07	7.478078849	SLC7A7	up
1.137945469	3.621911918	5.493457864	6.06E-08	6.20E-07	7.477714779	LPCAT3	up
1.313147043	2.484281473	5.492456201	6.10E-08	6.23E-07	7.472526518	FANCE	up
-2.911587398	1.124774073	-5.489378902	6.20E-08	6.33E-07	7.456592485	HBQ1	down
-1.554394096	4.875950876	-5.487724977	6.25E-08	6.38E-07	7.448031884	NDRG3	down
1.279596025	5.339232244	5.485962293	6.31E-08	6.44E-07	7.438910889	CHCHD3	up
-1.818784202	1.205596737	-5.485150274	6.34E-08	6.46E-07	7.434709982	TNFSF9	down
-2.796677864	4.502299428	-5.484774659	6.35E-08	6.47E-07	7.432766964	GNAO1	down
2.321091425	2.397421918	5.482976064	6.42E-08	6.53E-07	7.423464649	KIF15	up
1.218169144	6.219976564	5.48050709	6.50E-08	6.61E-07	7.41069959	SDHC	up
2.307394588	2.271360866	5.48007674	6.52E-08	6.62E-07	7.408475127	SKA3	up
-2.86879017	1.341326158	-5.479619206	6.53E-08	6.64E-07	7.406110318	TENM3	down
-2.221809621	3.655411567	-5.479328564	6.54E-08	6.64E-07	7.404608203	CAP2	down
2.291160507	3.529019966	5.479103306	6.55E-08	6.65E-07	7.403444055	BCL2L12	up
1.755491597	8.668721429	5.478012341	6.59E-08	6.68E-07	7.397806488	GPX1	up
2.130590629	2.135991376	5.472664307	6.78E-08	6.87E-07	7.370185041	GAS2L3	up
1.49397227	5.394089495	5.470983576	6.84E-08	6.93E-07	7.361509414	TCEA1	up
-2.809877977	1.185084726	-5.468260734	6.94E-08	7.03E-07	7.347459655	CBLN1	down
-1.353871337	5.207761201	-5.468212584	6.94E-08	7.03E-07	7.347211259	PAFAH1B1	down
1.127567155	6.390668237	5.467787048	6.96E-08	7.04E-07	7.345016095	PHB	up
1.140974414	9.60650449	5.466937212	6.99E-08	7.06E-07	7.340632598	RPL18	up
-3.514001576	1.855827314	-5.46549111	7.04E-08	7.12E-07	7.333174928	PCP4L1	down
-1.165096406	3.605701693	-5.463726787	7.11E-08	7.18E-07	7.324078562	PPP2R2D	down
-4.391835404	2.461690436	-5.462566141	7.16E-08	7.22E-07	7.318096019	INA	down
-3.55155001	3.084922492	-5.4617017	7.19E-08	7.25E-07	7.313641003	BEX5	down
1.876821779	6.756243361	5.459432693	7.28E-08	7.33E-07	7.30195037	POLR2J	up
1.309585571	3.278917051	5.458765269	7.30E-08	7.35E-07	7.298512419	NUP35	up
-1.984650413	4.673119441	-5.457397727	7.36E-08	7.40E-07	7.291469285	TYRO3	down
1.41470089	9.102127906	5.455305672	7.44E-08	7.48E-07	7.280697811	RPL10A	up
-3.066014771	1.788487925	-5.454656943	7.46E-08	7.50E-07	7.277358417	PRSS3	down
-2.584047199	2.008487139	-5.454565441	7.47E-08	7.50E-07	7.276887431	KLHL32	down
-1.361420935	5.479918043	-5.451812806	7.58E-08	7.61E-07	7.262722149	ENTPD6	down
-1.190524207	3.125144219	-5.449627459	7.67E-08	7.70E-07	7.251480741	ZYG11B	down
1.419275608	4.492474962	5.448989932	7.69E-08	7.72E-07	7.248202063	HAT1	up
0.968156245	6.07116375	5.447167094	7.77E-08	7.79E-07	7.238829469	PPM1G	no
-4.11400344	2.568488161	-5.44648594	7.80E-08	7.81E-07	7.235327857	VSTM2B	down
1.829707468	2.037377731	5.441981346	7.99E-08	8.00E-07	7.212180956	POLE2	up
1.917199281	5.424187863	5.440194616	8.06E-08	8.07E-07	7.20300458	AGTRAP	up
1.174427516	3.727573772	5.440104084	8.07E-08	8.07E-07	7.202539693	INTS12	up
-1.020297174	2.619073789	-5.438046381	8.15E-08	8.15E-07	7.191975142	TMED8	down
2.384133689	4.018485437	5.437980801	8.16E-08	8.15E-07	7.191638504	MTHFD2	up
-2.063817094	2.014660279	-5.437713874	8.17E-08	8.16E-07	7.190268337	HENMT1	down
-2.381831016	2.220256913	-5.437542528	8.18E-08	8.16E-07	7.189388831	SYT12	down
2.822714717	4.962557726	5.435956974	8.25E-08	8.23E-07	7.181251486	CXCR4	up
-1.380287231	0.802800521	-5.434459845	8.31E-08	8.29E-07	7.1735699	C9orf129	down
-1.800755138	1.721613336	-5.432269572	8.41E-08	8.38E-07	7.162335293	EPHX4	down
-2.474897893	1.152116429	-5.431488647	8.44E-08	8.40E-07	7.158330667	CALB1	down
-1.551863115	0.769539245	-5.431475989	8.44E-08	8.40E-07	7.158265757	TLL2	down
0.735422264	0.659576244	5.431276406	8.45E-08	8.41E-07	7.157242371	ALDH7A1P1	no
-0.606918584	0.41257344	-5.430353653	8.50E-08	8.45E-07	7.152511266	CPO	no
1.912968009	3.544846554	5.428805128	8.57E-08	8.51E-07	7.144573349	ELK3	up
1.992595154	2.817678468	5.427546708	8.62E-08	8.56E-07	7.138124041	FKBP7	up
-3.292795225	4.544236769	-5.427368279	8.63E-08	8.57E-07	7.137209713	ATP6V1G2	down
2.088852457	2.962732696	5.427039384	8.65E-08	8.58E-07	7.135524425	SLC2A10	up
-1.359497801	3.039015593	-5.426408719	8.68E-08	8.60E-07	7.132293085	DGKQ	down
2.529757461	2.476001447	5.426099595	8.69E-08	8.61E-07	7.130709354	MKI67	up
-0.514926772	0.128811766	-5.425272639	8.73E-08	8.64E-07	7.126473007	TTC22	no
-1.597074651	1.09057328	-5.423194941	8.82E-08	8.73E-07	7.115831889	DHDH	down
-1.936285045	1.276830626	-5.422975364	8.83E-08	8.74E-07	7.114707519	CACNA2D2	down
1.581735077	4.54831223	5.422094929	8.88E-08	8.77E-07	7.11019956	PNP	up
-0.877377812	0.299294157	-5.421820092	8.89E-08	8.78E-07	7.108792487	CELF2-AS1	no
1.365805016	3.339227265	5.421272575	8.91E-08	8.80E-07	7.105989575	RWDD4	up
0.759124481	0.69385242	5.421027788	8.93E-08	8.81E-07	7.104736518	SERBP1P1	no
1.207040985	2.450856517	5.420517268	8.95E-08	8.83E-07	7.102123336	ZNF502	up
1.85236266	5.910730614	5.418992231	9.02E-08	8.90E-07	7.094318508	PLOD3	up
4.441262199	5.794583602	5.417437966	9.10E-08	8.96E-07	7.086366119	COL4A1	up
-2.812099144	6.150257069	-5.416378456	9.15E-08	9.01E-07	7.08094632	ABCA2	down
-2.015620738	2.957325918	-5.415562472	9.19E-08	9.04E-07	7.076772894	PLEKHG5	down
1.430978561	1.425426356	5.415499277	9.19E-08	9.04E-07	7.076449701	MTFR2	up
1.351223538	4.906357219	5.415011398	9.22E-08	9.06E-07	7.07395469	IFT52	up
-4.136738413	3.635824954	-5.413150926	9.31E-08	9.14E-07	7.064442112	PTPRN	down
-2.255500143	7.220590015	-5.413119525	9.31E-08	9.14E-07	7.064281586	RTN3	down
1.730830889	3.017356818	5.412430827	9.34E-08	9.17E-07	7.06076104	BAZ1A	up
-2.99046666	2.696271232	-5.411191158	9.40E-08	9.22E-07	7.054425006	RTN4RL2	down
3.252182089	4.048905626	5.410100125	9.46E-08	9.27E-07	7.048849739	MSR1	up
3.852436876	6.708647101	5.409652956	9.48E-08	9.29E-07	7.04656496	ANXA1	up
-1.279829502	0.415135685	-5.408659266	9.53E-08	9.33E-07	7.041488373	SYT2	down
-2.219415932	3.280186267	-5.408074884	9.56E-08	9.36E-07	7.038503266	KBTBD11	down
-1.167034922	3.408655	-5.407552299	9.59E-08	9.38E-07	7.035834063	PIK3CB	down
2.012484801	2.011756437	5.40656317	9.64E-08	9.42E-07	7.030782544	TBX15	up
3.012966757	3.098417786	5.405262158	9.70E-08	9.48E-07	7.024139484	APOL4	up
-2.59751317	2.258616669	-5.402506307	9.85E-08	9.62E-07	7.010072646	CYGB	down
-3.278167718	4.044990463	-5.40062729	9.95E-08	9.71E-07	7.000485173	TUBA4A	down
1.551297758	5.729057117	5.400508872	9.95E-08	9.71E-07	6.999881057	COA4	up
-1.691955951	3.989556604	-5.399982551	9.98E-08	9.73E-07	6.997196154	CRTC1	down
-2.232040972	4.317853578	-5.397141809	1.01E-07	9.87E-07	6.982708824	HDAC11	down
-2.868676663	2.957962918	-5.396358597	1.02E-07	9.91E-07	6.978715769	ITPKA	down
-1.102130317	0.94951875	-5.394021937	1.03E-07	1.00E-06	6.966805854	TRPV3	down
-1.864688954	2.249038515	-5.392910553	1.04E-07	1.01E-06	6.961142775	CPEB1	down
-1.681091411	3.962693807	-5.392068406	1.04E-07	1.01E-06	6.956852298	SYNGAP1	down
1.400117289	8.241072509	5.390560829	1.05E-07	1.02E-06	6.94917316	SERF2	up
-5.171389742	2.723717489	-5.390540102	1.05E-07	1.02E-06	6.949067594	CALY	down
-1.829876651	0.734907808	-5.389777104	1.05E-07	1.02E-06	6.945181866	FAM201A	down
-3.541673036	2.807240037	-5.389640498	1.05E-07	1.02E-06	6.94448622	GABBR2	down
-1.992188853	1.055057467	-5.387396434	1.07E-07	1.03E-06	6.933060966	SLC24A4	down
-2.797260732	1.531076881	-5.383730319	1.09E-07	1.05E-06	6.914404784	FGF13	down
-1.883336606	5.574337421	-5.3819331	1.10E-07	1.06E-06	6.905263231	PFKP	down
-1.541623671	4.714667063	-5.380964306	1.10E-07	1.07E-06	6.900336599	CCDC92	down
1.399123458	1.466573132	5.379935673	1.11E-07	1.07E-06	6.895106537	NAT1	up
-1.49594174	3.731576602	-5.37847647	1.12E-07	1.08E-06	6.887688797	R3HDM1	down
-2.116909971	2.400927855	-5.377776245	1.12E-07	1.08E-06	6.884129901	PLCB1	down
1.819314532	2.39299052	5.376827336	1.13E-07	1.09E-06	6.879307728	FLVCR2	up
-1.557990541	2.511968896	-5.37521615	1.14E-07	1.10E-06	6.871121749	SEMA4F	down
1.930090364	4.856067359	5.375123562	1.14E-07	1.10E-06	6.870651404	PALLD	up
-2.886139326	2.978950124	-5.374341447	1.14E-07	1.10E-06	6.866678555	RAPGEF5	down
1.758055104	4.14860644	5.373956645	1.14E-07	1.10E-06	6.864724095	DHFR	up
-1.219684405	4.167683803	-5.373423417	1.15E-07	1.11E-06	6.862015971	EZH1	down
-2.663499534	2.003891141	-5.370665834	1.16E-07	1.12E-06	6.848014781	CORO6	down
1.320282264	9.049377671	5.36777523	1.18E-07	1.14E-06	6.833345129	RPL23	up
-1.661673932	4.433081008	-5.367492238	1.18E-07	1.14E-06	6.831909344	MYO18A	down
1.175088811	4.329411776	5.367241658	1.19E-07	1.14E-06	6.830638059	TMEM138	up
-0.868626119	0.916990313	-5.365121125	1.20E-07	1.15E-06	6.81988195	OTUB2	no
2.825519839	3.040946964	5.364596604	1.20E-07	1.15E-06	6.81722198	MEX3A	up
1.172049722	5.717400316	5.364420857	1.20E-07	1.16E-06	6.816330776	SNX5	up
-1.349294658	4.262452565	-5.364221364	1.21E-07	1.16E-06	6.815319191	TRIM37	down
-1.735542878	0.554825919	-5.363478413	1.21E-07	1.16E-06	6.811552145	FAM153A	down
1.386563033	4.88965943	5.36339369	1.21E-07	1.16E-06	6.811122598	NAGLU	up
-4.858246661	3.691794988	-5.361737195	1.22E-07	1.17E-06	6.802725342	NSG2	down
-1.506054388	1.198375018	-5.360226857	1.23E-07	1.18E-06	6.795071037	FAM83H	down
-1.082037175	0.298026288	-5.357710741	1.25E-07	1.19E-06	6.782323803	TLL1	down
-0.934657919	1.672523243	-5.354420308	1.27E-07	1.21E-06	6.76566182	SLC30A4	no
-1.297795768	5.928305045	-5.353832957	1.27E-07	1.22E-06	6.762688584	PITHD1	down
-3.636301621	3.787183387	-5.350527302	1.30E-07	1.24E-06	6.745960439	CAMK2B	down
1.998125424	3.076256963	5.350443717	1.30E-07	1.24E-06	6.745537577	PDIA5	up
1.501858554	6.745022324	5.349850471	1.30E-07	1.24E-06	6.742536504	POLR2G	up
-0.883061847	0.293489328	-5.347165248	1.32E-07	1.26E-06	6.728956418	KRT81	no
-1.334040703	3.542953951	-5.347076541	1.32E-07	1.26E-06	6.728507902	ENTPD4	down
1.679683081	6.901497879	5.346909513	1.32E-07	1.26E-06	6.727663397	RPN2	up
-1.623531341	1.087791324	-5.346867514	1.32E-07	1.26E-06	6.727451049	RBM24	down
-0.391071599	0.165509488	-5.346502378	1.32E-07	1.26E-06	6.725605001	TUBB8P7	no
-1.635773109	0.849222513	-5.345209374	1.33E-07	1.27E-06	6.719068755	TMEM200A	down
-1.737576026	6.396349277	-5.341761984	1.36E-07	1.29E-06	6.701648852	MDH1	down
-1.683668226	0.534348928	-5.341395542	1.36E-07	1.29E-06	6.699797788	PCDH11X	down
1.159684146	3.197921249	5.340090851	1.37E-07	1.30E-06	6.693208142	TTC23	up
1.60570149	3.012686022	5.33943167	1.37E-07	1.30E-06	6.689879338	GALM	up
-3.558182489	2.019573586	-5.33824817	1.38E-07	1.31E-06	6.683903709	GALNT9	down
-0.937590875	0.778344869	-5.337678513	1.39E-07	1.31E-06	6.681027869	IGSF22	no
-1.915536063	1.842441437	-5.336904479	1.39E-07	1.32E-06	6.6771207	NRIP2	down
-3.165608941	3.79706478	-5.336595776	1.39E-07	1.32E-06	6.675562573	NELL2	down
2.232177079	3.823320716	5.336330132	1.40E-07	1.32E-06	6.67422184	SLC43A3	up
-1.5605774	0.804564292	-5.335790189	1.40E-07	1.32E-06	6.671496882	TDRD9	down
-2.218714393	1.374534909	-5.332798828	1.42E-07	1.34E-06	6.656404721	KCNH8	down
-2.500403536	3.590372361	-5.330196987	1.44E-07	1.36E-06	6.643283975	AP3B2	down
1.480684908	2.621737776	5.32944416	1.45E-07	1.37E-06	6.639488639	ZNF480	up
-1.442572736	3.614373408	-5.32929277	1.45E-07	1.37E-06	6.638725473	AGPAT4	down
-1.389070579	0.587351473	-5.328293885	1.46E-07	1.37E-06	6.633690526	AC019171.1	down
2.16804786	3.907522935	5.327796706	1.46E-07	1.37E-06	6.631184778	RAB20	up
-1.438965685	2.010024433	-5.327385772	1.46E-07	1.38E-06	6.629113862	FSD1L	down
1.236656011	1.909813177	5.326244598	1.47E-07	1.38E-06	6.623363619	ZNF69	up
-2.084797092	1.317702577	-5.324977303	1.48E-07	1.39E-06	6.616979166	SLIT2	down
2.005439653	2.266381592	5.323260589	1.49E-07	1.40E-06	6.608332784	TMEM37	up
1.154839854	2.975933441	5.322986194	1.50E-07	1.41E-06	6.606951006	TIPIN	up
-1.554898193	0.841926868	-5.319688526	1.52E-07	1.43E-06	6.590349821	RPLP0P2	down
-1.262325897	4.286340562	-5.318966192	1.53E-07	1.43E-06	6.586714669	FAM174A	down
-1.341906845	2.901297722	-5.318566344	1.53E-07	1.44E-06	6.584702625	SPRYD7	down
1.426957675	5.874378302	5.316572538	1.55E-07	1.45E-06	6.574671769	SNAPIN	up
-1.230244853	4.110951858	-5.316398714	1.55E-07	1.45E-06	6.573797419	ULK1	down
-2.097644899	4.283158594	-5.315658127	1.55E-07	1.46E-06	6.570072489	PTK2B	down
1.94373227	1.906846229	5.314302842	1.57E-07	1.47E-06	6.563257029	CKAP2L	up
1.263377909	5.660408319	5.314151301	1.57E-07	1.47E-06	6.562495054	RGL2	up
-4.426786804	3.123873832	-5.312928269	1.58E-07	1.47E-06	6.556346168	GNG3	down
-4.16499187	3.051966965	-5.31183519	1.59E-07	1.48E-06	6.550851709	LGI3	down
-1.199513336	1.01934779	-5.311668181	1.59E-07	1.48E-06	6.550012314	ACOT4	down
1.238118003	5.68452724	5.306769352	1.63E-07	1.52E-06	6.525401117	CTDSP1	up
-1.166151305	4.328830712	-5.304688904	1.65E-07	1.54E-06	6.514955356	NCKIPSD	down
-2.701042512	1.023698191	-5.301944251	1.67E-07	1.56E-06	6.50118032	SLC1A6	down
-2.714087162	2.652479048	-5.301585658	1.67E-07	1.56E-06	6.499381068	MGAT5B	down
-0.282787805	0.158290045	-5.301373641	1.67E-07	1.56E-06	6.498317311	LINC00504	no
-1.342855422	3.968070207	-5.301324351	1.67E-07	1.56E-06	6.498070018	CDK17	down
0.92701076	4.664128315	5.299583865	1.69E-07	1.57E-06	6.489339006	MLX	no
1.854740182	5.086876736	5.298836425	1.70E-07	1.58E-06	6.485590325	MAN2B1	up
1.839798421	2.461171606	5.298670809	1.70E-07	1.58E-06	6.484759763	TRIP13	up
2.566017373	4.203487323	5.298107046	1.70E-07	1.58E-06	6.481932683	TACC3	up
2.640895054	4.694273365	5.293876197	1.74E-07	1.62E-06	6.460725061	LAMC1	up
1.645617249	1.688527165	5.293680722	1.74E-07	1.62E-06	6.45974559	LBX2-AS1	up
2.563365201	2.735015306	5.293082375	1.75E-07	1.62E-06	6.456747637	ST14	up
-1.577973159	8.226620156	-5.291105008	1.77E-07	1.64E-06	6.446842431	FKBP8	down
-0.599734735	0.310770896	-5.290436449	1.77E-07	1.64E-06	6.443494176	ZNF215	no
1.882332565	6.079594065	5.289386055	1.78E-07	1.65E-06	6.438234407	KDELR2	up
-3.775101182	4.706718172	-5.289155793	1.78E-07	1.65E-06	6.43708151	RUNDC3A	down
-1.211492638	0.949867439	-5.285121151	1.82E-07	1.69E-06	6.416887875	CPB2-AS1	down
1.819710055	3.729359225	5.285037146	1.82E-07	1.69E-06	6.416467568	PBX3	up
-3.01047414	1.321757533	-5.284690794	1.83E-07	1.69E-06	6.414734729	MIR7-3HG	down
-1.760887354	1.825829024	-5.283100963	1.84E-07	1.70E-06	6.406781926	TMTC1	down
1.327389009	3.82371181	5.281570495	1.86E-07	1.71E-06	6.399128106	UBTD2	up
-3.87187305	3.151912011	-5.281474125	1.86E-07	1.71E-06	6.398646232	VSTM2L	down
1.961274158	1.922772368	5.279393273	1.88E-07	1.73E-06	6.388243345	HMMR	up
-3.261934907	2.367656655	-5.278313717	1.89E-07	1.74E-06	6.382847736	WNK2	down
-0.415801546	0.089842264	-5.276192765	1.91E-07	1.76E-06	6.37225013	RS1	no
1.246504985	3.812247936	5.275476245	1.92E-07	1.77E-06	6.368670817	SLC25A13	up
-0.491752445	0.4355923	-5.275346206	1.92E-07	1.77E-06	6.368021266	ASB14	no
-2.630897568	1.359179879	-5.273258382	1.94E-07	1.78E-06	6.357594455	LDB3	down
-1.201650754	0.476619471	-5.27269389	1.94E-07	1.79E-06	6.354775963	EPN3	down
-1.461107669	4.724470163	-5.271148195	1.96E-07	1.80E-06	6.347059742	HABP4	down
1.321396505	4.033144726	5.270164826	1.97E-07	1.81E-06	6.342151758	MAPK7	up
3.637086625	4.62938625	5.269636773	1.97E-07	1.81E-06	6.339516592	RPL13P12	up
2.656447204	2.803785916	5.26918984	1.98E-07	1.82E-06	6.337286424	NUF2	up
1.296037076	5.341999799	5.267326483	2.00E-07	1.83E-06	6.327990247	STT3A	up
1.060739383	5.175910804	5.266842701	2.00E-07	1.84E-06	6.32557717	AAAS	up
-3.685293986	1.746238191	-5.266758553	2.00E-07	1.84E-06	6.325157468	TMEM235	down
-1.579997429	4.253049937	-5.266301575	2.01E-07	1.84E-06	6.322878305	OXCT1	down
-3.526071367	2.72825733	-5.265421078	2.02E-07	1.85E-06	6.318487357	C1QTNF4	down
1.984033301	3.836938256	5.264959474	2.02E-07	1.85E-06	6.316185652	MFNG	up
-4.574568679	5.643273147	-5.264691502	2.03E-07	1.85E-06	6.314849539	TUBB4A	down
1.093508139	3.393509498	5.264633289	2.03E-07	1.85E-06	6.3145593	C8orf76	up
1.053953906	5.124064497	5.264260714	2.03E-07	1.86E-06	6.312701759	GNPDA1	up
-2.057337488	1.505747391	-5.263862897	2.03E-07	1.86E-06	6.310718497	STEAP2	down
0.581131938	0.597272081	5.261664344	2.06E-07	1.88E-06	6.299760365	HSP90B2P	no
-1.665631144	2.409383793	-5.261445302	2.06E-07	1.88E-06	6.298668834	PTPN4	down
1.215411907	2.331491953	5.261361416	2.06E-07	1.88E-06	6.298250822	ASB16-AS1	up
1.448294756	1.650425974	5.259620098	2.08E-07	1.90E-06	6.289575046	PARPBP	up
0.870218806	4.305364925	5.259414407	2.08E-07	1.90E-06	6.288550402	PRKAB1	no
2.083906789	2.219995975	5.258050429	2.10E-07	1.91E-06	6.281756693	IQGAP3	up
1.411315302	2.876206074	5.257240853	2.11E-07	1.92E-06	6.277725108	RFWD3	up
-2.140105305	1.924586214	-5.255804766	2.12E-07	1.93E-06	6.270574957	SMPD3	down
-1.859257213	1.321642144	-5.254985142	2.13E-07	1.94E-06	6.266494909	ANO5	down
1.44136755	3.918214055	5.254545395	2.14E-07	1.94E-06	6.26430611	TTC38	up
1.264342853	6.754985428	5.25445747	2.14E-07	1.94E-06	6.263868488	PHC2	up
1.408144687	4.113330388	5.252576068	2.16E-07	1.96E-06	6.254505988	COMMD10	up
1.565531757	3.943044553	5.251824544	2.17E-07	1.96E-06	6.250766994	MCM6	up
1.085508834	3.764120417	5.250768779	2.18E-07	1.97E-06	6.245515149	PNO1	up
-1.360529058	6.119409123	-5.250579861	2.18E-07	1.97E-06	6.244575485	TERF2IP	down
1.551505966	1.504084672	5.250127132	2.18E-07	1.98E-06	6.242323777	KIF18A	up
1.542127815	7.103261979	5.249890846	2.19E-07	1.98E-06	6.241148646	SNRPB	up
-1.229733663	2.711455431	-5.248463474	2.20E-07	1.99E-06	6.23405085	ARFGEF2	down
1.817667569	5.963382864	5.24594127	2.23E-07	2.02E-06	6.221513115	MAD2L2	up
-1.736485226	5.799763453	-5.245538449	2.24E-07	2.02E-06	6.219511218	SH3GLB2	down
1.063635604	7.76499904	5.244145975	2.25E-07	2.04E-06	6.212592122	PSMA7	up
2.06634546	4.362645574	5.242199583	2.28E-07	2.05E-06	6.202923427	STK17A	up
-1.227980112	0.706219375	-5.241088367	2.29E-07	2.07E-06	6.197404918	CACNA1G-AS1	down
-2.873650049	1.720097243	-5.240865406	2.29E-07	2.07E-06	6.196297779	DPP10	down
-3.869116298	2.916268409	-5.24022429	2.30E-07	2.07E-06	6.19311448	L1CAM	down
1.235267389	4.281797904	5.24004395	2.30E-07	2.07E-06	6.192219111	ZNF3	up
-1.818177641	3.967740728	-5.237670549	2.33E-07	2.10E-06	6.180438016	MBNL2	down
-1.277828655	6.154433645	-5.234053317	2.37E-07	2.14E-06	6.162492059	MAPK3	down
-3.973293651	3.117211085	-5.233809199	2.38E-07	2.14E-06	6.161281334	TMEM151A	down
0.914146048	4.66673215	5.233705488	2.38E-07	2.14E-06	6.160766986	GTF3C2	no
-1.704799732	0.728335247	-5.233280365	2.38E-07	2.14E-06	6.158658713	CSMD3	down
-1.030981385	0.651909512	-5.23292212	2.39E-07	2.14E-06	6.156882221	CD244	down
1.150561055	6.324774278	5.226470082	2.47E-07	2.22E-06	6.124906168	AKR1A1	up
-1.202135088	0.52672535	-5.225474351	2.48E-07	2.23E-06	6.119974535	SYNGR4	down
-4.381304292	3.463164918	-5.22408939	2.50E-07	2.24E-06	6.113116552	ARHGDIG	down
-0.945007829	3.768212376	-5.223954034	2.50E-07	2.24E-06	6.112446387	TBRG1	no
-1.457740489	2.899455929	-5.223814196	2.50E-07	2.24E-06	6.111754056	PITPNM2	down
1.643672598	3.852687059	5.222923653	2.51E-07	2.25E-06	6.107345383	CROT	up
1.001891049	3.15644014	5.221637853	2.53E-07	2.26E-06	6.10098117	CLP1	up
-2.574480587	6.217223655	-5.219799792	2.55E-07	2.28E-06	6.091885942	TMEM59L	down
-1.100441166	2.905933173	-5.219483497	2.56E-07	2.29E-06	6.090321122	BAG4	down
1.462823832	1.420973799	5.219221866	2.56E-07	2.29E-06	6.089026808	HNRNPLP2	up
1.272985076	4.185054387	5.216826597	2.59E-07	2.32E-06	6.077179892	DCAF12	up
-0.327051774	0.079424322	-5.216824161	2.59E-07	2.32E-06	6.077167843	COL6A6	no
-1.268835402	2.300101397	-5.21599447	2.60E-07	2.32E-06	6.073065372	FAM102B	down
2.043864127	6.185159891	5.215993674	2.60E-07	2.32E-06	6.073061433	ODC1	up
2.204418845	2.321574584	5.215922723	2.61E-07	2.32E-06	6.07271064	NEK2	up
2.657771872	2.992435718	5.214923254	2.62E-07	2.33E-06	6.067769529	TFPI	up
0.964914027	2.384884387	5.214270209	2.63E-07	2.34E-06	6.064541507	ZCCHC4	no
2.184203723	6.692543908	5.213930444	2.63E-07	2.34E-06	6.062862183	ARHGDIB	up
3.349456063	6.496697566	5.21366334	2.64E-07	2.34E-06	6.061542067	NMB	up
1.729031688	2.860934155	5.212581091	2.65E-07	2.36E-06	6.056193844	ATAD2	up
-1.852740873	1.124480376	-5.212293646	2.65E-07	2.36E-06	6.054773527	ADRA2A	down
2.562599869	8.813116743	5.211272618	2.67E-07	2.37E-06	6.04972902	HLA-A	up
-1.442786648	0.8401056	-5.211092907	2.67E-07	2.37E-06	6.04884123	GLB1L3	down
-2.649692908	2.039269269	-5.21109289	2.67E-07	2.37E-06	6.048841147	PCDH7	down
1.580953953	3.064146869	5.209411778	2.69E-07	2.39E-06	6.040537623	CENPQ	up
1.93773993	5.938974776	5.208838501	2.70E-07	2.40E-06	6.037706585	PRCP	up
3.286886747	5.178162101	5.208631343	2.70E-07	2.40E-06	6.03668364	SRPX	up
-1.66416076	0.646765119	-5.2084581	2.71E-07	2.40E-06	6.035828193	MKX	down
-1.757535937	2.389867744	-5.206772253	2.73E-07	2.42E-06	6.027505093	NT5DC3	down
1.7250692	4.895050876	5.206197379	2.74E-07	2.42E-06	6.024667473	PHF19	up
-0.675846656	0.171953621	-5.206125993	2.74E-07	2.42E-06	6.024315124	SGCZ	no
1.68515585	4.537015837	5.203281849	2.78E-07	2.46E-06	6.010280559	TMX1	up
1.490802218	8.98300205	5.20291375	2.79E-07	2.46E-06	6.008464665	RPL27A	up
-2.109108739	4.487167771	-5.202796333	2.79E-07	2.46E-06	6.007885452	CTIF	down
-0.932357519	3.099676439	-5.202347536	2.79E-07	2.47E-06	6.005671662	SIK2	no
-1.614648599	0.772129816	-5.200920461	2.81E-07	2.48E-06	5.998633448	KCNA5	down
1.413192306	1.672374472	5.200592964	2.82E-07	2.48E-06	5.997018508	ZNF311	up
1.876975909	4.944995028	5.200039782	2.83E-07	2.49E-06	5.994290888	ANTXR1	up
[truncated: 15,608 more rows]
