# Supplementary material for: Characterization and prognostic of CD8 + TIM3 + CD101 + T cells in glioblastoma multiforme
Source: Cell Biosci. 2025 May 15;15:60. doi: 10.1186/s13578-025-01390-1 (PMC12083040; doi:10.1186/s13578-025-01390-1)
Supplement: Supplementary file 7 — Supplementary Material 7 [file 13578_2025_1390_MOESM7_ESM.csv]

TableS15_DrugPredictions
	Camptothecin_1003	Vinblastine_1004	Cisplatin_1005	Cytarabine_1006	Docetaxel_1007	Gefitinib_1010	Navitoclax_1011	Vorinostat_1012	Nilotinib_1013	Olaparib_1017	Axitinib_1021	AZD7762_1022	SB216763_1025	KU-55933_1030	Afatinib_1032	Staurosporine_1034	PLX-4720_1036	NU7441_1038	Doramapimod_1042	Wee1 Inhibitor_1046	Nutlin-3a (-)_1047	Mirin_1048	PD173074_1049	ZM447439_1050	Alisertib_1051	RO-3306_1052	MK-2206_1053	Palbociclib_1054	Dactolisib_1057	Pictilisib_1058	AZD8055_1059	PD0325901_1060	Obatoclax Mesylate_1068	5-Fluorouracil_1073	Dasatinib_1079	Paclitaxel_1080	Crizotinib_1083	Rapamycin_1084	Sorafenib_1085	BI-2536_1086	Irinotecan_1088	Oxaliplatin_1089	BMS-536924_1091	GSK1904529A_1093	Tozasertib_1096	PF-4708671_1129	PRIMA-1MET_1131	Erlotinib_1168	Niraparib_1177
TCGA-27-2521	0.150442954	0.012905491	27.8049394	3.710309761	0.007115878	28.52555602	5.967417082	2.782072349	27.86362038	84.11974064	18.71644717	1.596266838	273.6987725	111.7376069	5.746997654	0.050437668	105.5338838	13.39474051	87.77854934	6.007019	149.6129342	134.3769996	41.46959281	20.96268764	6.685854652	16.39851714	12.29487777	15.18073952	0.182482008	2.592721523	0.852448951	4.744195766	2.975815968	243.6409422	6.623856298	0.043544128	26.66819192	0.105665545	10.26061867	0.460942355	19.22364719	63.4513232	6.769227855	58.82292067	11.72711563	57.66977158	85.60528427	12.97291011	67.10100813
TCGA-27-1830	0.100102414	0.045326027	34.86122339	7.004199351	0.012968973	26.64001148	13.45734302	4.445680946	50.56011868	74.94423701	25.95251634	1.272264188	130.3075548	82.68190612	6.077719419	0.056500125	110.931651	12.41189034	78.92085426	7.326800407	87.97575907	117.0509446	53.8331816	19.38823122	6.54597057	16.82560248	18.62435408	65.67745823	0.16707968	3.249848786	0.818142797	2.233073406	4.447502554	106.6153405	4.819371168	0.073355642	20.84927221	0.094940551	16.98808083	1.585496316	13.41915867	61.36949465	10.48204085	97.53470108	24.8944179	55.14328895	96.79377694	18.04853438	84.65280189
TCGA-06-0190	0.047052165	0.02283165	14.74730014	4.695867306	0.008782946	28.93272262	11.8482256	6.225820548	44.52917759	62.42882404	19.02099278	0.872702836	100.3653694	51.85729727	7.582985427	0.022842132	59.17130542	9.984755535	90.6874069	7.856186465	24.32124256	83.77873907	60.9490865	18.23671133	4.61164633	16.57325528	28.38007382	67.83537761	0.157193037	4.65861433	0.727853893	0.436489446	3.258308705	51.1088708	3.936339907	0.067641362	17.16745948	0.096642113	17.30010125	2.219209653	8.713356546	25.00255012	6.195663204	95.0778157	21.79751922	38.37093551	94.31884056	16.36049408	64.00217295
TCGA-14-0790	0.102800131	0.024449374	28.39788071	5.665550931	0.0127181	27.90749105	3.379653999	4.827995558	35.50198508	68.57197702	25.31041983	1.876013001	235.339019	119.0485382	6.49013471	0.047505686	73.93525546	16.53986386	95.75533298	9.61487967	173.2118613	115.306386	51.07511957	21.917379	5.165605559	19.52429711	15.71876809	30.94360142	0.142977955	2.633990583	0.831206504	2.31294557	3.701581956	324.5969425	5.977111533	0.097111093	19.32547029	0.05681318	16.2203984	0.650947949	15.61121187	36.81614463	9.741673576	49.4193497	15.54603738	66.08090033	60.84360773	16.53206676	53.74883407
TCGA-06-0645	0.03426201	0.013544337	10.66441705	3.713039121	0.005866694	17.65925185	4.703059717	3.346493257	26.40406515	46.35441362	18.76254578	0.478905057	102.2045645	51.21337022	4.8864474	0.019930444	53.51120501	10.65153133	88.47384446	5.551293303	23.90489931	66.62588776	35.44423073	18.35395667	2.822299778	17.09763671	13.23794842	31.17256004	0.135587333	2.611226545	0.672205105	0.516463653	2.838506426	24.82946947	4.045935419	0.032835206	13.64856583	0.089157623	9.47789518	3.787767867	6.601704137	18.54473873	5.373699163	84.74125479	25.92403689	30.18269873	48.79455979	11.23692858	47.3249855
TCGA-76-4926	0.133931229	0.048117775	54.55754673	7.271045203	0.023384684	33.6150328	19.2008208	6.18067989	83.58304935	104.4259293	25.49017366	2.244222265	206.5185558	83.42032131	6.488375316	0.082685714	137.242578	12.60548855	80.93341793	11.9945525	156.5749142	149.421001	76.31962111	20.19505434	12.53310302	12.90680877	32.97684671	66.73051451	0.329733321	6.532036772	0.90041929	4.190821686	6.084958867	393.2198165	5.958903592	0.161830585	45.11490451	0.202225842	30.56697909	0.917929354	16.99126406	83.71212792	12.97128238	91.84792844	19.42799954	68.54612981	183.5485658	14.92492051	102.4618788
TCGA-27-1835	0.256861235	0.060324003	113.1907668	16.55526272	0.030890261	26.94337165	10.45272542	5.065658097	55.39656383	217.6214574	27.30328862	3.361804281	273.9535501	160.1217862	5.257845697	0.116126614	108.2124567	20.34529699	103.4823063	18.10682079	461.8179931	173.5145906	96.94037586	20.91524985	13.04769057	21.02432373	34.72332747	43.53291219	0.286328178	5.586347262	1.02058091	1.486377037	5.442142453	418.6228774	6.206699427	0.127740332	31.52599372	0.086068999	20.82406512	0.826186606	35.89989423	111.1379851	12.44227937	84.59609387	19.47476872	60.31909851	82.59956385	27.30035264	123.8960665
TCGA-19-0957	0.243991953	0.068019899	43.3251867	9.461357163	0.018265966	27.89919234	4.602132819	3.467538654	44.51356782	88.47050391	21.92499476	1.801905778	165.5962608	78.49712462	6.497259547	0.079582195	116.2146051	11.9246089	74.26287578	7.650144271	105.2462193	125.5314748	65.90182141	19.11953103	8.768311953	14.76433698	10.477385	62.16427478	0.40741889	4.034588773	0.892513842	2.545247895	5.572278277	349.1162185	5.948456896	0.134186269	31.21362015	0.322072391	18.46263911	1.882997813	26.1456945	73.62705913	8.818203735	123.7665811	20.98828443	51.6608572	93.05863794	17.72772296	94.03726104
TCGA-28-2509	0.215953702	0.037857606	69.12732897	22.39759526	0.016369268	48.9014588	20.42126189	7.134200601	78.05476869	191.420725	26.31699979	1.566274537	287.8813854	72.86125343	11.94794542	0.106805133	133.983934	15.66922221	115.1717098	14.53807509	500.0010492	230.3929083	111.6590075	20.48834512	33.31478163	19.08990362	28.08510243	95.68860846	0.312038282	7.146986909	0.840128907	2.917244354	6.406920112	263.5713437	4.716118856	0.120471263	32.77518448	0.217120724	33.21454063	1.699756447	45.62545229	96.03169759	8.535034017	112.0970352	22.13696242	63.42956922	196.1087247	21.82402256	217.1014155
TCGA-14-2554	0.089285183	0.039882249	41.70256909	9.784688898	0.021255424	33.8336655	12.30845967	5.991457874	55.98934216	121.7407032	22.17340774	2.284820671	130.0456312	66.69661392	8.522674131	0.088836421	133.1695992	11.6488633	84.28960006	14.06878545	252.3414628	151.2371241	127.3192493	22.23823056	15.72982828	12.36483672	33.45910897	67.43256387	0.21241452	6.6134162	0.682197683	3.357445913	4.362509718	288.3460519	4.827865745	0.161967279	37.93204773	0.139191544	20.02575387	1.389205257	12.80527187	58.30696194	12.7231794	96.8139875	20.0666124	50.5205954	143.3865636	13.60708876	107.7040278
TCGA-06-2563	0.058039527	0.012622697	18.07674713	3.150381278	0.010167536	22.67017509	4.647520716	4.234851522	24.87629974	49.07083633	19.59651019	0.649198814	200.4384321	87.22843198	5.611967315	0.028507228	50.76717331	13.84839617	98.41628918	4.049307062	45.75972241	85.12219211	31.14058382	20.86319741	2.962828384	18.20780845	18.58992203	23.23995327	0.133607721	3.547169457	0.846930008	0.722156934	3.024556583	69.08655891	5.198625461	0.045816334	19.28497302	0.063673461	8.730465588	1.040888212	9.307269907	17.98756204	6.465576785	46.11390169	14.99785166	53.06704321	52.52121042	13.34363595	49.30700066
TCGA-27-1837	0.077049102	0.030442735	21.68713402	7.074042992	0.012784989	29.04542863	7.102842323	4.723424619	46.09465436	57.25208084	21.45828406	0.921011049	212.6291359	79.18173298	6.11529922	0.047987987	52.32960774	13.93346323	96.22900919	7.839599946	83.34827188	96.82832328	56.55598598	17.94948086	5.746591345	21.22495396	25.38652489	42.39375316	0.294242188	4.153145487	0.909784683	1.353727365	4.603770221	153.5123816	5.525794322	0.089435126	29.03665295	0.155529311	15.01248132	1.809235461	10.21787532	32.07633671	10.66107947	73.36989773	18.86496963	37.82251557	85.54331578	16.95874656	48.77247148
TCGA-06-6698	0.102891648	0.050514328	29.89304502	8.177992145	0.043866929	12.73983642	0.514181478	2.865009267	41.32951448	63.13657613	25.10532186	0.757589249	179.6155194	141.5302912	3.334249111	0.036377585	76.22947695	17.18930199	87.58293192	5.871247522	175.0375985	349.9254173	49.04139231	17.55224884	23.77975008	19.24569854	12.73039586	75.97067864	0.470444609	4.415039622	1.430149769	0.556754509	8.055598762	663.2545702	4.342392432	0.057264651	20.08755108	0.344384315	16.68681673	1.087489105	21.16216975	95.13745236	4.979328495	105.7106676	21.45377136	87.88705334	78.0079174	13.26186413	59.02949744
TCGA-14-1402	0.089238559	0.020164002	35.73631084	6.706944754	0.011733524	37.06724256	13.94417843	7.265832243	21.67465903	104.237513	22.37311263	1.491305367	125.100936	65.89398405	8.716895789	0.058573977	118.0663013	12.51173992	93.16745052	11.26189263	255.2316974	151.1421248	80.40190578	23.34860814	10.99400398	16.35626616	32.56192991	39.8198222	0.149518166	5.43547964	0.683380474	1.889303209	3.351799132	120.9121461	4.937361509	0.061935277	27.87000947	0.063587856	19.49255657	0.759525524	11.83620914	46.51889619	12.74206819	56.39348993	15.9083663	60.46881144	110.7646813	18.27923784	70.54218456
TCGA-32-1982	0.052847436	0.020874981	20.48640392	3.709324616	0.010836198	30.31395992	5.683448636	4.399465833	24.13773738	60.0432091	18.3549621	0.919003144	115.153983	66.66693338	9.656556208	0.035263251	70.69375287	11.57959347	89.6763623	7.691503636	43.36733937	102.9514452	59.99789106	19.68061211	4.784296721	13.3540861	21.76345783	27.52911105	0.150051345	4.32970083	0.683372232	0.453990177	3.174913444	56.40952412	4.834569741	0.081662257	20.21642183	0.083345611	11.23660531	2.16743002	8.421197693	24.79674943	7.156722032	73.77278773	21.38992499	31.5354256	77.85091394	17.86872821	58.59281578
TCGA-06-0686	0.071639807	0.01605598	11.3865066	1.97635719	0.006014933	22.0197787	3.472830551	2.424378516	26.12834447	46.62843564	17.88127805	0.549054342	259.023302	89.59976473	6.191493605	0.037518498	76.31131815	13.23436263	90.37406639	3.318099474	49.58636068	69.95025735	49.04144731	18.3791433	2.706425062	19.43581761	14.0157206	23.84669026	0.183382799	2.867116342	0.788408179	1.458189873	3.219602302	77.65559418	6.345016354	0.029178974	20.46302163	0.117782247	8.169988584	1.066289756	7.831800037	24.16363715	8.715197399	69.76257373	14.58470507	37.36921552	68.60077435	10.84786382	56.93614309
TCGA-06-5858	0.124614066	0.044733702	24.85304305	8.10205609	0.014750405	23.46403392	4.984167872	3.907202593	43.1339355	82.77812291	24.91324165	1.236852077	209.1966718	68.45865906	5.040533598	0.037154809	101.0366729	11.69706258	93.93578492	8.315116023	166.1255637	111.8579685	45.60566199	19.27310658	13.87884189	13.74530855	14.25550941	60.20224029	0.262609407	3.007880653	0.963456529	3.914119506	5.177192456	244.9798673	4.662977424	0.074825453	33.02301328	0.198234179	18.02227481	0.949245066	19.1508322	57.72531194	10.24985082	86.6771821	18.03456624	66.54092054	113.6398905	10.93829008	95.84871864
TCGA-27-1832	0.055444692	0.038941854	17.29127277	8.632004109	0.019683768	33.15004952	9.839535762	5.998755	57.82093697	105.2389595	28.26975664	1.495318749	184.2410675	84.80839831	7.544669755	0.067962752	70.47580659	18.41644771	104.7239642	17.96283962	68.88179637	182.8783429	90.07844206	20.177955	20.23004149	23.71532936	23.25147595	55.03170977	0.205628395	4.545530362	0.787554955	4.095558449	7.149861952	72.09640258	4.392423961	0.124836875	35.9024465	0.130024769	22.09976574	2.868595478	8.083371501	42.86143491	7.957521619	89.27614028	33.23474069	52.94486328	219.0106782	15.59099333	134.3869705
TCGA-27-1831	0.0941868	0.017476811	18.59057973	3.43616163	0.009822017	23.72519844	18.75771819	5.291749882	13.23673009	86.99641298	16.43932203	0.941081575	67.31419876	40.91012955	6.710869427	0.037127137	72.59032067	8.442420037	84.27054393	8.85458007	128.4254859	119.7577223	81.47099179	20.45996739	11.7400651	7.574705442	25.99769988	31.01160126	0.122167405	5.209835743	0.568640741	1.517456509	2.395069127	88.35419916	4.437528044	0.05567052	25.09771632	0.038230287	13.06440454	0.580543173	10.7685055	32.90494155	14.50944064	44.46872257	12.52652491	41.29850874	101.0085773	9.05666136	61.42066102
TCGA-12-5299	0.093225509	0.030220245	30.11848037	8.966862048	0.008965221	29.74479596	14.32069455	5.673784286	56.55603151	99.15518113	25.48936031	1.028655762	197.4901547	70.80173405	5.88944619	0.045533106	63.12932164	13.98002823	113.2462218	8.200237973	132.9618119	139.2321874	77.13789018	20.74965535	9.248292273	18.5405757	29.5181984	36.04419475	0.218878943	4.514182048	0.751789301	1.930653435	3.714607604	100.2724926	4.943008061	0.065402697	21.61062788	0.138390962	19.42299401	1.600919655	18.06126184	34.89433716	8.207774023	79.03652857	20.1777107	55.21285239	112.2429616	12.35227972	94.0708525
TCGA-32-2632	0.10244106	0.043420948	23.91598811	11.16077085	0.013638341	26.50034359	5.319704944	6.634129437	44.18120535	82.44136296	20.94994166	1.039701349	185.5667439	65.08178527	6.90184299	0.066461985	93.66131675	13.64539183	95.1254086	12.45890756	57.52634745	102.0830076	84.72486463	18.38058789	9.786197583	19.30682212	15.50372131	56.03991675	0.212107776	4.089009435	0.798638757	1.912773092	4.299676593	56.1124802	4.711315385	0.097966416	27.90352397	0.096468076	14.77299041	3.545422249	17.43347726	23.67839255	9.607596599	81.80743918	28.13213285	32.24362932	68.58036419	12.8123017	98.57588012
TCGA-06-2569	0.117141489	0.00322482	6.319558102	0.286775666	0.004087737	15.60938391	7.170620176	2.601755946	19.287528	14.18895244	22.77015477	0.45065087	221.2592085	116.1347883	3.558002613	0.009056585	109.9168822	12.07653705	100.340262	4.080062654	101.8777737	102.5968078	9.649871692	19.87609665	5.102212296	19.16670066	10.62845137	11.62658244	0.092936261	1.448312953	1.23790686	2.779991535	4.311800336	71.88970665	4.937808336	0.00714607	20.47437891	0.050325103	9.936103766	0.217325543	7.136497509	57.54343026	2.778702801	44.50928362	13.2162382	78.77395127	179.180577	14.07130168	44.66852285
TCGA-06-0649	0.114561995	0.022016573	29.95550975	5.258907748	0.009595233	18.25116847	10.15091445	3.616953887	51.30195751	82.25518232	20.49375108	0.883089337	109.5776001	57.66158665	5.180841026	0.042941448	82.65511977	11.41729081	76.07863598	6.889434311	196.8589995	88.87833978	67.8921097	19.23654506	8.500588862	12.21928818	20.21987482	40.21947305	0.154378927	3.161070614	0.714686896	1.721921944	3.494194682	67.86042073	5.002899247	0.065329175	27.89687567	0.110008894	14.08391821	2.279018876	14.08284017	42.77534616	6.732294002	88.03501777	21.57028479	38.66612029	136.9406758	10.28981848	113.490029
TCGA-26-5135	0.065128082	0.014508505	16.61343865	3.912747851	0.006632871	24.3679293	5.36476074	3.027277522	30.43021273	53.50807758	18.56648275	0.540441848	226.5597105	86.381536	5.200279215	0.028378867	42.11120108	13.29634602	104.3094922	4.678417535	46.75772251	64.75061055	46.52495368	18.56760304	2.889870373	17.28707438	14.56416143	20.84909928	0.169542539	2.835616601	0.742065641	1.099620739	3.201771385	65.48783233	5.567388169	0.041863903	19.67712019	0.126707196	9.992808118	1.840913466	9.455543557	24.53447929	6.32807102	69.45760513	16.44506267	33.30402069	49.88971436	15.28652615	60.16125301
TCGA-06-5414	0.04482092	0.018079133	20.5700266	5.748122679	0.009494762	26.73817324	10.04046691	4.974754631	35.61402133	76.2507251	25.74053548	0.922423955	154.7072889	79.41284432	4.811740203	0.034097638	50.83342372	13.2826676	94.89588279	6.29697403	110.6153714	105.9746634	52.21393603	20.72659621	5.987283851	17.96997196	21.26930012	46.81699129	0.140584658	3.799979601	0.786712009	0.814629227	3.022193961	76.04049826	4.221966806	0.064647679	18.77213341	0.07895834	13.3175105	1.667893745	9.467065258	36.66596929	7.382316186	71.58241055	24.76083852	52.74387459	64.0893282	14.26439463	72.3655836
TCGA-06-5417	0.20005622	0.010158304	23.92276109	3.27809943	0.005117492	16.61601732	9.340336088	2.192939687	15.77156893	52.78185296	21.22423414	1.347720848	131.5022202	106.1209714	3.838734739	0.062441827	219.4543177	12.68708253	75.51944505	3.400052971	191.9463737	167.7643859	28.845655	20.95265698	4.700008009	9.46426442	8.99361118	29.98369878	0.150157264	3.01834748	0.857605925	6.077360452	3.443184407	220.5641373	5.844742858	0.017182526	18.63880834	0.102773213	10.42995044	0.145660038	25.01659221	73.9375158	8.389818457	56.99345128	10.53900357	87.48619195	52.68616869	11.45483644	46.787054
TCGA-06-5410	0.04974647	0.017275197	11.34825198	3.011192035	0.008711912	18.56517175	8.978836102	4.002570893	31.1410152	72.78491148	19.38902381	0.606298973	65.23387367	38.77848776	4.662716357	0.025526307	56.66853626	9.88454691	88.20163235	8.464307682	33.66307488	95.53789632	47.61429785	19.68266497	5.36022551	12.67913519	16.32982982	18.62270127	0.16573721	3.942150393	0.647380327	0.377117656	4.026235373	18.18646048	3.499552895	0.062104594	17.11980194	0.108640841	11.85466761	5.210066469	10.87550937	20.28433387	4.626247974	101.2598393	31.93941995	28.26122778	96.92016783	8.190603533	73.12750627
TCGA-06-2564	0.092202093	0.017820837	18.98168464	3.882641555	0.008975678	21.36303051	8.267965271	4.302373665	35.67954082	59.71675864	20.34186966	0.965612127	146.3482821	63.48002818	4.865563604	0.033851201	65.97548552	9.887182618	79.72981887	6.323761049	41.18828642	104.5618197	43.07576488	18.38088674	3.819696621	11.39205193	21.01696351	42.39346211	0.198155346	3.662893356	0.876524907	1.271520156	4.017039691	105.231281	4.876036437	0.048823891	18.96781455	0.117810138	13.44740157	0.726167542	13.97626994	27.69201011	8.336634952	66.33396281	15.28036097	53.19940645	85.36673365	10.86165828	57.91789495
TCGA-19-5960	0.170859228	0.034770374	58.24232718	6.469254666	0.017949197	29.94182436	6.424962023	2.552405083	60.78721913	105.9859097	28.29851461	0.695018112	409.8911239	231.7670429	5.443454322	0.080351571	149.8744163	20.24499411	86.03964762	3.47454952	293.1172205	205.0205957	58.87684371	20.74847661	5.090191239	15.75095714	19.34941192	40.11859209	0.307543046	4.19907165	1.135955383	2.616709398	4.461762705	309.6099848	7.258946156	0.062880587	18.03740515	0.159094333	13.49697612	0.449574956	22.2367285	58.27222814	5.755910374	101.1818585	11.71816471	100.7707768	108.2386499	18.16745476	108.7579035
TCGA-14-0781	0.0884648	0.035313613	40.51973971	9.179175897	0.015008208	29.60236592	27.83419957	7.981385244	70.84299737	109.7078828	28.64147184	1.989119351	120.2382828	62.6836423	5.433685018	0.034934292	63.15798807	11.4135997	94.13295744	20.14072809	39.25194947	106.1472058	105.6280782	20.50274667	9.33131122	16.3283471	33.89163162	53.63714076	0.19628602	5.552932845	0.747222457	0.681006297	4.07283079	118.6821089	4.081807523	0.165106057	38.68512933	0.120061312	26.32941277	2.373998379	16.06878397	59.72103952	6.907064857	109.6502378	31.46315574	50.05699412	139.5223293	15.6005903	103.877411
TCGA-76-4927	0.088848277	0.027132183	32.80936544	6.502801976	0.008833947	21.86209764	10.60098771	3.510702097	45.07534234	91.95317588	23.74248625	0.986544226	172.1903258	72.50830438	4.566221632	0.034095304	58.06650068	12.40853092	97.92327104	8.655341813	50.83663628	100.2094	69.20202117	19.63382948	6.000986344	15.67349964	15.56868667	31.92246439	0.180883387	3.21110859	0.791287701	1.05341766	3.827104067	103.6554509	4.819042226	0.065871014	26.58996397	0.105892464	16.92444635	1.479844489	14.12178951	40.14516726	6.397436077	94.84607557	18.30995492	43.89827659	95.88664935	11.93696355	91.3072717
TCGA-06-0878	0.055799317	0.016640844	23.2694195	3.929627764	0.007638842	25.79148169	10.21681406	5.741640054	64.56924202	90.37543373	26.19794425	1.102127633	124.9753661	68.55133121	6.693700195	0.043892579	78.75901461	10.64331275	87.96291538	9.252132445	55.76217548	146.5355819	68.88895379	19.39643784	4.840493985	13.02756368	22.19712672	40.81248844	0.198404474	4.186399106	0.89077209	1.086263694	4.86543287	79.37076866	4.198582438	0.04646995	19.18484704	0.107349312	22.2485453	1.24566404	9.799536907	37.22127615	6.697464059	93.07028524	19.06787757	53.3997586	149.3311532	14.52046694	66.58669851
TCGA-27-2524	0.041046087	0.01571849	10.74652792	5.614875084	0.00494444	26.75882472	6.692826483	5.028399169	28.89316347	78.60759207	15.85404568	0.894568456	195.7856046	57.33050836	6.13156383	0.024051581	48.46215218	11.97953014	127.598512	8.369446064	55.36129375	83.83305833	71.6565531	19.29465036	3.313334088	14.48551469	21.81919401	28.3208459	0.13265175	3.140421412	0.629595344	1.068910655	2.584754573	43.6969961	4.522587591	0.03050602	16.82354463	0.057628134	10.44803283	1.449771799	6.958738752	23.086354	7.996633036	75.97420203	14.07118116	33.06523689	83.93256332	11.69124578	78.99709976
TCGA-06-5408	0.047286971	0.023962926	21.88712882	5.415224954	0.008723488	34.98271422	8.290405945	4.879699088	61.03814305	77.16313017	28.34078835	0.869122971	302.5373072	104.9370496	9.596624347	0.055225788	79.81401954	16.0481272	109.5157372	5.820580072	98.7486855	126.4365008	54.83875831	21.01234667	4.128230552	20.29913501	28.93503965	35.9014832	0.25472463	4.43734468	0.961402495	1.298017887	4.578260451	92.10028476	5.541594132	0.035319266	17.29966549	0.168273482	14.72790377	1.356484455	8.460109237	31.42049066	6.312681998	84.59635804	16.77084684	63.14831299	121.2186443	18.46411931	88.71891374
TCGA-06-2570	0.045164467	0.006613818	7.538002717	0.791242178	0.003951455	15.11692106	2.691787396	1.839137026	17.11167463	21.42035779	18.28030712	0.299525045	164.5283173	92.88051556	3.281894677	0.016648611	79.13797293	12.49289016	84.74127331	2.329213401	35.08597148	62.5628578	26.45630044	19.07961669	1.187202181	14.98993683	8.499414374	13.5212523	0.13518346	1.519045892	0.885196275	1.011045373	2.858028654	46.51382748	5.625001915	0.014497841	14.80779999	0.100981807	6.167910572	0.895885951	5.681344846	15.18566548	3.555803954	65.99347247	12.93890681	40.55384748	41.66788559	9.803472591	30.16438676
TCGA-28-1753	0.067849677	0.015694709	17.21065897	4.072975024	0.007492471	23.88604243	3.745949342	3.250774739	36.84296063	45.00183097	20.48957928	0.577620217	171.4810037	70.50091322	4.985193069	0.019974325	57.39913815	12.40957288	85.87338509	5.361849777	38.20845675	77.80387558	39.73572343	17.8964915	2.497630186	18.0457557	18.49365435	28.42352582	0.203027078	3.340220911	0.825700485	0.626234648	4.564975052	69.61514708	4.608321366	0.037848776	18.31175489	0.143589637	11.01088494	1.666375319	10.29401597	28.9381046	5.844315408	83.87970392	16.45158829	36.79995399	72.17501288	13.13847464	49.40741544
TCGA-28-5216	0.107638603	0.017285682	26.25165431	6.599308056	0.006277266	32.63537286	14.19890523	3.77850077	38.52672768	66.44819302	21.01300925	1.041968149	141.0444412	58.49626962	9.127061979	0.036444401	92.02968746	10.19699335	79.78502794	4.528305253	202.3683408	113.7652189	53.55032565	19.3220724	6.867419303	12.30327345	20.44823411	42.80850037	0.186665953	4.174132193	0.716037036	2.43931002	3.590650793	75.71987317	5.208377446	0.03626852	22.80600886	0.153016168	16.28683415	0.773552773	14.68590092	56.44333535	7.482084425	109.5615785	16.84563861	51.15780323	95.66969114	18.79969682	81.08316789
TCGA-76-4929	0.165736317	0.037335816	61.22543996	12.96842914	0.014134083	25.87036884	10.23897349	2.934659875	96.55422263	112.3863721	25.95704632	2.755646099	311.6065798	117.9963112	7.939632113	0.166623173	130.0703315	19.95020323	89.86752456	13.91180277	404.5762456	167.1221087	95.58569276	20.87908167	22.88446252	18.26771176	36.04292381	40.52430465	0.332024728	8.20229155	1.019053845	4.683421664	7.178410306	226.1359313	6.622948196	0.121788178	61.44081182	0.250502419	20.4950688	1.744285771	18.71014765	132.5821404	9.264795312	87.91512758	23.69539299	59.59117175	256.4870305	12.54679024	193.2372345
TCGA-12-5295	0.139997784	0.013208851	42.91164233	7.477529574	0.008075631	26.61366664	7.093076704	3.745572062	31.25124276	119.7176367	17.59399624	1.750104023	144.2373332	57.86594166	5.995545035	0.07370143	73.00737088	12.6200948	105.8497634	10.90463375	146.4208724	133.1035954	83.50462421	19.84340038	7.595066534	11.16729418	17.27041041	28.4274339	0.128117678	4.267395961	0.603497651	2.259426699	3.908703706	111.9837183	4.818728403	0.068386947	29.95632512	0.078080577	12.75922238	1.448575958	21.89959656	58.20235896	9.811961678	52.60546419	13.65696106	35.64603045	132.8484488	10.67900022	102.4582735
TCGA-28-5215	0.184222838	0.036857018	33.82830827	10.84636642	0.013953438	32.46283564	4.442013829	3.054311777	54.12068631	64.90947581	28.62938559	1.57375607	187.1334904	72.40545821	7.313778562	0.050544626	100.5913291	12.74460364	75.84794108	6.833219662	182.307832	123.2425581	53.60218625	19.75027875	8.957307583	20.16032644	23.72394693	61.19934422	0.271554705	4.888053301	0.871807229	3.848277312	4.793291666	205.0315952	5.248834236	0.094963974	41.63033127	0.229881989	17.30033455	1.51542764	28.73797384	77.33021241	9.92449224	105.558056	24.24078752	54.24691024	98.84610273	17.33551625	107.2617971
TCGA-06-2559	0.085263356	0.013560801	12.20808808	4.210155776	0.006200789	39.35320739	7.272029873	3.655666246	21.55667579	47.23365026	20.61785967	0.598186153	180.400113	78.92648909	7.164064628	0.033384612	115.0340311	9.766927278	82.18433033	3.830708236	158.2840956	110.3582613	43.70205652	18.4904085	3.754948488	11.34437843	24.03769832	52.12990955	0.238720669	4.197654189	0.81865115	2.204467756	3.299687119	104.459738	5.28238956	0.030308385	15.88931775	0.139422598	12.50448962	0.322570717	10.14072754	34.82539108	9.982774825	61.03357358	11.74763419	58.45706156	72.86020276	22.02253684	50.41347051
TCGA-76-4932	0.104281523	0.02504322	21.55691029	5.903339436	0.011133422	32.54251426	21.61536223	5.555091511	39.9166654	70.87766303	20.48707076	1.172432043	242.5051964	87.59442575	7.095491745	0.058756301	69.5844211	14.95824742	112.6344537	8.736173324	115.2956356	130.1022948	57.21247712	19.75389204	11.25312728	17.82150172	25.62661333	39.62647873	0.228703787	4.98751706	0.815304225	1.54458369	3.670336578	121.2766403	5.23823878	0.066665066	24.43748378	0.118164658	16.61431131	1.545563202	17.3671084	40.95527893	8.512045951	75.05915485	18.21769132	49.14882888	87.93858504	15.10420557	64.21974552
TCGA-76-4928	0.10038158	0.035730388	36.03662937	6.189196812	0.01585352	44.10419907	18.45055606	6.813814509	82.83224129	126.3805662	24.83730672	1.585553683	156.9228646	69.71077478	10.67121715	0.054436521	70.40062276	12.46921687	117.4789686	15.67433811	112.4310898	198.0129449	163.618381	19.96028788	20.22488762	16.58514005	38.43968636	41.34196973	0.214129718	6.811326127	0.761818663	0.456510272	4.465937233	138.2022758	4.453518618	0.137872774	28.63568883	0.173604458	31.59642372	1.568058411	21.55748631	46.8756088	7.344212351	141.4686557	21.35839739	51.74930921	172.2634686	22.60884517	132.8981256
TCGA-06-5412	0.069873888	0.023558381	21.06835303	6.262457153	0.012477059	31.51347909	9.871811677	7.112127157	35.86239289	85.61849179	17.88335766	1.010194081	87.21323349	43.88825632	8.992075018	0.047106683	72.4703237	9.731945329	92.67486476	9.554050551	62.86263883	107.1408629	86.45941075	19.57299205	6.712342953	10.25776952	23.55492258	40.41826125	0.148756887	6.542741739	0.630076823	0.608352842	3.315461243	83.68261035	3.952120779	0.123634882	24.1817159	0.080349748	16.90540605	2.752852979	15.72347862	41.24639141	7.050784175	82.47899849	21.62306823	34.03303513	123.120713	13.60101568	80.10729878
TCGA-12-0821	0.062350264	0.022945368	20.45985516	2.250833308	0.009187163	29.79591917	8.750472761	3.560169738	43.7045343	86.14253548	21.76904468	1.066662001	236.7860777	107.8328025	9.10025319	0.045157194	135.939451	12.39584628	92.46347763	5.119127834	126.9717466	117.4677947	49.93594885	19.61386013	9.029388964	10.830923	21.77481392	38.3139369	0.158381819	4.349079985	0.879246597	2.471780059	3.762097266	113.2002086	5.80302617	0.044318949	21.27027295	0.091152162	13.74242082	0.411877419	7.270172207	52.36261333	11.19380415	75.7355419	11.97447927	63.92785007	130.8484251	17.22671638	76.44958802
TCGA-12-0616	0.045491806	0.007159018	10.23734176	1.513550262	0.005414227	27.11247943	5.241892115	3.118959465	21.65583459	44.37533398	20.20114507	0.447566893	191.3737478	95.12631983	6.883039934	0.047045999	60.32622882	14.40679783	104.5763596	2.823305323	96.02782129	70.20878672	50.50110215	20.41432074	3.697999439	21.44036446	23.11670154	23.05637483	0.133073659	3.752829888	0.701570439	1.422908132	2.304389216	56.1740176	5.697723135	0.02690397	19.61113581	0.086369577	8.588654467	0.98364529	6.311919154	23.62100596	7.390823919	52.33711649	13.67692846	43.39138911	62.89579207	12.75552181	43.23828442
TCGA-12-3650	0.06960531	0.013412279	19.49795657	4.728513751	0.006716603	33.97668826	3.430648161	3.085557021	25.87117084	60.19709045	14.98985847	0.737566929	277.7062405	83.15200293	7.828743069	0.053341377	94.42040348	12.93756942	98.14970201	4.865741395	120.225794	69.1649446	56.11620161	19.17173496	3.180716764	13.05445326	19.65037095	32.16375001	0.186853737	3.813718946	0.704287639	1.605411248	3.545875789	97.938163	6.226224843	0.057793461	20.76049827	0.10883619	9.053586146	0.794776658	10.29244083	26.87916147	12.36829428	50.00858027	9.406466036	35.06682924	77.89909955	13.59897033	58.72766398
TCGA-41-4097	0.281554567	0.038633477	89.05077189	18.47507997	0.035369728	54.89087226	21.73487198	7.999476625	101.787713	160.3583878	32.49901532	2.495442461	170.1766416	90.78979301	15.21780759	0.088427354	102.7521843	15.85206103	88.93592911	22.51493673	49.19267684	189.1060478	134.4864238	22.08649532	20.29246502	19.67018298	46.52192317	40.80440426	0.353329635	8.328230295	0.848810378	1.107756188	8.055078157	150.5347989	5.019745122	0.344883223	49.26736413	0.307587775	30.98162551	3.606648033	50.17275682	78.80237818	6.824721262	187.5041135	39.59226861	54.17873587	208.4349167	30.47602224	176.1220111
TCGA-14-0871	0.047697495	0.005766223	3.753329374	0.625331283	0.004141557	10.68913656	1.076184575	3.901895645	22.59063167	17.22705998	21.69931695	0.330535599	333.4565952	170.0396295	4.227241603	0.011159468	47.49313607	21.54648848	129.0513726	3.01038592	82.83263952	107.8105755	11.13619562	18.91133402	2.561390112	35.34695638	17.02561097	31.1591622	0.131270016	1.932894696	1.102409634	2.997858925	3.817692904	67.95592759	5.238862404	0.006829873	18.79449392	0.061730948	6.250150587	0.28748245	4.983586429	36.80631695	2.576460016	39.7531134	11.26214355	89.44783638	98.67058136	8.671250238	57.68197454
TCGA-27-1834	0.103490664	0.023149495	29.80571213	5.68378075	0.01227502	22.19933784	7.816129129	3.324579301	44.7384888	58.55399244	24.40465622	1.170367557	106.9231419	63.3687777	5.457119822	0.062792156	82.55185945	12.46732978	69.75166247	5.448674978	171.624176	103.9836855	53.44737876	19.26082666	9.896644497	12.67607771	23.00018824	43.09541731	0.155805231	3.823033098	0.817107491	2.726334157	4.154090953	113.4966739	5.145867364	0.051844441	30.58689703	0.133577243	15.33741826	1.52756235	12.27459979	45.55092275	12.48972995	64.70012646	27.8861982	49.0871296	155.763519	10.93267911	71.10782662
TCGA-41-2571	0.215857858	0.029464802	42.0832797	11.99001308	0.008567072	24.23596568	2.106298638	2.582796811	37.89526976	106.2185746	14.71713035	1.626277868	326.8733524	105.1679172	7.027772403	0.114602571	105.201	13.90938176	81.12185336	7.72923244	161.8735095	107.1358621	80.40144208	17.28883683	9.295902709	14.02715555	18.46604434	60.09147544	0.295180221	3.847668515	0.783740136	2.844431658	4.664895794	186.6915759	7.716621866	0.059240448	31.99013353	0.198770174	10.03382387	1.446029143	21.23429844	51.283379	10.81589107	77.88809731	15.85919749	31.79074693	68.97958778	16.22448768	135.2033425
TCGA-06-5413	0.041306827	0.016592698	10.71096939	2.750639014	0.006319706	25.30141517	6.10672916	3.621529892	27.38662403	46.904505	20.28181869	0.747904815	168.6795512	65.70046733	5.782510517	0.03137498	89.66478249	11.24602971	88.36947381	5.754135025	58.36468699	117.1196676	38.88560849	19.54571408	3.751385789	11.57445741	31.40789881	25.61162192	0.148903585	4.991067895	0.722892754	1.73179145	4.386063546	57.6704822	4.798388292	0.035803763	25.56036904	0.068583683	9.533107294	0.885757579	6.383960817	25.91926641	8.859380181	54.92128857	12.44459633	47.05790738	119.8121338	9.035650348	67.99847096
TCGA-26-5133	0.152914838	0.008928282	22.75801536	3.735089591	0.005173775	21.27956266	9.961076543	3.134609958	21.18696376	72.63656277	21.54461407	0.79400321	204.3746242	98.90092306	5.179824269	0.073000267	67.80264354	12.60204982	81.71689965	4.029585079	311.7715097	107.162657	45.38508509	20.39854716	3.544727442	14.55523764	20.09185203	28.81195912	0.168486059	3.722494753	0.76865899	1.719874292	3.228113639	180.5537276	6.445090037	0.025287194	14.1326384	0.103149533	11.52320035	0.433681564	22.18788568	67.60627644	7.525335929	49.58965127	13.37759376	54.18822604	131.9954193	16.8956362	77.58781648
TCGA-41-5651	0.174923141	0.021153187	22.86477303	4.68451192	0.006845721	21.02863906	0.821325934	2.114439115	29.10275088	55.22944979	14.65861803	0.708936405	259.6878313	117.5572765	4.160194165	0.069691135	135.5001353	14.44095163	80.83092044	2.614386729	264.511232	146.5543488	36.95707329	17.84751554	3.687711281	12.06297936	10.73235291	48.18162104	0.253858596	3.212287052	0.880929806	3.153851524	3.589182716	251.8791344	7.535070149	0.026004534	20.66889442	0.174592528	13.45120795	0.379320415	21.79853036	39.70238152	8.042443322	73.76479194	8.04913046	59.92698799	50.64456433	13.69465356	61.84984965
TCGA-28-5218	0.041629271	0.005968161	6.025467488	0.487850772	0.005277064	18.243133	13.48582088	3.059972939	28.4244272	27.09673227	20.5831947	0.293742577	101.3950727	58.59748221	4.189681332	0.011061118	24.62178455	9.015918741	75.33668975	4.546326354	10.55750543	82.60550669	20.27591667	17.59156539	2.212722578	18.13472852	10.49844284	10.69398235	0.059011867	2.124498819	0.795461102	0.466126248	2.920624583	20.22829044	3.559521532	0.016139862	11.76080524	0.059886921	8.180637088	2.118872933	6.660130748	35.95401137	3.072744439	60.68972151	23.94785735	42.97748949	71.62937465	12.75856482	60.54151445
TCGA-06-2561	0.086389106	0.026641352	26.41587544	6.726289007	0.021624144	39.3961363	8.883739714	5.225704266	67.62528048	125.8859509	19.96654245	1.46202836	150.0738403	65.01817579	11.44359817	0.123487589	86.62452986	13.75479002	73.33229689	6.040048684	67.80339925	159.5958794	74.92061	20.68102071	11.35178996	11.54521737	54.69953114	32.83613323	0.299625453	9.315029164	0.877659037	0.999654476	5.090632158	161.856542	5.569848806	0.153299896	35.66894266	0.203620222	19.51836457	2.013587759	16.18262753	38.90083072	7.799183478	108.9774246	21.25299121	52.13655033	213.6387291	17.32267051	99.20192214
TCGA-06-0646	0.055915025	0.021024923	15.41003747	5.460103824	0.007835849	24.64029639	3.930231081	2.86499864	39.66762562	54.13612299	21.01540773	0.836788227	172.6979278	74.02457822	6.976783588	0.042638026	68.68683813	12.54785852	83.71907167	5.313517047	93.05076807	104.7057058	48.9975787	17.91097469	3.359887014	14.33469465	21.79407206	34.50881092	0.213947713	3.490654585	0.831566158	1.340845797	4.172472984	74.75458872	5.177864314	0.040127992	18.88930877	0.152821259	10.37207016	1.888202468	8.017765689	30.46114226	7.824787989	82.34609601	21.63302084	34.40265837	91.84227215	14.83870666	69.6673887
TCGA-19-2629	0.103703048	0.028797809	20.46432298	6.027113384	0.009488723	19.68294578	3.374430656	2.140948623	40.57268498	67.60190269	19.71318095	1.033313308	181.3569612	84.98186124	4.064056473	0.05045646	107.0562572	13.56428091	81.46031857	5.347485907	126.7377675	118.1123307	40.26253858	19.61900432	3.346790665	14.26477195	14.07675687	21.46897389	0.161750067	2.37688607	0.79750014	2.340282089	3.271298246	121.7928448	5.254696695	0.039692547	21.43296013	0.098557044	12.22170436	1.497368473	19.51800725	41.8170425	7.133351799	80.69214428	15.76239421	44.27656889	97.81726382	11.69277501	62.68240075
TCGA-06-0174	0.067841655	0.013163188	14.5942651	3.850215385	0.005331428	27.18870045	2.167103557	2.860967325	29.77448782	46.33028992	18.67402521	0.762139582	246.38887	87.77904652	5.612696726	0.040379314	89.13484139	11.12114872	87.38191535	3.617318309	118.4443223	91.50395955	37.24696076	18.29808739	2.246620515	11.13488568	16.51931474	47.39403097	0.186264158	3.204550117	0.757259151	1.989989796	3.432607908	151.2040864	6.443048008	0.033470662	18.9008779	0.14909765	10.22382371	0.423969595	9.0170081	28.79742797	8.742747942	75.75491617	8.63632631	48.26106442	64.78052784	13.51791785	56.04618377
TCGA-32-5222	0.038259149	0.010745292	8.264125185	2.3286488	0.00581078	24.74056041	3.59348989	3.656588552	16.77353889	45.44915529	13.58451438	0.805448311	100.0601993	51.33489155	5.30847326	0.03206199	73.94863963	9.782905027	77.97601563	4.437012985	90.27683307	85.22992621	48.37844292	19.10713075	4.35386008	8.206355097	21.75506123	29.04705516	0.123137563	4.700892532	0.637049033	0.789832256	2.487538887	67.2024531	4.805983711	0.03223021	17.43592741	0.050173122	9.883291904	0.524267244	6.586527607	20.99768861	9.840982348	44.48808065	9.684947625	42.15992019	87.07552476	8.65552205	34.91774309
TCGA-12-0618	0.141133249	0.027906278	22.39235046	6.505282131	0.00768124	19.05942889	1.390540869	2.704048627	43.50063098	59.85410492	17.14110029	1.234230327	183.1216825	95.59815223	4.632351219	0.08168623	170.5785631	11.88672927	67.42553526	3.431424345	271.8947602	127.7048932	59.36361115	18.05555033	3.114902868	10.65529105	17.57652259	80.29404734	0.26568152	3.233865003	0.771138879	5.599487199	4.171646083	250.877404	7.747777798	0.039782665	24.93412996	0.19588793	11.74346496	0.398524223	18.13903343	54.49532101	13.9488327	75.25228277	10.53944281	56.8144449	73.2081782	11.2953537	65.85816191
TCGA-06-0168	0.087252665	0.049062943	22.51361629	13.61400118	0.016234385	21.48563228	9.899854441	8.250996913	63.16479676	68.5547179	23.68002787	1.662759857	221.6423263	63.80010771	5.447370717	0.0511379	87.21344154	15.39961607	102.3536379	15.95528796	70.93075981	100.1957704	63.17134473	18.50737502	6.550749524	21.60947072	18.76179123	63.94660852	0.291460503	4.221442244	0.798525439	2.684720271	4.719034295	104.6059718	5.066546416	0.143166903	36.22667925	0.191931379	17.81306144	4.074948438	13.2635318	47.64198636	7.724125573	103.7341435	28.77202986	34.44098124	126.9407054	11.18712302	102.2565838
TCGA-06-0156	0.064391747	0.017234062	25.31288551	6.661040931	0.006932863	30.48474763	4.187206918	4.34997567	46.96203855	56.53315251	19.93353567	1.746276837	188.054698	70.01644772	7.825482412	0.047345944	139.0524074	10.87152131	80.31366265	7.816110743	224.4127462	105.6073802	97.36779258	17.84286624	3.673350936	11.13971354	31.59895876	70.28796622	0.262088026	5.301239714	0.785457463	3.062634436	4.180117562	97.71140468	5.121436149	0.036193605	18.18415468	0.149478415	12.71273803	0.842990455	7.364730222	63.84440222	10.71991633	88.96000776	11.84039519	40.56486717	125.7602035	12.94467899	83.19823966
TCGA-28-2514	0.114555813	0.040996475	46.48742975	11.51992696	0.016878209	37.13821981	5.952294184	4.284036799	57.21827743	73.34064565	20.28806282	1.467035856	180.2776425	75.33311788	8.625097053	0.046260225	134.4779624	10.61550087	76.87696305	6.876031036	98.84511679	156.5250712	65.97427393	19.52600403	7.940800012	10.50593793	31.4310404	59.16268664	0.339226762	6.768768969	0.829514149	1.634579756	6.083417128	237.5185757	6.246574046	0.109780252	42.19889709	0.269605059	16.97826403	0.855231092	16.94243749	58.82459297	10.07969487	124.4809849	13.69262959	57.20648084	108.2621328	21.68005351	75.7595678
TCGA-06-0219	0.075958833	0.017367099	24.49828046	3.87633453	0.009628845	34.25546822	14.79643804	4.710387289	17.86763068	87.32184796	15.42470231	1.51918793	119.9447521	52.21568306	8.52798222	0.087148161	123.508989	11.45631472	93.36275324	11.74563657	173.648024	104.9156554	89.26092987	20.2722057	7.037048951	8.674583542	33.34030287	25.47555185	0.160365752	6.865048139	0.61641166	2.347276099	3.69244342	80.85703855	5.649359203	0.077837354	31.15338388	0.077392912	13.51335333	0.758434774	9.049851661	47.14525372	17.77763769	49.27712545	12.06759653	33.01115455	133.6692502	13.41201072	77.13610654
TCGA-06-0747	0.108258986	0.084761865	71.65979441	17.56245218	0.033965475	31.9450381	9.109620117	9.104254063	108.8845511	178.6779782	30.71532453	2.541595914	368.93568	191.079702	8.747709072	0.092272917	146.5849508	21.84207584	107.7401541	16.27449911	216.9763959	179.6633972	118.3233839	22.8994584	19.09763385	34.60835465	50.0577891	79.13035719	0.271340538	5.959005651	1.041700423	1.750145751	5.39115871	266.2153912	5.684376852	0.263384536	38.11901486	0.122756572	31.37821971	1.682739693	19.11712667	82.59394502	10.38004542	127.6813954	27.51979453	72.24223892	107.0532661	30.46844678	113.6279374
TCGA-06-5859	0.106696883	0.030263331	37.65172634	12.42610955	0.00882488	21.79975442	4.612724758	5.011289524	54.37796473	83.02419468	15.01034906	3.06852077	120.2136915	60.42658939	5.130985152	0.170658699	152.6357406	11.7794272	75.17448443	11.17377331	175.9247902	318.0428124	75.17004029	18.17558289	9.457646906	7.49132047	22.13760519	48.5102618	0.171704387	5.505261639	0.817739515	6.409195121	5.204460531	258.9866272	5.546526635	0.051078185	30.22206024	0.094017052	15.16805727	1.36607168	16.71931755	76.50782669	11.02269207	65.07387717	11.80314607	36.04349005	381.6270907	11.5337068	104.4582291
TCGA-41-3915	0.117812756	0.029402487	44.16710409	7.122890848	0.010456052	27.91689611	15.26735848	4.113919468	48.88229952	82.74755143	29.31160285	1.186391866	151.9841776	79.6996881	4.933455391	0.035447105	126.5187598	12.73827052	84.9508204	9.833922777	121.9073561	90.44805921	59.81062882	20.69820217	8.197885021	20.18446898	18.16617798	52.93645769	0.218020344	2.830085084	0.777553165	2.493763861	5.33160684	79.7936809	4.408330707	0.073795515	28.88552704	0.159364908	18.37341139	1.88063737	17.07394791	66.39672148	8.403105483	118.3015042	26.34345013	49.78862523	114.8513733	13.64247339	124.3346184
TCGA-06-0882	0.082833801	0.042580484	41.28523963	7.529882107	0.02224916	32.85415106	15.08461089	7.559135041	65.48644135	101.9009663	21.92799322	1.580792936	139.8972052	71.07620733	6.125967797	0.063185704	96.21205646	12.80202371	78.66560221	14.87993368	70.92696181	123.5926167	92.62331957	20.22547239	10.37661383	16.27840813	34.60125072	55.88655544	0.27067157	7.127540218	0.809491447	0.957161283	4.54225702	126.9782738	5.087842786	0.137123012	36.53989126	0.173282801	20.43898629	2.846751682	13.39362469	42.4581334	11.06934667	113.795369	29.14728673	40.958646	151.6114536	16.00219245	82.39612053
TCGA-26-5136	0.048609718	0.012445977	10.20574583	3.195198698	0.006018013	13.65255728	9.736083782	3.201804502	19.65646943	41.25792861	19.16280906	0.489662197	149.0571833	67.45187456	4.37613969	0.024767233	88.53197864	13.30171454	100.444851	5.789953254	180.4435973	85.74582912	34.25062252	18.23375147	5.764063559	18.41955304	14.12943109	23.31518936	0.186983555	3.15755244	0.855819614	2.014469884	4.057421686	55.6683673	4.559897804	0.021863078	21.12818114	0.080750753	15.67212474	1.497152019	5.463396668	25.44873015	8.202571109	40.8505927	18.14132505	43.15715877	70.75266535	9.844203416	41.70725589
TCGA-19-2624	0.074689793	0.017050613	11.84197242	3.461034829	0.008806223	28.75293039	1.920910541	3.089696207	26.86031761	54.45860526	16.82391889	0.907048406	359.2212341	149.4576173	7.305316748	0.063763483	112.0747033	14.75689211	93.99209747	3.975958001	125.9101234	99.85916379	54.75544091	18.30875907	3.415415625	14.57664515	22.85520117	44.79182207	0.267033147	4.576007698	0.934317174	1.941856106	4.168661554	216.7766057	7.341194601	0.038838886	23.5449325	0.128456854	10.41733088	0.359283735	8.008345184	31.9849223	13.31245992	67.29337127	9.86666919	52.77027925	56.04958515	19.30468995	43.54835694
TCGA-16-0846	0.059905026	0.03713729	15.87786568	4.127395019	0.013058583	17.225314	3.924086643	3.350017127	40.70224023	54.65881674	25.71051957	0.590784581	152.3178495	86.38981862	4.374905047	0.048417924	90.53455732	17.08630593	83.66367544	5.20373517	110.3809788	76.89167428	39.4004026	19.223247	3.412169106	24.18157257	12.95166311	39.89873189	0.171133463	2.559043983	0.881598265	1.793144417	3.191082138	95.4294641	5.602315261	0.058762941	27.15361895	0.09306952	11.4912813	3.261941552	8.783743411	27.40527677	10.80661808	79.24930259	31.32508501	35.57575543	69.03424201	13.22419583	45.01760803
TCGA-06-0644	0.142763203	0.018020593	28.91285452	3.757938729	0.007476694	37.69497982	13.53610657	6.828966194	74.2174462	117.4761458	21.13142225	0.709304107	106.5280872	31.15057343	9.724007614	0.023361996	40.76946286	7.423312932	103.3509299	9.742905942	122.8170151	193.5349616	105.4577213	17.35133735	15.81430405	9.041452992	24.3432171	30.25587747	0.122562834	4.352535661	0.646097133	0.440528842	3.849339797	68.39290539	3.496283542	0.069406256	22.10633202	0.103528092	27.4670509	1.168143407	31.75611985	67.36566575	4.761735088	116.8121616	15.77116903	41.94997093	262.5659043	19.37157148	200.1222164
TCGA-28-5204	0.071846301	0.025387289	20.47270532	6.07500859	0.009178199	34.56112682	6.026622423	5.801872615	34.13675437	78.44779067	23.43774971	1.05889234	253.867682	69.84153614	6.009123247	0.035179809	64.98963216	12.4393228	107.3630022	7.568395129	136.4612891	131.2016015	60.06408486	18.53523828	5.624911153	14.94525057	28.55283423	41.11705909	0.312977165	4.630656039	0.811743934	1.896581589	2.866034532	126.6935231	5.036807505	0.037437922	23.87296492	0.081855553	11.61784495	1.0325974	10.57494665	50.83887658	9.900587965	54.67792276	16.61317121	45.92628374	107.8338766	11.12941978	60.44572615
TCGA-19-2620	0.205093582	0.08630831	96.59214082	12.66916001	0.029681671	34.43609044	11.65457079	6.215431912	69.49066534	134.0367694	27.89850927	2.890362295	172.9174574	107.0382547	7.120028335	0.090047654	127.0699396	14.44798734	87.56369035	17.23633209	82.0280702	166.5263052	99.53621941	22.25235894	16.11679844	17.83949872	24.29937912	47.51924544	0.274520536	4.683247994	0.916394279	1.220467274	6.068849542	310.4884582	5.496799798	0.299088111	39.46696201	0.1780289	31.49201057	1.549295153	36.56219766	75.50626414	9.510071019	124.4665331	28.14302884	61.59272551	122.6947355	23.0895858	94.89842693
TCGA-32-4213	0.091851495	0.028285842	28.93873124	8.781390157	0.011692653	37.34837497	11.10821012	6.2013655	40.21415164	72.79407706	20.84324717	1.574335282	146.4208678	55.64268642	8.250124702	0.039250038	63.01741023	10.89946696	98.22474805	13.19020072	67.90561893	82.99134452	71.18937686	19.21211102	7.655917275	15.84106407	22.93918371	53.75921169	0.237686185	5.736260097	0.655077488	1.864774781	3.439876021	98.26846957	4.437913296	0.166510649	36.52196518	0.125129867	17.30639286	2.160595583	14.58731844	53.88560113	10.66551179	79.25575359	19.49863237	36.30610713	118.9118786	13.20199159	68.84562659
TCGA-06-2567	0.052746933	0.034554317	22.77777187	6.836960232	0.01376425	16.49749686	5.623933292	4.146660941	45.85619623	70.32125738	26.7735596	2.064722496	204.9875855	92.53949399	3.639431802	0.083280917	117.1029234	15.88232282	98.55113485	13.85990489	120.6735021	90.86698712	51.12999671	19.17678199	3.594037147	21.63743095	15.42094948	48.31944528	0.303026815	3.260993344	0.938361891	3.611714405	5.912166532	93.44095162	4.597134763	0.100701358	21.51691989	0.145024725	19.2959866	2.341771599	7.665388069	45.96557898	9.970539846	57.5928295	25.90054315	46.97106995	98.43785855	9.523070926	66.64053945
TCGA-02-2485	0.060740165	0.013359312	12.77308337	5.817618958	0.007715162	23.9778397	3.455259901	2.901648057	30.58963494	42.51877492	19.42158023	0.992560399	199.9421529	109.2298834	4.468458004	0.035477	89.62243954	14.84504681	92.73789556	3.966569277	209.0076695	81.74158074	39.12410684	19.06706156	2.208512414	16.62729284	19.41137553	45.05747666	0.167552965	3.285044647	0.91540688	1.230061061	2.777514798	180.7178715	5.870028527	0.03367711	14.78722021	0.101626037	10.57968493	0.753513247	7.089625137	26.32650168	8.249789891	52.92752636	12.40824892	51.71344269	53.79547672	14.36693873	34.10695475
TCGA-06-2562	0.077405248	0.055304947	51.61244148	11.01366647	0.027545099	36.84953205	19.66250907	9.931381487	71.36649873	149.6694049	29.18157345	1.814396536	163.0106761	71.99055551	9.064277445	0.060225725	116.4344348	11.38744574	89.43962318	13.69682697	61.43836675	148.967653	132.1766955	20.85592132	16.54200232	15.68220979	40.0486932	77.23467306	0.242601583	5.544908684	0.801304316	0.538703056	5.308372346	174.8073438	4.646108767	0.180246513	43.26789115	0.140766857	30.11133224	1.468084112	16.47847731	69.22671846	8.379683024	142.0287137	25.16208379	58.86722892	118.4641983	24.71268701	121.2218065
TCGA-28-5207	0.123415237	0.028794467	28.39623703	4.997448648	0.01276709	29.47572232	7.133503649	3.373218235	47.8585603	77.31545599	22.73109337	1.31782114	181.7877672	77.93930072	7.810700088	0.076635015	109.1766136	12.07113462	69.50756833	4.918203032	73.56351798	147.0209153	53.39751733	19.83445946	4.324169363	10.64820388	24.44471577	38.91672168	0.236749739	6.501990253	0.891279509	2.088998807	3.746923459	227.9849771	6.204658907	0.061362584	25.44000721	0.193163936	12.35509445	0.879002888	14.60525814	38.4144625	8.904799932	75.39436363	16.38609958	56.83335445	126.3143254	12.18700416	73.36321697
TCGA-06-0749	0.082758297	0.022780025	24.90161403	5.079322087	0.009905704	16.84025664	9.122186362	3.047571382	36.97387999	79.835752	12.95324005	1.076289005	104.0468948	62.45549154	5.55321908	0.066454666	105.3073119	13.47882132	73.54893947	8.441924015	142.7672179	76.59931363	85.31903468	18.70337862	6.060253406	13.09055785	17.30378131	22.42599159	0.198592728	4.647114852	0.695033324	1.85988278	3.595044299	82.909742	6.433466371	0.056074044	36.1591154	0.163112554	11.38886266	2.815889618	8.956463232	25.32035638	9.23689909	65.00625628	22.81659483	23.7990434	104.5770708	10.13058522	67.93174673
TCGA-15-0742	0.132726889	0.035022631	55.9113955	12.42690674	0.018281794	32.21538702	6.493677926	4.966321345	59.35391372	120.6782588	22.40506732	1.351056916	558.3962109	177.5932734	5.346557018	0.086382234	85.3338994	21.18559062	125.2427039	10.50654441	120.2005575	105.1881166	70.63810663	20.09178533	17.49782353	23.08335129	35.01623352	35.69256414	0.290656552	6.167291544	0.940099096	1.821306027	5.109739981	150.0931807	6.158886127	0.092267076	37.86510944	0.11381117	17.108568	1.116429736	19.4759327	53.85072323	10.24217404	70.14789968	16.71945001	59.15022182	72.41254415	17.26640341	109.9180055
TCGA-19-2625	0.147208823	0.04211376	52.09843885	20.2454369	0.017292084	38.21958903	15.59348735	5.613501593	53.3862155	135.4408239	24.37846001	3.504496553	314.9937579	140.3475806	7.389717566	0.109836491	128.2981374	22.77312543	136.3549121	20.28483249	268.7666116	164.6934231	89.01327653	20.54502921	24.44553317	29.32222949	22.13612382	79.35534018	0.264247252	5.195263541	0.95868733	4.324287448	7.224636522	237.602895	5.374537417	0.107017762	36.97179144	0.153561293	30.8544552	2.451770592	19.32789181	144.8033367	9.981337717	76.91197603	23.99184426	55.28926138	142.0468556	26.04023307	119.254
TCGA-06-5416	0.114689653	0.017584034	24.57685084	2.923163487	0.007882243	48.41354739	3.232748777	2.940800556	24.08089428	79.77961267	21.05861882	1.273433764	268.7894359	93.07197834	11.13703188	0.044752543	200.3341066	13.94477182	118.896166	3.52631267	193.5461003	154.5424843	77.55938398	21.75793987	13.45122664	14.3352817	23.95210539	30.68643102	0.153298882	4.787031531	0.784767043	4.437067165	4.070775558	150.2331503	6.172101337	0.032993748	41.30946735	0.124365246	12.28893804	0.583020972	13.95631949	63.37356389	13.20174547	87.68511613	10.88081421	76.69126455	116.7752082	24.46596792	99.28298313
TCGA-19-1787	0.124221438	0.051908774	20.21703871	8.952725496	0.018832592	26.17745979	2.129114439	4.924981999	37.78145921	72.17560423	26.68309175	1.394664865	278.3748413	79.45658456	9.054296203	0.075479252	93.83872003	14.54573347	107.8905893	7.766766812	253.5855099	191.2889795	61.11105409	18.75882989	13.75629357	19.1315084	28.24423492	79.65121459	0.263285953	5.993172583	1.086975698	5.053828818	5.645629287	314.3354694	4.762433815	0.100171391	36.55493709	0.281556642	15.59715042	1.377218281	21.05105824	40.78366305	10.45014835	49.56491486	24.80672006	58.61234152	258.7043103	10.11770657	118.4115933
TCGA-28-5208	0.049715419	0.014764125	21.51520634	3.918549438	0.007933327	25.46622548	7.967647766	4.693979516	31.16784045	64.94101053	27.21493045	0.973376575	175.21863	92.7462642	4.149430268	0.030749367	73.18726014	14.03707843	107.7822583	7.480076789	75.3574135	112.73954	57.05665948	22.28661436	2.920393841	17.95001755	16.95618796	26.24111175	0.119517241	2.843232146	0.776520611	0.643884838	3.544178966	75.85959714	4.735606016	0.037527151	20.5817799	0.055268671	13.30086468	0.875178097	8.821689773	26.32864209	6.617078447	73.27072768	14.4057667	55.72155926	94.99952704	12.83792122	48.04471678
TCGA-32-2615	0.096259753	0.023072718	39.65630763	7.030663157	0.010980503	30.79427597	12.63022715	4.276989394	50.81436595	74.89674393	30.55110733	1.034291544	181.9037806	96.4945332	7.828006987	0.037017351	68.57886681	17.09084564	102.842067	8.958606227	76.60234114	115.6899838	42.85936329	20.71610982	11.44691482	21.08280545	23.95482053	30.91861619	0.208329811	3.462594621	0.902621708	1.614423783	4.621297413	81.02481698	4.566610712	0.050969808	20.33204698	0.134400082	18.01141673	2.242801621	15.31511031	47.45012822	5.843538663	91.97170916	34.04762135	52.39969712	94.66273646	17.35561201	79.99384201
TCGA-19-1389	0.14452275	0.055097352	43.4477893	14.31901874	0.014734991	19.64805942	15.09255901	10.55044579	89.01222466	136.0157518	23.33497021	2.205826776	88.8719929	37.07489611	7.069246903	0.025383367	91.6335569	7.882424255	90.69122073	25.54403785	40.16197837	182.7232146	109.9127646	17.1895743	9.972100107	8.739274965	29.2631771	103.0137888	0.265127992	6.210224869	0.72865847	0.973540394	5.900271965	102.786278	3.381489699	0.103487961	25.72559751	0.150676807	30.35285792	1.420017591	24.60222921	94.97525313	5.054496694	182.6779499	22.45353345	42.21565822	288.460694	11.08956967	163.6734115
TCGA-08-0386	0.101128156	0.037295511	28.5238416	7.526613328	0.01045632	14.26484395	6.220398872	3.477661511	36.35641751	68.1569687	17.39674757	1.925476305	248.2760276	70.30473272	3.685743281	0.059693052	121.1826525	11.12496439	85.1837492	13.4342081	287.2001243	155.3779437	43.4184588	17.31903045	9.4186194	13.03165849	13.23564172	56.67947186	0.224792702	3.1132951	0.947792146	3.172683134	7.492391956	275.9138837	5.980412346	0.052956541	26.84589612	0.10426012	19.66789892	0.920795633	11.05700335	71.66632426	10.59319778	57.90213331	13.68933545	45.77566056	132.6769907	11.33538904	78.21453592
TCGA-06-0745	0.063561069	0.02293155	20.52503348	4.517407049	0.008082459	28.20477175	7.601766927	4.893284714	48.91430111	93.27593845	14.27732336	0.990593095	161.4081305	78.39692795	6.823705383	0.074543205	76.67722765	12.39834468	93.08322332	6.14964921	108.2223666	128.4097596	92.08837211	18.85658235	13.16741105	14.00086212	23.05868212	25.46399302	0.131350994	4.108138544	0.700716899	2.403006432	3.382208053	62.59810264	5.580542476	0.055262006	38.34101111	0.0725578	11.89835158	1.403894837	9.05265181	45.42679142	10.41217028	69.84602302	12.79774735	36.8043248	125.991507	13.78397526	82.44376361
TCGA-16-1045	0.149148065	0.023713099	31.13913032	6.126123047	0.011859044	21.36474754	7.92776461	4.681546455	35.02267033	83.20302817	22.56855755	0.964338172	97.19084931	55.63952945	6.684755509	0.051702142	54.58691158	11.10548186	73.41112325	7.317234305	37.82398106	124.835866	40.3747039	19.24610285	10.40424966	12.41036624	14.57745912	42.5510635	0.177511734	3.619595507	0.792026489	1.207070106	4.357200587	85.98307296	4.365550933	0.063896482	23.21140284	0.148017367	12.4569802	2.88086119	25.43285919	45.99682134	7.135914519	91.0502037	29.75166322	44.96468731	105.6833708	10.05918291	99.99220286
TCGA-06-0132	0.114932906	0.025728849	20.37580228	6.498959796	0.012462504	17.74276419	7.260540058	4.326252906	32.69316921	67.77173561	15.28714457	1.043141541	72.41863443	37.68232732	6.478616443	0.046446734	83.09227289	8.313274157	58.96977618	7.851481275	50.90721449	90.16384573	57.98765965	18.413689	5.658352148	8.535952564	13.84725275	34.27858667	0.223459454	5.1274174	0.637903432	1.644495444	3.694844462	89.17835416	5.354800613	0.101419236	34.11591334	0.209471617	11.3471968	3.470024163	14.246324	24.31190825	9.076106476	86.43024531	23.97354465	29.2476975	130.3872586	7.771086759	61.8417722
TCGA-06-0138	0.075571017	0.014439282	16.88031326	4.351920825	0.008119656	29.57717252	6.152762644	3.562373843	23.3925818	61.88417882	14.34393877	0.890478475	101.1353293	57.80263721	7.509710339	0.054899876	92.74646645	10.22077299	80.69261745	6.406632149	107.3075503	91.60870929	71.74331253	18.69355497	6.920990087	8.690433927	19.71991891	29.89207759	0.128712519	4.040894788	0.630798343	1.7096166	2.973163468	88.92592756	5.381826323	0.055837949	25.54639215	0.072039003	10.66007784	0.920742515	8.60127472	39.26472329	9.610419179	64.02200844	12.72514197	31.22089606	96.29330174	12.80449201	68.49327613
TCGA-32-2616	0.543507506	0.134350713	104.3100895	24.45283917	0.02820473	39.26909845	7.727225045	5.399700788	54.90359449	176.0918781	23.84386028	1.908246988	259.9496518	68.84642711	10.30185128	0.102770344	122.5462558	16.13095653	105.8733186	11.51926073	474.5780393	222.0241394	70.98174706	19.48151322	26.11351584	18.7776904	18.56915748	121.8752197	0.258800267	4.017632037	0.887962684	5.864388599	6.992042606	495.5967018	5.211169026	0.159993797	44.68940893	0.238182091	18.74559597	2.225456206	75.34575017	153.9189411	11.1228109	98.43372765	24.00894619	51.8919086	301.8414213	19.7923241	250.0204161
TCGA-06-0139	0.025365914	0.005025855	5.11692171	0.645436133	0.003559314	11.64602689	7.375267632	3.078251869	12.92575084	36.75168064	16.88290317	0.300266497	37.92383016	33.14636415	3.455598806	0.010334091	36.1321047	7.832517271	79.89268289	4.890751526	11.29521807	54.93111083	39.37967993	18.80478026	3.262791646	11.71078771	12.80808075	9.90056664	0.084767688	2.418332987	0.571148728	0.169998744	2.833594599	5.350149375	2.924670739	0.016861823	12.15426382	0.049774401	6.71480397	4.308048865	4.421239432	11.36647952	3.067683059	60.32749975	31.66479771	21.89456032	70.06889814	5.428179363	41.29456013
TCGA-06-0744	0.069075855	0.012953657	20.23194838	3.359382405	0.008719166	24.07844552	5.593363113	3.171798694	21.30329678	70.57203424	18.89698749	0.659280917	294.2154497	143.1653668	3.930565662	0.037441762	72.8441919	17.30281017	104.0695381	5.18935265	113.6511486	72.35741886	62.47063832	20.4052882	3.117738236	23.063007	21.54130746	19.37144419	0.165176528	3.080899348	0.837840122	0.92988514	3.133338889	87.15050849	5.860379113	0.036907249	14.10612971	0.056838348	9.384291668	0.867764105	7.957079857	29.29190284	8.224374232	48.09609771	14.82410912	38.70040528	56.09040794	15.31877518	37.7493639
TCGA-14-1823	0.074674528	0.016492671	21.99252637	5.610255781	0.008682935	21.62855567	13.67791923	5.706155082	29.56734919	90.95181922	19.37912736	1.332503047	84.96799887	47.71324038	6.637316721	0.069881578	95.85514246	10.39728386	84.03985309	8.584504078	136.9098727	160.4735262	73.24728021	21.55186261	9.551177212	8.393803505	30.7961102	45.14931359	0.146046098	6.280726007	0.620387837	1.856690847	3.923851047	150.2274703	4.346018664	0.054872988	29.63840181	0.070457176	13.45310257	1.313713968	11.56836403	37.79782996	8.417731303	58.65103984	18.6143355	46.33333424	176.3735379	7.356663878	101.9858876
TCGA-26-5132	0.071042313	0.03546995	34.18086771	6.121167375	0.013030791	30.17586318	9.272242204	5.113150812	28.65603428	91.37180543	22.9137931	1.650467156	251.9806261	95.5664464	6.435267215	0.053958146	112.1258691	13.90257069	115.6320004	15.00708653	113.0740837	108.8395954	52.99658473	19.47853685	9.799918821	18.8390689	17.45815996	35.57285997	0.22449414	3.927266056	0.86825653	2.905955869	5.546789277	89.7506868	4.827396486	0.079833586	21.81284768	0.118966552	19.23133398	1.318204988	10.89917326	55.76880339	9.868919559	53.48609315	19.65102968	53.1020801	99.33710016	16.70973141	64.65872637
TCGA-06-0171	0.058887726	0.022065892	14.47497024	3.217365246	0.010829158	11.22505553	5.361679375	3.766959463	35.45327506	47.91150265	26.69328552	0.602430832	51.94668205	41.11901696	2.645057741	0.018380048	52.9122711	8.654334325	61.50863703	7.155947276	11.4226352	85.10260141	28.28129236	18.57901201	4.028281437	15.17949307	9.44651923	30.02784959	0.195332085	2.447421234	0.798727128	0.278067231	4.474506147	26.78465313	2.996494138	0.064770911	17.53599859	0.1712046	10.88629293	7.329831251	12.0794221	21.34113908	2.893781324	127.4681447	54.20412235	32.37086428	76.25547673	6.249125255	63.13622504
TCGA-12-0619	0.081119865	0.035286415	22.60871148	8.564666307	0.009854956	17.64965932	7.562493302	6.027860038	51.36340815	61.45616989	21.18862252	0.901705997	161.0249928	69.78596925	6.034507776	0.049186296	122.8900092	11.76326862	102.2374604	7.919307448	263.6502511	118.4843038	50.27982271	16.65244294	9.613388077	15.83049483	32.42751136	120.9079252	0.358316405	5.363891938	0.881360162	1.640224518	6.043202072	58.44842049	4.339807489	0.041594152	21.18291437	0.137947301	18.39900136	2.348950488	12.05017396	58.06540646	11.59415939	82.41687887	26.47619318	34.98413622	114.8026061	15.04680082	63.59789409
TCGA-06-0750	0.053000155	0.023082082	19.04154462	3.71506752	0.008764976	30.86838425	12.6297172	4.709076943	35.22111667	86.1164759	23.19519906	1.107244725	156.6949395	77.33408881	8.355478551	0.03975215	54.0993917	13.49864441	98.62114008	9.466517648	45.97945393	121.46312	69.10754246	20.12128152	10.04953625	17.73465573	25.48088017	18.5664369	0.137783517	3.618840603	0.690391492	0.988057667	4.188625737	48.81650177	4.926938344	0.048858552	29.39105188	0.065753957	13.85522114	2.864009214	7.24059049	38.87576859	6.421561548	79.95756826	25.37901828	35.58105729	129.0154181	14.05967556	82.88971794
TCGA-41-2572	0.060305911	0.017747308	18.32447093	4.420539422	0.008444258	24.67326605	4.967782113	5.244951885	22.01781559	72.92815525	22.86284839	0.7906716	237.6371968	94.15821234	6.947642983	0.036574834	42.87702333	14.98115465	110.7778819	7.071011675	82.26825883	85.51126371	47.59490744	20.06697126	9.754315796	18.91138839	16.48413868	28.25708468	0.114321738	2.725979863	0.803144471	1.253456389	2.61983933	69.27658923	4.966328544	0.050802545	21.16127315	0.037452756	10.58246125	1.809853052	9.593084214	29.86876502	9.783152679	48.7325787	21.48996765	42.70820162	58.32723093	13.91937616	55.06470788
TCGA-28-1747	0.055701026	0.017545833	13.30423283	4.165608018	0.008718293	17.5449152	4.418494897	3.533158876	36.12411965	42.54446229	20.26586445	0.827686447	162.2404759	67.710123	4.41696992	0.040455633	48.42193312	14.07416481	84.51862746	5.626333641	79.11113769	76.48586751	33.72581841	18.25043308	3.202146586	20.43987113	14.3786859	25.68688177	0.217720066	2.855152113	0.876908128	1.50143691	3.245597783	91.06089905	5.220804943	0.038310236	25.1404649	0.116531765	11.46165508	2.261823966	7.800479695	24.05839312	8.630539272	49.64337743	20.89600086	37.43299665	67.55463143	10.10968843	38.45824086
TCGA-27-2519	0.169046198	0.033081139	31.71611334	15.31256285	0.01154623	16.18588594	6.032092058	3.515826998	63.30461025	100.7768221	19.79073974	1.333250757	124.4258549	58.63161167	4.393620158	0.072231977	114.6868734	12.00904786	73.93416238	7.445897042	345.5297424	136.4816027	63.90022249	18.13948978	10.71836635	10.48573888	18.52498113	61.47641916	0.19612887	4.36801897	0.717531276	3.162073625	4.787673002	168.9042837	5.081167704	0.081951028	40.62543561	0.128931225	17.62625052	1.979241354	18.82551997	79.23842066	9.662058293	93.5101765	19.71923194	40.25643996	142.071365	9.517487063	130.4983414
TCGA-26-5134	0.059631547	0.009560746	14.44677894	3.242573705	0.005522823	25.5349364	2.449955949	2.527842969	37.13951763	36.08122752	21.66190589	0.791411429	287.3381636	115.5802166	7.338875996	0.038651804	59.36398571	13.18980208	84.55601057	4.207298833	77.29998135	79.14344712	67.51927708	18.54524094	2.805454886	14.02908839	23.39248875	23.97472413	0.207805498	3.760008672	0.902704916	1.321695877	3.429209876	128.5085171	6.384843518	0.02543301	21.45219181	0.185512311	11.05688891	0.493119615	7.086431472	25.83803998	6.908026105	76.86004916	11.90019062	47.33711807	68.30294635	16.39133597	46.618862
TCGA-06-1804	0.073631408	0.049868772	46.63671154	9.210169212	0.019924223	18.73739461	4.24757674	3.474364458	55.48688228	65.23970011	23.42127402	3.919824189	273.3916909	128.1546403	4.479682073	0.094064205	137.9765961	15.96950283	82.18182665	17.57261929	152.5989828	101.5640453	75.92796656	19.57182689	5.326999398	16.38175661	20.81341551	59.16590256	0.401664298	3.872732591	1.078330343	2.733805835	7.905634663	217.7039558	5.886693573	0.165456847	25.97855993	0.208572163	19.77942513	1.345389986	9.49899406	71.41219188	11.51936379	63.09678048	21.55110248	51.89686918	122.6738625	13.30432351	82.33422692
TCGA-14-1829	0.088078703	0.019524756	19.60919415	2.829898805	0.011269524	25.98661027	8.527516268	4.459787482	9.783818702	94.37563922	16.39455753	1.31276647	48.96631959	36.09257334	6.374213977	0.046803811	107.3957099	7.353886125	71.12336757	10.19164855	131.1918935	130.3452436	88.80893902	20.95876689	15.32414419	5.607168615	27.110737	42.4926536	0.119230868	6.045506915	0.495250864	1.911750523	2.69881164	77.64721595	4.57671429	0.077991426	28.48166226	0.042084505	10.18294459	0.400010376	10.13885618	43.253617	16.22235419	53.07739889	11.04242421	42.64202378	110.020593	8.249566043	75.5829804
TCGA-06-0184	0.070847743	0.01989877	15.88316927	5.079860782	0.008482773	19.66599183	6.473449711	4.648199145	20.93552502	67.01674519	15.79961711	0.458102882	106.8847135	52.34036248	5.674605056	0.059054489	46.77312983	11.94735309	89.37192684	5.675071903	45.02523204	85.67806179	39.15118157	18.45187747	6.450138765	14.15105745	12.09357401	33.79547937	0.119224746	3.255055024	0.715028346	0.593945373	3.369298256	42.88341075	4.591998222	0.057409727	19.29404656	0.067933807	9.06800984	3.502361528	13.2436255	18.95662964	6.298045175	56.17350249	23.3688101	25.97285094	65.94791337	11.02238241	85.18577996
TCGA-32-2638	0.043762793	0.023360641	23.12343141	6.427579964	0.01107049	24.76799044	6.027070664	5.109496902	37.84658043	51.9055151	32.07424281	0.842176276	175.0591109	85.04009239	4.970865844	0.027306184	52.37973332	13.4240844	89.25998113	6.430164485	46.72528091	82.75342382	38.77715887	20.623991	5.478334165	22.85509447	18.09900874	39.26310641	0.145333661	2.764312336	0.810271113	0.86728514	3.11596328	81.29861023	4.156416005	0.061022802	20.62089596	0.079269398	14.41854332	2.203569145	8.379053622	30.49813154	5.919140546	85.76517748	29.7087416	49.64642043	56.25678945	16.12522975	49.00182725
TCGA-12-3652	0.077444496	0.014339298	37.28999496	5.554691554	0.00662979	41.14201671	7.998489609	5.959101384	21.30741515	88.43430322	19.12670358	1.286690019	228.4012804	94.14280748	10.48507035	0.062421908	69.23180464	14.07226948	112.9680148	7.300614847	244.6497637	91.82873099	93.38398511	22.12737266	14.5004483	15.73676357	24.86180473	38.1508575	0.121276785	4.468747393	0.691321334	1.301796043	2.878216717	90.22132952	5.588964348	0.058451708	28.16833064	0.060783337	11.47054064	0.651380255	12.94127926	41.53843804	13.65184077	59.46091743	13.75175925	53.28468158	85.55450649	20.14700144	74.42207181
TCGA-76-4925	0.108668842	0.046902429	58.52120146	10.28035598	0.015132308	28.60154234	10.43137271	5.997960919	65.23590625	165.169022	25.57074204	1.509209672	398.7638284	122.5239848	4.514771373	0.062572434	138.1687728	16.00964947	111.187418	7.154033015	453.1747589	221.8645444	79.63387676	20.51608592	14.00554149	18.62433241	34.7020166	54.51412668	0.314635548	4.951941009	1.023586245	2.653333908	5.56653301	349.7961067	5.544445009	0.119137042	31.07218537	0.132380444	24.4125023	0.579674267	18.19698521	116.9886988	9.242422951	81.97869209	16.77062353	86.42856516	119.9185934	18.42794385	112.5919156
CGGA_1001	0.042376675	0.02704275	15.99391846	5.314073452	0.012235412	27.32074924	8.170390307	4.549227533	38.43706136	63.04846547	20.28751853	0.786074506	65.98678941	43.47773706	6.79647832	0.035893929	55.76842049	9.433478972	75.39919667	8.135175002	38.98819836	82.11816746	54.69812058	18.98651021	5.64090558	14.07621796	21.79290779	42.58731581	0.198792971	4.95749516	0.645654459	0.570306672	3.822720158	56.64453872	3.586936051	0.093775829	22.66785465	0.118162822	11.91101848	4.696062665	7.316658995	26.42548577	6.041633883	113.4511702	29.15120974	30.62119768	79.65506629	11.33356809	67.48579665
CGGA_1011	0.143675529	0.027569094	21.17438471	10.22590645	0.017318205	26.84069411	13.103421	5.603671766	55.12672036	76.20923813	23.9130241	1.13933895	82.10743418	45.25146347	7.148250837	0.042854773	63.2555376	10.24331435	73.28773253	7.299887488	154.4544881	173.3193902	55.36476023	19.56126074	9.336223414	12.28308845	37.94684975	55.00318421	0.234738507	8.37662798	0.74300988	0.676760515	3.729934452	144.6172115	4.153796836	0.111191009	25.13967634	0.163158833	20.36378339	2.100205602	23.78368185	66.20959453	7.26098273	111.6385694	21.35150033	48.75542441	168.780403	13.13833057	83.8271725
CGGA_1015	0.040560704	0.008861629	8.983494296	1.563291082	0.006510913	31.33432132	18.80990646	7.05156376	45.52910829	50.82182891	22.95507449	0.383016983	92.42029583	40.95234894	11.57863806	0.021510095	53.56187494	7.990881462	77.42263819	4.557544194	47.0738497	81.80304442	37.24728251	17.95368286	4.51198646	15.02220425	36.99132944	34.38784985	0.155788601	6.659048887	0.772954209	0.572029445	3.102809316	28.66447526	3.033758757	0.037263957	11.63263603	0.100537093	15.98127975	1.950523426	6.479914192	42.70467205	6.520535736	72.11917416	22.50304793	51.72038691	150.0552429	17.26208482	59.10162186
CGGA_1019	0.116283486	0.038057136	36.24338071	8.936893051	0.015309893	39.57293819	14.30287422	6.270638711	52.23519589	127.5552872	19.58540779	1.178215828	138.5800246	74.9465065	11.20930182	0.062575866	73.85655365	13.78724926	109.5620178	12.39179887	170.780108	169.3843474	104.2555077	20.34079837	14.90970945	20.61027282	29.46491847	42.53527787	0.195700939	4.81179146	0.723405501	0.885622544	5.02165645	130.1136739	4.849242911	0.106622485	35.63221682	0.125917599	19.91463611	2.998572399	18.01308573	66.59325893	6.803150316	114.1296378	23.49750104	41.12048598	112.956816	20.51945603	112.1890484
CGGA_1023	0.049765598	0.019605292	13.14598176	4.500692664	0.011235149	22.64703792	3.635163049	3.608991571	25.33566619	67.13717502	13.22144462	0.986177177	180.9949907	122.9964044	5.824133371	0.058129854	57.4754357	17.79093286	101.8170548	6.342943532	116.9753864	81.90165544	46.84233555	17.95938359	5.193286106	20.46578077	13.05212053	25.05262155	0.164602882	2.562464448	0.831078763	2.518222819	3.382548565	94.44265626	5.915909375	0.053358758	16.75246802	0.079575277	9.854815205	1.313168101	5.366100058	26.72177381	7.643184966	44.58014842	12.94800468	42.26414957	39.81233097	18.88855945	45.92188841
CGGA_1024	0.146659091	0.061162319	46.18120341	11.77113729	0.022786354	50.58264491	10.21235438	7.44631206	55.25478762	96.51561951	24.09872735	1.369434298	218.9431284	68.00296498	10.22094905	0.056609981	127.8148411	11.67477402	92.73412595	10.65445309	127.2149979	195.9920783	84.00410011	20.72491156	14.59481808	14.8948618	33.73070436	78.7552715	0.244006223	7.395700052	0.794431754	1.839715381	4.76881946	373.2376343	5.094797975	0.152495823	35.83674318	0.141499561	23.98998631	0.958778639	21.31649049	62.07587435	12.42715051	131.4975236	17.673327	61.58979595	160.7748749	24.24968818	89.32570845
CGGA_1035	0.0513566	0.02599344	14.22405873	3.450171914	0.009214547	27.93036879	16.23273037	5.854453707	66.01136574	104.5566295	24.71465101	0.935280428	81.22899249	45.2346508	8.844937562	0.029402264	106.8308992	9.795754607	89.90034694	8.898819866	65.30948766	178.4655513	69.5910381	19.55553384	12.93477641	13.93233213	37.2747204	56.97977304	0.192068361	4.556793952	0.713349206	0.893818315	5.657503174	41.64187247	3.526268996	0.062304089	18.11317198	0.099256673	20.75154084	1.905601914	12.74176664	42.79330846	5.572524007	138.5431402	25.1870111	59.97651675	169.8891597	12.92272134	124.6487839
CGGA_1039	0.083622959	0.020348767	22.92352648	3.715541559	0.009043299	26.57030024	6.054025501	3.236366151	42.14312316	63.66080474	16.55239177	0.881004776	233.3613472	90.05327855	4.422627135	0.059028864	138.3559416	12.53980722	83.2470893	5.165968252	242.7408072	139.6202651	54.6028916	18.8685696	3.932665941	12.27395051	18.7636065	41.01872084	0.250644042	4.022352129	0.895122293	3.642613246	4.711570744	307.2439407	6.013996158	0.045977544	20.33694082	0.14446527	14.97595456	0.392438496	10.37812868	52.90032778	9.674774704	64.79965256	8.401700446	59.83686908	121.3417179	11.70001177	70.71026053
CGGA_1045	0.036186811	0.016907026	10.42559417	4.71418266	0.007378399	21.47012129	9.71953896	5.777369465	33.53120082	66.91785484	17.94014736	0.671439286	125.6761124	53.98403082	5.808449759	0.030989416	78.38050047	11.2188248	102.9091336	7.799796265	138.0620452	96.84209725	51.75636779	18.45754755	7.639565976	12.79645544	25.02148013	62.65984414	0.147797176	4.760854928	0.725678385	0.982950079	3.763085897	44.78884385	3.894500251	0.035425166	17.86601667	0.054112498	18.09690204	1.216427943	5.929355137	33.21862966	7.625838121	59.9748852	16.12876447	43.65249291	83.62329368	12.17852497	78.82647173
CGGA_1049	0.100238471	0.03241403	36.42153218	9.89401782	0.009847193	28.38450534	15.97648424	5.348463752	57.85511628	107.8897788	28.93838479	1.60171205	168.3360108	57.08810929	8.168102299	0.042920388	96.51726684	9.852532583	82.75563837	10.75120424	135.3882442	186.42331	51.42427546	19.17427768	13.96280399	10.16993732	37.00876378	76.27894446	0.287843061	6.786250904	0.797164839	1.328894643	5.360166323	145.7905839	4.253353387	0.063663226	20.22129169	0.126183859	25.71419599	1.131171594	18.69406064	95.78991647	6.829017785	106.4752947	20.86794411	61.4723885	158.3076521	12.53008888	118.2406981
CGGA_1072	0.053601815	0.020175424	8.484723231	4.087453092	0.006784179	20.77605049	5.495310272	3.101842681	44.15649736	37.87114676	17.44745231	0.626164341	222.8577227	73.06087438	5.620135057	0.031287315	115.869129	13.2634682	94.36003777	6.519412648	315.9082584	279.0746503	33.65140052	17.28538403	9.627939512	11.91294634	20.84947767	37.10654888	0.189046228	3.037181589	1.037241742	1.895131924	5.872993536	145.404789	5.10827294	0.021193835	30.3275648	0.080091243	17.32554497	0.699013439	5.539214451	45.2297839	5.998468246	81.12517398	9.95715464	49.24654673	140.5565686	14.20780811	64.77073338
CGGA_1077	0.038871966	0.024036686	11.18353106	4.352874797	0.00948539	17.91806821	9.323643163	4.723141797	31.46715531	73.71185651	17.66066872	0.824729327	144.6426053	67.90866302	5.470347403	0.038863865	67.75612023	13.60085587	114.683205	10.43440442	111.9297142	95.0799315	57.84500979	19.11694589	8.928271566	18.63069065	23.17788223	39.97148006	0.140652999	3.808068747	0.727463946	0.98298397	4.116223723	52.65760585	4.219407189	0.050911845	24.31463589	0.057809007	11.80022138	2.090352779	6.993701284	31.51161899	7.301636888	66.59796258	20.65897436	37.18303012	87.4316947	9.683407973	84.95990074
CGGA_1078	0.153745075	0.098629911	38.56844997	12.77609708	0.042065777	29.14179778	7.030744327	6.903194753	67.35949187	117.1451478	24.2005779	1.891376664	93.58566447	54.03963876	7.60903432	0.105226121	83.31757397	12.98299395	69.56255967	14.6477814	92.81449239	208.9386905	74.70456447	19.7273978	15.82027359	13.6817577	28.41297048	63.01388476	0.280883996	6.45683264	0.827190216	1.471924687	5.441810373	170.3917503	4.708911772	0.300215777	34.70299354	0.156283033	21.30352061	2.73294208	32.14584836	54.94329296	9.886257633	117.253911	28.24186217	51.07673169	150.6101885	15.86986434	102.2337343
CGGA_1083	0.109296366	0.045405025	37.49093733	7.862221941	0.021008994	35.85221191	6.067636103	7.357715542	50.69212239	126.0936707	21.40565002	1.310610639	102.7035762	44.97190496	10.26440004	0.061384074	86.95258903	9.302726497	76.63881347	11.92145478	58.55531971	176.5673119	86.07849145	18.483095	14.33525578	10.78525989	26.84488501	60.76531016	0.194207179	5.33775506	0.719639572	0.799169923	4.741136742	165.4016076	3.911269765	0.200070737	28.85533534	0.135545505	18.61804786	2.545732163	21.09437406	63.15698415	6.541781667	119.7622953	20.50226607	39.57427464	173.586251	15.11947895	120.7384126
CGGA_1124	0.03069363	0.018776543	11.12724252	2.713424088	0.006979852	20.8179864	9.981435105	5.493720841	37.87014362	70.499535	20.88677857	0.730266883	85.42780324	42.96803685	6.285849185	0.032982837	87.38367609	9.909723724	92.96595531	8.348319749	75.78614581	103.1612961	58.92461935	18.39297139	7.563038156	11.59831807	24.01222705	49.07770308	0.13787694	3.505803767	0.68219244	1.000907552	4.191879677	29.54985069	3.517227207	0.038579262	16.16973695	0.074711858	16.04584855	2.240565731	5.653012283	28.00293672	6.688309109	89.56276573	20.4068232	36.65547421	153.0618626	8.760037351	76.92181666
CGGA_1171	0.068958961	0.019189305	22.79806547	4.087852858	0.009698195	16.5376851	11.29526772	3.86604474	32.96454598	64.43030997	16.32027878	0.914727782	61.18345274	39.68299496	4.531935511	0.034980516	85.02976422	8.659623126	66.62673002	7.311735973	65.21540183	117.3838933	49.31318034	17.95604782	6.754684914	7.939948358	20.40086883	40.19269273	0.17884583	4.507491643	0.714596038	1.111575643	4.683566881	54.42987544	3.978927471	0.045605106	23.61110828	0.10890175	13.15428202	1.47299577	10.56906288	40.70356159	7.253495117	75.69246411	17.96311861	33.66324634	130.1348643	8.27586967	68.33317509
CGGA_1177	0.037529538	0.010661712	8.370494453	1.893429458	0.004847021	18.10902956	9.416952342	4.320599127	22.25492379	56.14289364	21.09008259	0.467267249	70.5740658	36.60711679	4.443708874	0.009154482	43.11392098	8.068795519	99.12033761	5.583696496	31.19931538	80.63336059	39.11666485	18.35596051	4.570855403	11.55266952	17.32637314	24.35874889	0.10115606	2.800421448	0.642334301	0.32225225	3.065392565	16.00736416	2.927711358	0.02552409	17.4862585	0.050283677	11.050198	2.314036719	7.656678388	27.21773939	4.501537196	82.48049441	23.97774185	38.56148612	89.67544705	7.796901043	65.04816454
CGGA_1180	0.046614168	0.012293213	12.60209352	4.697559152	0.006537368	24.6090992	7.842153905	4.204900675	31.62137938	59.85902422	23.33994736	0.90415696	183.6659518	92.59116434	7.680633428	0.051913185	93.38995463	16.38821652	121.7218611	6.25972222	143.1708959	80.68920189	63.41738815	19.6523401	6.468268275	18.83268303	29.53061119	49.66454356	0.187835328	4.433683615	0.808927007	2.019990019	4.243620675	67.89207198	4.808047924	0.031325391	24.64448937	0.108888725	15.04805115	1.092082334	6.135960788	38.42242488	8.726689113	62.77426135	17.02560854	49.88070153	98.00923791	14.73370943	77.07430818
CGGA_1188	0.056377674	0.012129485	13.82493623	2.396496802	0.007999216	18.84153527	8.971838289	3.185025681	18.46255419	62.39555247	17.63991508	0.583886989	148.4742785	105.8310326	4.41680698	0.033158982	61.51521115	16.8564782	106.9473537	4.22530629	81.16750165	78.10990123	43.56392773	20.68844122	5.748981306	24.29238707	13.06264359	13.02354032	0.120961543	2.686704725	0.808178595	1.290889369	2.751897566	43.64505082	5.121016484	0.025695048	29.23131322	0.064769913	9.710491689	2.363242617	5.74721842	22.26116869	5.110320601	49.14339664	21.43545477	45.17533164	57.5470928	14.05820417	34.86547022
CGGA_1216	0.092667026	0.021260497	37.71202956	12.82891837	0.015249135	26.75133809	15.36836965	4.643033298	52.94043609	131.4091607	21.26719936	2.26105312	193.1042309	82.95405797	6.183817794	0.071671192	109.2041606	15.02883622	96.13086441	11.09658841	124.5528345	140.3248726	59.48504625	21.19547979	17.86693882	13.53449021	25.04996071	36.35187792	0.192018853	5.173390435	0.81891677	3.908351067	4.767559049	122.433016	5.152960951	0.116416976	43.30675784	0.088475164	16.81039167	1.692971643	15.07612272	58.49453006	8.197102239	64.62264018	21.5539162	55.50943328	196.8417196	13.76939351	101.2462035
CGGA_1218	0.112976578	0.045566084	38.12273851	8.593980801	0.017753339	26.65361378	11.21455876	7.856061029	53.44618132	80.86542393	23.87266471	1.347723457	104.5888245	57.1417259	6.158582363	0.059982147	109.7586779	10.9267774	81.62149645	11.32553872	104.7238829	142.6897378	75.26925338	19.66184263	9.357909293	12.69643337	29.03192692	76.3288551	0.207232539	4.414022995	0.738808599	1.534374618	4.812546772	151.7814628	4.759310017	0.110275995	25.90627858	0.11824102	19.28817686	1.691570061	16.7662164	46.87484358	8.884336368	85.13001174	22.61651811	48.0020001	149.5343277	12.83485168	66.60924057
CGGA_1224	0.027339034	0.007338574	5.935069523	1.209025518	0.0047387	15.34994709	4.769095242	3.393471678	20.3083436	37.03621471	19.24693872	0.386532695	60.78448899	43.73478444	3.941365266	0.015337286	39.59316947	9.455583057	82.42882245	4.188253988	15.23729994	63.56356627	36.93220678	18.45005363	2.947806546	12.61027916	13.15040376	13.79495156	0.08040523	2.46919628	0.631990052	0.290650183	2.399552858	12.03050403	3.136184715	0.020744803	12.41790734	0.041147644	7.379572781	3.221390372	4.792921757	12.70547323	2.963778073	63.96398565	25.99543645	27.71265294	58.28382926	8.272465352	38.93117597
CGGA_1237	0.057209712	0.021618137	16.19263111	6.452867278	0.009643485	25.61143381	5.398122311	4.433466282	40.08425747	60.74780562	17.87189922	1.03552525	167.4964322	76.66551484	6.666781099	0.058893452	106.9972697	11.62739954	87.29364302	7.464938551	156.470587	141.5307991	78.41020265	18.86668104	5.651007096	9.341589859	29.40915444	49.62444588	0.216887912	5.716109735	0.77732209	1.845468708	3.742097037	131.5488265	5.499547803	0.057721572	24.86316196	0.084241242	14.38124538	0.466864344	7.810608543	30.60921955	11.14269668	68.11701283	10.57343888	46.03559318	108.9512773	11.16584154	59.45467824
CGGA_1251	0.081065521	0.012233404	16.2839068	2.269494011	0.006028125	20.39444761	6.374157001	2.940985107	26.0672375	53.25484746	18.70029218	0.510905819	140.3036802	79.47058859	4.229441183	0.044644122	100.3534932	12.60934668	85.4333139	2.645649315	140.7910861	90.86722479	37.57211457	20.37286862	4.375237337	11.88575029	14.58203742	36.70850281	0.162743653	3.61279969	0.779220595	2.344775648	3.416283704	110.7167891	5.859147654	0.029225897	22.10254762	0.093090556	10.3963179	0.49226166	10.05953622	30.63308683	9.604842993	49.09936744	10.88422555	54.96555634	95.23819917	8.458457389	58.05723585
CGGA_1258	0.041119935	0.013507864	8.468969134	2.435874527	0.006283244	21.37929327	5.456468279	3.462298485	36.4689342	42.28687433	20.15175209	0.773137429	162.8805836	82.34598284	5.948138397	0.044778497	54.7895772	13.65107431	94.1124399	5.206042128	77.30064379	100.9479578	45.41707635	18.37369585	4.840049003	16.79268812	20.10007286	23.88641551	0.150415131	3.361444377	0.821091913	1.745411266	2.85130392	65.01352353	5.005396321	0.029579893	19.48754179	0.087526974	11.75559883	1.366255994	5.505309325	23.48860383	6.882694193	63.24587693	18.00018676	38.40262644	96.64599491	11.74913784	45.63427788
CGGA_1271	0.143638535	0.031722545	31.3273058	5.276820289	0.014210374	29.33478782	14.57395076	9.546012399	53.33760263	48.52348388	23.11184202	1.990501957	150.8039389	57.59551152	9.133020772	0.029554947	105.596185	8.43710963	83.54478166	19.88451235	59.8692864	138.096869	43.93819227	19.72195921	10.03477961	11.27377258	27.32211159	67.27866039	0.157845516	4.893140204	0.83772457	2.647166496	5.251033243	234.2073543	4.784599852	0.100701381	31.58743388	0.078507251	20.30554037	0.503713477	17.62150969	86.28413803	7.53210096	69.02780922	13.79972431	63.91242749	193.5218939	15.38079396	79.28328947
CGGA_1283	0.038995346	0.004280514	4.903707712	0.310579613	0.002838351	29.85868258	1.521853003	1.627194827	9.335177271	19.79004533	24.07437476	0.263607925	322.3358673	119.4717092	4.083488704	0.016974555	81.45458359	13.49379171	90.72654127	0.925378921	61.88171963	80.12305829	16.58716468	19.71427915	0.976494873	12.56331363	15.12285511	29.3997047	0.162615375	4.218369044	1.017472743	2.131895222	3.323383479	48.81265809	5.842842713	0.00659006	6.517107521	0.12790868	4.855584428	0.303547026	3.753468177	9.535229362	5.135394051	31.12540105	10.882755	75.40803551	36.05267376	13.38172761	18.46365955
CGGA_1299	0.052712824	0.02177598	18.86664766	3.995409748	0.009942218	27.74097171	10.37136685	4.86613538	39.72674853	67.96731824	23.82005074	1.068369751	201.6765413	82.4396223	4.896195417	0.03530136	70.76094645	12.70702091	99.93090206	7.18003381	80.90374288	120.6215394	56.53980684	19.93903557	6.421680282	18.84976297	21.70179989	38.35567758	0.176680355	3.671521407	0.837240445	1.744731036	3.551348906	99.02506308	4.916170609	0.068773951	25.32803127	0.075217389	18.34595434	0.922524387	7.186405729	41.42218386	8.26940215	60.49400488	16.00256519	67.62132847	92.06398214	12.61881248	54.31067945
CGGA_1301	0.131804963	0.050638114	28.18907329	8.393543832	0.021785678	27.90310609	10.31913161	5.58250805	42.40712817	74.29982019	20.67655681	1.650816985	87.26481274	43.15446412	8.893135449	0.058799199	142.8510961	8.677409069	60.03595977	10.7408465	117.8984106	169.1483992	67.85525744	19.70173262	8.251947599	8.921079244	32.33279348	60.24227936	0.315695039	8.842094515	0.728236524	1.577062324	5.30427796	170.0492365	5.193558463	0.155115462	43.78454345	0.231607155	20.68140927	1.749260074	17.27875932	52.99262425	10.89142179	99.25545636	23.00190321	44.29853006	161.4880593	11.62604695	86.56860902
CGGA_1320	0.069026577	0.012624574	22.9052292	3.982324595	0.010303587	27.34797617	5.721659646	2.373462219	36.71474879	47.56316513	32.21999866	0.755184059	213.9492641	233.6461225	5.185615265	0.053177663	91.72980111	28.22335274	98.03130573	3.533672615	125.2632994	120.2635329	45.68898789	21.86242362	10.77317611	26.24785995	18.69250818	23.78962331	0.205049449	3.933082637	1.135470053	3.049741445	4.431567973	90.45515932	5.8079919	0.023477838	27.24534743	0.153667737	12.06630235	1.363058306	5.16093907	32.24202395	6.467693984	70.39956359	26.10205598	84.12007896	81.56866352	19.38025372	37.86649015
CGGA_1343	0.203705807	0.023529605	46.63219965	10.377097	0.011458457	38.4826787	14.57767966	4.358900117	46.44300116	101.0118049	20.16341096	1.201897836	194.3052224	72.3842911	6.658282395	0.044317979	164.0836141	10.22025973	88.46129579	8.033864512	264.2362074	166.5092501	65.46860058	19.89684805	6.519572706	11.21854717	41.6205275	73.08557045	0.323073317	6.024388151	0.820062369	3.285858527	4.686979136	325.7955142	4.985801235	0.070005111	15.5794613	0.170827943	22.58989271	0.21527851	30.65357202	63.55324462	12.21403882	82.48071504	9.714861625	70.45572726	138.653033	16.8902473	95.3901008
CGGA_1370	0.315181469	0.072161803	95.60291016	34.89418103	0.026648682	52.19774842	8.173329392	9.585798243	89.97185409	139.8470724	27.33143571	3.021713413	451.0180292	124.3942286	11.88971011	0.173026115	120.6383585	16.6876354	91.59506332	13.2741579	214.5320599	255.5709871	85.52390453	19.87876864	14.44892406	17.36393134	44.73798799	115.3946701	0.382649958	8.783972857	1.042028708	2.172254891	6.980055405	643.0063047	5.98404864	0.262461877	37.0075294	0.255791201	27.45326065	0.824637844	48.17290234	100.9527158	9.177838573	85.40381667	16.17374661	76.26510454	136.4945335	26.89908726	147.5939322
CGGA_1393	0.043137165	0.013400067	11.32785502	4.325246461	0.006332831	22.73136556	7.239128669	4.073940711	27.03685716	49.4742454	23.69241729	1.146620609	155.8191386	89.39845813	5.504834614	0.035051567	65.45621738	14.21539462	91.13784983	7.382812268	27.21170806	83.55190748	40.72264722	20.18058585	2.880882501	19.1253421	17.98934316	31.52780257	0.157508899	3.146200628	0.811478382	0.879224818	3.35085335	55.19439265	4.721993458	0.03537155	16.34260025	0.0773739	13.28943149	1.860264454	6.212599259	22.64007755	5.671508255	60.93625071	25.55834374	45.22549042	53.74483454	13.99039846	42.21302797
CGGA_274	0.03875291	0.013816069	10.97354192	2.52948863	0.006499303	31.39668493	6.090332385	4.484637001	23.89301957	41.77615086	20.35333604	0.742496157	183.6183193	66.35320003	7.030481637	0.015780597	77.97083222	10.47756434	93.97872591	5.357580861	77.05434554	85.89686278	41.90090999	19.20778582	3.622147721	16.347911	29.32775963	31.39257197	0.153977844	5.020525363	0.790181434	1.272832871	3.055633625	65.39177843	4.544519388	0.032610008	14.80904953	0.069103009	11.22161182	0.610499254	5.127342202	37.70379545	8.426032218	48.93860644	12.12145617	62.82400483	94.6381811	13.90688147	42.34186373
CGGA_413	0.159588406	0.056659213	46.47880791	10.47816306	0.021183564	28.2801952	12.25291886	9.015453632	52.51521663	130.2718706	23.28669219	1.862150098	152.3602919	67.62252232	7.401029094	0.081204139	131.3823669	10.52356006	76.32984094	14.47250405	109.9556214	222.5499723	75.08659548	19.62915281	24.3077933	11.67539451	24.91747676	94.43978795	0.370924709	6.16292402	0.857718743	2.494628191	4.803820256	284.2447949	4.910298547	0.162840669	31.02015083	0.135335402	25.58485067	0.975281695	25.01867358	79.4591373	12.97356903	83.42603353	17.85975963	66.47820979	136.7380462	12.61911528	89.57415999
CGGA_483	0.079198938	0.022026344	20.09600509	6.208300635	0.011330866	39.90248995	15.58179945	7.341855481	94.55200463	94.84880302	31.94745522	0.890766753	150.15372	47.64386003	10.37581706	0.028533053	65.09636184	10.52529783	89.99798223	9.212830195	69.29472804	156.5933298	67.36546164	17.95578985	9.28281134	14.06697293	60.15965142	69.95223062	0.276214879	9.065646758	0.850932158	1.343785572	4.910882388	85.31482081	3.363077434	0.077769311	26.40040116	0.123519889	32.89584499	1.127302784	13.15783548	79.91932239	8.40927858	121.3396808	20.18673415	66.48081883	144.5681587	15.69282978	130.4132412
CGGA_494	0.298514609	0.106508559	60.01228865	17.09172478	0.044698763	33.43632163	5.062211476	5.234186191	56.73504452	104.4687048	19.94638153	2.692834591	149.9655172	62.54188081	10.06193283	0.166096042	176.9794845	10.77590477	58.66122895	9.281005111	200.4660345	171.4800138	86.52877315	19.57310326	8.908517355	8.936418403	34.47198228	116.4937226	0.642540092	14.07546325	0.889714469	3.145545021	4.950030273	653.6967474	7.645843664	0.342170412	44.76020931	0.505087342	18.59583031	1.429394372	30.81739152	69.89128445	17.11228387	112.304016	18.32041308	55.88704444	140.5667302	16.8514709	97.6503701
CGGA_499	0.149265845	0.022699571	32.21229217	7.369309241	0.013575673	44.16523289	7.390384195	5.889225924	46.71583339	71.66649437	29.1291456	1.158422157	185.1526751	84.05139485	10.42240735	0.048092852	149.1339735	11.50068429	84.58742814	4.851517215	120.1120258	150.3514944	46.35440199	21.10978665	7.352729705	10.58766155	34.1528562	61.77896929	0.275705696	8.076545291	0.921484525	2.197471156	4.359294416	296.3112812	5.574626305	0.081604181	34.46806651	0.270869456	19.98032097	0.421324473	22.37384802	81.60808561	11.00845046	109.7975833	13.15784363	82.47599091	184.7207532	21.14917385	109.25068
CGGA_525	0.048872837	0.01824797	13.99934073	3.143573194	0.010398361	21.87684818	8.370716214	5.489974056	40.06669618	53.76519782	19.1736099	0.649843306	90.11448629	45.87681889	5.468525079	0.023181653	56.23962602	9.353184036	78.91414349	7.079449047	33.44901897	91.39905565	39.21312271	17.87101731	5.490974361	14.5841918	17.55074069	31.90065505	0.145165908	3.728114162	0.715406975	0.74490195	3.702478022	44.83361308	3.684699184	0.070066938	22.74898452	0.090005785	14.03112276	2.699820288	8.140327217	28.75653277	4.790356031	79.44091452	22.54294274	34.74117286	92.30707126	11.91012621	55.97094155
CGGA_604	0.040230269	0.013885481	11.3979603	3.483479821	0.007251382	23.13079589	4.952915024	5.031853588	33.8809771	51.84378264	23.19408557	0.57892725	99.78714941	52.7241844	5.424965901	0.021618732	77.48489537	9.442425452	87.01253748	6.170679056	28.30267184	86.54045234	45.9671042	18.42404242	3.647027267	12.78335124	30.02886164	51.08510257	0.180616097	4.372625817	0.754451017	0.391765535	3.414136935	46.20186756	3.586037206	0.039645855	13.08353118	0.093915383	13.62639648	1.595034408	8.173705302	26.78084099	6.12170482	101.1644131	21.03410682	41.4921092	70.58658005	12.58729353	59.69982644
CGGA_624	0.040970894	0.02076711	14.74496498	3.731929137	0.010365842	25.3273738	5.815998813	5.046496407	40.10163154	49.50950922	24.33438264	0.727209691	112.7057323	57.29618712	5.882576928	0.025543289	62.63586602	10.38550152	82.17081003	7.35908989	53.06615617	94.63028949	42.73536839	18.90167406	4.510425369	17.13526448	21.20427989	58.57800743	0.198223254	3.806177023	0.795354277	0.583821159	4.381860262	55.40861464	3.862781692	0.066765846	14.96438938	0.125121643	16.7972242	1.797004013	7.982501561	33.99791062	6.264938566	97.95990742	22.60196736	48.39378383	62.88345315	13.45164776	60.32972533
CGGA_658	0.108023973	0.028497382	22.2635378	5.894439897	0.012089362	25.30186857	4.533007161	4.106408253	47.64118439	62.01366164	22.13848305	1.032748089	146.5446399	64.59681593	4.74249747	0.042626234	109.2437282	9.908645187	71.03901099	7.599984756	77.62806028	145.8032946	49.44776531	18.73945224	5.387982327	10.23599041	21.97976323	65.27274363	0.259706925	4.826882959	0.851985559	1.634844245	4.664406725	201.7716599	5.109116308	0.071985047	24.41524447	0.14856059	14.58818836	0.663619291	15.75391703	45.49283565	10.97442693	108.8102333	14.38510502	50.84696126	93.80548519	10.30823042	73.52901527
CGGA_669	0.236418699	0.060621093	51.26163572	12.28911871	0.029543727	28.05388803	5.155707387	4.876228168	47.19388405	93.87008764	19.33371907	2.603580822	159.57312	75.01963244	7.758640271	0.160829226	183.5047479	11.18341324	57.84173858	8.617977978	203.5593087	204.3740071	79.33754412	19.92260996	10.7236023	7.100387847	29.4304238	81.6323625	0.438141645	11.6455995	0.842468216	4.744291338	5.101712661	647.8930088	8.100595835	0.22166187	56.2959646	0.37310745	15.64201911	0.91036366	24.67644693	62.09261558	15.26764545	95.84516094	16.42732148	54.80758166	162.3577836	13.04598077	107.8331739
CGGA_679	0.103097282	0.035803455	33.70810276	9.128005156	0.014404325	25.53405705	7.865368858	5.324355606	42.98408292	68.52685305	28.41118465	0.835440849	126.2561323	52.66956067	6.490468536	0.049550086	84.67315772	11.80427163	93.87629878	7.104372677	179.940705	102.0905979	46.93640747	18.83963403	6.305983039	15.41875975	26.15306143	96.31878913	0.285105614	6.203080788	0.795017684	1.679824595	3.917412759	152.7005427	4.118961104	0.112672694	27.80523858	0.161622981	16.96864953	1.660154863	16.57521016	55.28460522	10.95823738	70.49091477	20.8849824	48.52140945	113.4844191	11.43955924	77.62207306
CGGA_680	0.184166637	0.034426116	35.33333779	8.685846101	0.026506302	30.83519829	9.141307961	5.6154807	57.93850206	81.82302013	21.70171984	2.435983323	152.5668433	82.79836301	8.160630887	0.172552143	319.6516051	10.82204325	72.62882343	9.355230628	213.1768903	260.2515155	103.0724979	21.12294258	9.885981489	5.600456542	55.44876062	112.2128862	0.497026964	14.01739928	0.80695451	3.498411503	5.443231675	555.8463874	7.227366271	0.146442784	52.89442633	0.226325436	17.4735171	0.308745686	18.40589842	99.88111155	19.86917807	97.54332546	10.59223347	60.14899994	145.7299754	13.41913306	82.54014189
CGGA_731	0.107015125	0.037876702	36.06418053	9.040219801	0.013445612	28.52713488	10.44040077	7.002350993	48.61515414	81.50497239	25.40569705	1.311190974	139.9824718	54.21522919	6.339276445	0.032023964	81.84292678	9.783596831	82.90255543	12.90595958	72.48107543	125.6501586	52.96496043	19.34268472	6.720000235	13.7232592	21.82670571	78.37312861	0.226240262	3.934732834	0.783579526	1.245660862	4.781581123	155.9341252	4.298399253	0.117293265	21.06532105	0.123075576	23.61958135	1.395982808	18.84254517	55.93946816	7.915805208	111.2655225	20.48230777	52.91882772	94.93086611	14.90623827	80.68375047
CGGA_782	0.145809353	0.039277606	36.97130715	10.30936681	0.013315782	27.64907882	12.12067262	5.748612431	59.9405851	78.02925429	22.62312475	1.391830939	116.9286042	44.24939696	7.878363478	0.056695165	101.8645506	8.076213682	65.60922539	9.895772971	84.47284559	182.2254952	68.69589701	18.24242264	13.01400223	7.95963485	30.78565391	80.21579605	0.257009031	5.37037221	0.73997782	2.272647841	5.910436953	171.3091499	5.009986205	0.109910119	35.5137183	0.181041283	18.22696037	0.888373724	18.4510659	60.46477459	8.280905777	109.427311	16.88803541	47.41347321	269.296007	12.2245633	110.4863513
CGGA_789	0.081487857	0.034540378	25.32887297	8.235283251	0.016949099	32.14044742	10.19895318	5.490181683	55.441919	77.08842921	19.56580523	1.090354782	100.7074847	50.23109894	9.157469536	0.049698936	92.71080265	11.04533618	71.55779476	8.265760008	72.65919223	105.3706687	57.12705197	18.26485645	8.082022928	14.08969623	23.73644917	48.7852536	0.240226284	5.915790047	0.701490018	1.382728221	4.574880206	88.71652701	4.92420849	0.147136702	37.71727998	0.205579415	16.65256658	3.711853723	12.14107665	38.20389986	7.003287934	128.0534658	25.4190563	34.15812614	129.5525876	15.18607389	89.33269575
CGGA_802	0.101547675	0.04122394	42.23947188	11.02705534	0.017647855	30.98013535	8.923557376	7.692394078	56.58593189	113.2982361	26.22378433	1.670967119	129.6887273	58.03692037	8.10765091	0.052905652	122.2321994	9.606071678	79.85880331	12.11095171	63.25973367	188.8968461	69.06201018	19.39270639	12.6007026	10.5403817	38.26127043	86.98838928	0.250741496	6.59198304	0.80122799	1.033579455	5.390384341	172.7833081	4.328254116	0.111098385	23.73388826	0.117875905	23.88325083	1.28057508	20.62180896	68.70039184	8.644821795	128.7621136	20.66234377	56.64343898	139.7476004	16.64388238	106.3476502
CGGA_808	0.157030027	0.032118283	30.91448943	5.04220268	0.013389286	25.03611081	7.022322547	3.705839975	39.03000346	81.51029508	22.14559047	1.27050716	105.8242661	62.98304076	6.005286585	0.06714497	106.8314523	10.99027157	70.66132022	7.698536138	128.5048548	172.0022424	63.63326143	19.35677556	13.81321046	10.02820173	16.0079819	40.09676671	0.305228198	4.598364061	0.832122328	1.446271892	5.536765419	151.4424676	5.159992068	0.076967984	30.37364097	0.202561483	15.81054405	1.519894967	19.16716642	61.50547694	9.314213391	87.7985105	20.47299869	46.03063951	127.928467	10.94226862	83.38306672
CGGA_842	0.070805917	0.016277912	24.33767939	6.991167862	0.009454197	39.23427035	22.47570192	6.525441023	66.75884918	86.57821153	31.21656576	1.626722948	145.6961342	56.04549247	8.175634971	0.028246847	64.69150768	11.9700415	96.08560578	12.55976047	108.4864279	107.7994239	66.52450779	19.43238536	5.494824409	15.35062302	48.36841381	61.00978068	0.241671652	7.306406329	0.848543042	1.578913669	5.930002173	80.50639432	3.56875636	0.059786626	28.87259306	0.144419032	25.7156021	0.828626203	13.40739162	70.78442659	8.254387599	107.6376037	23.46564803	63.53556635	166.7915981	15.60910758	105.2885445
CGGA_850	0.132209953	0.055482883	43.35213143	9.859268677	0.019545526	33.3790629	7.903148641	7.59064969	64.64735743	80.65767591	23.82848656	1.408905146	202.4892473	62.05286028	7.693265287	0.044189328	99.60570736	10.16948755	87.15333911	11.95839301	197.5433012	183.5579875	59.53423014	18.90728587	7.647111886	11.81811277	31.42039424	105.9111093	0.255618497	6.114872279	0.843456938	1.586311155	5.216529757	272.1063647	4.823965534	0.17055678	25.78588299	0.1361292	25.95783682	0.595330443	22.38731762	69.10004548	11.7383827	104.7936938	13.02255361	64.25647711	105.4357226	18.41554449	76.13251598
CGGA_859	0.073065691	0.044370151	20.62917655	8.365104868	0.014058784	24.20085003	18.46450158	8.00688685	66.0606193	104.1785515	25.51892468	1.33146791	87.22704745	45.74450222	6.228700425	0.040630914	102.0561163	9.321279951	84.30663563	14.75478587	105.2160398	153.1453999	67.82786519	19.42698619	11.2341433	12.09282076	28.06581465	75.66597587	0.213120978	4.155473316	0.678845307	1.615036291	4.721372252	102.6698416	3.721392118	0.114982121	25.32883642	0.114829185	24.7408632	1.679057471	13.27427246	43.70461801	8.955025225	139.9841543	25.65470289	51.37697399	155.2086102	9.961127939	111.6995467
CGGA_876	0.097526421	0.018346451	22.51462493	4.555792249	0.010632891	21.78598299	10.11071847	5.345112009	52.98021449	73.30355084	25.02209812	0.713477455	77.75881644	41.70248983	6.231202083	0.025997834	57.67731443	9.791720856	88.66589579	8.149191823	26.32422768	109.2220803	55.29758674	18.19582112	6.166651836	13.43413324	20.13785596	42.16504234	0.189763623	3.854517127	0.704401391	0.414512405	4.813939937	37.48694421	3.202511	0.061053549	18.29177686	0.131486291	15.70781092	3.210961522	21.07141942	44.09565774	4.187611511	119.8924719	24.4239217	35.920964	110.3167937	10.45944694	96.60303679
CGGA_878	0.085850616	0.085975469	49.97381538	11.98385744	0.026229259	30.50156448	5.97657485	8.657756382	76.76853078	104.7289681	29.0814604	1.58264453	284.241713	77.57384706	7.376556478	0.070769434	79.73515405	13.81351687	106.148052	15.52950953	183.0324733	157.0353637	80.02613552	19.064174	10.08340641	17.61132812	36.93518613	92.70180958	0.311273426	5.662977946	0.905946669	0.945500346	4.574078381	189.7200984	4.622571063	0.2220781	22.34943222	0.102790471	23.4896904	1.236271947	16.7067837	53.74087997	9.550992638	105.7762643	18.67588662	56.88770657	122.7556699	16.07603008	98.20455057
CGGA_902	0.039166842	0.019758582	5.692560765	2.829292246	0.006596402	22.89597082	1.047948768	4.361978992	40.87389973	30.12082623	14.92816571	0.508583278	229.0365339	57.99989184	5.467194324	0.028188079	133.2682045	8.429991759	81.38726253	3.87788376	110.3954244	125.1328932	45.28997288	14.82846308	2.315589161	7.741180208	24.10132003	141.535761	0.39017283	5.643977014	0.858104325	2.494698109	6.392047804	112.0763723	5.889893557	0.048245793	16.8702719	0.271771963	17.67425696	0.350296998	4.426489731	26.16971455	11.15936602	50.86600056	6.168339666	46.36178449	97.07373847	8.483317475	42.44265506
CGGA_D02	0.051261016	0.031594572	18.77195162	4.936421115	0.016127963	33.18296349	8.411306428	6.085767778	54.9813574	53.88526141	32.54713641	1.857160441	216.3326104	94.16888884	7.456731491	0.048820863	100.0196356	16.20941083	92.02376626	13.39014214	38.50022298	129.8364383	62.13068945	19.69493003	13.04496267	20.76472213	29.54175863	55.35302465	0.200002631	4.921550639	0.904361341	2.830261633	5.812977394	61.39457658	4.63723213	0.094845642	32.35748414	0.137317587	20.72842746	1.391685887	5.723827608	45.56181419	7.238627105	83.88354802	23.75971202	62.55765614	154.7885787	16.57608275	72.86270957
CGGA_D03	0.088429642	0.074417696	42.73773942	12.67908686	0.026190655	38.29959179	18.93821613	10.1518699	100.6782418	111.0297811	27.34336742	2.644191709	192.4082251	74.16952758	9.444766077	0.105217027	80.69020263	13.34559362	93.33809159	15.46827886	79.36206233	137.1713083	104.3618974	20.85273157	16.66566186	15.85807317	42.24898804	75.15504659	0.307875794	7.320622924	0.928365329	1.952044048	4.808330917	305.5625327	4.611982678	0.300139399	34.49996016	0.166747347	26.4121893	1.511126348	17.65968366	66.55774446	12.183593	105.7257038	22.62432153	60.48795081	238.4705221	17.04401717	118.0899481
CGGA_D09	0.113541554	0.030002763	54.51802881	6.945431165	0.011415342	30.94985034	10.49085221	5.646241222	45.57749655	103.5709112	23.59432815	1.101427349	226.74254	101.2524956	8.43836176	0.060481447	96.09820391	14.78096788	102.5357965	9.017950109	122.4318816	134.5479832	93.94711137	19.92699222	6.886732938	15.62824457	24.24782211	35.52103351	0.183541021	4.015059223	0.83356548	1.713873287	4.2344973	144.1378624	5.297913152	0.068581485	21.44797986	0.090574323	17.60939622	1.149189107	14.46669377	59.26474855	7.459059215	77.79405471	16.56352905	49.74510636	108.4244843	17.50341101	87.11293677
CGGA_D32	0.103507456	0.034338025	21.791182	6.810138981	0.010799631	27.27708196	10.92679808	5.477782163	47.22099947	63.03078527	26.22928048	0.956310274	205.271099	59.6969131	5.421110322	0.022291739	51.01662984	9.091825103	88.74364224	7.99621634	68.19639899	131.6054829	47.70372362	17.43494789	6.812230273	14.15260779	26.36790024	54.94534076	0.236902201	4.647071611	0.873669025	1.306192743	3.580836666	97.1621036	4.123895532	0.071633785	16.92989924	0.122277157	18.34941494	0.814312246	16.17631156	65.91079955	7.731729287	71.07221894	14.80000223	67.24413552	88.88264653	11.98851635	70.57322221
CGGA_D36	0.0743853	0.029487691	28.32948593	6.53976541	0.009964743	39.55505698	15.32167139	9.847583138	85.21101485	137.6064959	30.73875911	1.597654139	152.4973439	57.0981774	8.242611476	0.04066452	82.22283212	10.00619867	96.90198434	12.18245002	91.98353815	191.8116873	115.0339729	19.87449363	10.48729364	13.72112638	47.47102232	65.30961724	0.238742329	6.27149591	0.801087107	0.824947311	4.999888118	92.84309215	3.859331195	0.066548542	23.61866903	0.111872728	28.75275823	1.206167027	17.78669607	59.27265047	8.173478971	151.9631681	20.1541726	59.40035771	188.533373	12.96726889	131.6726886
CGGA_342	0.110367584	0.037638578	36.23114395	8.469160172	0.015555107	23.73764186	10.82236993	6.374742525	33.11493604	118.1005875	21.00939319	1.649025076	107.9435501	51.38578024	6.113588102	0.088849182	116.1786198	10.11181848	81.95487512	13.7202787	91.31123049	210.2112003	78.36954025	21.06714688	10.80027713	8.668395817	21.44539504	48.13818577	0.176499457	5.560842056	0.628933036	1.48173899	4.685956107	175.0517054	4.945775094	0.100006951	32.61523391	0.074736772	15.58420817	1.3594723	19.5254409	44.66382777	9.806369631	94.48916884	18.39338684	41.77708748	152.2665448	11.16802231	127.9056601
CGGA_719	0.10207662	0.015676209	19.86182816	5.467706207	0.007855566	36.58346617	7.840002843	4.635833372	36.07225174	62.52952526	22.95454009	0.904440369	225.8602453	83.63782036	7.993925536	0.045941279	131.8163956	11.45733772	83.16422405	3.511348576	147.7488035	125.0220886	58.20955388	18.36062931	3.102142321	12.57354851	45.59856242	74.99648716	0.417480258	7.718054503	0.930029508	1.913950904	3.219224514	159.5120165	5.064655981	0.035932362	18.72581053	0.174335945	13.04819297	0.406518977	17.59384441	57.23143068	11.32149854	65.11931396	11.35900864	74.26144552	95.2654692	12.56502755	66.72644415
CGGA_1060	0.142772956	0.015307207	23.14107265	6.840892521	0.008082273	30.08992339	7.035292848	2.494393032	38.94287985	57.92132423	23.24429498	1.829319909	276.4185583	118.6458092	6.065688515	0.081943778	121.4449976	13.8482574	75.06626713	5.053085189	199.4552941	178.9643116	41.02825039	19.7262243	7.074129594	15.37835368	25.01130355	39.74993345	0.418208353	5.25183089	1.043465118	3.855319225	5.499227114	364.7906317	6.622186173	0.029401393	27.45264754	0.242370145	15.77133205	0.300679085	18.19212825	76.9250607	8.699061937	67.75526571	11.0010721	69.75300309	139.7371186	16.5142382	69.23275782
CGGA_1068	0.075203109	0.014570302	15.76038599	4.411993391	0.007616448	31.11016517	7.923215122	3.144171494	36.39220074	47.40691498	22.21243582	0.748663427	156.5782941	67.092125	5.616923007	0.024577206	95.10646134	9.818901376	79.57719239	5.108720889	73.89512832	132.2153147	51.08064177	18.4479368	4.306746803	10.80495865	27.19904435	36.21070988	0.205809632	5.186203896	0.820565558	1.493436007	3.644411421	99.55023943	4.757860964	0.035262874	17.37951066	0.134449937	13.81617414	0.588147578	9.368017508	39.19919741	7.924050968	105.488002	12.18621686	51.33282878	100.4345523	13.39300799	63.01501677
CGGA_1105	0.072899643	0.016997397	19.62515591	5.645672937	0.009438021	28.50363959	9.823479542	4.510446608	41.45107378	52.9362274	25.69466423	0.86759839	132.6206849	64.07697012	6.112109409	0.042225925	82.46401651	11.17507179	82.27293337	5.65094703	82.71037758	109.3210045	44.90141783	19.79763976	5.165597366	16.5648636	22.22632139	36.38805152	0.221320955	4.037969725	0.807249939	1.652896871	3.387553008	85.14453029	4.549883942	0.060117356	19.97199301	0.139858332	14.69370812	1.959226244	12.50349703	44.10439034	6.239199316	69.89894319	26.86002094	48.62558353	104.4838226	13.27492151	54.94245813
CGGA_1129	0.086260929	0.010145834	16.44725361	4.825230523	0.005651138	26.93635141	4.894927929	2.808756018	29.40359684	46.8108378	19.76958005	0.676191359	228.6852715	152.2888347	6.219022739	0.051690005	142.6447715	15.74623959	84.55118055	3.438698621	127.5426818	122.5137618	31.99991227	19.50593022	2.889898171	18.40342126	25.86542213	40.23089962	0.231175146	5.203506681	0.87307415	3.234923155	3.510759494	118.0703804	6.042490357	0.020919553	18.73589791	0.104727952	12.03390524	0.81136391	9.303323514	45.48974628	9.347992749	59.4104218	14.88282	50.1339545	64.1878158	17.11726584	44.67945966
CGGA_1136	0.124020418	0.018711586	23.3122528	4.606315788	0.009219963	19.66925917	9.963991296	3.970713519	35.58957136	57.62435443	20.7129193	1.006468923	115.6570052	61.0232692	4.92835949	0.034200084	91.67786166	9.979813668	74.15808757	5.049587446	129.7075325	130.8881013	44.11165691	19.55736759	6.094874345	11.16500627	21.54245336	45.8932423	0.256585648	4.802715342	0.855314671	1.858886199	4.355235709	147.3415053	4.890281299	0.043311257	25.18823424	0.15006022	15.07564803	0.751270587	14.70081584	54.15011911	8.752108604	84.67453861	15.4036638	54.06224924	107.1615919	8.765991013	71.63388234
CGGA_1170	0.057171206	0.007003342	9.377572832	2.068643949	0.004940046	17.83845624	2.521583855	2.141759191	32.58731447	33.49726506	24.47484701	0.715663646	236.4689239	122.8041651	2.853369318	0.035161862	139.3263576	12.42097375	82.23297996	2.307315701	121.0762902	115.3058016	40.58708044	19.82191361	1.592345709	11.90811606	25.69742852	40.00251934	0.262130507	3.91973005	0.982588094	2.884909711	2.60180321	157.6258278	5.822773127	0.015371812	12.98294176	0.13791725	10.41112687	0.21558969	7.436175936	24.46633882	7.372202796	62.00464254	10.35588916	66.34187507	66.38509305	8.390754594	47.74569428
CGGA_1175	0.089424047	0.01357136	15.99815646	4.32122119	0.009818038	35.16844954	3.923415829	4.028097725	21.31232987	48.35998074	21.25129398	0.685811037	240.351641	87.25706937	7.450709047	0.046504692	109.1254781	12.22683951	93.17695293	4.093946253	176.7889522	135.457423	33.45235986	19.41879882	6.636863655	14.74434938	22.9181284	54.76859204	0.217840634	5.49215592	0.900135259	2.042928729	3.597803109	166.705759	5.545106699	0.034032851	22.07539291	0.134161168	10.63501578	0.403924176	13.5000825	37.94721412	10.40330046	57.9457221	9.840063295	70.11858298	69.8102375	18.42653083	64.22708407
CGGA_1227	0.077403176	0.022335998	33.64282496	7.424020497	0.013013084	29.61761032	7.627487702	5.54552033	41.32548474	58.01985229	17.28307917	1.636077375	183.1678478	88.72765055	5.763687965	0.053838765	81.20173271	13.71330734	86.43947884	8.193167963	108.0832595	103.7221826	58.99707781	19.62322761	10.45849029	14.43799167	25.75170135	43.55409342	0.191879717	4.630385943	0.900796753	2.082884603	4.565740554	131.2695595	5.43322706	0.092586507	25.31560063	0.101067101	15.68789754	0.544433028	12.24754709	44.57704074	13.09617553	58.02551222	13.0070123	56.75733276	71.55159362	15.94827527	56.20553631
CGGA_1287	0.271921962	0.030779864	48.96060124	8.917487608	0.014771652	25.82667485	6.565481013	4.39409133	30.2963861	88.55369117	23.17773265	1.899360195	122.4031755	60.28580686	4.827619213	0.058654255	132.1961809	9.137935166	69.18537212	9.520378893	169.6558814	227.6923959	47.82709691	20.12526196	9.699053296	8.289882239	18.02770747	62.53536546	0.220997371	4.808014893	0.82090387	3.475803438	4.04607639	275.3394299	5.212897027	0.052707122	34.228049	0.111603374	20.88772123	0.507386108	34.41651518	80.97647378	12.50910297	73.761445	15.78236771	61.56473133	124.4237045	12.72983076	70.06783435
CGGA_1314	0.033717042	0.011457094	5.146289309	1.220177065	0.005149553	14.40277068	2.126099255	2.45955441	18.49289672	27.09057153	21.92356511	0.301543935	192.189297	91.63582041	3.399758874	0.021849892	57.17715734	14.88681669	105.6643444	2.89302912	122.0737794	68.37259948	21.73954629	19.84669067	2.528083179	25.41993726	14.05243813	26.13280187	0.110946778	2.070853851	0.849667654	1.429182961	2.302802989	52.47168161	4.970628404	0.017109081	15.84936803	0.048110597	6.978038795	1.017062061	4.43769566	13.66112298	5.592587888	42.91992349	15.43146549	52.59758701	39.95483672	6.971956581	32.91715683
CGGA_1324	0.177374626	0.035116937	38.1876323	8.861826441	0.01288688	26.42931878	12.57202171	4.894245689	40.0263665	90.06689883	22.10427213	1.743817309	165.4159552	64.59771821	7.433689974	0.089324896	161.3848461	10.92645275	74.07371662	9.326794103	135.015759	173.1306531	67.83302116	21.22493916	9.991453943	11.38114062	22.02200309	33.86059905	0.213433848	4.652522897	0.783729462	3.46275658	4.863132223	284.0453563	6.105578927	0.075230333	37.77634678	0.122951278	19.77870114	0.956321465	21.801831	55.88176969	11.52081747	79.75235039	16.63754333	60.52316378	174.6951833	12.45122062	84.6920015
CGGA_1375	0.104993761	0.014275202	18.46985422	3.397428051	0.006731748	39.43323259	2.094944881	2.38891084	31.85731884	50.00702111	20.82793478	0.916904928	355.7048811	127.5915102	7.52333231	0.077264839	146.8443305	13.24374495	87.64914	2.744296643	317.0677211	126.4280697	53.77145195	18.62246967	3.179764027	11.16451824	21.62947256	70.59960978	0.351490603	6.014200274	0.982362762	5.133534225	4.556873052	207.2983958	6.594048225	0.027959948	17.87669067	0.172844193	11.47211914	0.178163622	12.72584413	58.55746773	12.60721104	55.81989804	6.777073908	64.22062474	77.55901304	15.08829595	60.45150005
CGGA_1381	0.133083167	0.023227276	22.83528911	5.862354934	0.006969381	26.12199876	3.844555253	2.765286458	29.85184774	58.18136151	23.2845833	1.078214232	289.9738464	109.2041002	5.551892185	0.038567888	108.0756945	13.46269378	102.3012086	5.156064104	286.2505624	141.7037491	53.35358264	20.07358136	6.011037837	14.79764606	18.35690355	50.54203201	0.220585225	3.440118072	0.871680799	2.887224489	4.333306805	191.0764292	6.02254265	0.029568126	22.09908244	0.129248962	12.37278722	0.507490621	18.33419782	42.26105365	6.783690145	56.64062715	13.66955189	58.79071276	80.90429646	12.63943662	67.56521062
CGGA_1394	0.207787422	0.020640357	39.44693803	6.187599031	0.008367046	20.43900126	7.011133034	3.287572122	27.26305583	69.55118066	21.70194	1.448722772	221.6479213	99.18594251	4.328098496	0.054653751	88.8659856	12.22946863	81.99245253	6.888532184	202.6377335	146.7416557	38.78871061	19.87455318	7.678107248	11.15513135	14.85347203	35.04751121	0.236648992	4.148262396	0.900215127	2.155417901	4.745383712	171.8601249	6.111502424	0.038917339	23.17940144	0.116663766	14.2108866	0.619135027	19.35914505	61.52108436	10.11031848	67.03319118	15.41307064	51.08052826	90.44602909	12.56485071	84.26069303
CGGA_1412	0.122958569	0.026959804	41.02354959	6.008756352	0.011921681	25.98312725	10.11477323	4.008941167	44.27284612	70.93494501	25.62139299	1.293802776	139.7067543	74.94567124	6.402169799	0.070206774	94.40274582	13.13175381	74.3471496	7.518483928	71.10399518	124.7721794	54.58714306	21.00439994	9.849511413	19.48612813	16.08218621	31.63026183	0.175025493	2.887034033	0.899342378	2.381945684	4.419950001	147.6710919	5.516466348	0.062957631	30.26499446	0.146614433	18.27424642	1.788337062	16.39179995	43.27719532	8.813666988	83.36214175	24.95283052	52.96352639	108.1517118	13.49631784	70.34987387
CGGA_374	0.165937409	0.017189212	36.01829546	5.434058252	0.006607871	32.55443799	4.420796162	2.503066777	24.80718605	55.78690559	27.2764391	1.29608379	335.9670827	130.36883	6.404938938	0.061681226	170.4964877	14.46928338	83.6120056	4.217519748	303.4359255	148.3328595	33.00230449	20.77198894	3.40170132	15.09287317	26.55805267	46.50234289	0.297494627	6.478486149	0.965155879	3.021711154	4.055005462	234.9951103	6.005592239	0.034383679	22.15689949	0.191836075	14.26906822	0.326039451	21.37824563	78.03664039	9.035878153	56.76543743	12.72722685	78.56942742	104.2324841	16.80618909	79.23351523
CGGA_545	0.069305996	0.016220302	16.53103655	5.643072989	0.009185485	22.79283601	8.984379381	4.891831126	43.47106326	47.43602237	22.69366594	0.852986926	120.668282	58.64571747	4.830671465	0.044013295	101.3620208	11.28298209	76.4258777	5.687157641	162.7219861	130.5406449	44.35471833	19.33547013	4.480556084	14.41980579	22.93846526	60.22570646	0.232273372	4.697403664	0.884173491	3.030234273	4.214191093	170.7219475	4.588035104	0.042343006	23.97915449	0.140790994	17.24014448	1.313695269	8.702596292	51.66322869	9.399595538	72.09349663	17.71248468	49.16134362	133.9068726	10.07088069	54.97436862
CGGA_710	0.168028399	0.050826877	37.77698082	10.69898716	0.01953979	26.93400299	10.68889481	5.156832975	48.78502903	80.57320057	21.39752479	1.701009417	92.01565627	48.53636783	6.054475633	0.068357398	108.2503794	9.662210129	66.040537	12.443529	144.0210655	161.9687326	58.26945031	19.56579628	9.979176281	11.01050038	18.55351445	51.07992136	0.253084824	5.448121438	0.744426811	1.881732126	5.197482851	161.2324287	4.691176391	0.138201622	37.3692121	0.142925938	19.56286226	2.377362126	23.94483204	57.75901252	10.46342337	93.97790417	23.76408066	39.19429867	133.421912	11.30707767	82.03464475
CGGA_747	0.181811851	0.015103252	36.67431733	5.878244028	0.007394031	37.37828631	3.497606244	2.266551212	33.5868873	67.85547575	22.35688307	1.45107558	326.9509331	144.0439136	6.609598293	0.079647368	160.4999238	15.11152053	83.2465025	3.748507019	234.2334368	125.0785209	37.07664261	20.05094156	4.000532455	13.93564825	13.66643557	43.93939795	0.249266182	3.405745332	1.096104423	4.40295408	4.500609436	477.4557809	5.741376702	0.032016087	17.54246182	0.213494895	14.19784942	0.381012546	26.41357295	97.75283687	7.854513756	71.17527005	10.0377849	72.02930722	67.39422302	20.1485598	60.23622975
CGGA_822	0.107982575	0.012131826	27.12670079	3.25984466	0.007124657	21.18524764	4.602506772	2.286206887	28.79086935	52.6695658	20.62199508	1.048214254	186.9269642	114.2113062	5.689661076	0.059631464	139.4183085	12.52586947	65.18884788	4.137857988	144.4112026	113.9293963	37.45622285	19.43101704	4.957472693	12.36443338	10.98443572	38.83480427	0.206830342	3.542187655	0.914826729	3.024729398	3.261952366	175.401516	6.68066989	0.02724759	15.42028551	0.140310451	9.103161436	0.749230202	14.09532469	42.18012732	6.857280341	61.07846055	13.68311894	58.58262045	74.71018053	11.33609899	50.88355478
CGGA_899	0.116200106	0.020805535	19.15669038	5.847034563	0.011158039	25.01536315	3.993605456	2.996984894	29.99688118	61.28185791	21.59442721	1.025988099	253.4868803	85.40690212	4.197305883	0.049514898	106.0080459	12.44593138	82.03674497	5.395377392	264.3715161	130.4039771	40.66471245	19.01895828	5.749334734	14.79185101	16.46476186	52.23728953	0.273088267	5.251208287	0.949200641	2.426173732	3.746042502	210.8136956	5.795885056	0.036748731	29.55506283	0.150598411	14.02280113	0.507568272	13.98088289	50.35035516	12.62952459	74.76050577	13.29785122	59.06949858	99.28018706	11.21204801	75.24617873
CGGA_D34	0.10218444	0.026287909	22.33595168	7.547830046	0.011193758	42.93908938	5.249550994	3.976023592	37.73323643	72.98825784	23.83208531	0.806344309	349.8208395	112.9872967	9.572678538	0.078223747	97.90664287	14.75506268	91.85835733	3.580445307	336.671118	141.7931007	66.39721948	19.32503416	6.052867944	18.19663263	31.54079303	39.87254638	0.418737783	7.798944385	0.943644701	2.136153171	3.394170322	155.4296622	5.902744916	0.047407554	19.31529448	0.203494891	18.54333558	0.722797608	13.58844043	48.99041363	11.64543988	77.28620056	13.45033469	61.71173102	67.3509835	19.07856778	71.38190875
CGGA_518	0.131292555	0.014585374	22.67672611	4.934293545	0.00743364	25.93318842	3.241376696	2.524882224	39.93669415	57.85843205	23.06549584	1.070038469	364.1822651	136.900679	5.406843644	0.088768709	159.5553331	16.15169149	79.17884416	2.982078755	210.7457384	132.0413084	45.84770935	20.13877907	2.630948581	14.2138965	21.87244174	40.73859547	0.365890035	5.527167562	1.026772615	5.970554451	5.090067254	225.3523942	7.6833641	0.034147149	24.88068235	0.315364024	11.72292236	0.35956915	14.31236136	38.54031837	10.0646131	66.82027774	11.29381173	65.51571503	85.17018944	14.1269828	74.00181237
CGGA_1053	0.08929768	0.017285229	23.1382596	5.150758731	0.00790725	28.21518451	6.696670522	3.62230579	35.52861714	66.35523169	17.80865991	1.054360446	151.7555792	55.92960205	7.488570419	0.046541821	96.62930604	10.79243954	94.90283407	6.686918334	108.9233525	93.31541822	59.72633471	18.07756945	4.771960032	10.66355623	20.88060249	33.61719539	0.197180115	4.386857385	0.741936253	1.88223482	3.761657551	81.3558728	4.85689602	0.050564161	24.8134535	0.126860002	15.06766222	0.889258651	11.00563779	41.37097678	8.129548736	71.1010384	11.21313261	41.71707726	98.29122472	12.0451487	68.24823448
CGGA_1070	0.107513699	0.04029773	39.26132863	9.549657516	0.015953361	40.73618752	8.861460646	5.562494815	50.67459545	85.95956791	24.71375978	1.176651807	273.5822019	70.05418763	8.020536924	0.043152645	70.84455343	12.07825107	98.14614816	9.807613451	108.3911242	103.2069863	57.16371255	18.97555888	5.901332475	18.48497068	27.64946965	62.42588184	0.227794659	4.432112875	0.857697693	1.266227444	4.464767061	230.3053994	5.053555813	0.107781678	25.98586722	0.12204292	18.48131211	1.231233505	16.5097499	51.59302568	9.505117153	86.47490285	15.87180657	48.71849254	102.5834662	18.60618725	78.19847419
CGGA_1073	0.84274497	0.19036715	184.2480973	27.23068948	0.037474834	66.60528264	17.92659015	11.80852825	56.59723786	194.3286526	27.86524116	2.010980478	138.9769945	54.27651864	20.34765984	0.092838151	128.3343816	10.86996849	88.57619954	19.99867107	258.6548124	257.2150597	107.5168695	19.8983981	30.02399965	11.27089804	32.41766425	134.0651764	0.229109599	7.897339904	0.761628888	1.869878517	6.009230391	400.5261547	4.509401929	0.436939417	30.99356474	0.169641076	26.86180691	1.505216465	150.2189942	193.6253744	11.2983431	144.221214	21.70277426	60.78013622	264.6196312	31.92230506	246.1937329
CGGA_1074	0.080465982	0.027848944	27.34215147	4.813657755	0.010185218	26.9463102	24.909087	4.575014512	57.24513808	82.58154952	20.4117689	0.975486491	115.3494509	51.00722415	6.816050503	0.045116527	90.45497122	10.40559136	80.48746992	7.177963939	115.0643256	120.3472436	62.53257287	17.99519444	7.163790386	11.86492385	22.96797113	47.79097451	0.205204239	4.560109407	0.773886181	1.621631018	5.91378054	70.4202937	4.402182538	0.069453771	23.98006042	0.131559783	18.67229151	1.430600546	11.39255389	55.28418661	8.300295528	106.0338932	16.39361251	39.6345935	167.9668626	13.20820086	99.72795355
CGGA_1116	0.082574681	0.012297167	19.48086618	3.102586503	0.006545476	18.93959214	5.175170206	2.656065231	29.40834102	40.09099743	15.31311769	0.948285466	120.0572283	77.35887947	4.385350928	0.050557886	115.7022076	11.66699775	71.60730278	5.448092903	118.8506591	113.7954154	40.85369935	19.47443631	4.947547341	10.29156753	16.58876324	21.46103484	0.156040033	3.683556809	0.812879865	2.476274526	3.827230248	125.5687563	5.887685225	0.027839339	23.13372151	0.097195407	10.42588171	0.713101141	9.429796757	30.94318661	9.471409888	47.0802482	12.59888053	41.98025373	97.32989469	8.010580951	46.3023588
CGGA_1275	0.130077163	0.040578872	32.52180465	3.584272051	0.019336044	43.30154363	32.11081612	5.944489224	58.2917512	119.8327034	39.88162946	1.660203727	210.6653865	149.8565195	14.34208249	0.089129951	107.4854948	18.22364312	126.1591941	10.12650823	102.2459686	145.9503338	143.5075679	23.64057412	34.54810184	24.80209568	93.81882951	53.81079987	0.259256534	8.526928193	0.922360231	0.366401105	3.35397398	62.35700044	4.644786332	0.090315736	34.98355602	0.163963777	20.76077545	2.013670385	23.92250086	74.48753783	9.42031627	127.4831451	42.28971836	65.9478207	135.8183925	32.09281134	95.56932694
CGGA_1450	0.160204258	0.017677707	27.86337884	5.807194558	0.007976205	20.67165291	4.366834453	2.249756539	25.27184185	55.49215588	22.90508274	1.478552364	194.6865091	109.2080906	3.897701066	0.076214498	100.4249063	13.29118371	73.39713784	4.27180561	46.8551624	122.7233274	56.10093179	21.67096412	4.575164282	14.4788046	14.16417815	21.14661147	0.14583797	3.072415071	0.869390376	3.186522785	3.904531255	212.244209	7.236157283	0.033030228	23.86537067	0.12935952	10.06492092	0.641620367	21.14063129	27.50837774	8.541001531	59.21016632	17.73679112	65.5012314	60.01683246	12.29518214	46.20138399
CGGA_1460	0.064655801	0.017924534	20.87102967	7.162263188	0.008665012	24.38462233	5.802994422	4.228342586	43.81222161	51.04205754	23.60097029	0.867500093	283.8166697	86.59725466	5.908972158	0.048045651	67.11391069	13.91357009	87.35449666	5.514842344	110.1664149	88.64874153	43.95093038	18.64804311	4.212032907	19.72607844	25.53830479	43.84143407	0.233389418	4.594730839	0.920869646	1.738908778	3.690996173	101.8105773	5.515561293	0.050229104	23.03331426	0.129402083	13.0615768	1.150929007	8.314740675	28.44372448	8.828570359	57.8161209	17.8809323	49.89824803	73.85788597	13.38180221	57.23289974
CGGA_759	0.249000743	0.046569991	47.28492677	14.06022612	0.022925751	31.48652929	7.425978315	5.837975545	70.43476133	92.55902303	23.03378644	1.107449374	208.1745956	74.48893126	6.548702288	0.077344514	143.5260601	11.66691724	77.17679944	8.051283884	204.5531611	195.6248532	51.07192834	18.56014691	8.12070658	14.14358273	25.53848837	82.64960183	0.346186754	5.816641029	0.886505979	3.027373455	5.868331965	374.6589999	5.446497578	0.144790016	29.44678692	0.212340551	21.48778814	1.345040435	29.84258725	72.78071183	10.45235974	125.2114454	15.20308864	49.74136711	132.9758825	15.37615573	95.85350705
CGGA_D30	0.091325343	0.034126184	23.29129859	5.589200119	0.012739862	24.11385915	6.731043964	3.834398201	42.53533243	85.17810195	15.32074508	1.13444812	116.8130964	59.18873315	5.742066196	0.07718446	88.22424212	11.75772898	75.60762021	8.540497256	190.1439223	128.8146364	72.05806045	18.48945186	8.444945506	10.93965768	19.03878469	37.8018873	0.216629263	5.516502847	0.745477127	1.35115636	4.240555509	133.5781535	5.413752059	0.079872992	30.97064083	0.137683509	13.99709063	2.243980047	11.7552713	35.15622543	9.477426683	87.74587658	18.04470525	34.50072306	112.8558909	10.93260917	84.50298915
CGGA_1041	0.153688625	0.035265965	36.35799027	6.101544254	0.015474823	26.76852989	7.204189755	4.408322429	50.49419984	60.25311896	22.59169618	1.790945505	154.4241093	75.25707956	6.843454848	0.087045881	162.5606053	10.78247375	58.08287112	7.613851152	118.8650944	183.1930897	66.42057785	19.95949891	9.914984707	10.47670057	23.76538885	63.02450966	0.341447118	7.092746997	0.949426011	3.441686864	5.385256433	300.6232491	7.032248301	0.105899456	39.05211024	0.269436132	17.59540029	0.840278258	16.22716799	56.04819821	14.18597068	87.74471436	20.45890619	57.00636492	162.9043315	12.08421117	78.9608042
CGGA_1075	0.029200259	0.022047775	11.57382329	2.736409491	0.008844577	23.31612814	5.744695014	4.798745486	31.0492078	77.70184961	19.39505643	0.707929948	143.7421717	73.77780806	5.842267663	0.042841855	68.8947267	15.63278219	96.64872621	7.023390005	42.25893819	78.03632902	66.74895668	19.10651439	6.313304924	16.50043187	20.03959536	30.31284075	0.131139542	3.642735801	0.755985434	1.011521453	3.485865261	37.01046661	4.513117775	0.047433092	22.51868184	0.05597812	11.94014527	2.060401961	4.359833895	21.46067823	7.418021489	57.99785761	18.43780869	44.40060039	91.18905801	11.80185439	66.16858299
CGGA_1086	0.11307617	0.033740749	36.79536813	10.22375524	0.015594923	27.32158526	3.027943569	4.382574846	47.7313932	72.12903765	42.10260143	1.640918452	256.2520828	78.54382676	5.208285911	0.030062984	36.60013629	14.36823218	94.14288472	12.30930662	42.52987719	93.6433571	31.86563691	19.22418098	5.493078359	26.91896715	13.74258627	53.54347548	0.301012825	2.05152766	1.06587605	0.562871117	3.77796457	245.8849839	4.033063678	0.122050804	14.39137788	0.198524827	14.63868435	2.815486773	30.35715507	50.06184106	5.552924598	97.03577085	28.14119752	59.1845061	81.72767196	17.80060561	81.71001267
CGGA_1103	0.074016867	0.013262359	12.10716852	1.904921435	0.005731453	24.23483277	1.733606373	2.408064811	26.08958543	33.10152618	26.61844779	0.434544571	204.0861147	94.95699105	3.481771098	0.024259217	123.7684129	10.01797232	74.83770991	2.039576823	150.2516403	120.0265376	21.89300385	18.7893617	1.909978708	9.297280773	16.48979815	48.09385375	0.217606494	3.957551545	0.984145201	2.668079347	3.475942535	181.7556179	5.378406028	0.022996952	12.46922217	0.15359275	9.988633523	0.122062903	9.423783299	26.92339932	6.50213155	65.1095202	8.953874189	87.16255511	64.15937653	9.338200231	43.64588423
CGGA_1106	0.076041611	0.050365123	29.22893828	8.298320025	0.014166239	30.88079953	14.06967173	7.360975567	74.31056571	113.3800973	28.52590314	1.292624479	181.1250697	76.89987801	8.427609935	0.04175075	124.2165579	12.27471677	102.7278212	12.32029486	198.2634121	178.2838284	99.13804035	20.38657064	15.67874462	18.70898685	39.64271032	86.87909913	0.231671744	4.777330025	0.854357971	1.493449588	5.644560628	138.998732	4.055067295	0.099877269	26.38932776	0.124891656	27.3557556	1.357367497	15.60333286	63.05574185	9.187877652	119.941246	25.09139457	62.33217437	132.9569328	16.13931129	116.3700141
CGGA_1130	0.076792602	0.02331288	21.33380134	2.893213691	0.0106775	21.45702665	7.933036809	3.133665868	23.41729765	75.2189839	14.15750143	0.84004489	174.8957141	91.38062674	5.968276881	0.056189348	97.25342602	14.77203554	95.15516466	7.134051179	73.33656091	87.16230148	61.64593942	19.92876099	5.826685852	15.84925892	12.50111611	18.05400751	0.122012399	3.038458001	0.722133515	1.505665616	3.834117141	47.52510761	6.155872434	0.04867088	32.01237062	0.067149808	10.3044573	2.07250491	8.934303829	25.33244488	7.975223079	62.02892869	17.78969543	35.94348847	80.07648337	14.27193822	58.75977043
CGGA_1134	0.08088044	0.031481938	29.73398959	8.672369959	0.011941141	47.49911948	16.85671365	11.6086717	62.51229542	117.7529316	30.13932943	0.978143573	173.0910991	65.4709743	11.33919704	0.031929321	106.2468567	10.9480075	102.6852491	12.38449535	119.6995269	152.2574283	85.07415273	20.91367529	8.368515038	17.38810174	44.76642026	99.0281601	0.232473717	6.03922372	0.784078848	1.013217665	3.973425199	146.6574632	3.875622732	0.101331624	16.69670412	0.11154456	36.47432902	1.168268336	15.46715947	50.29867525	8.285033617	116.7871185	21.38770417	79.31816075	139.4968653	18.68723915	91.50348121
CGGA_1135	0.083248374	0.017489618	21.1081284	5.629895321	0.007969424	26.46983848	6.322514694	4.428384824	30.58348407	77.12144926	18.4826316	1.109717425	163.3452461	80.29404795	5.145651072	0.037628124	85.09742769	12.94882603	98.78633029	7.685078174	173.6091915	100.0594549	61.75251005	19.32524929	7.212870141	13.91063293	17.62896704	38.36249766	0.130862889	3.861212078	0.70444656	1.084664582	3.008074805	111.5933396	4.65787927	0.047448341	18.75349012	0.057012002	12.38148305	1.321211728	11.96873051	42.94686778	6.711523942	64.35499352	18.00471733	35.98600001	76.42047585	14.30892145	65.97147172
CGGA_1138	0.063368197	0.03108968	16.97575442	7.521723635	0.014679686	26.85676928	2.823515776	4.125360828	66.71770336	71.36439208	19.41936362	1.631169183	428.5469064	176.2370071	5.874669614	0.116104141	187.640535	20.53505293	110.2391112	7.922085389	291.9312756	119.0698978	75.57634577	19.14783485	8.188210544	21.59228972	27.08746561	64.12943288	0.397157903	4.939996874	1.04837396	5.734674696	6.20120226	132.1898633	6.423869388	0.069326962	24.85650273	0.15614852	18.98027229	0.658325183	6.633865854	47.61107828	14.69695928	64.7075134	12.48725456	56.70616745	115.7369568	13.00553052	70.42938469
CGGA_1164	0.100333441	0.015249916	25.94121752	4.929042693	0.007726812	20.69797274	5.594935212	3.07224442	31.99388012	62.61058939	17.77111855	1.23533716	220.3484377	116.366316	5.346455758	0.06638966	128.7699586	15.97583275	83.94242062	5.853742342	86.04876673	97.11092687	57.19978149	21.01374542	5.57468363	16.44367218	13.55220802	22.08277586	0.157852382	3.434633452	0.852779914	4.032163259	4.143015346	147.0656071	7.177067589	0.041365567	31.89673784	0.123059344	12.07199664	1.01901109	11.9010641	34.6078431	9.393019749	59.310951	15.53219566	51.04491558	87.47810938	12.55537392	53.47446309
CGGA_1172	0.062568	0.01824483	15.22940962	3.616089551	0.008225119	17.8129279	3.548696378	2.993761837	20.06819204	52.02953298	17.10234041	0.532734519	170.4668502	79.37469677	4.35242093	0.034735932	84.37349975	16.00633865	99.88027798	5.530656649	129.4694974	76.51023173	51.30199337	18.93270666	4.547864526	19.57088244	12.13007286	18.74017013	0.128586413	2.693070303	0.762186421	1.749914407	3.493306189	42.5217231	4.939194757	0.038607554	23.6952145	0.070622556	9.610172311	2.222425676	7.907656367	24.23891443	7.826547694	57.35866219	18.51543018	35.577119	62.98696484	10.35312551	51.36883876
CGGA_120	0.091189407	0.034826274	43.79732529	7.416900797	0.012995327	28.68933611	7.732836835	5.01898052	39.51450552	99.03999488	24.20698192	1.364751081	216.8491802	83.41042053	7.76530306	0.051161463	72.15725084	13.90619328	95.04667226	8.988704144	106.3781281	120.9113594	47.92271451	20.3186858	8.94494087	17.75031208	18.33941966	42.12826556	0.171517776	4.013408672	0.839356169	1.193831503	3.972260126	110.7906496	5.174171787	0.100172401	24.86253782	0.080516039	16.51936048	1.256209701	15.79718693	40.06042549	6.990593454	72.13572231	21.94950995	53.11483846	93.00155977	18.0758125	73.58654929
CGGA_1208	0.06804417	0.04149053	15.1929345	7.06993684	0.013632367	27.38653491	16.46372064	7.071715442	54.16081583	75.31714095	27.79361831	1.023391045	101.2635372	45.99218601	7.505128445	0.028482413	93.89120802	8.592207567	84.22462113	11.08719408	146.6739903	170.4121415	57.60379404	18.79343135	10.92439354	14.0189528	40.35930847	119.1441729	0.254585356	6.968631236	0.785751661	1.06545195	5.669308977	87.67940485	3.37414305	0.069806648	19.84717607	0.130114074	25.82828524	1.090901697	15.26490059	58.63248463	8.329700766	110.4947224	23.21955123	64.75591427	106.2617352	12.07770778	99.17253519
CGGA_1236	0.144002934	0.03854954	35.30723987	4.64224428	0.016129831	25.34482023	4.079322185	3.213578832	29.9832794	80.01841405	19.42460883	1.849313579	138.5839689	84.4972672	7.073918189	0.075663616	145.6724335	11.32415529	69.98144825	7.143635583	155.4444786	152.4793809	62.40967302	20.39856069	8.32350236	11.12060997	14.70240059	43.25985897	0.29134287	4.538174142	0.89447111	1.767779799	4.627145848	204.4376166	6.385395622	0.084391345	29.79475784	0.229608735	17.08142292	1.115892527	15.94788176	55.06295635	10.89515672	66.50609164	18.84414491	57.72399939	80.28591937	13.90462062	63.22132836
CGGA_1256	0.103105692	0.022678529	40.72281512	6.326212144	0.010298459	23.25988252	6.79988398	3.591579543	22.38128678	104.2599777	14.92437555	0.990127852	227.3065382	94.67056613	6.057119884	0.068411713	68.79907972	15.4174727	99.74610796	7.886695281	70.17919589	77.34334248	75.65457658	20.48546299	6.571064162	17.31697895	13.2132168	18.3400807	0.115770864	2.751807942	0.696258735	1.56301787	3.456324164	80.0835662	6.109028385	0.057891438	28.33053729	0.0592002	8.794904642	2.547273703	13.82055732	28.25309867	7.250102538	60.65151924	19.36297403	31.2921716	71.5275307	15.28572358	75.38952252
CGGA_1257	0.114208342	0.055724156	24.24734628	8.392401088	0.023498664	33.5772007	4.251909735	4.79457368	39.65423683	73.15024671	17.43583248	1.576744884	101.5061674	58.66591839	10.96962751	0.086577148	203.9618676	9.271248082	54.8087438	7.013253652	177.0034885	189.9933432	67.4815561	19.62310367	6.451124067	6.507614518	36.99427116	89.39118714	0.350035558	12.01518096	0.795241725	2.670984802	4.786264159	409.2614449	6.589902006	0.143038593	40.66850669	0.266231395	17.77426621	0.682037458	12.28440541	46.77473512	12.37176956	96.21714189	13.80190863	64.81445758	125.1757953	14.51621324	63.70535836
CGGA_1260	0.108622269	0.028030543	28.58933039	5.292898233	0.011762432	25.05218383	13.49080592	4.469671588	30.7662953	123.7530675	18.91682073	1.096162002	171.3099882	96.48769705	7.383972373	0.062590236	82.11728237	15.40695767	106.5544548	8.615078383	155.5008302	113.1145991	90.29487534	21.49714919	16.21354891	18.53999774	15.23306269	22.95018463	0.137216254	3.208386356	0.726734774	1.586635071	4.429549172	93.73615495	5.664717689	0.055687389	35.24619495	0.088066018	14.31232221	2.081864239	13.17100144	45.95708366	8.487197925	72.25154981	22.36678469	42.49613403	108.2147873	14.55305182	89.19890924
CGGA_1326	0.047685232	0.014863127	14.87041154	2.916590292	0.007008755	22.35892086	6.81164357	3.98457053	29.31256342	63.79980478	14.52051879	0.614489218	176.1544061	80.89171538	5.216614912	0.053213699	74.14835461	14.53192439	102.8766697	5.451620209	90.36317157	69.13548896	61.663561	18.78425454	3.040541971	14.96373233	17.13236159	20.071445	0.121680006	2.858369383	0.72009869	1.489884133	3.255642202	64.89156451	5.589552964	0.04060713	25.09925234	0.059926941	9.937281241	1.652758452	6.626823982	23.65884476	7.536372939	55.0666884	13.62293648	32.42185389	80.06678826	12.10143146	53.45629987
CGGA_1353	0.052266958	0.027361722	17.62537055	3.618671168	0.013736005	36.54425448	5.609797879	5.60276745	34.05921187	52.11720776	29.12930793	0.746251275	129.7881435	72.69823528	8.816980397	0.028637202	105.1497	10.93947374	76.76294677	5.042354044	103.5893991	153.5190996	41.06062118	20.40846557	7.752009163	12.50067406	33.0853336	69.3701576	0.173309463	5.760764127	0.83655049	1.277063349	3.85579094	114.8105347	4.288180717	0.06742129	18.54792408	0.09044892	15.20345742	0.469602168	8.941168352	35.45351827	8.02564431	82.62020362	15.36269585	89.52540077	81.73375482	16.54894664	53.16196765
CGGA_1354	0.055589903	0.016005761	22.39743922	3.563191831	0.007786052	29.55918098	7.977216253	4.338862898	28.57980536	72.0181894	20.35258153	0.721073359	213.7465028	84.89303102	5.69462348	0.030895476	57.0743634	12.62242142	111.8158743	5.929090031	118.3003615	106.6184536	67.83010185	20.28137649	6.339383541	15.08809735	19.51648952	31.78599653	0.128848124	3.578762403	0.778685057	0.725049139	3.000606619	81.59824496	4.844990603	0.044622077	18.85898157	0.067921636	13.75151652	0.649634874	9.052330206	33.45266501	7.286735809	68.11561569	12.74374439	55.30662876	79.07715182	14.39418587	60.4381709
CGGA_1378	0.192604125	0.023206673	37.9241926	11.16100019	0.013027883	23.75419956	2.001667747	3.315381128	34.71105531	66.4812309	45.5220101	2.396650762	240.7969492	96.64060896	4.685155797	0.072553821	50.03843589	14.6874735	84.20441605	5.801284588	33.78693292	121.9523575	37.94576715	19.5618235	4.691001181	21.77600354	20.65766466	61.6226078	0.400963511	3.486094079	1.03616712	1.516680981	3.876461889	479.2302484	5.487823237	0.052610831	25.19631415	0.318156356	10.45840228	1.179943377	36.78748939	71.25280152	8.430943434	75.59049967	27.64995145	63.74719388	79.20930818	13.91762502	86.17324029
CGGA_1382	0.160684075	0.035199912	51.1597225	8.303574659	0.017549745	32.49846746	11.15012419	5.945169563	64.36851752	112.6224022	30.77469219	2.163774966	222.9854049	78.61886671	5.998373865	0.064569985	124.4039346	12.0341036	71.6847469	11.11927617	132.0649448	195.4362181	71.16358012	20.17132727	10.08417489	10.42033135	34.15652898	74.87326976	0.319728547	7.195548073	0.886739807	4.187349803	5.233163436	376.7026372	5.478923987	0.079567111	31.83014936	0.174139061	24.72797553	0.608011772	21.97805916	81.90143484	11.4910199	95.83567924	15.82107236	74.48812053	173.4974097	11.27955241	103.1247145
CGGA_139	0.299262463	0.059058854	54.51854478	13.61179961	0.030137186	34.80364355	5.072162208	5.744631881	55.72473406	91.26633608	21.95923896	2.546481602	175.005089	72.00339647	11.09539241	0.146317939	221.8700249	11.62737069	58.12089026	8.112122056	185.3386491	195.2034162	72.13535124	20.37851109	9.452783143	8.277352892	43.66488023	132.0601724	0.591385298	15.60559265	0.857521783	4.523088202	5.221650268	769.4267059	8.083317361	0.247041496	51.38237363	0.48948562	19.75151343	0.81775324	34.11597639	63.96616485	16.6937435	110.2465915	15.55087708	68.27877129	139.3277151	16.94655588	103.1372327
CGGA_1391	0.07590968	0.014717289	25.29536438	9.06135668	0.008747355	30.18825429	15.52036078	3.627740639	45.11971852	99.09719228	20.95316817	1.271473924	231.8329684	90.80935687	7.690836971	0.063894521	89.15313846	15.46019402	98.77352853	8.561573274	96.4742467	105.8419681	69.76985183	20.92119163	10.82437532	16.6943355	23.12303125	21.343479	0.16450497	4.160574502	0.818450781	2.73911132	4.085777059	80.26855926	5.632760123	0.053343111	29.60702457	0.091976984	15.9457245	1.230221059	10.56120122	40.96856463	8.57924681	72.74504979	17.83209069	55.57183872	113.8802168	17.58910354	88.98118034
CGGA_1392	0.072544191	0.015616524	24.90631306	6.146658491	0.007635936	21.43285386	10.10202494	3.650763061	35.76946011	112.9497389	15.30935712	1.009141845	140.6976387	65.69808968	6.317856604	0.057595649	83.64547435	14.05625042	102.888167	8.453341158	96.46907987	86.4562357	89.11190177	20.36505154	7.468484541	13.28883131	23.03336141	17.34804125	0.167667045	4.582884691	0.634870626	2.025191864	4.164263547	41.87946238	5.255587605	0.067917779	37.35961529	0.079588446	11.7534721	2.273355297	10.70821868	29.1135824	6.589434122	76.10738204	16.03878953	28.50285712	123.6928086	9.945588385	116.4474888
CGGA_1402	0.056657915	0.019197186	17.06869041	3.898676671	0.008040719	25.35928894	9.593714498	5.794266031	35.02174986	68.63208957	22.98486582	0.642877547	120.1403597	52.40281514	6.567390701	0.024910314	66.72766484	10.77522418	92.8004866	9.102000809	63.93368476	99.42486716	65.48310789	19.09751066	5.918135541	15.62542146	24.77458312	33.29659358	0.128397734	4.098101484	0.714098013	0.537232725	4.420968312	40.40883974	3.860125273	0.045769064	21.28199238	0.077663896	14.13792759	1.903861007	11.41835956	39.36468358	5.859955283	86.93843961	20.57592488	39.92488177	111.0976767	12.47649243	71.26005731
CGGA_1410	0.17960688	0.028978296	28.8413164	7.252258892	0.014748831	34.38964679	4.6946357	4.34909292	53.73610504	57.52902346	25.02492252	1.447502717	159.2415666	68.88702534	6.063993277	0.054889951	135.7865324	10.9359947	75.60135337	7.217642911	241.9480042	182.284747	47.1253089	19.28642927	6.399800105	11.63207648	36.71517142	98.10213728	0.329507573	7.74079141	1.04159847	3.952521222	5.600468533	494.4335213	5.180574467	0.071921469	29.33861696	0.258259107	19.78936237	0.327627842	23.65895792	73.28506811	11.31697773	75.60169714	11.97867382	74.56687279	134.1863099	14.31309058	75.78910184
CGGA_1419	0.151470354	0.05738195	56.3955674	10.6813233	0.023004884	32.82616635	7.137580417	4.88202577	61.75672313	99.89383303	24.41388467	1.798546425	242.6089638	104.736901	7.777188414	0.08038456	118.6502667	15.67293554	81.02641935	13.82099757	105.280462	131.4296873	66.34159807	20.93410554	10.38159369	20.96651579	21.5132236	53.92523233	0.295293979	5.019931648	0.886811028	2.321086213	5.105110419	212.8048173	6.262445082	0.148757641	37.49585466	0.192738208	18.81473037	1.987066935	19.13321131	52.69230981	10.52870904	99.74812513	28.22074636	49.42908831	96.56013269	20.30342562	83.1922911
CGGA_1420	0.138609267	0.032147386	42.13512514	7.994004893	0.014403033	21.32789144	6.558050701	3.656910212	35.41456528	97.02973819	16.364789	1.480024833	176.6702232	81.96899158	6.346461478	0.110063601	117.1371375	13.76896356	72.81648288	7.585779561	129.0725386	106.5605083	73.77067467	20.42459257	7.779406458	13.07568251	20.50135898	34.78600201	0.266037257	6.12044212	0.746613295	2.830369591	4.589973968	165.3702487	7.47607534	0.114195596	48.1015422	0.212572494	11.30172211	2.318570895	19.9772771	35.96629764	10.68067541	73.78831698	21.03236941	37.90786311	115.897047	12.25535194	97.34882377
CGGA_1422	0.224452671	0.04740056	90.39071956	19.35455232	0.021574016	27.63132158	8.082423448	6.328414007	67.25299702	138.2820849	40.29366196	2.190996251	289.0641145	96.64373213	5.26140925	0.065225196	69.03611103	13.73835075	87.9320683	14.66964016	88.54521803	138.4118488	62.8052526	19.84924037	7.616682205	20.84986458	27.21132229	86.52940088	0.503506887	3.886157517	1.030464073	1.338759963	4.138830745	535.7577693	4.696152614	0.136307991	19.18851825	0.251335236	18.241456	1.313738607	49.89840375	86.5646089	8.346401488	84.74044361	28.32229861	77.01909765	108.3827958	15.38666753	108.5500214
CGGA_1425	0.050546005	0.010415537	15.94036074	2.165878754	0.006729033	27.44111093	4.527858164	2.579580729	21.50621323	50.75643287	16.29835366	0.812903871	166.867154	110.7697675	4.993729268	0.037691452	60.82590501	14.76042725	97.93086088	4.088862778	47.05724836	104.1949383	54.18672291	19.50191526	6.391972388	16.27393299	12.45051321	10.79479487	0.10881453	2.01263104	0.887637311	1.491138398	3.156805254	54.00363963	5.956323002	0.021342689	20.34232297	0.081330989	10.37449937	0.44968302	5.723865108	20.66059413	6.914008272	61.84055781	9.684264639	55.28291134	64.87784021	20.55186275	44.35598139
CGGA_1426	0.104253728	0.020283506	25.47758028	6.21854	0.009492762	31.72502776	9.693105985	5.110668966	41.60931981	63.93394091	21.12391888	0.915390879	154.8278439	80.14278697	9.086087681	0.038960135	83.34513979	11.74796115	94.87923218	6.004162793	134.2762297	130.6827238	63.70853285	21.32573617	6.112451223	13.18237278	27.02891404	45.01855911	0.201767552	5.671430099	0.730870493	0.850423251	4.28997281	158.8466185	5.938622558	0.054881234	32.36435888	0.157905225	15.49878047	1.107181889	13.08384846	52.11933555	7.683027391	93.31829584	14.11581189	48.5207969	126.37828	18.32870045	62.27817225
CGGA_1429	0.139210997	0.018366472	29.24583225	6.081500969	0.009653245	30.51109314	5.292286171	3.569184935	39.84058797	56.27600504	24.35032147	1.368228242	164.4844625	81.25836019	6.730769156	0.068975179	139.8301889	10.47682397	66.0796108	5.221191847	97.1387841	182.1836898	66.67535776	21.66095441	4.715791673	11.5122805	25.83148905	49.20512982	0.241888071	6.297969178	0.864484051	3.35018313	4.161451191	275.1466344	6.365019669	0.047377586	25.19420102	0.202916048	15.38584783	0.354874246	19.22507564	40.43126733	9.639097308	88.24902729	12.99225055	79.65773283	90.0243888	13.25964593	54.44969131
CGGA_1430	0.124248492	0.016484265	17.26981143	2.627672596	0.008344504	38.25076864	3.296333155	4.061101246	51.36496526	43.51588433	23.24131842	0.900191965	380.5716833	149.8878025	7.480473547	0.038455181	79.96200534	16.35859626	114.4020671	3.47558705	294.5022457	163.3509605	50.53053785	19.38318655	5.677502784	16.25782764	26.4770377	67.75153435	0.312322124	6.739179252	0.964366852	3.106245182	5.506029289	295.8232835	6.541528387	0.042595203	32.08088219	0.223863351	14.79193773	0.269757135	9.800413188	113.656808	11.58249387	73.82118366	9.250921391	82.46171213	122.5435142	15.48026161	73.92757278
CGGA_1433	0.04831028	0.02529715	22.95456058	8.540997028	0.011057913	27.1571686	12.96199072	5.459205879	42.61687266	91.75045252	20.98721639	0.932831066	138.4863658	67.87300009	5.945826655	0.041087379	68.28473883	13.22658592	96.01974975	8.122246078	108.7628343	95.01111797	65.33808949	19.78546628	9.879926719	20.55035146	25.74581565	49.84365721	0.206743046	4.747161213	0.723844538	1.101752795	2.862043324	74.82960471	4.51263688	0.083817941	23.75443269	0.090119636	15.23569634	1.925755824	9.166909765	36.70240334	9.845546498	83.69117343	23.40134713	48.22090057	81.81047556	12.6612287	68.57510926
CGGA_1444	0.074692086	0.016849889	17.4540566	3.634351035	0.005958734	24.16203639	4.984675571	3.296379333	34.18860511	64.68632201	19.02966349	0.771338071	233.3650343	68.13172337	6.870105464	0.042639297	115.286404	11.08177994	96.84194458	5.980544079	112.6518468	113.0669279	53.22996142	18.32751219	3.970304523	11.69751183	16.14010707	38.28633284	0.177180327	3.194143098	0.75660772	2.33225333	3.853548821	86.26339288	5.744812339	0.035388505	19.02742192	0.095458785	12.64374165	0.526781335	9.136519313	30.31495193	8.999074016	84.02740863	10.07514136	45.94963177	93.83724044	11.42195759	78.04404453
CGGA_1452	0.041522655	0.013397079	10.01134609	2.508279063	0.004913108	18.72187775	5.738343671	3.246314665	22.15268237	55.36632639	17.18577209	0.654873823	139.8550711	62.4899845	5.838798429	0.032460037	65.29852366	12.39857276	110.5552797	5.865681779	80.83545602	66.69374111	56.86201473	18.96059453	3.304422426	14.57626231	16.64962753	19.2201445	0.103909754	2.728543812	0.650083944	1.701095254	3.119752642	32.04574963	4.677411183	0.026499762	20.12766251	0.059807508	8.59559588	1.92319663	6.153204165	25.17165044	7.438882154	59.60266848	16.46432473	29.83042053	88.66887487	10.2539728	69.2997041
CGGA_1457	0.104393866	0.027744627	24.28645899	5.148571167	0.010610289	37.66547843	22.6350683	6.348005217	54.57809943	75.97973314	22.64545109	0.812929917	119.4040644	59.02113702	8.998413846	0.03529468	97.03915165	11.78719636	84.44847827	8.370682892	247.3781767	165.841111	65.19886226	19.61855561	13.67498155	18.3662327	27.15920739	52.40429798	0.217252714	5.088404725	0.739343194	2.316264889	4.842676396	135.1662385	4.272998924	0.075622741	32.77186311	0.129593442	24.76938399	1.813046335	13.95913414	87.5852708	10.06819139	100.6419622	17.51442297	42.34237372	146.3686615	18.81183685	96.3739354
CGGA_1461	0.049916778	0.014939865	17.28976111	4.33675619	0.007605778	23.14041894	8.209354432	5.271677524	31.17330879	76.49860983	20.86761483	0.915891923	221.8240097	76.4373858	5.091380324	0.038210068	64.34185674	12.0921982	92.16064857	7.116962344	78.46893565	86.66659168	57.57434663	20.10809326	6.455472781	14.48030708	15.84602854	29.43132319	0.123000474	2.781877843	0.75681407	0.976866818	3.176311269	102.5330463	5.116326507	0.045731418	18.0149625	0.054491315	13.1403808	0.782505407	9.023926051	26.40010559	8.116300627	61.56020001	15.81931646	52.62757777	66.74706156	13.22375286	57.15689257
CGGA_1462	0.068043406	0.026757121	23.61968308	5.962642657	0.011312648	34.79847737	8.365434472	6.01249755	45.64223438	87.80987364	22.00449217	0.874664706	190.6540239	65.01165919	7.234513912	0.037987931	83.08265594	11.5305565	96.3158983	9.443495976	60.75890442	114.8408361	74.04468341	19.83217267	6.891832288	14.88058798	25.22151136	54.35570347	0.192477663	4.59494891	0.760685663	0.864082	4.378882587	82.28243065	4.677509605	0.073761002	25.81138686	0.0882217	17.67823498	1.226699789	11.85196858	40.49992298	8.781550282	102.7446932	18.20247175	46.72781778	112.905713	17.44246744	81.98736102
CGGA_1472	0.153069655	0.025957632	75.04028259	8.73249219	0.011711471	20.71093977	4.667874139	2.975083244	27.15930276	100.9885891	15.66033265	0.862302633	179.7390524	106.6453418	6.943030999	0.061368084	85.64619255	16.39794709	108.7853415	8.169930865	104.1000793	80.2366153	87.88746486	19.7180084	6.037184277	21.57243669	10.77095376	21.62654323	0.127089575	1.995596519	0.727804121	2.145451659	2.749212837	78.86079983	5.627893597	0.102010012	33.98795221	0.079840873	12.15484609	3.942619789	16.86839613	46.42137832	6.639570874	65.529178	21.77327782	23.34084643	49.99187028	13.84041594	69.62461413
CGGA_1476	0.126676964	0.045443007	42.06564264	13.30192248	0.01822685	33.31424863	11.06047816	4.093760537	48.90914285	137.9980348	16.31807048	1.677576513	217.1818885	83.71437974	8.180134861	0.084728367	122.1437512	15.40235983	97.07077484	12.00689288	221.6993463	156.5989297	107.2311686	19.92892499	14.75592305	13.68093638	25.00612295	39.72992531	0.215413555	5.44404224	0.805615802	2.832834748	5.475439983	161.9086215	5.868390788	0.09641708	36.04289147	0.127135494	17.91657344	1.185212572	15.52281533	50.26790868	12.06690537	88.25465433	15.35745281	50.85135885	135.9317985	16.23245732	117.2561595
CGGA_1480	0.053280215	0.018458606	16.33343377	4.029858261	0.007878944	23.82403051	16.04206191	3.966057581	37.51296512	82.77820522	19.45794458	1.09727683	105.1009371	63.84723138	7.279269551	0.043144675	105.8740421	11.86714987	94.9756858	10.31907336	89.66466155	102.600437	79.05814259	20.3450294	9.512944049	13.36993529	24.47359732	28.26631297	0.160976722	4.062631578	0.691618221	0.899359457	4.198918053	48.17932027	4.552200793	0.04561588	22.07687009	0.085233828	14.68108866	1.966375045	7.408010642	30.16699814	7.300564252	93.47810698	24.74200986	38.52873533	109.6745661	12.83105042	78.14255248
CGGA_1481	0.234560347	0.041007872	78.22771212	17.01751789	0.018060449	26.12128104	6.852115556	4.328448138	50.36638885	118.7933084	36.54472875	2.393050716	139.0943345	65.85456835	4.594042386	0.05044541	42.83743201	10.78752535	73.74656709	12.30745027	91.35759993	156.6943773	46.87395298	19.0632843	9.035317219	17.4685374	22.15877316	64.24283314	0.437282815	3.826351315	0.8894071	1.159609744	3.839885543	366.3601507	4.423981533	0.128131428	22.6934834	0.273997926	19.18183589	1.458007834	60.49043427	97.14743124	8.623751726	88.68154822	28.79554665	68.24795629	83.09291284	14.02967224	113.1393335
CGGA_1491	0.145137079	0.018507793	23.61265181	4.874727259	0.00817038	33.67821523	11.65543362	3.562011118	32.51389268	88.05584935	23.33066192	0.890297301	298.3933742	89.30561355	5.711837693	0.042529682	136.056811	12.40008779	93.78144105	7.125475831	214.9540087	141.4374808	44.70053737	19.33875721	9.736412489	11.86191366	18.38178257	37.43882498	0.224237961	3.585113165	0.852429004	2.968192465	4.240329586	178.7105245	5.303233926	0.05025628	22.97259347	0.092618252	16.59472079	0.339484048	17.23788751	65.70235587	10.01920292	72.13337206	11.13459968	54.80764191	100.3467312	14.99024784	107.4650479
CGGA_1494	0.232935817	0.020328036	63.9539261	17.39486548	0.019124701	14.60709502	5.310014445	3.208075486	60.80143275	83.28522811	30.17862913	2.706244368	194.2631031	82.54994161	2.148050811	0.045866889	53.73039405	12.49176232	64.7643269	9.279842811	168.2180053	109.4444912	36.17028513	18.3707617	5.258521391	14.07021825	21.20092576	52.27907238	0.470611104	3.354414082	1.053921356	1.626119164	4.269781998	1038.229883	5.716148786	0.093537553	33.79291662	0.39022598	14.17062509	1.272033219	50.32647175	113.6708894	7.635887449	78.7261817	20.8572952	65.63267276	82.49831925	10.46557086	89.76901871
CGGA_1500	0.131141581	0.048637715	31.79441896	9.183729229	0.016492977	27.67294692	8.8995953	5.414925802	42.147589	104.8733978	19.10454187	1.344213466	164.3475897	61.6256276	7.486874801	0.079728368	118.1845868	12.34916814	81.43681395	10.60357893	147.8376063	125.5122536	85.26875179	20.6226298	9.40535876	13.30160239	21.78825909	52.15711693	0.241426375	6.519289033	0.711417542	2.13586479	4.531302415	171.5025066	6.362257245	0.14289926	45.83897386	0.155978349	17.26417105	1.883164195	20.60997861	43.81582048	11.54680965	93.19926536	18.99703733	41.43925029	123.0319959	13.51961848	100.6688796
CGGA_1501	0.099305607	0.012437253	28.21659904	3.940458733	0.006457025	15.16978458	4.513788907	2.553550588	17.53670333	83.06465079	12.69858111	0.644507516	177.7600978	68.88305006	4.692646514	0.051302739	53.7695494	13.61303787	93.75013268	5.627931566	80.22750305	56.98298262	66.89227528	18.68986147	3.418592124	16.81436751	9.076199246	11.63297123	0.108764858	2.206513454	0.620093267	2.111703486	2.896685414	35.04008808	5.875671446	0.038758396	28.66838769	0.062937734	6.615952655	2.895600945	11.77095924	21.77706614	6.931642258	50.4743931	16.61962794	23.22794809	62.85305186	9.023404235	79.48395109
CGGA_1503	0.07552509	0.022752812	24.28999686	6.350838589	0.012382376	14.80250112	1.760930782	3.478023797	40.70195149	52.19715391	37.76027229	1.158999254	127.8256688	66.07891957	2.709070737	0.01494248	20.90031052	11.1379661	79.33626156	8.539182257	28.51321787	97.1941921	28.3022258	17.84630054	3.268366769	20.27913124	16.34808874	50.71458604	0.278516671	2.716433001	0.974157393	0.262548331	3.468543261	110.5270461	3.473321257	0.065093084	13.2728188	0.224229523	11.84393537	2.855044845	22.9312941	43.02058063	3.600645274	89.57672912	35.67135715	43.91195501	51.10972378	9.789500214	65.4177521
CGGA_1505	0.227513889	0.043290341	36.79749473	11.95635832	0.015911089	38.69513961	10.6408494	5.913432499	50.29437052	98.16116769	28.13943076	1.387331572	110.3444231	50.78331	6.439998706	0.039938133	136.7620189	8.42039018	72.2604744	10.7470711	112.7546178	230.3449391	53.45193946	19.66764173	13.02326966	10.89373484	23.56889027	70.85473408	0.266746361	5.131875835	0.790582417	2.261888928	5.161121023	141.4539483	4.151184296	0.070536415	27.58723719	0.148501137	33.83290275	0.785281176	34.07018272	74.2529537	9.462618736	132.5041824	18.97844937	66.61078519	107.3208677	19.88157665	76.20222847
CGGA_1507	0.061684457	0.029598582	15.11507448	5.434310742	0.012397444	24.59513843	9.436542502	4.942082919	39.92228423	61.10941609	21.46369838	1.54668259	104.0766891	55.1935059	8.109338277	0.045581703	79.35105196	11.78795082	82.95392904	10.90799117	98.97218962	100.1331268	75.66045822	20.39949112	9.596553454	15.55630068	25.88564738	46.31021675	0.135877622	4.578382851	0.715553766	1.749662313	3.981964941	73.22772134	4.283655584	0.079974627	27.64796079	0.09106206	14.9336389	2.486557482	8.068326167	35.65706503	8.719763086	74.39117839	23.61271943	44.09990101	166.8238811	12.12991465	90.4632932
CGGA_1521	0.100168503	0.048042786	31.78490638	11.78565792	0.02902474	35.17542457	9.571357417	6.65526628	80.20773298	88.55605184	29.35795587	2.428269854	190.4641088	66.2326687	8.310002619	0.091447316	97.33540979	12.67089507	73.3035492	13.524573	94.09199032	204.4875565	71.06031084	20.37091731	20.34932885	14.36397441	51.73320429	96.9834193	0.348387437	9.98525836	0.921080402	2.105806975	6.229614394	294.8718463	5.171570408	0.289698968	43.38425057	0.204388801	24.25446812	1.177182703	17.75856743	74.39988481	11.76665449	93.53105192	22.97289514	70.2320833	242.3024208	15.21085585	109.2562833
CGGA_1529	0.075737288	0.016424868	17.73494068	3.246496153	0.005899239	22.55910756	6.617187508	2.422683372	25.73378086	58.83508486	19.6942864	0.943102433	185.7590007	88.90594355	4.775166003	0.047634564	86.75299259	12.95109671	92.13611596	4.131661618	130.1195048	92.02533775	64.90082548	20.15392807	4.137351099	11.38040264	20.94281206	24.83642415	0.187951828	4.106380185	0.782979844	1.714672744	3.408183978	127.2669892	6.302048865	0.033484442	22.71633932	0.098336107	11.2680429	0.616898694	10.71137428	47.00330753	7.706345135	74.45163838	13.00517824	45.09259864	77.33974546	14.77162684	55.49486956
CGGA_1534	0.055225346	0.011783336	23.08164235	2.240901233	0.004945256	16.35242357	2.092732863	2.204543963	20.64815338	61.03902855	15.43287967	0.690113641	234.4151389	106.1439932	4.385985895	0.044150163	65.01512518	16.00538384	100.3535446	5.001447064	98.97057459	65.18611199	57.4263119	20.62756555	2.048374366	19.85022409	11.07266161	16.44268128	0.125972279	2.154659505	0.751032472	1.418357575	2.832582052	56.03887646	6.228389874	0.023906166	17.62481405	0.067403314	6.690077007	1.984620077	7.713990025	20.24507241	5.918916072	42.12312592	15.72601588	30.23700022	53.16238553	10.53126323	48.44061134
CGGA_1535	0.036529835	0.012135645	8.991401279	1.755491792	0.006592707	15.11208398	6.219344721	2.978739906	14.79484148	50.39259608	15.4552727	0.472059208	69.87365482	49.13900975	4.013909277	0.026104912	50.91644918	11.74174189	90.04227588	5.472436363	48.55654725	58.75100156	44.23614433	19.45084119	4.458040039	14.76516439	10.45106743	10.94019011	0.099220473	2.374495663	0.625377588	0.440879257	2.980967878	13.47712036	3.779157411	0.030192041	21.16093553	0.05141261	7.482576675	5.057630496	5.496214294	14.84534213	5.57653971	53.4018374	27.95810595	22.15615147	54.20258997	7.752457872	46.95203923
CGGA_1537	0.061312277	0.018359431	26.24472741	4.777203035	0.009109497	25.21744167	7.153487903	5.012659675	30.2812875	75.87022784	18.92937216	0.873606697	161.8929146	76.35216871	5.68619279	0.033867794	61.1027203	12.07102521	94.07523729	7.698603682	78.85631055	99.19126196	49.33974776	19.57402307	7.333033804	15.85645715	16.71157889	29.68108231	0.133681819	3.271633354	0.715390819	1.203649078	3.236080562	77.38238313	4.745006047	0.05670182	19.0434225	0.060465036	13.22953236	1.187231223	9.410477242	34.80822412	7.448810193	59.74825458	17.46622224	44.13788282	85.85545515	14.58366375	62.36693322
CGGA_1538	0.028616389	0.021081335	11.80197605	2.53978701	0.008741878	27.18729728	7.701126369	4.963210132	29.27282759	63.68981604	23.35312604	0.954755422	197.7842333	119.1282326	7.461203795	0.034290224	74.101354	16.67319568	115.9597624	6.987097271	67.4334279	99.83147468	58.72202609	21.31184303	5.271335393	20.51240635	17.71601531	25.85499217	0.121775393	2.910583435	0.829323344	1.123312239	3.226133549	47.68918152	4.824866276	0.048717039	14.55011073	0.046960384	12.81250722	1.092099149	4.506388422	20.50966935	7.462382171	57.20081967	17.51358916	59.37378001	64.17679692	16.83136521	44.26902928
CGGA_1539	0.13005996	0.027553022	44.03241669	7.786864414	0.013492269	28.7876631	5.910604748	3.749872859	50.08626106	60.20226487	22.00334059	1.779213084	204.217682	98.82353191	6.385264884	0.058413097	106.8587492	12.24621933	66.93329222	7.96512565	178.4130308	124.7800795	56.5971971	19.87185887	6.042508766	13.20869971	18.59753607	56.29664841	0.246860587	3.932604986	0.957276821	2.694149541	4.291734591	313.788352	6.284581571	0.079592264	23.02680405	0.180443093	16.26851301	0.930641597	15.75414315	56.47252106	9.045003932	67.63991903	19.42250605	57.16761164	101.2911339	15.53524034	61.88941712
CGGA_1543	0.04485407	0.01262735	13.00111066	2.134807583	0.00631612	17.45031076	6.626446106	2.91513467	17.74082057	60.71321398	14.27218946	0.47259295	122.9185734	68.13474634	5.120223493	0.035715462	57.64916817	13.25868479	98.08623856	4.557847201	66.42269025	67.12718144	56.30688412	19.12121633	4.243754637	13.1132226	11.54893532	13.35340885	0.08118812	2.346176779	0.637075995	1.169887573	2.818323259	30.45882004	5.041116348	0.0301413	22.63400011	0.04766073	6.562453392	2.096204792	5.603036533	20.27937541	5.639597095	52.84755841	15.78048355	28.49991069	80.6572777	9.555438549	57.04946152
CGGA_1546	0.038451497	0.012681791	13.63660945	2.484129608	0.005381322	17.40582238	13.2291885	4.558452503	25.61603408	68.31751588	16.88975433	0.612942959	107.500615	52.26473579	4.648792429	0.021064557	54.34142031	10.61045274	105.9913562	6.973691919	53.92278149	70.56664296	61.14776331	19.19760106	4.506805879	14.41441317	17.22903605	20.22377922	0.102336107	2.839246638	0.620238036	0.865295894	3.158368188	24.37026081	3.980778143	0.035731595	19.01306912	0.049202984	11.93027093	2.396284477	6.031909287	24.47557913	5.222947111	69.12987342	20.3911992	32.37256354	75.85654115	9.385615372	72.68939132
CGGA_1548	0.042037284	0.020229639	16.9437823	3.092253497	0.008320445	22.74446875	7.018815639	3.891804153	30.05881614	66.27032578	17.03997248	0.642288332	182.4542198	79.07130716	5.917407616	0.035183902	70.2463026	13.3161428	99.90561845	7.149508644	60.59715177	72.22725891	62.47661871	19.75065935	3.979153195	17.65865261	15.78626035	20.53995497	0.118118354	2.987518895	0.68799732	0.891630032	3.326102794	40.93565558	5.123394659	0.051431916	24.88173986	0.062723191	11.22261762	2.226100435	6.207030805	22.34614595	6.183797555	64.11034429	17.58905225	33.91477266	75.39720959	12.60288824	62.53755122
CGGA_1551	0.054870835	0.014161167	19.09138508	3.532711646	0.006429078	16.29149764	8.881368708	3.428691268	20.48744126	71.04932439	14.68889584	0.558237384	82.22834425	48.24137436	4.827930115	0.024798694	39.01921737	11.60168059	105.2124074	6.687908432	40.17403511	55.88438884	64.55103275	19.00081873	4.763441508	18.9499937	10.66784823	14.85064998	0.084785839	2.154242796	0.561508234	0.722637154	2.774169263	17.53965993	3.819356665	0.041699904	18.7148316	0.044641928	8.931709062	5.707462078	9.120707746	19.20929663	4.983025878	64.35159765	25.77760907	22.16398103	57.61316049	8.818181937	70.65336988
CGGA_1559	0.053896079	0.012495175	18.64802373	3.052090943	0.004759173	20.47494117	7.147086996	3.081521651	30.51494933	56.72766054	18.50787018	0.802615928	205.9526818	93.91352941	5.025053513	0.049990432	93.90139601	13.51893729	85.3715673	4.206449759	76.63203087	88.7035993	65.61797013	21.68964872	3.370563367	18.29212344	14.10139812	16.05913324	0.130204068	2.457294257	0.742204835	2.471637399	2.967181191	68.75329362	6.200485551	0.025248302	21.71535447	0.073562298	10.14538572	1.268716254	7.861822234	26.0668458	6.81376362	61.3947179	14.79616294	43.66851991	80.7183651	10.61715553	44.32429583
CGGA_1560	0.048874881	0.00930404	9.419294827	1.553656066	0.004550155	21.5730088	5.203262814	3.378867394	21.15405957	44.19946632	20.91584443	0.608237401	298.7356306	112.4077229	4.923285237	0.022846301	78.98150981	15.50928105	122.3054125	4.524979675	172.356965	83.96058845	32.47809267	19.97668425	4.089379681	18.48100253	12.17076251	21.65196007	0.125357839	1.875729579	0.879274133	2.444558807	3.064308679	96.15542373	5.422210217	0.017947256	16.19129629	0.058807783	10.20341268	0.537755403	5.304904743	34.61855434	5.556709525	51.8077568	11.32547894	62.18600379	80.70565104	13.9782654	47.57042326
CGGA_1571	0.086856957	0.018120236	23.03646977	4.867698898	0.00989683	16.09896385	5.56618453	2.949671826	27.92644015	78.65651288	13.18162815	1.165088902	161.2836721	88.05445191	5.478961615	0.092303061	88.53612679	16.2204276	91.98059121	7.3457095	77.30387639	84.07524611	78.13575429	19.98784229	6.151473684	16.55288479	14.98037455	17.82187723	0.161566367	3.598944594	0.680121704	2.380358251	3.964555279	80.80848405	6.986115154	0.055174664	40.04163793	0.112742817	8.847465178	2.962316614	10.75974724	21.514075	7.69800069	63.55820278	18.19340462	26.11690803	83.71267934	12.08539377	73.51768689
CGGA_1586	0.055210169	0.02188357	18.13611453	4.698287151	0.008129007	24.97189653	15.95287828	5.378359371	41.98883355	85.11914125	20.83738199	1.054699748	111.7657731	56.04863127	7.353541847	0.036124988	110.2351252	11.17522772	93.93244649	9.362180132	70.89063399	112.2701846	64.05192641	19.81860165	6.772898515	15.29102702	27.4671937	44.11696863	0.176404562	4.369370633	0.709424213	1.487150509	4.350694311	62.85030729	4.245606259	0.056473235	19.57142368	0.081189021	18.82937239	1.433121865	9.234539215	36.39254048	7.566158008	89.97460245	18.70169456	51.50060748	124.5748583	12.67165051	87.04615859
CGGA_1595	0.071544684	0.005890218	18.11842191	1.753866775	0.003657378	13.8590136	2.46470715	1.887162235	13.51783885	52.51436109	12.12316128	0.533324971	260.6801247	112.8021801	4.491788911	0.041958788	91.01315255	15.28531327	102.1099911	3.319613461	146.4830176	73.60809368	44.10945053	19.89051551	2.127015606	14.19620422	10.93743098	12.8219433	0.100531888	2.251685886	0.690866511	2.613349658	2.662885234	72.88113585	6.563971141	0.019368836	20.28405871	0.047232741	5.749071118	1.026503708	8.065511466	23.69873297	5.594761833	40.31056598	10.42803972	34.56280949	57.61466051	8.042038786	55.00968619
CGGA_1601	0.043766098	0.028219833	13.71743951	4.106076616	0.008810423	26.17310714	8.727884166	4.529400302	41.22289678	64.06432648	19.58496735	0.682292474	138.1783249	57.36402567	6.842699856	0.045817175	89.04083512	11.78747465	97.52728268	8.141445707	193.9655198	106.0596114	59.047186	18.44191866	7.024760127	14.68049857	20.37098483	47.98441264	0.164178668	3.958236014	0.748915355	2.865460739	3.880339405	50.8198485	4.332885451	0.059722016	17.3419225	0.083497299	17.1923095	1.520787584	6.876950039	39.5461576	10.13082817	59.63374209	17.14263086	42.05668807	148.1232258	11.55073429	70.68826165
CGGA_1603	0.037107307	0.012055613	8.654474209	2.001555787	0.004713065	10.92596723	12.06299264	3.642635159	25.27391731	57.29735405	21.06433711	0.46473088	204.0110012	74.10178506	4.179019683	0.028781612	88.46535881	16.65613606	125.1996954	5.708128464	180.1169209	112.4331502	33.55483221	18.24556103	13.78989316	19.54138443	21.28033839	37.18257247	0.148258821	3.807686231	0.872468185	2.270008546	5.130808326	21.7406877	4.289884039	0.019604554	24.99255141	0.034639429	10.95114768	1.332606374	5.132011067	31.27586509	6.382203421	64.11362123	20.5782118	44.00933005	119.2452927	7.03530648	100.6750114
CGGA_1604	0.085619865	0.013255827	22.9876111	3.361797923	0.004167499	29.89391992	3.896608998	3.34905097	17.5645135	53.88020469	18.72564368	0.571484098	282.8947072	70.27074396	7.244183086	0.028801802	54.75754847	11.48378613	99.21496574	4.709126153	84.77316361	75.68086896	47.83548597	18.01696761	4.951452693	18.38435249	11.56211617	26.00148685	0.154719555	2.468910956	0.797687221	1.706986089	3.536834424	53.9758119	4.995177464	0.02708351	13.08940989	0.118159732	10.36854411	1.623526922	10.59134851	44.64724196	6.61849677	59.66112116	16.20236544	38.1535443	81.53117275	13.99091547	58.43634206
CGGA_1605	0.152299666	0.040336058	39.55087463	9.042075292	0.017337021	28.59032707	7.302776779	4.334360083	42.07785618	102.6812484	18.62714924	1.808610802	172.8790724	76.48316748	9.081820788	0.114662937	174.824237	13.14449303	68.48448042	9.223931874	133.3962124	125.6458835	83.0312524	20.7627076	8.286759771	11.25176524	27.835877	57.97066749	0.310631391	8.521014188	0.748741411	3.033325276	4.354708042	282.3972661	7.48349142	0.138705895	51.61262081	0.240815218	13.86441505	1.75605477	19.9734851	42.63293271	12.21721536	87.96005336	21.12830048	43.93433303	133.7610261	14.33109978	90.58853735
CGGA_1612	0.045441237	0.027914352	15.91342901	5.048547142	0.011389078	27.28295737	8.564062177	6.210124031	53.34918545	88.33153078	20.39396797	1.182302376	172.7012937	74.95349776	8.219982077	0.052298147	88.14501736	12.1851723	103.8532441	10.2413999	84.29942568	124.8923988	96.45728435	20.16007626	11.79678156	16.30830731	34.9389914	38.98476182	0.195210794	5.246011154	0.785105445	1.005171361	4.389084823	75.40217394	4.504086726	0.068479642	27.751885	0.108638713	18.01058693	1.517882434	8.509560881	31.56467042	8.000484977	94.0299159	20.18897505	46.50752602	94.44409723	15.37639391	86.81098497
CGGA_1613	0.049126572	0.015362748	11.59615993	4.070091739	0.007149795	21.13590695	4.660235187	3.454459516	31.28758277	66.02136306	13.62878029	0.68037769	156.4644232	62.18395173	6.608958105	0.044536313	67.81914183	13.24873214	107.4926207	6.664675078	154.9707845	106.2191037	59.36086549	17.18243574	7.918037321	13.47412091	18.69529481	28.64751104	0.173260481	4.755760029	0.723754002	0.96461539	3.833020815	46.17514278	4.638110485	0.033194871	21.27482903	0.085909418	10.81741404	1.967362231	7.379802776	28.90426546	6.993083413	61.12436276	14.52521043	30.3844265	88.05287625	10.9811655	73.17195882
CGGA_1624	0.104849664	0.009403248	27.27997404	4.941156068	0.005394999	27.35438352	10.47012782	3.149624229	39.59236529	93.40341148	22.88568278	0.687805924	215.6661806	94.46760207	4.676251562	0.03338782	89.4223836	12.15816035	96.28663591	3.980502878	211.0220657	83.54464081	52.05075341	19.88855486	5.420030278	16.89137774	18.16370623	44.87107169	0.23675697	3.222455594	0.902912994	2.024588104	4.143463102	126.3738698	4.873634406	0.022115047	16.26998717	0.132159129	15.91503905	0.50470999	17.45497332	52.90040617	8.01180963	74.97140632	15.11019921	62.1697704	89.6408851	13.08613826	77.3557008
CGGA_1626	0.048044688	0.011877529	13.4129127	3.199389444	0.005481458	21.54727164	7.347267652	3.659599128	30.59591217	51.20220245	17.94975528	0.774265947	116.031056	59.81951844	5.721155579	0.033378205	70.06469042	11.02802119	86.85303608	6.231902652	68.63133323	88.7743029	46.84498564	18.77620467	5.788064978	11.17066365	17.53392175	28.24287445	0.118169172	3.036472826	0.706466525	1.55886987	3.371344191	63.45122523	4.71078579	0.032131081	19.46704977	0.079093195	11.58159967	1.328997155	5.762923022	29.55059446	6.168580207	63.91496919	17.52663154	36.71103935	112.8381178	11.18965354	62.0917746
CGGA_1631	0.036653404	0.015443719	15.09330374	2.068691772	0.007931923	20.09769923	5.218574585	3.354549715	27.80565772	62.68938506	15.28403628	0.628159852	161.7076442	84.65705721	5.230578271	0.034520384	68.39354268	15.13832828	106.1344796	6.791340161	64.942749	64.04978759	65.01028518	19.25798099	3.243481391	19.4461677	13.6788963	16.72605719	0.120127065	2.483213338	0.721288145	1.071124953	3.468371851	44.0496307	5.09986925	0.044270386	21.51726465	0.061594512	10.02159317	2.109155635	5.29571702	19.27242732	6.862981989	52.29430711	15.44845091	33.5455903	61.94400335	9.963403571	50.33527819
CGGA_1635	0.368200597	0.032273008	86.42471836	19.44784826	0.033463554	15.12202333	2.580073612	2.93689915	49.20055994	93.40757971	28.31606796	3.405229554	151.5639438	79.19297946	2.24610538	0.066374702	57.37166777	11.53439869	54.48552926	6.897589839	145.6465232	139.2804954	43.04091563	17.72526872	5.420463556	10.41987008	17.93843582	64.0770075	1.017758941	5.193730578	1.096339841	1.69611588	4.580663322	1045.457401	6.50464767	0.128088357	32.47260986	0.641656817	14.5585576	0.865644456	54.39572662	104.7156567	9.334956427	62.97349189	16.84181307	74.83426891	77.45762524	9.174452026	74.95603466
CGGA_1659	0.111167936	0.052295719	36.82581137	13.39547605	0.015374589	43.33858527	14.35113603	7.579952244	69.45734714	114.7831185	24.39842849	1.268541526	161.6915953	65.39111867	10.54428453	0.063342735	112.952824	12.14304337	91.03345293	12.21908563	231.1254721	147.1993167	84.22638498	19.49339904	13.43049259	16.67605344	33.61223828	76.33505864	0.232636747	5.911883058	0.849815178	1.688829833	4.772654552	152.7371278	4.257072107	0.084075815	27.68277627	0.128714919	25.04296764	2.156613445	19.18970143	71.2281322	11.64772308	109.9966926	24.52448935	50.90569195	132.5310828	19.23262728	122.5147121
CGGA_1663	0.068872397	0.021112757	18.9390352	3.606580068	0.008453006	19.71999533	9.361856187	3.725204091	21.82050012	74.4716014	16.05955839	1.000736751	75.23133638	43.41908452	5.592444179	0.03571922	80.41035644	9.674783536	83.19378399	9.266086834	89.3259495	91.62526369	64.34422898	20.26465987	7.740719766	12.31845782	13.64321601	20.5122378	0.133392624	3.597539017	0.608643645	0.835413001	3.699275764	38.86530157	4.169657974	0.055545145	28.42026683	0.07938475	12.63463883	3.304845847	9.962383032	30.87970569	6.784765102	72.33024813	25.4228828	28.81070595	89.19586835	8.894433085	71.88135246
CGGA_1666	0.17317682	0.043878162	72.04145111	31.13733856	0.030140598	31.90778777	9.434562325	7.196523792	75.44614461	102.2527368	42.3513415	2.977303549	231.4048873	76.87562465	5.554000348	0.077762517	59.71223264	14.590547	85.01751872	17.77639176	247.7467538	166.909543	61.65078745	18.17900818	9.898849375	23.39806481	43.83398538	146.0882146	0.857084076	7.070309572	1.084227697	1.279752538	5.939790335	478.0879001	4.071641075	0.159909906	27.22693882	0.491993289	25.13941119	2.160004573	38.75884462	125.3957221	10.12333619	113.3120454	32.61576348	60.66980048	126.2665416	17.4572421	134.0484715
CGGA_1681	0.078776334	0.022231103	35.2151344	5.781187249	0.012827741	27.88633515	6.199225046	3.918905023	24.96275786	117.0507474	16.3006057	0.818428305	167.0844411	83.11715991	6.029867168	0.054079136	75.06359914	14.93558653	108.3506607	7.619077235	78.22035935	91.98467961	67.40217469	19.20377631	10.96164826	16.57561653	17.49813993	24.55783907	0.138108181	2.860685625	0.730140856	1.047418447	3.56034149	62.52389461	4.581683074	0.050121428	21.83464383	0.076662606	11.08344746	2.31507234	11.21394166	39.65463295	8.849076756	74.58354138	18.94012795	34.49206541	70.39120487	18.94381076	68.78257246
CGGA_1687	0.10102779	0.043291229	24.55723667	8.375088501	0.014149366	31.98642067	8.448370458	7.812491231	63.36259808	94.4752043	27.45907801	1.002676572	242.4097916	61.68690265	7.884096872	0.049774419	96.95629345	13.68709213	123.98799	11.62659758	250.3378461	154.858533	85.42976741	19.28204842	19.21689542	22.96221492	29.33112434	82.71515892	0.224862723	4.072594915	0.921080022	1.878576537	4.692599025	129.9943171	3.939970582	0.100177985	29.31619507	0.147914905	23.67909385	2.141400568	21.07877643	63.49844897	9.796507554	105.937948	25.44899344	45.67988655	169.4534433	14.64830347	120.8430983
CGGA_1690	0.046797245	0.020615489	13.5104309	3.811278448	0.006726155	29.0825891	7.495978166	4.258472454	40.54042848	60.3339213	19.28754291	0.809542432	200.5411241	69.40414919	7.678296642	0.035861036	87.12345857	11.1015981	94.67143784	6.307185427	73.29565691	87.66672981	60.54462188	18.86306482	4.75180094	14.29164103	27.45799031	39.10503531	0.195113291	4.23327008	0.740595751	1.295044312	3.668270315	65.60509103	5.220116403	0.043385979	22.34153518	0.097362293	14.77170198	0.924000667	7.223103603	30.914562	9.780847229	84.46909713	14.79895007	40.0278606	95.64127555	14.60287314	65.19069276
CGGA_1694	0.080563606	0.041941894	32.13615827	11.2648025	0.015348896	23.4574888	6.777087796	5.48105041	40.06486392	109.5619409	21.29970413	2.223538567	312.7397489	105.4379034	4.453448074	0.057803219	98.89130854	18.46599549	124.1667289	20.90205477	67.47441188	99.13941557	64.19830211	20.00407644	10.79484965	21.01169707	18.02235723	28.10820758	0.191645303	3.335701442	0.816106373	4.065104128	5.678647969	75.4870094	5.024667084	0.10327655	36.09134246	0.080684124	17.02607468	1.802811128	10.97514425	56.43916618	9.385386096	64.95385697	18.65909798	47.92180018	113.5608586	13.6282037	93.60638286
CGGA_1699	0.252787147	0.013342877	41.20380614	11.51429442	0.011493471	15.00724935	1.769751736	2.491474029	39.38145945	59.66753856	26.77959956	2.463191666	139.943353	74.09075222	2.835099093	0.099840007	69.17525113	11.3326318	51.58661	4.784263124	111.4984918	160.3701788	45.63008964	18.81434199	3.343806688	10.63868071	17.82893844	49.28249704	0.386679536	3.744659119	0.979151309	2.717680031	4.228496673	933.0118482	6.744561039	0.041819619	27.3371514	0.323594296	10.74151415	0.744558792	39.40014114	52.92044876	8.318699501	59.34690337	16.10210041	60.57768106	92.55886277	8.632932089	69.47043675
CGGA_1706	0.038833288	0.010413754	9.145529814	1.895652992	0.005071469	18.77085347	8.32140098	4.170692242	23.20539201	57.3588878	17.04549337	0.528364024	76.64420308	47.51240443	5.751302841	0.016760768	45.68684275	9.831173196	102.4677832	6.271120937	25.11377574	65.52498803	55.68909631	19.01307667	4.307131325	13.03599569	17.40756003	16.94905421	0.086949764	3.024230428	0.587185695	0.410205817	2.687331106	17.82821617	3.460466863	0.028987994	13.63501461	0.044485596	11.10908445	3.035096476	6.781040391	21.39004252	4.443517674	73.45751876	23.50953515	28.92677321	71.91139066	10.6386511	63.09370054
CGGA_1708	0.040598227	0.021197508	23.63759048	7.509975742	0.012741416	17.5994372	6.637347161	6.398096363	36.35813125	72.45881949	17.41047875	1.256082842	174.9797021	99.93620887	5.910933384	0.04500695	86.44194621	20.56494219	125.7702005	12.09009189	194.8417656	101.5874588	65.45186463	19.73066081	9.204040373	28.37719157	28.37136937	45.87405364	0.199683094	5.46336363	0.859078354	1.555372712	4.86558117	46.94647344	4.400386492	0.059119631	24.55401853	0.090727531	15.58962599	2.145727612	5.502994653	28.87724441	8.23206549	58.24407744	19.21505455	46.69868684	73.8560974	16.48971216	70.07972172
CGGA_1709	0.054562591	0.011952268	15.92108357	4.562864793	0.005684443	24.39237259	8.237234729	4.438603315	39.82440523	57.05185857	21.18039584	1.031273493	205.6184393	64.29295819	6.22241902	0.044119181	94.9672045	12.40085111	100.5254065	6.54462152	232.8492789	93.03430912	50.80512322	18.00593571	4.416317984	11.91790016	34.32019033	45.75707653	0.224900608	5.303165326	0.85613745	2.591793642	3.903670946	71.4430208	4.698255072	0.033180908	21.58358305	0.088487301	15.67817852	0.611584404	7.464737806	52.47859735	10.25263471	64.96678047	11.52190144	42.10293985	181.441763	11.95086862	74.9530426
CGGA_1722	0.310589545	0.032457113	69.78910193	26.93287072	0.021915961	29.11664424	6.65233833	6.883726311	60.2939068	133.9981154	26.28570518	2.025455302	150.0387206	50.24457249	5.636552476	0.071729312	49.34310104	10.7690772	73.77100044	12.98973263	107.0229813	195.9375207	72.72082469	17.71008135	10.5118964	16.04687866	24.65653938	76.88364295	0.579990996	5.159486232	0.840585886	1.081185396	4.692051797	403.7680445	4.259535835	0.158060977	26.77038779	0.257945198	25.29980748	1.838095014	106.9496636	110.3447248	9.29374893	100.7090841	20.27385254	51.12568661	77.04617323	16.48703981	133.3044783
CGGA_1727	0.077590218	0.015387504	22.59834129	3.859258768	0.007843443	18.58528755	3.894143917	2.626568054	19.20547376	66.06367785	13.67141154	1.100215203	168.6438991	95.58854667	5.199869702	0.060740279	83.02865908	13.52942688	87.75907105	6.225857076	114.9494641	101.7100833	62.90599176	20.2149866	4.631252963	12.90096244	12.73471632	17.77928032	0.10548969	2.83333607	0.694299553	2.361565697	3.496185634	96.36194008	6.24332336	0.037272149	28.03607916	0.065804885	7.809698166	1.766199414	11.10458163	25.51419411	7.798010924	48.70751348	17.44031948	32.2312378	95.85326069	11.07641853	60.71846626
CGGA_1728	0.043853491	0.010202298	8.971999561	3.408066907	0.005310851	22.10898308	4.182939631	2.625031604	29.59624753	27.55056982	16.89048604	0.521774774	135.7344105	77.50114406	3.736506158	0.025309734	63.24538137	13.28256405	76.61280238	3.471816909	137.4773806	77.75780685	28.5520302	18.5188826	3.065267669	18.61328842	12.8040416	24.18738476	0.130197094	2.29745512	0.842760099	2.411371165	2.546420436	34.24638395	5.114722167	0.01840607	16.60025222	0.075697583	10.39626656	1.05993626	5.499884417	23.15192958	6.576502755	50.35933517	15.26818258	42.6581634	56.64323046	10.26800584	30.23187104
CGGA_1729	0.108343477	0.036750303	29.30532649	5.172705375	0.014380176	29.36652344	8.67045418	4.790366385	32.43493427	110.8442853	15.57971174	1.260933217	179.9679382	69.10855901	8.396722113	0.079481408	105.2487017	12.6316128	89.13069671	8.757324765	99.08589001	119.7071589	100.0757047	20.518842	8.830503798	12.7772575	22.83509495	26.55267319	0.146928092	5.093812048	0.676346515	2.0738492	4.457780807	120.1082808	6.20215974	0.118755168	47.05401581	0.096303912	13.88131008	1.783551548	14.42828595	34.74054394	10.1436174	73.98093999	17.73212195	37.38914581	144.0897278	13.5708206	101.2444879
CGGA_1735	0.169581629	0.032731182	26.44123234	6.879373929	0.013820698	26.81818802	6.676967339	3.721221714	56.92633268	57.19915283	27.79891552	1.765444749	181.9764737	80.2798868	5.996682979	0.086329985	136.1122632	11.19280833	67.88182428	4.447906989	282.3330184	183.2256762	51.34295514	20.54205973	9.762008332	8.879683198	31.06971862	64.71410492	0.432872277	8.205452831	0.975659766	5.631484631	4.022745987	361.5492372	6.8093558	0.08727835	35.12785157	0.339056669	17.83913562	0.376058082	17.94048131	83.37259676	13.03875858	71.08297391	14.41260021	93.1323262	200.0749493	10.39386992	102.0122075
CGGA_1736	0.050237289	0.015852136	21.38927249	3.247516028	0.010003253	27.61880858	11.54445349	4.82455709	32.03347773	86.15108605	20.48300279	1.243817442	162.6699073	91.99240158	6.92084389	0.03755011	50.05366525	15.7095503	120.3012461	11.4953548	41.99190043	90.1849347	78.88548097	22.13690889	9.143824155	20.13999547	20.67506225	13.38906345	0.113061255	3.350074542	0.747370887	0.513058473	3.525423147	54.40416413	4.864003951	0.061723713	28.18543749	0.066970318	12.91196862	2.496846778	8.611164384	25.89221849	5.961760807	72.97869347	24.1330823	42.73181757	79.77010841	17.46593917	66.26421768
CGGA_1740	0.071266383	0.01557118	24.9321532	3.053483722	0.00850952	19.26661122	5.329995883	2.612111363	29.43831689	74.55484669	16.16335724	0.898124338	372.4237085	170.9023094	4.688876021	0.070054776	93.3037176	20.71000225	106.8313361	5.613555416	111.6448344	73.06982888	77.99061099	20.50546137	4.092992916	22.52728037	17.15576126	13.88771867	0.208541772	3.323473461	0.839649873	2.806575618	3.924016048	67.90036542	7.680910895	0.050153497	38.62130872	0.104248123	8.74715711	1.431968381	7.985762041	26.92911336	10.60558634	57.30559146	14.55225631	35.80354427	75.60939739	13.012488	59.32201912
CGGA_1744	0.039456645	0.01102126	20.89564004	2.697346428	0.005755649	15.89024314	6.808345743	3.26532905	16.23404987	87.13736033	15.32812769	0.596482127	131.8131446	81.02966061	3.704078043	0.025344241	45.6203558	15.05036763	117.8336812	6.977322286	64.35944589	50.52134877	67.62813981	20.03911412	3.49700472	19.63631451	11.44850282	12.32847183	0.080025997	1.572039598	0.610344112	0.726691461	2.568423939	21.80429456	4.596412108	0.029096385	17.84996288	0.036669141	7.854038327	3.231159556	5.969299563	16.96061995	5.617232909	47.80963245	22.23335085	23.46524434	49.45915535	10.3472884	59.67642868
CGGA_1749	0.049781119	0.016913491	20.75073607	3.694559003	0.008136433	31.04262756	2.012081084	3.189238721	41.94419499	53.15199721	20.61001472	0.716997858	399.8053802	136.7181158	6.186698618	0.039282053	72.32241584	17.00325176	103.1223052	5.430241636	107.3942464	77.73186042	57.35197568	19.21280449	3.140662701	22.58583878	17.21383526	45.1471107	0.198491595	3.102759322	0.931854941	1.400906808	3.886030199	88.35194583	6.243225889	0.046782012	18.2992629	0.124175716	11.88813669	1.037244978	6.875156631	23.57048133	9.504931878	66.62930601	15.64716986	47.24636764	45.07426575	19.90114791	50.00878147
CGGA_1750	0.091178887	0.021629453	26.94890319	4.213741413	0.009719734	17.48518467	3.681993071	2.984398329	24.02461414	76.73509843	13.80720562	1.053252096	200.9927072	84.62615988	6.112797544	0.073815681	101.7301293	14.74124319	83.73818756	6.009475049	104.5143946	84.88128251	66.03172867	19.61436435	5.279074257	13.90305753	14.39320286	21.17677366	0.191001003	3.633254185	0.766590573	1.849878551	3.678754094	97.92756021	7.404691511	0.056817381	33.43768843	0.13619674	9.563675137	1.786336535	10.95032261	26.02123164	9.87836555	56.85324476	16.78377136	35.54986557	72.00228637	13.39120491	67.16727527
CGGA_1764	0.064617362	0.010381222	18.57414483	2.702634717	0.005368736	19.29360796	4.810506207	2.636155368	19.28008879	51.34628758	14.71341665	0.85030056	224.6992043	101.0038848	4.149060453	0.037910614	76.11586491	15.44532806	91.11430402	4.631290052	86.80692299	81.54042658	40.84907314	19.50448336	3.296480951	18.08008157	7.669961585	12.61761412	0.106478626	1.883276414	0.772319245	2.27241378	3.016635405	62.82588262	6.000958425	0.025428299	18.63724221	0.054336004	9.200120065	1.289804934	8.141622745	32.36313877	5.693533404	48.41090432	13.44854691	39.08296724	55.46500285	13.65060254	44.02455007
CGGA_1767	0.323983197	0.037334552	64.70215422	18.4395034	0.018700335	15.33154035	2.762468804	4.504824525	40.01696504	107.627118	38.58822887	1.697459817	301.0962425	82.83001006	2.989484002	0.057485342	40.84744286	16.47284374	102.6972828	14.64101383	214.4524849	121.4810393	32.93370634	18.46534756	9.352838158	30.32258524	13.24566023	65.98181266	0.345302951	2.093130679	1.080841308	2.142871075	4.614819994	404.1703511	4.346561656	0.082305907	29.97963165	0.205568324	13.7112974	2.653947763	83.91002432	74.23840129	8.398309924	58.83440916	33.94367496	57.53712994	103.5492343	10.40931167	121.4258798
CGGA_1769	0.270352246	0.066438632	53.86885336	11.88113936	0.032623022	27.32923079	4.268726322	4.510390092	42.95768788	97.12202133	22.34405159	2.736694355	141.1490813	67.93294924	8.23784786	0.150706965	189.7391587	10.58773723	56.09438976	8.188762329	213.9259349	200.879419	86.64885067	20.68185118	10.21018873	8.02991985	27.14266991	89.37533418	0.489017985	11.85250417	0.831224984	3.914997008	5.23438342	595.1570902	7.74328104	0.192497138	53.6495495	0.442285299	18.30074104	0.941324053	30.01768285	65.63784922	16.71830431	93.3315254	18.44708742	65.26030505	128.3479091	13.40709268	101.3920906
CGGA_1770	0.040904375	0.011132536	7.834012015	2.619702218	0.005690399	29.69605914	2.300525568	2.500462119	19.10482565	47.95612487	18.2790519	0.59558589	280.4513701	102.4406402	6.340230772	0.040039046	109.2023614	14.07923448	99.97417672	3.660417909	182.7550014	93.3427594	39.40575257	19.54414105	2.880107371	16.40126622	19.81822329	25.60387377	0.210291002	4.268163175	0.783932357	2.939896113	3.265928411	66.3313654	5.706075841	0.020617474	13.53627434	0.100644645	11.55341495	0.480902138	6.011411337	30.76400712	8.239453484	57.17830588	12.09515984	52.92964265	64.08399449	16.99235489	50.13321769
CGGA_1773	0.052540935	0.014027234	11.20638923	3.820241363	0.005676075	20.29947332	6.181628607	5.548687135	33.77945213	67.19841994	17.11217404	0.741770663	221.4842236	58.98654374	4.384501629	0.034388069	50.18986641	12.3429684	124.0695105	6.00527508	210.5044337	96.43822216	46.7427957	18.70057555	6.11205158	20.50380428	19.91382148	31.11941029	0.144972276	3.290327894	0.821652582	1.411437372	3.4461302	79.53721294	4.639460696	0.029942594	18.40222109	0.0766879	13.97949488	0.954399706	8.416237968	30.57780721	9.236028743	51.46539502	13.10677414	41.82042431	100.1319051	12.48882425	71.2278044
CGGA_1780	0.434400103	0.020632791	166.9188226	17.57317114	0.019884145	13.4903858	2.547574542	3.836705917	24.4188559	123.6150353	37.91021579	1.191868432	235.8503445	99.26469668	2.558483268	0.061809137	31.40265619	16.13414573	80.95858172	6.092661955	100.5633643	95.73719033	24.54276371	19.39037908	4.940042506	21.65345726	9.54944109	66.24418608	0.283274928	1.969406859	0.918283717	0.849478215	3.762311412	715.6878016	5.013830292	0.117922231	18.03826901	0.155378065	10.15337006	1.496171244	102.8811242	80.57488841	5.859405964	59.73184911	25.5059826	56.97608193	39.75936016	11.37739985	101.6673482
CGGA_1807	0.052767639	0.01189921	9.016793901	1.296623658	0.004832829	29.5153065	3.380533306	2.608637955	21.58256953	42.32082289	15.42006957	0.553553394	296.3940696	125.5638444	6.543002603	0.030953815	90.33367599	14.68946198	101.4280318	3.031824745	105.5688832	97.41882812	54.83843566	19.57303426	2.720643707	15.15734453	19.41088703	24.94905098	0.187347158	3.694755805	0.831911761	1.486124182	3.145120294	80.11659849	6.950790359	0.022675782	21.92594166	0.094146518	10.49153803	0.323954074	6.254673962	32.84165775	8.417376414	56.14487257	9.003818809	52.31058977	74.96500292	13.87808207	48.16797947
CGGA_1814	0.079235909	0.015762957	20.03675484	5.230264498	0.007484668	26.39894855	8.205925745	4.15121093	23.87602098	72.13200769	20.44050143	0.830402653	144.5171676	68.27192592	6.892879372	0.023672219	45.58139348	12.61482943	104.063851	7.727093551	100.0058736	85.68649042	50.0184232	20.53712545	4.377704337	18.71065237	14.80202572	25.16698253	0.09788862	2.766867043	0.71415261	0.630797776	2.703261784	60.62282035	4.642713448	0.039082123	17.48905137	0.049650833	12.87513777	1.799735999	13.30529345	37.25780483	6.766935139	64.13876075	20.27118645	43.18907751	77.11480436	17.46730716	65.0103119
CGGA_1815	0.051126865	0.020471941	23.2456837	4.563489053	0.010189016	31.85723466	4.327134424	3.904425	42.81219626	67.14351487	20.80603071	0.820778372	273.281444	97.69694392	6.84570116	0.03483006	63.40249543	16.19709046	96.82817339	7.737447468	50.36140125	72.55359647	54.63608936	19.78827007	4.815301868	26.18840894	16.86324928	31.83092567	0.170700942	2.832817183	0.861596269	1.228221914	3.952234056	57.87917859	5.477965432	0.065728782	21.48601453	0.103112589	13.13611078	2.0655084	7.628089649	23.5108279	8.147847462	75.63403319	22.94234047	44.06589232	56.65076449	21.37271721	53.23697343
CGGA_1819	0.04496939	0.025353324	22.64400811	2.408419634	0.013366631	33.6020428	5.94696768	4.535835219	21.10727446	106.8839431	21.1367864	0.949261029	186.7095494	161.9655625	7.920889113	0.061916354	52.24948416	18.32800588	111.2784134	7.226973875	29.58939101	106.6246071	122.5000316	21.82709554	12.17651597	22.39083093	24.2406954	17.64573948	0.156027472	3.249512312	0.83186477	0.952256153	3.367324497	57.49887124	5.589717364	0.051309736	32.40429105	0.082689789	9.58232354	1.534071195	7.318328445	32.95753098	8.387446077	91.84434558	22.02389989	53.0141085	77.61164419	24.36112085	66.44182563
CGGA_1820	0.045318628	0.012035725	16.24110012	3.260904187	0.005890356	21.06406655	3.455339242	3.172687766	17.5034411	70.07198368	19.82808177	0.674748028	298.7097794	142.0917223	5.667482002	0.034462109	57.15382433	19.01283604	125.5919948	5.873234144	92.42502398	75.48186912	55.29410045	21.12604291	5.143474295	23.48388149	14.1892413	19.89077131	0.130075674	2.469563651	0.816841712	0.7222723	3.346897946	62.50399841	5.747699824	0.027039269	17.21519264	0.054218475	9.009463701	1.027884186	6.344649727	23.55011678	7.832948139	49.84075993	16.42963666	50.33823749	47.03100087	15.74107253	53.65963756
CGGA_1840	0.122602091	0.035376574	29.97054549	7.882552573	0.017097771	37.61253545	6.634481109	4.614002685	40.0772029	73.82900783	18.66802845	1.994549806	235.2538869	87.47494132	12.35931964	0.126702526	118.0216617	14.85507369	82.60934864	7.926571	106.5197744	129.2895076	97.27267859	20.24310298	7.448729972	14.82949911	30.70017767	51.25896299	0.294431867	8.685550816	0.760268352	2.309449703	4.817700302	215.3810601	7.671702152	0.108590944	51.13876171	0.242944389	13.65963099	1.363134025	16.65389769	51.73211589	11.7813431	90.78111152	16.98667566	45.15449265	125.1260779	20.62388233	78.53556826
CGGA_1865	0.100836801	0.024586285	32.75662894	5.802811398	0.01258877	26.58225072	5.20790576	4.269077719	36.19268783	91.50712485	20.27370097	1.373389571	173.1025647	88.31436815	6.467637164	0.057980123	74.12326708	14.23938026	94.01963433	10.25352642	110.4635056	110.6369548	67.39125921	19.65050944	9.304859728	16.77325393	16.04295539	29.46368473	0.165672068	2.723281018	0.835755524	1.52594838	3.753335479	101.2243278	5.491281459	0.060657768	22.28304236	0.103325065	14.36058431	1.480955581	14.22684284	44.777304	7.954840562	68.51469665	21.13452923	46.81184877	85.74193519	18.43582057	66.87695836
CGGA_1866	0.052224868	0.013482852	22.11332226	2.633244863	0.00532338	28.1730865	8.928992245	3.248818353	30.24226941	93.4507757	19.86611128	0.894245283	283.8654887	110.5366259	6.417509801	0.057869837	95.5036321	15.45531064	110.8842265	4.694280182	203.1269049	99.20516884	62.46348527	20.09265475	4.873282452	13.29567766	15.92553507	19.24733516	0.1492681	3.213545889	0.910539119	3.031523742	3.338215581	76.63449784	5.581539404	0.020884234	17.97963492	0.062986312	13.06854577	0.654943167	6.88512278	51.67075908	10.78899424	50.80943464	13.15877277	52.58144404	97.72501897	16.89167105	73.88994058
CGGA_1886	0.031949239	0.013331828	18.1988758	1.927976258	0.007106306	14.68589912	4.797030936	3.1726474	17.88574299	70.08752433	16.42419051	0.551740307	217.0220613	129.6674352	3.17769299	0.035212823	47.07238631	18.63467075	115.9973532	5.336732373	85.6069134	71.37277089	62.80208903	20.5676601	4.657762864	19.87463453	11.51667028	12.67111691	0.090192231	1.956975302	0.746015309	1.034868719	2.711318034	43.83743254	5.432696145	0.038024393	21.0977708	0.030959968	6.908874312	1.252992633	4.776567079	16.54836942	6.448979911	40.07629024	16.36262027	37.99358004	54.92219749	10.07620017	48.94642086
CGGA_1899	0.065742927	0.021845208	23.75598693	4.283115358	0.012095896	18.05228204	6.455741519	3.044611741	24.83579532	92.91336374	14.16173823	1.043292158	132.9832909	81.02020917	6.296245218	0.068957943	71.76464325	15.14504286	90.30571271	7.875363626	83.20848854	73.89770853	89.87998786	20.39298976	9.066978638	13.48393195	16.86296039	16.30407955	0.121544905	3.655846952	0.617535468	1.533120304	3.07217553	56.49184152	6.402625004	0.073564927	50.73275594	0.083533616	8.79632538	3.02100872	7.734380288	20.53936151	8.776315858	60.23015804	21.07757169	26.28470443	94.49333836	12.26164922	74.2834055
CGGA_1901	0.038708685	0.012541089	16.85245296	2.495957682	0.007863989	13.31071177	5.385264695	3.358009537	21.15255431	86.98328012	14.63099883	0.723978111	101.9787852	62.27006525	4.272674582	0.02960452	59.34865126	13.48529863	102.6806222	8.931232246	47.2348278	86.6421151	71.83393223	19.5902621	10.50153756	15.07607331	12.20116159	11.5963402	0.083259478	2.394027221	0.595635321	0.872256156	3.120314584	25.58791668	4.369190578	0.052118362	29.66829659	0.030910379	8.907146612	3.709224664	6.612795132	22.4092015	4.6937755	61.66944696	20.92439571	27.62528102	83.9647264	8.536439509	82.59000397
CGGA_1908	0.085268	0.025432963	24.04872004	4.619987739	0.011999433	41.01032145	16.62821254	4.526821024	43.40185652	82.89418284	24.31659672	1.338882249	249.5063021	111.4557445	8.307835247	0.055037781	103.9880418	16.16296541	110.8768959	7.660617092	154.35211	111.1142748	90.80002235	21.3329074	4.926917216	20.16012498	33.20239069	29.21825409	0.264506855	5.432044578	0.832274853	1.805091199	3.843809973	152.704242	5.843640753	0.096878146	28.75288068	0.145965804	17.44243092	0.991329024	12.34406908	58.24837226	9.744180714	84.22925432	15.9372571	45.82390202	117.4915523	19.35242051	70.30793011
CGGA_1912	0.131251565	0.034846889	64.96571275	10.77390406	0.014397781	11.97818915	3.662822883	3.669625561	20.08419142	137.9744048	12.45774996	1.259616072	177.6393933	75.45479234	3.73836256	0.086906185	62.99159487	14.96723527	106.8614999	17.09126617	81.7528385	64.33649801	94.44998826	19.04345564	7.459693825	20.8024779	9.74733056	18.86974094	0.135657633	1.946237113	0.623343923	2.043521415	3.906132847	73.59848538	5.339454484	0.135995986	32.80855062	0.062327826	8.948999693	4.460699433	17.70500194	29.50154891	8.376008302	53.47775517	20.78690632	20.69262675	52.23358348	8.84331908	115.0373217
CGGA_1953	0.050754416	0.019841352	30.02908252	3.2389741	0.009327392	28.25652843	12.81398799	5.526381101	34.62996928	114.887151	22.17335877	1.327215063	158.7169268	95.49319116	7.476787075	0.086034252	104.3657225	16.22643117	107.2842692	7.700554232	158.6759576	107.9028329	112.157256	22.98030612	11.41971776	18.74426701	21.69749787	23.55841422	0.102391526	3.680845502	0.68203957	2.597502339	4.23198758	40.05529745	5.157518251	0.05638504	30.15410805	0.058734281	14.20807091	1.943549178	7.934233454	33.45766177	9.16236847	74.93698193	25.79861013	45.67940082	113.7990491	14.53047607	98.6149268
CGGA_1955	0.082739945	0.021771991	25.68499197	4.003996245	0.010449965	17.52647523	3.741096177	2.089012309	19.29809347	90.80090218	13.38278603	1.208531929	192.6946924	111.9667989	5.836860413	0.097309896	135.2552104	14.671764	77.47499659	5.827163673	132.7466879	71.89627903	78.62309132	20.70841582	5.936174807	13.15593971	15.41916941	25.06835308	0.179668245	4.08262634	0.725912532	2.848254816	3.93654798	116.0843279	7.738761029	0.060402787	38.86810195	0.110238749	7.937396704	1.622160033	9.376587718	27.86639739	10.74076929	61.84214058	20.52310231	29.68874186	57.23087874	12.38120235	72.21773663
CGGA_1985	0.074471096	0.010058131	20.47388639	2.211025532	0.004600594	17.3844901	3.772432159	2.401623418	14.43835018	67.00744946	17.92809051	0.563742286	295.2146129	154.1737651	3.913081692	0.040641556	96.92297521	20.18093499	112.9082841	3.559544129	108.8790626	79.04089298	47.31226983	21.43870786	4.853630518	21.71979494	8.894254582	11.04104546	0.094043622	1.75314969	0.763682242	2.914406896	2.805833336	46.78172929	6.149217931	0.018875611	16.70236345	0.040597055	5.985230983	0.90238485	12.26013519	23.92066873	5.962472207	37.55499457	15.33590954	42.09813467	53.17138958	10.1979837	48.21268538
CGGA_2008	0.149794083	0.044650049	43.54853947	6.04984879	0.013471581	23.50566712	7.273864573	3.810690807	32.32857296	112.2273375	18.96353817	1.620075789	144.5996309	61.23176587	6.212465103	0.04946204	60.89589689	12.61547494	95.71120933	13.43819835	94.63921	102.7258518	69.466671	19.98207544	11.97045632	16.20024672	11.35945826	21.89325859	0.167821117	3.301515711	0.707513412	1.03860544	4.448090322	78.9191028	5.162798037	0.118428657	39.23560485	0.138430932	14.13478588	3.602323225	19.30051078	54.22680102	7.583580354	85.56907996	28.23475435	29.89955726	121.8361291	12.98549996	101.446002
CGGA_2024	0.234934798	0.053284008	65.19928483	12.6421323	0.024179283	31.05681915	5.02702363	4.637988102	35.67686752	121.8072249	19.06497914	2.752577007	183.6443632	72.95176974	9.641940916	0.156503754	154.9233434	12.7547861	69.13084194	9.742497687	211.3630653	130.5247395	93.36192809	21.31276991	11.23784452	10.02097307	25.24456412	64.41964091	0.334111966	9.439954316	0.719644357	4.396628266	4.187763157	365.8626836	8.388971511	0.208819326	61.43075609	0.309116733	13.54802826	1.474659563	26.85669698	58.50493361	16.19798376	77.1510241	18.13939856	48.01179397	111.8775205	15.27068297	101.5847611
CGGA_2039	0.09307772	0.02692937	33.10095735	4.555251824	0.011693708	15.03033546	3.074952694	2.643728519	17.48935769	104.4653882	12.7635229	1.126401607	148.422079	80.73399504	5.348084984	0.081579869	102.3629995	13.72039258	81.58347795	6.650966796	116.4467713	71.84189498	90.14532267	19.81203582	6.472114055	10.64843662	14.36691054	18.01750679	0.167368868	4.003427188	0.658730565	1.846615667	3.273101035	81.05496599	7.367186588	0.08028732	46.82885983	0.112727987	7.550351465	2.385011458	11.40248387	24.25287378	9.722644912	54.11844493	18.30492659	27.34501875	69.65732669	10.42577822	80.02385911
CGGA_2047	0.141360281	0.031503471	32.68091396	5.161011191	0.01340714	25.93301431	10.53022583	3.055284826	41.61411161	62.87462496	31.61229598	0.873158197	157.0121369	71.91050353	5.851435387	0.061159197	83.77106252	15.813474	81.55514749	6.168738074	204.1482323	101.0420961	41.16232424	20.52406824	16.2439085	24.82388445	15.03660564	37.93629597	0.195357787	3.891408755	0.8050165	3.611667215	3.908260467	102.4385196	5.196340252	0.081844694	44.38628293	0.146461646	14.01436682	3.495076963	19.34719442	57.22285021	12.55186301	77.6367959	32.9483256	45.42211984	108.0186009	11.63355384	69.55756278
CGGA_2056	0.149915731	0.019853971	19.09814089	7.360561086	0.006570913	20.59600968	7.488523215	5.651345572	30.98126892	111.8816149	12.34114527	0.686331205	140.8774437	48.62620375	4.473534994	0.042205594	46.93125152	10.75862334	119.7657024	7.312782205	182.016099	110.8010568	81.17509937	18.08379991	10.71858398	13.23352937	14.25811386	21.49595511	0.102398704	2.694537497	0.603755123	1.740828977	2.864186976	56.05082647	4.383422481	0.04520912	25.46248214	0.055193613	12.68388992	1.940324165	24.94018996	49.31278924	5.920049903	60.90564776	11.49568468	33.54382661	114.0692236	10.31695254	97.27623577
CGGA_2075	0.227796583	0.087253024	100.3862561	23.6983903	0.017157245	62.18901786	35.63176468	9.234652506	88.18019926	240.2901274	22.94339562	1.584392642	157.916275	43.9436179	9.988838979	0.071198331	84.9162349	10.21138664	107.3322813	20.242265	614.7197582	234.1458213	148.8494637	19.59993269	26.59435704	14.11746116	21.25864655	80.61152936	0.156097974	5.184391258	0.664384798	3.100102252	4.525527007	237.6072558	3.845099591	0.278371969	24.38676752	0.102130539	39.13742747	2.290854407	47.28317037	143.1031037	10.70607678	118.8571017	25.25752909	46.15691199	244.3664059	28.04809967	236.0961361
CGGA_2106	0.103790481	0.012874001	21.57991114	2.881432024	0.008466905	20.31987957	3.110943786	2.891826049	13.61354802	70.04891114	16.15081031	0.869063692	235.7277658	108.5876739	5.750595054	0.035707485	55.75847213	15.84898444	106.0329501	4.953784238	40.6178886	78.63308098	54.87413971	21.39804869	8.254101877	20.33657094	7.59800271	9.003463988	0.074389154	2.082567368	0.769375604	1.298481699	2.73886991	57.05297451	5.840233181	0.030187922	25.73527375	0.047178893	7.261271142	1.34762333	12.31198351	17.32154218	7.390493051	47.96245242	14.11570044	48.3277811	50.0373263	12.6257089	51.06025123
CGGA_509	0.056842298	0.011259973	22.89241185	3.205955954	0.005356834	16.84772157	8.884772854	4.383921433	46.35744338	69.76694102	28.08115027	0.63325768	319.8701047	159.0341759	5.108812264	0.057391305	134.8026144	16.90049024	102.894242	4.778590223	118.7899893	86.46518402	58.99336336	21.32643269	2.725640236	21.22204063	24.86915433	53.2182603	0.215378568	3.653005718	0.934424855	2.553247433	4.073617309	106.1284832	6.043215069	0.030450304	15.45333966	0.092100672	15.97131903	0.521563735	6.032651	32.2883792	8.902372864	73.07829678	16.06351964	69.45155642	76.96066562	11.47968677	71.76751064
CGGA_777	0.080789462	0.032028903	31.39303683	6.72654844	0.012484257	33.18629584	6.319966336	5.547690875	45.87360856	79.54878721	29.45192014	0.865500606	157.1316309	69.89166927	8.4715545	0.032683546	87.47364983	10.55806414	90.74307633	8.132977794	78.01388691	127.9943709	64.01979353	20.25931225	9.092654811	14.01865177	30.32722366	66.64619141	0.223991468	4.629816394	0.803223936	0.637190453	4.261390401	138.7753533	4.241548551	0.08744549	19.32986831	0.135289085	19.64116035	1.140124108	16.82220037	42.07682328	6.695740137	111.3291297	22.89384846	56.24935817	88.35692713	19.04385108	81.05505685
CGGA_831	0.086360964	0.020862676	22.85903793	6.910518485	0.01012915	23.42070543	5.686491394	4.624257381	39.59080267	64.77526904	19.88744092	1.115576466	224.5149322	82.35609734	7.238261076	0.042795019	92.83457516	13.06527355	97.20829898	11.00287122	94.99518151	106.4750162	64.7588547	18.95929624	8.551907977	18.89698242	21.21696925	57.5097098	0.201666522	3.792447394	0.770141748	1.549811287	4.818942387	107.3582619	5.582213948	0.069411724	23.24885456	0.09933619	18.4744873	1.287478976	11.59346367	45.49060454	7.843540027	62.99095139	16.56346741	45.05813508	110.3994151	14.35100352	77.42017645
CGGA_869	0.044260842	0.006535853	11.64638406	1.410199438	0.003371	16.20859585	10.67264618	3.897909696	19.17459068	66.1321448	16.60415323	0.258593132	99.15641989	49.03575317	4.853406367	0.012570899	31.97433518	12.18670635	132.1485303	5.334950921	99.42717507	57.63439941	65.26074164	18.38441062	6.547163673	18.07486401	11.66164605	10.37440494	0.07856242	2.052032159	0.570336113	0.842886905	2.80347455	11.96685118	3.426077196	0.019655994	21.04343629	0.048059962	11.0955446	3.588895119	8.146573507	22.44755215	3.514752026	58.27836669	27.57403212	23.41455369	77.36637475	9.95300459	84.61135107
CGGA_P106	0.055665684	0.047584566	18.94876905	5.607120708	0.013843749	48.41734679	4.374926922	4.028870623	78.4348364	77.92443036	28.13942316	1.167162034	266.6930527	131.7993129	11.83130382	0.059725676	125.5612932	18.13020034	103.927208	9.441377459	75.40457274	159.2372408	122.4994299	22.22798878	7.535600188	29.67001854	30.68370307	51.03492245	0.184208131	4.39105876	0.911399325	1.061146767	6.222793545	82.02786467	6.097724787	0.102640221	34.37392582	0.198560017	21.11071019	2.031063066	8.564557652	35.59420585	8.822335954	165.6672124	27.02992692	60.474837	90.70428051	29.13632714	91.19276488
CGGA_P109	0.027406656	0.005585183	7.227353307	0.638971609	0.002999811	11.38742368	4.745851783	1.832204522	12.34053025	37.18587028	17.73325416	0.323610593	231.5477043	114.853995	2.543902375	0.017167959	50.19935461	16.14026694	113.8032977	3.330225634	52.48635495	48.93510022	30.71528428	19.36717694	2.752625271	21.033607	6.936480166	6.261220311	0.079891495	1.129280532	0.820100486	1.478309252	2.405399877	25.18403299	5.085295892	0.009588649	13.08488684	0.030668753	5.43149781	1.249813092	3.047241858	10.22247741	4.727291943	33.07832158	15.88272615	35.24377582	36.57516225	8.014168241	30.96653247
CGGA_P116	0.090748478	0.007999358	24.29980992	4.592132251	0.005776881	9.51289175	0.825972548	2.038551984	28.59705195	46.53522958	38.54976182	1.222716255	349.6659548	162.3963681	2.576820405	0.045926325	49.81065574	20.56077619	98.10041115	4.459810076	81.70066325	59.77218342	22.12818109	18.46805432	1.574781918	25.58301113	12.30279482	33.86250103	0.31897312	1.752662077	1.161811191	1.253497544	3.5813987	176.7342458	5.490267418	0.02129032	15.66967625	0.230012275	7.800634822	1.139289954	16.30879392	37.60629398	5.288654376	44.5869784	20.66658561	58.81906008	54.29197868	8.665523945	68.86961112
CGGA_P136	0.303918542	0.03849913	142.0434043	37.7145352	0.041137013	20.57521654	2.86453927	3.871752966	56.3313404	147.2143645	37.31812582	5.400683977	286.6799827	131.0223808	3.79894608	0.1249665	40.48641608	22.70632517	73.626277	19.43037906	98.11367819	101.6595836	47.983213	19.74621492	6.896391506	24.17974638	26.17030786	58.45341756	0.673070387	3.642723647	1.240071961	1.299814695	5.531397791	865.8341925	5.891704787	0.199388304	38.53481397	0.404664089	13.38381581	2.350174117	62.51901915	112.3523873	7.900201292	69.68087716	34.11739368	65.41325407	83.2509519	17.2122597	120.761557
CGGA_P15	0.053430622	0.010532452	21.90336684	2.327710327	0.006892036	12.11126123	2.748443809	2.053949339	22.00907895	57.64864702	12.27881755	0.947773086	185.9203144	120.4991226	3.202918055	0.050890992	67.48391937	17.44899095	97.91590599	5.988832601	99.66284625	62.62263262	60.14675512	19.93130981	3.681363592	16.68060041	10.37313902	8.97286147	0.09523412	1.762263087	0.714081172	1.480910403	3.221646375	50.67723453	6.46737649	0.028922485	26.40129395	0.043838957	6.062327396	2.18502447	6.610333071	18.22702606	6.694843274	39.65094009	17.41021709	24.14747998	57.83341668	9.479420933	53.95555692
CGGA_P160	0.0438286	0.015366761	11.77062235	2.910366751	0.007013081	22.54092881	6.805175782	4.060039845	28.47950362	56.14684551	23.02465999	0.718074024	109.6915147	54.33471212	6.738073271	0.024062982	61.04512312	10.65805256	91.70223856	6.95788372	28.89773979	80.98782301	48.32317744	19.11850172	4.207779839	15.31756273	21.45926483	29.25765702	0.145502811	3.239455527	0.752518108	0.479725998	3.278137758	30.04255962	3.876758364	0.042918446	14.76353818	0.07456859	11.49362435	2.120784149	8.614899558	21.71030507	6.785788892	72.16187958	25.17624058	40.12709577	69.46538823	11.40480818	53.47788635
CGGA_P164	0.267754698	0.037719407	124.6367624	15.67423297	0.028607331	28.48798538	2.306593481	4.636232905	49.58664287	128.5065023	37.75452289	1.474814964	224.0530331	108.9142391	5.418831578	0.068565874	37.3533938	20.22533942	97.66770466	9.824754206	58.39529109	123.6773026	43.10361349	20.14034617	4.678014642	23.09069869	13.22902073	34.57710066	0.22720773	1.941282373	1.008291125	0.371594665	4.430375027	442.6387903	4.956915358	0.137334039	15.90636193	0.206313912	11.85288428	4.554156671	88.12111216	88.60955427	4.567361393	70.50780909	38.46129944	49.95180149	111.298605	22.64984912	112.3979782
CGGA_P175	0.227606907	0.046642734	82.4381125	17.0970403	0.020242685	12.9477424	2.172418689	3.618173127	50.38418929	83.22583561	30.03490215	1.685934728	238.4079145	87.52918517	2.143045256	0.041522115	26.59558004	16.01706736	79.18560141	14.07029915	60.5189749	94.69206463	34.79885951	17.13316654	3.581362442	26.47483002	8.674053374	43.17000041	0.448759115	1.649763399	1.089786489	1.033062143	3.867082385	309.4745484	5.17264245	0.118811883	19.40095686	0.275903342	9.216183665	3.9235024	50.44905465	62.82605213	6.015130816	73.43692478	34.35726382	35.11793558	62.72116552	10.99208474	69.31654391
CGGA_P180	0.205291644	0.02293288	95.59809613	12.37208842	0.014578098	19.93610931	2.910527369	3.042423634	31.77442432	102.0026053	44.29030364	1.38679093	402.8615245	124.7452945	4.575035658	0.065434568	27.11587297	20.46577619	97.60145343	9.952648394	34.6021706	86.76997383	31.88513281	19.42691221	4.80431756	32.43545501	10.90162858	27.3794937	0.319510162	1.979280876	1.087081085	0.705228384	3.870325699	232.0778745	4.954266189	0.085441153	17.80360622	0.222637538	9.370411499	3.338299911	57.67564459	63.75638117	5.719259358	62.00961833	36.07668277	45.05675756	65.19576622	12.01360135	117.1503852
CGGA_P182	0.057393715	0.014699593	12.80477581	2.616870665	0.00732532	25.96592127	9.462246254	6.286893272	37.014424	52.28866305	19.35329622	0.775399024	93.91509783	37.59641797	7.746027262	0.017058341	57.57536132	7.836650217	82.67209586	7.918448404	32.19324379	85.74225745	50.9480091	17.97156836	2.527871293	11.43758859	30.61906612	31.22849517	0.150306724	4.260283307	0.718236614	0.437371282	3.546027293	39.96529371	3.686537618	0.036527048	16.28690196	0.07646404	15.26142331	1.180297105	10.70361763	26.03850814	6.16834371	82.75938457	17.59826547	43.90951314	105.7187848	13.30677369	56.06216842
CGGA_P205	0.308299998	0.040151509	172.6021779	38.45963002	0.030885489	20.23426638	3.042948376	3.841801401	63.79513485	207.4460166	40.23911584	2.280826235	277.7415905	102.7600589	3.400927891	0.103580296	53.21836653	17.20992439	77.33690614	16.22404795	56.64302905	147.3780509	57.78212898	19.37004453	9.014595323	24.0248887	14.15369973	58.40819986	0.46522952	2.334025334	0.969881119	1.123945819	5.081721539	464.347815	5.222542988	0.176457751	30.33670831	0.244028496	16.94007435	3.022203627	91.15403105	79.47456011	6.244746638	114.8623255	33.90200175	56.52402787	71.05077212	16.00843111	156.2706405
CGGA_P283	0.074524977	0.031149994	30.40662994	10.06058077	0.010863424	23.51971103	4.152983567	5.434317109	50.27484868	87.37619818	19.31478989	1.423647042	268.9107545	79.58293412	5.974280883	0.079266675	62.52092033	14.86031083	97.96230337	12.19048287	286.4459412	151.6253506	81.48251011	18.81589161	20.17442772	17.71797807	19.26979021	39.26076277	0.181504801	3.070270486	0.817503294	2.673510295	4.17813147	191.3521926	5.47671603	0.077291925	35.06300302	0.086013103	13.58259136	1.655814037	13.13170659	61.63158915	9.796077322	62.25934001	18.24437756	36.96156838	137.1465592	11.77481028	103.5118663
CGGA_P295	0.081523929	0.024559455	36.82922974	8.608926277	0.015160045	23.84014927	8.659799596	3.805855029	44.7379021	112.9104402	18.04590598	1.463925068	254.6215199	112.1386174	7.65216151	0.093334219	110.0223087	20.01329582	97.77647014	12.06285669	116.42391	79.61132362	81.38822092	20.59886452	11.88908894	19.33726529	22.07601451	24.40920813	0.186696844	4.059738827	0.82614986	2.644395741	4.998583012	81.71535587	6.37905149	0.103664285	46.73943239	0.101949375	12.85024662	2.787825213	11.07899898	40.97313577	10.10932578	73.39914621	23.04772879	39.19276224	126.3496237	15.70555989	91.1040929
CGGA_P335	0.060884858	0.014360069	17.98210198	3.205999076	0.006174345	16.33217596	4.148577517	2.379470113	17.8835815	75.37954237	12.39192545	0.751348464	227.675857	98.13829755	4.753169985	0.061168938	102.8360979	14.47510221	95.90321943	4.79351622	92.04458018	76.6921284	81.95623915	20.46054112	3.210816028	12.14492438	14.297051	14.55317156	0.107712292	2.891717812	0.677274834	2.992111226	3.381893101	61.96343027	7.011411225	0.041996082	39.27615601	0.076191539	7.470573147	1.182310818	7.233290807	19.58435557	8.580788083	46.80120652	11.79147029	32.8163247	78.97370878	9.841726522	64.98469119
CGGA_P401	0.143948996	0.02875845	49.33058708	8.792566775	0.008710149	33.21338024	9.301623202	3.5375288	47.93876462	75.44502902	25.70648783	1.318698213	211.8197795	87.80325662	5.66065877	0.058872648	95.96387553	13.21852791	87.67888833	7.554827864	125.3292944	98.41192177	60.68269819	20.90761497	6.499713405	20.42943277	13.57075916	42.50445909	0.231293454	3.868636632	0.833765943	3.378568618	3.520930785	123.9635979	5.119013487	0.055755098	25.58070703	0.163832399	16.90573351	1.439604558	20.0551045	45.79386817	8.135264409	82.93162856	23.09329486	53.38007855	93.5859989	14.35711736	68.82954817
CGGA_P411	0.153432641	0.024398266	29.53585635	7.430769565	0.011155215	39.24445563	10.79067759	4.861310214	43.40748872	82.0073476	19.79039798	1.534412471	205.3893595	69.57447875	7.672166651	0.053575758	112.2001667	11.41587248	94.5145418	8.734094812	198.0487898	144.245702	61.03469814	20.2997877	4.261284582	14.8135429	22.685394	43.80723381	0.24406331	5.435491126	0.714995836	2.973759467	4.070700288	114.8398426	5.707828511	0.109171354	25.7543104	0.137887306	16.24924204	0.741199608	29.78824273	54.38629764	9.587061506	58.4644922	11.01184118	54.42730585	113.069026	13.56224947	107.6980936
CGGA_P415	0.055137592	0.02287845	18.77989548	3.523938863	0.009245006	21.55367623	9.456057475	3.443012615	23.63417796	75.80914353	20.76019683	1.030577834	101.5466528	63.90269253	5.892154674	0.02904794	64.39326539	13.90361605	103.3761334	10.42295811	62.21119548	72.94007232	57.76264337	21.37843047	10.03279667	22.03161338	11.70051904	16.69630372	0.114955156	2.308638766	0.659959313	0.7016798	3.358584571	31.04387614	4.351220661	0.05172486	26.99362598	0.061733593	11.35764332	5.264869623	7.417732976	27.97549553	5.507136942	69.32736675	36.5941886	30.758716	64.99328574	12.19927079	67.40546296
CGGA_P585	0.207281045	0.027037123	35.52497452	11.09804819	0.009003248	32.34437173	9.550226728	5.388158308	49.89715592	78.84507201	25.14212468	1.191690397	151.8310748	56.68918161	9.156416632	0.054945889	84.65761074	11.64806382	95.03058908	9.323558143	147.1967991	110.6846608	74.8088163	20.09244192	7.617877108	14.33607158	21.01379163	61.1063691	0.211800184	3.879480935	0.694751528	3.900098414	3.338419822	130.5653692	5.077204304	0.106525082	33.79974895	0.146324821	16.1157595	1.335746508	32.86041243	91.74941375	7.060534752	117.2020902	15.16817936	40.58386822	218.5356872	12.50432077	124.4202631
CGGA_P596	0.048354006	0.008848098	11.22598708	1.204607903	0.003618635	22.90344058	4.791803173	2.304008103	14.85806269	54.57935626	17.81385664	0.686973554	299.7352971	103.6057495	5.519061202	0.03823536	64.31828668	16.21867458	101.1356961	3.551473875	43.3329124	59.08652319	60.58504977	21.83268327	2.882469316	23.7803059	9.289929979	9.125514469	0.087669054	1.696273154	0.717898759	1.979295324	2.353788613	43.47630677	6.578328262	0.017305883	18.22748558	0.068135955	6.445098265	1.258959636	6.387414032	16.33747303	6.684133959	41.29907947	15.28310217	45.80673791	58.11350778	10.80782165	41.86790922
CGGA_P609	0.115446544	0.015535507	24.34892181	6.495988502	0.008829796	28.30762314	7.322865861	3.268418119	20.17115142	84.71288686	14.1286422	0.797870939	198.5194242	85.40302258	6.343364492	0.058486532	99.96716453	15.16114483	113.5387997	4.974527879	331.2448385	97.25175034	91.52275032	19.21457667	5.928827577	13.50924085	17.63129863	20.99866408	0.153503477	3.827793276	0.698176598	2.316234464	3.164554232	110.5526939	5.958612661	0.041190045	37.84461466	0.088064843	10.36730342	1.051455211	13.46234956	43.88247067	10.79589178	64.17836933	8.782050575	37.00830119	76.44015465	15.34520106	78.71552577
CGGA_P610	0.2127093	0.096334406	95.33078065	19.44973458	0.03342767	43.84760956	25.18686126	5.895850843	50.87203537	138.9877714	20.73518246	1.551286601	196.7412744	67.97317793	9.262428002	0.089528299	96.67464359	12.67485987	86.82214224	11.51333136	199.9042385	121.8716134	116.5794634	20.74045764	22.00952963	16.94849781	28.92152693	54.91972196	0.279342184	6.219159386	0.713835611	3.494804929	4.729797411	201.1167344	5.531117152	0.228234844	53.18108243	0.306584596	20.0326182	2.467916836	29.23756047	76.45582393	17.54795126	89.60778589	22.42553383	44.90313524	128.2761167	17.43394754	103.6272107
CGGA_P625	0.150514596	0.024648381	22.76343677	4.315825029	0.009077904	32.75908309	8.876339606	3.704472765	30.19359761	58.43993785	25.93222352	0.842771552	157.2765574	60.41121166	6.700331135	0.024620495	52.14781111	10.45381861	94.5329836	6.846606394	93.10922246	120.7729543	48.67287756	19.22063653	6.430059091	15.25772081	20.94774222	33.9889283	0.178100085	4.457359134	0.725502367	1.195730246	3.340127544	94.70388765	4.575132852	0.056634587	25.86969792	0.146187857	13.13233361	1.197636504	22.07959089	55.68728986	7.750893015	91.26015025	18.64834498	42.31807582	100.117205	12.68369039	83.93921494
CGGA_P7	0.030468089	0.011353053	7.387726872	1.888203474	0.005763121	18.68003923	8.075777547	5.1253634	28.5782254	47.49122908	23.04640867	0.645995206	56.08108823	35.11501665	6.728985905	0.012958174	54.30449345	7.699139715	76.05496737	8.65524167	15.28978822	87.85066945	43.09536384	18.85947732	4.335259106	11.06793893	24.24441716	23.27503991	0.122141881	3.541357046	0.621371379	0.371622662	3.866382289	14.51607332	2.871382112	0.035193621	14.21580993	0.071973434	13.33477422	3.01750261	6.724773223	22.96600475	3.609105329	102.8721873	29.82346685	34.52727245	95.29526943	9.103199355	64.9651726
CGGA_P87	0.044310527	0.014426082	14.74844718	2.070991974	0.008537273	21.33706814	4.686202724	2.342345881	16.24650181	62.55028983	17.38249685	0.636751775	186.5924545	130.6160078	4.764309641	0.034974314	67.15016081	18.05371738	103.2332586	4.805782282	64.77627132	66.36508487	56.5635618	20.78893341	4.187665638	21.70197176	13.38774648	9.678510668	0.1223844	2.404504405	0.778712042	0.968476178	3.365940071	30.22552125	5.679409061	0.031297214	22.24416953	0.079060739	7.975512226	2.054837571	5.005297164	16.09667801	6.979685725	52.85486547	18.78597272	36.36370482	48.56414103	16.66079655	48.54357173
CGGA_P89	0.067373592	0.012147306	21.3682233	5.79892684	0.006239878	17.18049799	6.66492261	3.890992245	24.76824408	60.52270244	19.90752856	0.752980429	111.8062896	54.40856514	4.654745913	0.023064022	85.44654067	9.2302421	78.88993055	6.49331181	88.82452755	93.83403449	39.27124226	18.37167223	6.599344633	13.11894155	23.35579814	47.56823068	0.181872481	4.177617418	0.735052768	0.718752872	3.56307117	75.47073589	4.175946415	0.035782984	15.19307215	0.084960027	14.39274231	1.038207984	11.1735588	40.71577801	6.188463109	79.68537841	19.97765682	46.80906507	52.98829373	12.54873354	66.48096402
CGGA_P99	0.073909194	0.013286995	20.13452058	3.091230369	0.006375866	17.47919217	5.137382256	2.708437742	20.0112202	59.34783679	14.65526534	0.708354964	226.8285126	101.7435832	4.199952457	0.049145407	77.97200754	16.36667305	91.00050845	5.009265496	145.9498869	72.38500828	47.0356247	20.32008205	4.555608472	17.21109833	11.02925929	11.79854087	0.13110632	2.559401846	0.763094542	2.876640267	3.172537467	73.70731636	6.573232879	0.031719195	30.36191812	0.0778722	8.01926722	1.527455613	7.955077405	27.46442524	7.690490706	41.89449389	17.23589589	34.1304679	89.59266742	9.348665981	59.55360132
TCGA-19-1390	0.069471807	0.006824565	14.2172023	0.822009177	0.00393884	14.00454325	1.190242763	1.14805645	12.92570577	35.32526399	23.18753652	0.30281066	278.7941817	134.291051	3.790771003	0.030868584	49.32740597	14.2596688	84.125155	1.387861735	41.63325756	70.23566724	26.76127041	19.37260383	1.795639395	21.38384293	4.73588939	8.650280114	0.105616748	0.982905704	1.127492902	0.816690314	2.570432915	71.96213817	6.38612396	0.011079627	7.145925814	0.142482771	4.977793505	0.469715229	8.563350774	14.83925913	4.655518058	54.78601277	11.97720004	75.4938559	26.85409886	11.22017078	37.23588914
TCGA-32-1970	0.134541553	0.039370962	39.70157291	9.25816127	0.012535319	16.02314265	4.257276639	5.186672843	47.43880745	73.43325545	17.30429925	1.380329555	270.6381871	91.23637174	4.455615237	0.083814322	73.93320698	15.45324482	90.56868253	8.128192619	169.4833743	127.1259042	49.44086797	17.74896227	6.134595981	16.16515158	21.0068416	65.27438909	0.293277958	4.750793053	0.980050631	1.812966769	5.300842996	269.8049948	6.168962236	0.068264492	23.74143198	0.15102393	14.90463567	1.601360289	15.7078221	69.62695863	9.831608664	58.37323756	15.12816257	42.10676706	101.0445954	11.39687384	71.34379849
TCGA-02-2486	0.042968529	0.018539135	18.4281878	4.029466284	0.008064134	20.23796221	14.43670654	5.348849527	39.48236255	80.17083331	23.20045397	1.249324245	69.40178137	51.13148239	5.251087147	0.033056864	70.88621867	11.97918462	96.24205913	9.685197397	97.7466654	104.5202832	66.3730514	21.29501321	7.239352269	15.42760228	20.40649239	35.44642039	0.154036318	3.666776965	0.677224074	1.1256033	3.329239014	37.67572956	3.689325856	0.039208245	28.66610854	0.075605084	17.53156983	2.827989883	6.871957061	31.39542875	6.805906352	72.52318212	31.54767927	37.98567414	124.066958	9.717627683	64.36820151
TCGA-14-0789	0.047261339	0.018369239	18.21488733	4.490966405	0.008402548	20.82236277	13.45907837	5.130000202	51.3933922	62.01092889	25.3655906	0.887206652	83.8975045	57.70589925	4.381280181	0.023262953	43.49547467	10.56539906	83.08957003	8.338627749	55.21241886	88.96253618	49.77535371	19.98448555	4.069167438	15.66206756	16.31290744	47.48336156	0.147458927	3.011016466	0.746130693	0.4424539	3.431713835	72.94805345	3.752578222	0.058048513	11.63160599	0.127864214	19.19987501	2.31010022	11.20289494	26.73250613	4.088483596	121.9224992	29.18144685	44.82193019	81.53707687	13.88918924	69.91471562
TCGA-28-5220	0.098789551	0.02218652	24.33072393	5.017362735	0.015683525	34.30264502	5.259982593	5.306554412	31.66240468	94.25832913	18.18202427	1.87847933	177.3601048	75.23833871	9.688982551	0.101162255	126.3148795	13.26542467	77.82470752	10.30867213	238.7761907	195.7052632	74.88335785	20.74309282	19.42833146	10.28220323	32.61747589	31.89805305	0.19813384	8.928503972	0.817354048	5.276818383	4.03940247	228.0541167	5.813957083	0.090300856	42.73964933	0.082928416	11.58496915	0.866108665	12.72405046	43.78964621	14.14268241	48.27779821	17.76506063	49.21938236	218.93836	13.03404911	97.76981598
TCGA-19-4065	0.046006317	0.023016224	10.89742789	2.846397744	0.009956059	36.5320292	21.00260509	4.706871353	33.96373145	67.74301112	16.35240026	0.625030368	98.86497941	47.02948566	10.34143683	0.036380865	77.99099378	9.776535437	86.47029897	6.043836851	146.6108831	128.8896426	90.47504994	18.740321	12.1523918	10.04324183	50.35570088	49.40904942	0.183706043	7.860801008	0.698424384	0.668090732	4.064901995	44.66374728	4.067445622	0.063032328	20.20059781	0.075099564	17.39258147	0.933737638	7.5769824	36.81208837	9.645937242	83.51206841	16.96178473	43.16509414	114.9022536	15.33403784	68.85144209
TCGA-27-2528	0.179483597	0.034606242	61.28059292	8.267990392	0.01615659	31.93273389	12.66715745	5.632718466	40.14534912	102.2750932	26.81276205	1.419205174	239.0331845	94.73548229	6.433066661	0.049394392	81.80012095	12.12628172	99.11963782	8.792305627	122.8211164	165.1700961	65.10074462	20.89582748	16.41642392	16.28487312	26.93366529	50.08822118	0.162355915	5.1771135	0.849642193	2.148783562	4.723010495	224.5822292	5.347607698	0.114471486	42.08585216	0.113932334	20.10664585	0.668949997	25.84590925	75.28550519	7.768859864	75.4929177	16.67653106	80.3405809	124.6606141	19.19184944	98.55299285
TCGA-06-5415	0.130779311	0.034757259	53.95745163	9.27839129	0.015751021	36.92894209	5.255447329	4.919949836	40.32431535	106.3234323	22.83796719	1.415972665	274.6205494	114.7348049	7.33066972	0.068491419	98.48851844	14.95142029	89.01455379	7.980449688	105.8810873	157.9120325	69.56367238	21.83568026	12.5597761	16.92188385	30.54718568	31.51897198	0.194356365	5.439354367	0.874304087	1.885787436	4.200488492	256.0596763	6.079602776	0.102835582	33.75665879	0.123594796	16.69193945	0.986862869	17.93557698	58.68252261	10.79965772	74.45498223	17.03982703	62.21253664	113.4910386	18.15698687	73.06240369
TCGA-14-0787	0.067633262	0.030873771	34.55363823	9.229599612	0.014666263	25.36288768	11.92099591	6.82724212	69.02214222	124.1751883	22.89372115	1.602099401	269.8292219	95.29805925	5.773430988	0.073029677	102.137826	15.07010217	103.1294527	12.92851015	150.0299463	134.7818246	95.17637226	20.04354064	8.974018923	16.75530012	28.98980808	49.20545902	0.230160343	5.161178074	0.796366178	2.610380753	4.629667877	107.8546052	5.109382832	0.12123144	35.41113964	0.105287153	20.47744961	1.461296436	11.01567022	59.07099754	8.962628137	87.77068699	18.53254895	46.90742359	128.6460488	12.10454983	124.1879581
TCGA-26-5139	0.044824141	0.017631238	19.91886416	3.765104997	0.008685914	23.92353897	9.470961606	4.401052351	36.69975797	61.25699426	23.93851139	0.960545083	158.2147583	84.14024421	4.785919003	0.027228952	59.83407584	13.65723641	99.11695629	6.460974596	58.75829398	88.26496139	54.99564251	21.08736883	5.065219313	18.18027491	20.7514117	32.46287033	0.174418561	3.266241546	0.799319732	0.98248758	3.479795457	99.66916141	4.847301229	0.047791321	22.02116423	0.098836574	16.44705804	1.38890544	8.093467308	31.10905149	6.688320715	85.88122517	19.53279244	56.62269495	66.31028909	14.4155504	50.00688681
TCGA-06-0743	0.044360932	0.010435331	22.95075704	2.717709116	0.008712523	16.49322201	4.657692311	3.551122872	27.24305913	74.63712776	18.81155485	0.839869431	194.0645076	111.3095126	2.804153962	0.029775439	67.89832376	16.09472742	87.6556565	6.282486633	81.21957223	65.98340019	55.3431464	20.5457537	5.228059444	21.28715693	11.07884789	13.62218923	0.097929442	1.739657363	0.777220229	1.138447998	3.447884651	50.77808545	5.519334073	0.038912835	17.62661575	0.038229759	8.866999105	1.512182455	5.375617885	23.82907987	7.201138276	41.57659161	20.691155	36.17388406	54.62483902	11.50388309	48.79913466
TCGA-14-1825	0.115590366	0.010003915	23.89225195	4.540868668	0.005527833	27.70985345	4.522594515	2.425345776	20.41468277	59.86751718	19.61370243	0.962671861	221.6088218	82.56968673	6.339996169	0.046133668	92.91322045	11.10117115	77.74308798	2.944751788	165.4505648	78.021468	50.56495564	19.06588376	3.960758883	12.08362779	14.80283491	25.11196726	0.166270354	3.062677406	0.756890126	2.270748001	2.942739468	81.78120891	6.411229468	0.024339376	19.22507308	0.08426584	9.587616763	0.28509055	13.57422054	36.90382354	12.03879238	59.92274172	10.54712128	53.77939201	62.2345616	12.69203243	73.26335536
TCGA-06-5856	0.263614686	0.023817978	37.04581019	9.902231502	0.010594862	26.35761513	7.459890198	3.600137542	28.63975173	99.88693782	23.91603819	0.67891242	211.9870303	89.50676281	8.108466477	0.066512238	108.1802499	14.53746958	89.83258671	4.982402372	113.3368386	151.1021129	46.91701691	20.21493133	6.683957968	10.66998841	18.65823291	33.85289924	0.189904668	5.29450351	0.813856077	1.9586607	4.211648579	113.2718789	5.613852902	0.067186659	20.51557076	0.103741377	10.85168263	0.898708893	45.82824766	52.7806245	5.328841736	80.3961443	17.69355688	56.54510082	113.9256824	15.45075521	143.2463073
TCGA-14-0817	0.036307814	0.00829852	7.604513155	1.742312244	0.005019475	21.56262388	6.464720893	3.240172993	9.96320088	45.85221404	14.3350108	0.39597445	117.3451443	47.32572882	7.373961228	0.030017714	63.3797924	11.34643525	99.84393807	4.278004582	121.3724772	64.72234949	37.92708411	18.8523538	3.445654361	13.47818243	19.11252695	21.9993682	0.12475047	3.926392415	0.605842351	0.819001409	2.290960849	27.60364271	4.641097318	0.030266077	17.22293942	0.048292194	6.208389946	1.670785066	5.317228375	17.94230928	9.006842864	38.52530569	14.96584156	27.16215899	65.81613834	9.489368922	48.78323611
TCGA-76-4931	0.081184761	0.018935529	23.55369038	5.31017432	0.009200822	30.7219944	7.087660863	4.38512302	45.89986781	69.11804915	22.8414562	1.081399644	414.6056301	128.1353164	6.995099304	0.056093604	88.13382633	17.92389807	115.9232667	6.532632543	102.6143684	116.9375263	65.62368551	20.62480253	6.536791289	21.93423058	28.54299217	26.69298855	0.233308565	3.789733397	0.943589851	1.946000444	5.20303213	145.8700641	6.23509983	0.048303815	26.29528453	0.122103526	15.39521088	1.108162759	13.4417401	36.74038253	9.409382102	61.41508803	17.26341359	57.6648598	83.80062475	15.6003799	61.36114284
TCGA-02-2483	0.04183897	0.007155686	6.691673345	1.185442419	0.003589078	22.44317955	1.884390836	1.716771522	16.33124549	26.40431139	19.69420627	0.361202679	227.3282754	109.6361019	3.536782586	0.025869554	92.74163427	13.32048698	88.89085798	2.2832359	118.372297	85.22326909	28.73336383	19.19597237	1.58784417	16.50660511	14.04054077	18.36452467	0.151185206	2.904012189	0.779181148	1.537347732	2.781522002	37.16617815	5.740001264	0.012339748	15.37558393	0.089111894	6.409583093	0.594985233	5.388576014	14.29742942	6.305493837	46.01314351	11.59120163	39.01604427	54.94467048	8.133585596	32.60917386
TCGA-06-0158	0.10638933	0.05060813	70.00046396	19.11026598	0.020018761	28.28313779	7.75516334	5.000086447	61.31926377	95.15626567	31.50717265	1.628244228	246.221462	101.7136033	5.726591225	0.052399794	107.4262934	16.66280243	88.46666483	11.35071846	136.7091318	104.1257113	65.44792965	20.22940153	8.858707458	24.39925358	21.61752127	68.94256896	0.278284747	3.79269505	0.945303187	1.393650183	5.140223833	180.1258301	4.881687469	0.166166088	29.60345585	0.161894075	22.18964745	2.407119488	19.11844665	71.15075759	9.846923203	104.1177292	29.2820799	48.18481247	72.35505739	21.05702964	85.2390236
TCGA-06-2565	0.042653482	0.014303111	30.29251403	3.625663986	0.012126788	33.23761711	5.044809686	4.194281469	31.55539796	47.78607228	23.39635573	0.972157658	185.8764438	138.952592	5.525342513	0.036161678	74.91498989	14.91200245	80.5727446	5.41425463	70.22536084	92.36956945	58.29384288	21.95567963	4.162773968	21.27425335	25.84683686	32.69236243	0.139430109	3.656220275	0.922747912	0.379376426	3.59734521	90.88319714	5.209791447	0.051707605	20.89490661	0.078654423	10.60601681	0.667078118	7.479433142	30.03604363	7.468145836	62.1925695	18.07043732	63.79980631	53.28737666	20.52249693	35.12496537
TCGA-14-0736	0.123846037	0.033826162	33.93597685	8.789964927	0.014518814	27.92956424	12.21493399	4.680307702	34.30210551	107.662009	15.03844297	1.973044736	69.09571667	38.86837986	9.15534167	0.091797426	110.0218166	10.5563529	63.38426726	17.10686411	106.4061863	111.3175844	83.4086024	20.22406769	17.8195744	7.609530674	26.10813909	41.97964135	0.223707254	7.90165645	0.538698098	3.450220684	4.266146765	101.9352054	5.511896608	0.1586347	57.1800267	0.114636257	12.06803508	3.526425509	11.57173995	46.509786	11.5577943	79.0717569	21.40196999	24.45468808	219.9304357	9.364566781	121.8806225
TCGA-06-2558	0.142373306	0.024283949	22.5914261	3.940387515	0.008794761	21.28206705	6.228465029	3.071603637	25.8827592	54.51827011	20.50683833	0.77878994	171.9994293	76.11785353	5.398111367	0.044770062	145.0354679	10.93145412	82.70436775	4.984560333	150.1465723	90.45971819	50.7166087	19.00674875	3.783958221	10.54919592	17.18631405	47.44132068	0.187962061	4.182792511	0.724396127	2.582219271	4.190489146	114.5680943	5.770152044	0.05434275	22.70645874	0.125370274	11.05439837	0.641163814	15.6990857	34.28581671	12.55444683	67.38223737	13.06307942	45.62340854	90.75042972	10.62958177	71.56482482
TCGA-32-1980	0.153069249	0.045943323	35.64831523	10.57891023	0.023876364	30.10609485	8.81695289	5.297156768	53.05539563	95.71100257	18.74456706	1.42949563	111.646996	52.96972416	10.00970286	0.074087457	105.5533349	11.45934767	68.09518289	9.803531989	62.89551493	119.9913798	80.50069293	19.02816852	6.833420511	11.19435351	28.43432017	48.52287876	0.356162211	8.721925718	0.729343369	1.43065777	4.566997102	162.0539367	5.968417264	0.251824534	47.83425772	0.328548845	16.13196663	3.308761721	22.34298279	48.65976384	8.102572792	123.7306006	27.03870138	34.20109922	144.3718714	14.82302946	98.17525319
TCGA-06-0238	0.065944199	0.015797819	8.86771187	2.099888746	0.006170428	20.47062956	2.336946651	2.994296926	22.52847694	41.55973667	16.4826531	0.512937044	142.7497746	71.23835818	7.058790206	0.055919408	118.5813349	12.01829352	72.03316197	3.464782432	136.207151	79.7782872	60.07694105	19.01243908	2.373497705	15.86736018	21.56386812	42.79270038	0.184968298	4.867669217	0.726502992	1.864778041	2.630692169	92.3013997	6.273779198	0.038982292	22.32901488	0.110308279	7.951025581	1.118298439	7.62556388	22.89226398	11.31740294	62.08112271	13.62663723	33.97706011	80.51958979	9.173617511	47.77740397
TCGA-06-0211	0.055927002	0.014886534	25.17157095	6.595118426	0.007608866	22.19215171	6.722627459	4.260280881	36.82877085	75.04747656	24.40421114	0.778916902	191.2023462	79.51311232	4.663481338	0.026808884	48.32637101	12.79825642	91.570741	5.962014174	101.9930244	75.57845598	41.9041406	19.42918827	3.737408523	19.89832091	16.65557187	43.64379995	0.167888285	2.636382513	0.777710107	0.68149125	3.305579603	75.28958218	4.3147512	0.053140879	14.87603045	0.089300712	13.16793814	1.741541287	11.28366669	31.65502553	5.431319777	75.91768527	20.85723179	45.523841	46.37839445	13.84067922	77.84308491
TCGA-06-0129	0.034690673	0.005246729	7.099720545	1.111135967	0.003655945	12.7867304	1.061474377	1.393619615	19.3949512	16.50744646	21.56889182	0.203584123	196.3034927	120.7031206	2.464873511	0.027759064	115.1022729	15.52920218	82.5579691	1.666703046	96.82597839	54.69174804	20.62208182	17.96817108	1.117995353	18.1153693	10.66112276	22.45757223	0.161900935	1.585277055	1.115216418	1.355619693	2.863076724	32.13234091	5.138813093	0.009149154	10.23830998	0.109677044	5.479561768	0.781641441	4.322441393	9.670714958	5.717731416	48.94322091	13.72092608	44.35909952	24.19209863	8.319938773	19.90946271
TCGA-06-0125	0.204635749	0.078700684	71.69997131	16.55229156	0.021017291	30.24602072	8.612916336	6.038821595	79.21293636	106.6264035	33.97049669	2.280655655	156.6102807	63.78192023	6.581047528	0.039805679	98.63872495	10.63815042	75.29868505	14.25215151	89.08756484	166.9112459	55.83960101	20.64712549	10.55237599	17.56310712	16.51711464	131.0701437	0.29954546	4.144127036	0.852418169	2.355960242	5.278000193	422.7398811	4.857018247	0.191947575	31.42530249	0.264033217	33.74573141	1.820820254	34.77620634	76.06775504	7.030415929	162.7642545	28.10430998	74.86403959	91.28541074	17.92040786	108.1741839
TCGA-15-1444	0.204702154	0.04014135	33.7588228	10.42932082	0.016609818	22.2910718	4.72383711	3.348214373	45.54869133	58.20041807	24.59961344	1.738338458	171.993442	82.46049841	3.64522813	0.062833505	108.6225134	12.36508757	65.19418709	7.36120693	191.2544962	126.5185253	45.74103308	19.10512711	7.708917875	14.03216142	15.66430887	54.78441333	0.298379941	4.381311898	0.95665927	3.294629833	3.909015368	211.3095384	5.313044155	0.099464084	32.54738996	0.162954338	17.47423139	1.218319827	28.03047314	63.16542117	11.45673315	76.34428453	22.17064407	54.34262636	85.90678812	11.92249863	58.09179582
TCGA-27-2523	0.112688259	0.030567173	56.1036935	10.3870702	0.013482865	32.34391895	8.374829293	4.578988822	43.34412003	109.3464688	24.54067484	1.150239077	321.2392375	120.5992897	6.553062206	0.07158082	110.4337752	14.75127961	104.2774806	7.646944784	154.2184339	124.7696096	98.69436908	21.08223463	10.22095266	16.9721547	25.92301804	55.85922579	0.244874801	5.209338939	0.852702534	1.705396131	3.844324808	215.7101447	5.776491364	0.084650007	34.0044822	0.122097581	13.83996821	0.77963849	19.15437477	65.03847554	9.822845628	86.79150381	13.48587076	60.39105285	95.39301223	16.33547464	99.28699879
TCGA-06-0130	0.024622523	0.003232278	4.327989673	0.576447922	0.002547138	17.53942166	4.35555255	3.3962108	16.95727894	32.17253641	19.05616166	0.162276019	73.49006953	32.97194391	4.349341632	0.007324526	23.72329735	8.505636455	87.44817939	2.514651789	19.90589126	71.43173783	29.06938851	17.05669661	2.901398615	12.88166742	12.94763082	13.07936238	0.079085064	2.590977799	0.669545516	0.283955009	3.103303079	9.394554441	2.53232661	0.007367512	13.91852904	0.048674378	8.624092667	2.395680388	4.263141205	15.00884507	3.001611916	46.86350079	22.34196568	33.16709985	51.74842821	8.400760359	60.68894071
TCGA-12-3653	0.097724705	0.026988859	24.19401611	10.0720774	0.010670765	24.0060441	2.881033482	5.770288716	49.22390692	58.98054236	23.42004355	1.15045458	292.3602857	99.6552797	7.481464386	0.064869862	42.9527293	17.83154187	112.395251	6.585660077	172.069866	101.0067693	39.23042417	18.92164529	9.71817809	21.01268485	22.60381969	52.0834612	0.221373353	4.684417375	1.017293128	1.47515705	3.809229057	179.6850816	4.994700077	0.056083664	23.64860947	0.092800024	14.44322254	1.812990884	14.33254091	45.0112401	9.422308121	49.48028588	19.54340431	51.26678858	81.40090973	11.4450503	52.33039251
TCGA-06-5411	0.099113803	0.02533225	23.10397832	4.834997535	0.01166668	31.93835111	4.425309276	3.593736256	33.15094042	74.16290781	17.34520686	1.135517141	151.1959916	65.22108138	10.17229217	0.088742735	183.1674937	11.4190386	70.34142671	5.217052086	109.999455	102.0559501	87.84464856	19.62960721	4.017858453	8.002808413	31.587106	45.49330127	0.31480627	9.259369078	0.696371643	2.235724157	4.567623493	147.3498601	7.300168125	0.091081038	36.72812053	0.211452767	11.02398262	1.258284632	12.2815636	35.99975533	13.64402895	83.52397694	13.27933467	35.29631969	126.3180995	13.86582613	77.67148739
TCGA-06-0210	0.087395995	0.027516031	25.25799882	5.952718539	0.010623129	20.53600646	8.28787249	4.489521153	55.39898492	68.66027847	24.28648838	0.781737394	145.1616355	63.70196369	4.747504715	0.030724114	65.44032484	12.27259079	97.35973042	7.098908214	70.58768797	105.1070386	47.42806531	18.31964188	5.634605249	18.02006258	14.45602764	37.55128101	0.224931506	3.335472	0.841750892	1.10893504	4.143831644	98.60484001	4.339335177	0.080577746	23.18080841	0.160293053	13.85086443	3.317050724	16.14951221	41.0833177	6.676859172	92.34925396	27.40853326	39.57819487	73.85010319	11.2367755	69.22250288
TCGA-06-0141	0.078854525	0.033780331	20.64763396	4.574719134	0.018811631	27.89075692	8.573477577	6.380474717	38.18180497	123.1964708	17.25613547	0.999771261	76.40665855	54.14047786	9.372199427	0.059342709	112.2357144	11.26468275	82.88217228	13.08644617	30.05912283	129.0214678	103.3987522	19.61217018	17.43712693	11.21787098	30.80831142	38.97583083	0.19850186	5.6297579	0.672669324	0.553299899	4.811669232	48.63558037	4.493634003	0.12422342	31.06369858	0.080370945	14.26866512	3.161500995	14.01280254	42.94358446	7.882536868	106.936722	27.57121819	34.53088168	163.3424852	14.22187362	84.18349331
TCGA-06-5418	0.062990143	0.018905422	22.73888233	5.405134725	0.008363278	24.92168059	13.87151391	5.366100703	35.41340412	106.4860189	22.09511223	1.364134224	133.3481772	73.13606922	6.380732074	0.055347425	128.7395718	11.5380569	94.03379609	10.26758989	97.30738435	125.8061518	99.28457744	20.72452459	8.168967477	15.8097244	21.46307887	50.6411411	0.188666298	3.477990037	0.687428566	1.872167745	3.607154843	100.7929741	4.6554017	0.046483108	15.67583984	0.069974383	17.39353969	1.13458833	11.83166374	41.5087883	12.22840427	79.38457844	19.06638595	58.95993679	82.65115185	11.72138858	80.74478013
TCGA-06-0157	0.124195846	0.02676621	29.28681804	7.521830488	0.013037289	25.1126513	3.934920916	4.488404194	41.43185339	54.45480361	21.64867433	1.416653294	220.300626	88.64467975	4.875180152	0.053612662	77.34448148	14.76777118	84.73333495	9.4566358	98.06659774	80.88150682	57.05265264	19.1021274	2.944882088	18.2211609	14.94735886	61.76227945	0.184941447	3.049823644	0.806138527	2.081165937	3.79867984	247.5995056	5.568067844	0.109596103	23.85737672	0.103901691	11.73832302	1.572660458	18.74112668	41.46318945	8.90381714	52.42853192	17.78404485	40.08525799	47.54024526	14.34346594	64.94669346
TCGA-06-0152	0.036470038	0.012283368	13.82334133	3.719329426	0.007229382	18.00181495	3.961467019	3.141047791	35.73124549	45.39557526	22.23569116	0.452038448	160.6102245	63.79012224	3.845121734	0.022014513	40.3471748	12.30293315	87.44424369	3.30296261	56.68090886	78.8783205	34.2084045	18.38342547	1.943634195	19.14077126	17.10385296	18.35626842	0.160662104	3.027413454	0.811586249	0.50721274	3.06512954	53.18084867	4.43442914	0.039967859	14.57300101	0.118110864	13.47060648	2.302873743	5.953865254	17.5694442	4.602156065	73.57808201	19.1941879	38.83912093	47.18831545	12.15623043	44.74170736
TCGA-12-1597	0.159681577	0.025843642	36.24277353	7.31055454	0.008256692	29.7653008	1.511625092	2.936405775	23.94656672	73.91158275	18.10415053	0.994721382	261.5769792	85.59233617	6.907276751	0.085711789	143.5155803	12.91192282	85.12159502	5.402374992	162.7082201	90.35645268	57.62718891	18.99076222	7.17378556	13.25211836	14.15197288	57.50496468	0.209756937	3.152850589	0.713899015	2.291084974	3.806811439	190.9587541	6.984919453	0.068416831	31.06424083	0.202596474	11.34348154	1.228785218	18.98136129	39.14154429	11.64005991	69.25169566	13.79842793	41.34198798	61.67312535	15.44048444	87.62754578
TCGA-02-0047	0.272026906	0.0359682	48.49296293	14.51285421	0.016259586	31.01227552	14.8899768	4.210681771	67.04401473	69.1555131	26.94102234	1.191599794	145.3438691	63.33052339	5.907214857	0.037770192	106.1065129	10.3704373	69.8574981	7.851056295	87.44657372	133.7696185	51.49301546	19.13868577	10.02489373	13.05496497	20.98904625	51.13572252	0.299355746	4.852458129	0.852305676	2.89244518	5.417771687	204.9799	5.308487925	0.129078078	46.47373898	0.209509392	18.68687629	1.481619442	30.53417375	78.43209972	9.755226833	168.7783665	23.63362378	53.01048138	140.0342963	19.19053659	92.0016057
TCGA-28-2513	0.071304905	0.031395536	34.08965382	6.420478176	0.013117016	23.6067056	9.780121439	6.406169165	47.68576034	90.11000329	23.78083255	1.033706837	107.6793843	54.24525995	5.455226791	0.033317408	66.88962668	11.27405248	88.78388066	10.69557261	63.01871859	105.4058363	56.47987023	20.22794583	9.671387414	19.56778027	18.02424742	57.92919155	0.175092843	2.870561984	0.671440496	0.814626981	3.837429146	78.83328927	3.910768561	0.12942449	27.5408074	0.089548158	18.38299229	3.630875581	12.94035633	42.40844413	5.944862054	96.25768454	28.14019038	40.47627153	102.8956132	14.14698556	91.320988
TCGA-06-2557	0.078812165	0.016320568	15.79952358	6.625625651	0.007947215	19.15096969	2.180563556	3.742902036	29.17328531	52.61051641	17.04604861	0.698748362	171.7094738	72.88129361	5.490874489	0.041682687	69.65510616	12.46681091	77.50096639	5.69942864	81.81246602	98.19451989	35.96514012	16.99537185	4.702781675	14.43302641	14.21331858	37.98928489	0.232952832	3.945568561	0.816741085	1.096548153	3.875585723	58.72076132	4.888538676	0.033061767	21.84693857	0.103941512	7.989062935	2.592389816	12.31137746	30.24494069	8.291831146	56.06764851	16.72288978	31.54448382	45.82281107	9.791487163	51.12380256
TCGA-02-0055	0.050827291	0.006215205	8.563562765	2.301504986	0.002990759	18.65978364	17.35480458	4.84894774	26.96281192	49.00067096	19.24487086	0.410438801	64.24934291	31.8496991	7.900804201	0.007972816	46.01489758	7.391070904	96.29804462	4.605671881	93.39680457	86.20830703	37.83683166	18.18662154	6.480928862	11.90253397	25.55078685	33.65574535	0.096386593	3.788719086	0.589446028	0.969381178	2.684407238	23.74912796	2.997793967	0.015104351	20.53290009	0.087615962	15.68227985	1.874669509	9.781554761	54.16935906	2.90379639	78.87635066	23.4390419	42.96855656	137.5562038	11.82056104	91.76455099
TCGA-06-0178	0.056654751	0.006036384	10.21275652	0.988666301	0.003776385	22.41921582	3.421637263	2.234281954	9.666634888	41.82762889	16.01511955	0.672627885	164.5088723	77.09284127	5.67671814	0.050124272	113.4789681	13.63308674	93.34767313	4.82993297	111.1276762	91.4309848	38.73332062	21.08836107	4.812580308	14.08260373	23.22140265	13.14022548	0.101946286	3.564408058	0.647355468	2.899079053	2.701347162	51.9675167	5.915200513	0.017764302	27.10660001	0.053036985	4.842638303	0.943333992	6.82645553	22.1781907	8.949272915	36.10492819	13.45424943	33.76604429	78.76979033	8.272881021	52.14346593
TCGA-26-1442	0.175094021	0.028571153	41.93259401	7.304466901	0.014924453	19.90877535	3.416212979	2.664137903	27.736662	61.76813767	19.55153617	1.624471849	163.3076048	102.4122448	4.245761546	0.077511834	129.9942886	12.51315267	58.44985736	5.086733275	170.8193701	137.1853415	41.3958736	20.59931162	4.891814495	11.86420385	10.21048687	29.97841664	0.193856715	3.31412661	0.956876746	4.502309195	4.778286689	333.5387075	6.772076778	0.06332107	32.90306754	0.138876428	12.51949433	1.014484845	24.02677928	50.52881871	9.076766092	69.20226862	19.09388287	57.52480574	98.76207476	15.30797991	62.95673846
TCGA-27-2526	0.197694826	0.039728722	52.73591872	9.405157594	0.014999608	23.93983049	10.9697701	7.090919044	27.81287506	170.5108042	21.21257867	2.01770372	149.0413532	63.76484197	5.472374556	0.111817805	69.11909661	14.92645258	106.9396906	15.05004419	266.5218051	171.9791097	86.40937329	21.79518011	26.70019826	17.96863209	15.59429071	32.97595222	0.128213587	3.828819821	0.655616466	3.443555451	3.104045989	224.5942527	5.198580271	0.115596464	47.06569039	0.054443528	17.95178331	2.364448164	25.96569687	62.79069253	13.07177404	57.02757596	20.74032951	46.17793239	135.5535109	9.675211332	115.5269718
TCGA-19-2619	0.132615171	0.040054623	34.62491417	15.63307319	0.012810806	33.39064991	12.57472135	6.945946395	58.96119956	107.0733368	28.44219603	2.019620955	332.5572122	122.752907	7.332033216	0.092267062	98.27963324	17.69989423	95.2741472	10.25686154	104.0964241	156.3073876	60.37681236	20.60623578	13.7980097	23.3523308	23.10244072	53.63018687	0.326186869	3.767237209	1.019692106	2.391171991	4.170420729	361.6738444	6.012010114	0.099095423	29.14867471	0.17588669	22.26476189	1.819367518	21.60394112	69.05414095	8.994596678	95.18032703	23.32743035	79.25555821	92.38934831	19.92794016	95.46410941
TCGA-06-0187	0.152503016	0.035845221	39.44346416	14.94211046	0.012555104	32.04329151	11.20891293	6.383780519	42.12623264	87.56753183	30.28847049	1.470420372	257.1818886	75.78739078	6.423344326	0.047011436	49.72459434	14.50594161	105.4646409	8.768044194	199.5549581	141.7071235	53.62331748	18.80493256	10.40774255	20.01510755	29.50041693	52.02119888	0.298760678	5.051135363	0.913649052	2.037486644	4.119034396	169.5295965	4.478926743	0.088999111	24.0634535	0.141049964	17.44129357	1.950665226	28.06773698	59.47594062	8.472784515	67.96982345	27.32863942	49.05729479	112.3420898	14.1194583	94.73114912
TCGA-14-1034	0.142837249	0.042225317	40.95897736	29.5328294	0.016426357	30.37098581	14.65928198	6.151151649	37.77947743	128.1129511	28.66156897	2.141569505	275.8957713	104.7928826	7.785872048	0.11678593	139.9648811	14.49748109	105.2954984	10.35865646	361.4349856	216.3859155	53.06957053	21.28907095	11.47651231	15.91608953	27.33322169	143.6496833	0.543170377	7.558890863	0.969189709	2.642105733	6.429295202	202.5683698	5.167474464	0.059422591	15.29575194	0.227685983	28.17502642	0.449969401	22.38566016	68.9415231	10.51534457	112.135945	16.28012922	97.84716556	65.24109602	20.94052189	167.8112507
TCGA-32-2634	0.095080408	0.022299281	30.13404516	8.257676858	0.00725863	31.87768018	4.984291726	4.009028008	45.43294434	61.53562937	30.01550329	1.488689291	323.8583024	148.7545677	7.375679497	0.099957917	186.0299045	15.51052974	94.44100358	5.937313158	210.4123891	117.8455746	77.25747029	20.17830479	5.045111162	13.09615606	27.75980488	86.28958194	0.277910096	5.625513137	0.918398755	3.910528207	5.413859346	101.5449563	6.415273279	0.046503984	31.65960519	0.196890665	18.24108374	0.517164122	10.46864716	46.83283856	11.96702807	79.06820001	15.74514727	60.3273595	121.7667485	17.5990146	98.82934697
TCGA-06-0221	0.255323047	0.026047211	44.21824464	9.311850968	0.013205581	26.89940793	0.985316148	2.291179736	51.91652124	53.72288257	24.13948497	1.251651529	398.9738948	153.5384352	5.936895928	0.073406793	262.4869243	15.3459011	61.1221378	3.869736773	187.5458996	118.4086194	46.84918891	18.56693278	2.142359454	12.58412763	17.28399741	80.21661221	0.72333857	6.316722731	1.181471808	6.912059877	6.221622146	633.2114086	8.119001029	0.053277462	32.2853108	0.645567977	13.13228179	0.456615724	25.46030195	67.92432364	9.912569811	101.4606501	11.77784933	75.11925102	67.69335635	14.53161219	76.54193249
TCGA-28-5209	0.079293247	0.019331824	21.30631128	5.913846099	0.007536864	25.50935161	6.159884745	4.170049323	36.10612888	64.08205925	28.81565682	0.994967834	337.5210326	99.56898002	4.61038195	0.025766015	55.8334917	13.94374496	111.0411598	6.492177554	64.67892124	91.58880246	40.48498001	20.47021925	3.410299679	18.46150513	17.05717171	39.71680884	0.160557233	2.569482649	0.91034387	1.296023281	3.468717542	178.4106323	4.912956974	0.040050941	14.66767154	0.074607249	13.67962315	0.603204219	14.17940056	32.89087814	6.412555118	65.89332556	14.40401907	73.32280232	63.37499329	13.11396011	64.20157414
CGGA_1007	0.407342916	0.062944767	71.71762272	11.39126532	0.028220093	41.02201017	10.9424766	5.727692228	45.01346164	101.3118022	23.17146115	1.842880477	189.3498491	65.19700719	12.13701416	0.089060264	96.05411257	11.98143903	82.33580704	10.40334236	187.473101	178.9596137	66.0553151	18.59326848	18.10593043	12.32822684	20.59409488	98.94602966	0.2845579	7.137807286	0.842435112	2.141468542	5.307993148	378.1754705	5.225890753	0.203471573	32.70794493	0.184917994	21.9962365	1.295922812	50.20679696	121.2268888	12.9441338	102.6074946	18.95249671	54.99470275	155.4477916	20.83635153	111.3245219
CGGA_1026	0.078639885	0.020918507	19.70751788	2.886352297	0.011595241	20.36139344	5.24031046	4.001065932	23.43399693	50.3002897	23.81635276	1.013204683	186.4946679	79.59233416	4.400125352	0.039429218	62.15200726	11.92807555	84.39440417	6.006173238	60.00901498	127.6733261	34.17672963	18.66304055	4.319428104	10.95099832	18.47000746	39.37141184	0.181035785	3.805776497	0.95549639	0.640205208	3.545590763	142.2141688	4.637817003	0.047879169	12.61635654	0.092787747	13.08820083	0.553127468	12.17168177	36.09027981	6.270086549	63.27838519	15.55160754	63.02834419	75.50674711	12.40791115	52.03365476
CGGA_1091	0.138111105	0.030887538	37.47975528	9.175043285	0.012347074	40.37052497	12.11111593	5.176774875	52.76006679	96.14996483	23.24675235	1.057660565	225.4740158	74.09712048	8.887006622	0.040758397	77.89706377	12.37914191	101.3399894	8.233655545	118.9960205	137.4580587	62.01769144	19.44755104	8.567467836	18.02295335	19.70144725	49.21741099	0.230756272	3.81869972	0.830074099	2.254116866	4.473235844	201.3677548	5.149967443	0.088729583	27.20153361	0.148757359	19.97213997	1.067054285	21.88111727	65.94811094	9.366803632	102.2353519	14.91335777	58.11647329	102.7145887	18.16085792	90.9126358
CGGA_1109	0.329942602	0.103013211	159.1670168	34.51543302	0.043882116	30.59926066	10.40629255	11.15184191	74.67471533	201.6915267	27.81087284	4.828206492	165.775775	79.26798884	6.559004358	0.133577512	137.9974453	13.69981017	71.39591126	32.57029598	130.4763055	282.9444792	111.7256002	20.98171919	25.87814505	11.96395244	30.06462065	153.2465088	0.257286727	6.859305866	0.819053648	4.291661772	6.341618829	968.7029601	5.630887501	0.351007339	47.52413244	0.120243055	26.30605992	0.998600595	49.50441268	121.7879894	14.43342201	112.5427772	23.39551823	70.82099625	185.2253804	15.78925162	208.0029783
CGGA_1139	0.073600013	0.022504899	18.13355457	5.383914312	0.01430984	19.41295922	9.542495608	3.754628806	44.64716498	65.48454572	18.9117584	1.534746522	164.0669023	89.40650478	5.321774069	0.071141969	77.13119915	15.38321552	84.3960599	8.213903673	78.46667009	110.9916258	69.90396473	20.19245727	10.49301887	17.1197997	19.55492993	30.1163423	0.18284587	4.68658756	0.788861539	2.883326542	4.621579391	139.2037448	5.970554682	0.077117224	41.26300689	0.129562951	15.00274569	2.335209388	7.530851498	31.49324927	8.802047131	64.64265863	24.50626197	43.59368736	114.8613448	10.51587345	63.49438147
CGGA_1214	0.071020907	0.014876985	25.69834976	6.957093978	0.008095899	29.91362117	10.32840039	4.040549573	32.45559832	55.22801811	21.25108434	0.832696754	203.3361733	89.06555461	5.663468704	0.038361518	67.42311291	13.84777997	98.95677794	4.524620443	151.0351526	109.1462523	46.55714666	19.09580465	5.257778209	17.72253446	19.58189923	38.6310491	0.232827965	4.133588267	0.787378268	2.768539073	3.034298613	105.2844456	5.423153908	0.035952904	23.04314209	0.122274824	14.74197466	0.646244952	9.100318107	39.28754051	8.587008577	57.00140265	14.25159931	56.41101497	69.62512965	12.25158251	41.77342894
CGGA_1234	0.094210914	0.033187431	28.27771907	5.011224616	0.016283826	33.96734079	9.27220717	8.976607787	55.48346469	89.80010808	23.34120852	1.477464658	98.15038915	51.28629846	9.792637182	0.045856525	96.77634627	9.674828643	87.88682424	11.20827695	80.53380231	175.6341416	78.029989	19.92877155	12.01966534	9.812294209	40.26245432	46.63935551	0.224441033	7.389553041	0.730335184	0.636996069	4.610827988	131.0339167	4.237968625	0.121627777	30.62826536	0.122950219	23.95831587	0.996849642	18.43215742	50.23858433	8.469412301	102.5382171	17.56189176	52.9666481	207.397566	14.99884389	85.43445416
CGGA_1240	0.106822939	0.041869782	34.51974655	9.433889703	0.015222535	34.43949612	15.87570955	8.551381531	68.59244978	126.692794	27.53418421	1.637545204	124.6271511	51.07186117	8.968004789	0.043191445	88.97630788	11.55173046	105.2891083	15.37226303	66.24400434	206.2530474	99.60652845	20.29743124	14.20371534	14.51570061	48.04078442	73.66305434	0.252738494	8.307421822	0.74792649	0.762183136	5.184717207	111.667772	3.638375667	0.138327153	32.91962275	0.121060829	26.5355807	2.059135886	26.78448358	76.87710027	8.445576427	124.8279355	25.0261652	54.598811	196.0360133	13.64635045	154.3702429
CGGA_1270	0.091652142	0.034401882	20.57404745	7.528411958	0.012921197	29.18839809	6.989037685	4.466405138	29.45173003	81.33517712	16.65851127	1.039235108	117.0393212	57.84325173	7.852808611	0.056067747	110.6084827	11.08217778	86.43180845	8.879865924	158.3640482	107.6437467	76.89353113	19.53005167	5.939465277	12.71196242	20.25801978	39.65936336	0.194292658	5.474779421	0.683201939	1.698084553	4.603160863	82.86539986	5.053515487	0.102643865	33.83006453	0.137793705	16.22835677	2.136553416	11.00997885	40.32756853	8.737108816	91.99051944	18.17361428	37.91415137	107.0186712	12.3972403	89.55384145
CGGA_1272	0.06885229	0.01029605	11.62305961	2.619969308	0.005502624	27.72873617	5.522647253	2.158080106	24.29441064	50.39172499	17.78684608	0.71187657	172.032802	86.39570432	5.124021978	0.029170159	138.2887305	10.76911321	78.867635	2.916371835	207.0485311	120.2371201	43.91793229	19.45469835	3.351486414	11.16409703	26.49851651	22.77468546	0.218448799	4.946767237	0.864719925	2.717555695	3.146819833	110.5104487	5.647091448	0.01841832	18.54634645	0.138703139	12.4952564	0.192999491	8.398156578	42.18545294	7.590592146	81.69756613	8.741537424	61.00724707	108.8210556	10.90178525	61.84141627
CGGA_1285	0.029214108	0.01242462	8.458026646	2.282168462	0.007750121	21.58724842	3.8322064	2.575197874	22.62355871	56.55653551	17.82084353	0.866466306	117.7367187	97.43373071	4.623777431	0.030903607	46.89643329	17.44579906	93.609081	5.400712469	42.35502299	77.46732983	49.47547515	19.69712569	7.710851177	18.69715548	18.33666691	16.30615424	0.122419102	3.167895549	0.78958233	0.6920564	2.697089257	33.17694208	4.460942201	0.02359392	23.17839321	0.060218941	8.347671199	2.779769866	3.467015895	20.50674365	5.927501133	57.29288977	24.33762964	39.2592747	57.48619195	13.84407349	41.80979203
CGGA_1313	0.059148673	0.020801919	18.3602455	4.729463918	0.00822486	24.31229243	7.595254708	4.893086907	36.39261531	75.40179228	24.04897	0.923902941	96.86012803	50.13140556	7.748611453	0.028108183	80.30734141	8.661840221	81.0890474	7.754391123	58.68527566	130.9744075	58.66577331	19.00179845	7.230736102	9.441193479	29.88260067	60.09599449	0.169727401	4.512342054	0.727492044	0.592966914	4.255971978	75.58731142	3.981397335	0.050921909	16.60320193	0.083707994	17.22590651	0.86230942	11.0260384	39.71494686	6.388312572	102.8444669	18.95780352	49.60910282	98.27314701	13.22797963	84.65962456
CGGA_1332	0.095634753	0.026027245	20.98154534	10.48853634	0.010212038	38.77743168	2.582772304	4.415261317	37.81848641	69.11623015	20.78361694	0.96724021	452.6506866	132.2175788	7.368337409	0.051168673	104.8724598	16.55990491	117.0176524	6.416338596	129.4894405	143.3804407	45.72957984	18.84091394	6.090354472	16.86562059	18.61301061	52.77880885	0.238013726	4.668887634	0.865515814	2.065880714	4.399464079	157.4896056	5.799051486	0.057987539	23.01523986	0.104970911	14.97613923	0.652398533	16.21940558	53.13374477	8.815407816	66.6272013	10.52328353	60.13293833	59.55626924	20.88627136	56.85684696
CGGA_1338	0.047240919	0.011187127	11.242315	1.91591987	0.00533278	23.39864627	13.20816547	3.992857113	28.61780104	47.22024581	25.45423058	0.625112965	115.4964142	52.35760066	6.989390582	0.015756441	73.84723526	10.01078235	90.96448624	5.411976612	51.09530929	80.41218885	40.43038759	19.17874815	4.264687925	14.43468206	24.93175989	31.54348272	0.153756493	4.133748399	0.733815878	1.331793999	3.386264828	28.54511461	3.91904205	0.02756407	14.2171473	0.075257951	14.92411545	0.92040003	7.576682361	33.57335537	6.273291957	69.61206166	16.79983292	57.82591963	92.69990115	10.99218269	62.19559313
CGGA_1342	0.030164815	0.013014746	7.152915268	2.507007273	0.00644569	18.10351811	5.971119931	4.334267843	30.15259775	44.65742163	25.71290839	0.708859469	83.68024579	43.20265132	4.744970347	0.015024159	79.61742467	7.918248362	79.2381181	5.872314287	29.13465798	92.78339962	40.56007771	17.23340381	5.767333849	9.219477128	33.13578452	68.9798031	0.213645876	4.845815717	0.779675707	0.972342664	4.173001707	33.0413799	3.332478567	0.024393235	11.47456203	0.125372958	15.67395142	0.703165812	4.948895057	29.81292775	6.797173741	86.19053123	17.8739856	53.68987982	130.6611112	8.740426533	62.19575716
CGGA_1346	0.071823436	0.017912873	18.23609871	5.150500523	0.00886703	31.46060703	6.590444093	4.358743251	31.31442995	70.65149276	22.04924889	0.695605205	171.0502839	78.23880805	7.495972587	0.034394985	80.8516101	12.71868713	102.8541816	6.47516557	67.01661936	107.1808256	60.03992797	19.53564946	6.819080713	16.17213989	23.9968195	42.65964238	0.185690741	4.580303761	0.729593867	0.851613341	4.02490416	85.4680014	4.721782002	0.057452928	26.97136132	0.100494429	15.18836923	1.339009141	10.77415262	32.97478152	7.033000464	71.24205458	16.99041355	46.51745061	60.80461485	16.32078237	62.6169398
CGGA_272	0.154024523	0.050136073	34.55085977	15.7053909	0.017274863	38.15105651	21.21352804	11.29555807	70.79338991	106.1995794	26.49066123	1.771386885	158.5609938	46.88130978	8.186413515	0.072704304	144.1909434	11.22117505	107.6432378	17.9342398	346.7749497	330.485052	116.3271626	18.56144408	15.90690568	11.19063335	44.85737312	130.0088803	0.288032213	8.309361588	0.854307482	2.781135271	6.299119357	207.9680608	3.872540142	0.127340232	31.46186894	0.170628983	32.4908231	0.97665478	31.29453497	81.04301364	11.66082887	107.0264149	16.46130508	55.71844177	215.9294244	14.7657348	155.9126241
CGGA_318	0.052849075	0.017111999	15.77466218	7.228135532	0.00880864	26.74129256	13.35763924	6.526829096	61.07789523	112.4022219	25.915131	1.344475958	90.49259226	44.05857295	7.159828119	0.030151724	125.7672801	10.8711937	96.18513077	11.56510599	63.7559605	136.1742624	84.79895882	19.7262276	9.847217639	14.56881806	48.07292037	67.25081218	0.262676538	6.41214331	0.74239975	0.898181356	4.661824251	42.73672356	3.102900808	0.061546165	19.57089358	0.119045283	23.22731645	2.262199933	14.86528476	57.32984098	6.342266948	142.6836966	25.68419476	53.04738717	129.1609883	10.27356951	122.6749025
CGGA_676	0.176087635	0.103227445	48.27101729	17.35274712	0.039563726	37.68755096	9.144443015	8.88797242	73.06236113	139.1417517	25.31420131	2.047647628	164.7339672	62.99214956	7.661283776	0.090548727	102.7852337	11.88580127	87.41402366	16.90020249	246.8278762	216.8147261	98.26341386	19.68239726	24.29614744	14.66155242	36.35737519	125.4845309	0.275276279	6.959721655	0.858292247	1.654339183	5.77427355	492.9056796	4.61652976	0.2521489	34.61672324	0.132557605	27.939711	1.161848706	28.85139105	91.06549684	11.41203821	106.7728561	19.13973747	57.84897934	159.0454641	17.23349089	125.7494466
CGGA_700	0.139263586	0.018964909	30.02250578	4.881971552	0.01050258	20.83717297	4.651653305	3.063713673	32.61931581	43.9808064	21.08375153	1.435839256	134.8117803	96.74067351	4.632068568	0.056414734	117.0970311	11.78585837	71.16590503	6.007036675	119.8414089	126.7072695	52.19290481	20.58316343	4.069120463	10.57881782	21.47134716	38.59142162	0.239067343	5.510887228	0.925395537	2.81694823	4.127532496	275.8767927	6.432449545	0.037603435	23.59856332	0.175370495	11.76822902	0.434828376	19.50107057	34.62933227	9.071482617	60.76997385	15.1336094	56.11490661	75.2589554	10.18564238	45.97662483
CGGA_773	0.412774888	0.140984075	78.30875221	21.31640467	0.063696633	38.32828222	7.632485713	7.179340267	75.19819821	112.1774884	25.00748779	3.178196171	139.0049979	58.32758909	10.23339107	0.14644721	186.3087093	10.47031077	55.52154764	12.1110024	163.3818437	243.8109348	81.81533604	19.93494973	13.32732753	8.72778968	40.00825411	140.0574647	0.68346475	15.06503001	0.861602168	4.100670149	6.434061621	926.4256082	6.961342536	0.60920445	62.17280201	0.62480853	23.86365947	1.547972421	47.52404084	96.04192625	15.40154789	143.7579903	21.67328371	62.58111713	199.8333644	17.07632173	132.3824094
CGGA_804	0.097646512	0.031185458	20.90233031	3.673702338	0.013435233	20.82907242	2.051696302	2.902579759	26.53879766	51.83490825	21.49111356	1.147794752	122.8977188	65.80748201	5.547576453	0.046838333	83.29837655	11.5186263	71.69564888	6.230327414	101.3695198	115.6074264	39.76336064	18.94148955	6.197159262	12.53707025	10.61388656	35.24886643	0.250441186	3.216485024	0.899353446	1.048406603	4.521850862	116.8278434	4.985755882	0.069114489	23.37114496	0.169335581	12.89396494	1.796403437	11.99681578	35.24013564	9.316647536	75.09933955	20.81669213	43.17147993	78.8429841	10.8276526	54.98517454
CGGA_837	0.06684661	0.032397052	22.64371417	7.316899686	0.010167061	35.66730513	8.317936245	4.711691159	31.84789786	81.50193768	26.04406807	1.020818598	160.4183282	77.12105829	9.477542997	0.045069376	132.2278003	11.41642141	83.32453603	6.065177279	89.62772328	115.463931	51.17621651	19.91806839	6.994247574	14.68250675	23.42901045	97.9130513	0.237406808	4.067928095	0.797707735	1.979014769	3.798221375	151.7308823	4.824430798	0.060485633	15.3379297	0.126677564	13.90173024	0.888520159	13.33544052	38.66007511	12.13128986	97.28760315	18.03544311	69.11494628	73.44876343	15.42767778	81.02728358
CGGA_848	0.064294258	0.025798827	19.05760115	5.042591098	0.01095117	28.118665	5.284385956	5.415813356	35.85149337	63.54084235	19.48265321	0.865065216	183.658309	61.64158592	9.496246822	0.042456965	82.56732955	11.09219632	93.27848492	6.786577806	108.5107559	133.883952	58.71405547	18.33159316	7.334690902	13.03006336	22.5405095	58.34521056	0.169912973	4.988990027	0.800215108	0.98564935	3.990491446	118.0433023	4.789739432	0.062251723	22.69919678	0.083586382	14.1370744	0.933530583	9.650754518	45.75820133	8.746973652	76.370899	13.69200391	49.72614979	122.9305987	15.52072735	70.30888279
CGGA_D26	0.083511747	0.02021293	25.95475161	5.840915622	0.007345141	30.5988698	20.23482615	7.332248082	96.0292977	101.9042148	36.35217179	1.260514678	200.7829731	75.49321368	9.768543777	0.039972312	74.56242808	14.34189752	132.7313528	15.41543691	51.16550392	150.108493	100.2310954	21.38472698	11.85723064	15.4629378	41.95607179	41.97468317	0.153879289	4.514621583	0.788344692	1.457076415	4.665505358	67.16019586	4.047285912	0.059497454	22.55561981	0.081700459	28.47740679	1.121468782	17.42060579	58.30321037	5.334484865	145.2801527	22.95239786	61.77385218	241.7701721	15.78251569	165.3144447
CGGA_D35	0.066089082	0.017144134	17.72987817	3.719251232	0.007642095	26.64091585	10.14404399	4.780212895	37.60270379	73.11893181	21.4596859	0.752642933	105.3689711	44.22448767	6.863447401	0.026383155	40.65246901	10.24960603	102.0269378	7.078221552	41.39345786	80.782096	56.46759763	19.22681038	6.63694311	12.95744493	19.46046584	30.3283344	0.119994368	3.337201676	0.654453461	0.484907043	2.905234094	43.05212133	3.724660233	0.062334505	18.79320117	0.075910217	16.45660173	2.611094779	13.3692555	29.95595121	4.707646329	85.65277382	20.14506139	36.03700333	82.00777737	12.34525912	83.36430857
CGGA_D37	0.035056312	0.015444074	14.68603284	2.362449629	0.007807519	19.75142075	9.927861111	4.838430095	33.45458642	48.20637456	24.84682224	0.720767602	87.8971026	57.18417895	4.503492522	0.017035701	82.73214149	10.51740691	81.27866369	7.92127623	40.47781559	89.02454171	37.84089137	19.95783339	8.606371241	15.53524358	17.25601639	35.13493563	0.135155457	3.091688149	0.716991925	1.023689779	3.762221066	35.94541453	3.488192834	0.044286407	19.74120096	0.066148289	15.36565633	2.287034021	6.04573017	32.04823412	4.075886281	86.71799621	24.23928212	45.49674742	76.69744097	9.620682255	60.80610291
CGGA_D51	0.131531231	0.048952103	34.83642952	10.62810792	0.01668462	29.4099801	15.06183673	5.631455219	58.29828495	89.12874428	29.30103784	1.718549513	97.21824652	50.23615489	9.041612735	0.054066776	89.69035059	11.5524538	84.61441507	12.57112952	124.8199414	133.493297	66.36798476	20.2619097	12.21264162	18.90603756	24.60320436	67.04164963	0.256510892	4.806805694	0.78233971	1.379471559	5.107865566	122.43444	4.15434248	0.117757667	31.56590847	0.185765042	25.17983843	4.024769909	18.39357945	77.77501554	8.754114833	129.939243	36.94970984	44.44969578	117.8112184	14.0288889	99.27382065
CGGA_D57	0.233524709	0.072537279	82.93418873	15.79060836	0.02415301	29.75189295	12.35900793	7.075562377	58.15415058	112.8596461	25.96544125	1.682026285	121.4979283	59.08702671	5.701675113	0.063699108	85.15929408	11.26231925	72.41402935	12.50922304	155.2131232	197.6499346	73.93782624	19.88435757	15.86766359	14.91756175	17.29189939	82.53659495	0.245814566	5.715119118	0.781989341	2.122099488	5.679998299	168.4370875	4.725135745	0.207110952	37.65736816	0.136102371	23.81581954	1.562095461	32.00352992	107.2653594	10.00783015	107.9120804	23.94035579	51.60087648	179.9080716	16.24486781	122.0598468
CGGA_1219	0.035550789	0.007172178	7.746724959	1.337542521	0.00450271	14.23213464	1.8793332	1.812656845	13.20091609	30.24887366	17.12033327	0.6138219	163.6316122	145.7361753	3.246344244	0.031076906	64.09233022	17.29711053	91.82072919	2.854832789	68.35537814	90.67569464	28.40676827	20.91100736	2.363124841	17.96911008	10.24449919	14.06133924	0.11283281	2.511333232	0.863913324	1.503782057	2.469827497	71.08050105	5.752568315	0.011027617	16.11892307	0.059311978	5.687011311	1.307095511	4.652171103	15.19742619	5.121899998	34.39857049	16.85914448	52.06560555	46.09807952	9.164384984	25.67535593
CGGA_1384	0.148878458	0.015184211	27.91766147	4.762296247	0.009120263	28.78259036	7.699723428	2.976521245	30.35799766	58.02702334	17.83384731	1.621393021	120.4671255	65.78326419	5.601828463	0.052401004	95.7870878	9.485360745	67.74278316	5.421306608	133.4152985	157.0705852	44.29566075	19.86142756	5.934084839	8.850221408	18.2520321	37.8750069	0.223406804	4.915906926	0.82897379	2.812323333	3.672078235	327.2238691	5.758365223	0.040390628	22.59568943	0.173369328	14.35362731	0.438215161	22.04197015	53.12861747	8.795067212	60.48360506	11.61911516	60.00977958	114.3933515	12.20888104	55.76624602
CGGA_1409	0.174509328	0.043665549	58.84715339	14.42178257	0.019127089	38.15042666	4.956992465	3.907195379	60.77751035	79.11273184	21.64930151	2.35959963	237.0150555	97.710933	9.210084191	0.130216511	144.6609799	14.60511163	73.2504157	7.137068327	299.8989933	175.2727309	67.10168827	20.88329104	8.278449491	15.56538075	28.87686562	76.36625318	0.377606831	7.196919495	0.98146204	3.951062691	4.388893222	477.9941152	6.802472331	0.082121177	34.45037921	0.250857856	17.44664551	1.221413254	23.60341668	81.77627249	13.36288852	77.34912578	17.94680031	63.89556778	169.6181703	17.30578775	93.56591876
CGGA_491	0.141713516	0.042773678	30.67538276	12.12698495	0.015981995	26.90509875	3.253051445	3.5977369	49.88232142	46.52213758	24.96671836	1.746647053	221.4757383	107.1012806	6.064879105	0.090931263	170.1240684	16.17120238	87.10787557	8.561263966	282.9225232	170.3871571	51.19553833	20.72456409	5.344895786	15.00549602	24.80171096	92.47663543	0.246338761	4.94985227	0.997691844	6.079207035	5.800051137	384.8918888	6.154689432	0.082236405	32.78985143	0.228883739	14.66621486	0.89772629	15.36235169	53.68800038	12.22959436	74.5148777	17.53718559	65.17102207	134.6429383	11.98387157	82.41562932
CGGA_761	0.136369653	0.030551218	34.11072569	9.6161062	0.014536223	31.08355097	5.111432937	4.028309491	50.28318194	53.07754977	24.18018819	1.011967561	220.9395053	94.04749527	6.097762105	0.041542666	88.81183949	14.01257307	80.71517848	5.317056878	187.5139129	168.3739367	36.63296853	18.12839144	6.233298569	16.87056733	21.06849586	61.15053556	0.258448438	4.990957484	0.908423083	2.777167066	4.699337267	260.1397287	5.392987596	0.080944956	19.49053256	0.203285063	15.34285819	1.187393442	17.59232404	58.1484614	8.838708127	100.6364422	17.10130846	55.22862444	62.50309541	17.70540965	62.30329948
CGGA_D38	0.709156261	0.031978192	101.4983362	23.86557817	0.015448583	36.7005497	9.105951459	4.687453411	45.14867881	105.1266045	18.65523602	3.054370743	229.6268524	83.61420801	10.71598607	0.12192539	149.4320595	11.48903053	68.83506203	9.706444421	154.6371588	226.7232182	68.53625306	19.88258486	27.62525802	11.01373743	19.7533714	68.7332313	0.209232953	4.810848203	0.897272033	8.439422439	6.908653871	688.5834307	6.357828489	0.096611043	42.47701641	0.201955738	17.79415629	0.409348442	63.28253361	102.2054228	13.86324169	96.47220391	11.90061807	76.81972319	162.1339453	20.13402737	113.5879286
CGGA_1008	0.150278765	0.04308402	57.96592386	10.79667636	0.017163568	36.62818924	16.53956576	7.457058753	65.23704337	86.24984484	25.84000345	1.646462753	219.1418196	84.39661038	7.152631017	0.069688008	82.56197426	13.29059968	100.361747	9.455492438	162.7967937	132.2078371	68.7807621	19.53228813	7.425587717	16.20599016	32.4246444	68.56777602	0.311847284	6.27879449	0.931807253	1.894145488	4.232679155	256.718339	4.984928824	0.11429133	21.59525182	0.179599328	24.16273556	0.767916924	26.09112389	75.5113479	11.85129398	75.65290272	16.08720679	70.48824329	112.853406	19.37430038	82.16018623
CGGA_1099	0.032933517	0.015948882	10.31361166	4.894753129	0.006663733	29.23911406	7.68359157	4.353718556	24.45382788	49.97329863	14.34851528	0.52077042	136.2850652	67.98696847	8.507117632	0.050695476	93.52034611	14.28078939	100.1282474	5.094925449	135.9957993	102.3702155	52.84399283	18.59691358	6.848807925	11.94203868	23.84423196	29.6113036	0.177832436	5.025421792	0.834918252	0.795107884	3.880045791	30.58995772	4.546943231	0.024213554	19.24764585	0.068211077	10.90750622	1.234564969	5.231644307	20.38899667	5.861077827	68.67884448	13.87529908	38.20809371	77.75920141	15.88527916	66.02172493
CGGA_1114	0.059571177	0.015517384	12.57887483	3.741717142	0.007758163	23.98943741	9.936658512	5.848885943	37.74982234	43.62536146	29.61575833	0.674240066	119.562661	57.80867305	7.413605703	0.032416204	76.16000588	12.89233773	90.07169242	6.166420025	45.49129905	126.2952893	46.35255808	18.74061501	5.82756518	20.07695276	32.51380135	41.52495292	0.157877348	4.854287818	0.803670524	0.987189168	4.947186379	39.44071798	3.791562465	0.042269682	24.01458118	0.078841936	15.86820663	2.756864253	10.18447951	35.72521374	5.920602395	69.93970263	30.04053993	40.32158915	158.9009384	11.50875463	77.85926159
CGGA_1119	0.056276857	0.011713878	11.81288879	1.367782657	0.006232471	23.24114737	5.084127403	2.312074611	39.39515279	41.44477894	21.72435935	0.716916692	252.4883387	150.5871853	5.340110046	0.04355824	222.3922617	14.39054646	78.87028467	3.262130147	106.6604106	111.5248165	45.02186175	21.44404351	2.545007518	14.82355449	23.62268186	27.78995958	0.179881124	3.57639325	1.053878142	4.243725148	4.138432102	63.25189892	6.22127552	0.035522219	18.86536261	0.172507795	9.52855779	0.19507239	6.571688878	18.23406601	9.378403917	52.2589573	12.02815542	69.74160978	113.0083372	9.294727507	46.67614999
CGGA_1197	0.208632601	0.043834686	47.36352917	10.4758255	0.014766389	26.8669158	8.146196811	3.626586975	50.38479136	98.61222751	22.23147014	1.964381893	192.9840941	96.43132634	6.933000434	0.108138192	170.6370039	13.02877158	72.79034662	7.757745412	96.23010233	158.9741119	76.43655664	20.83340379	7.583792425	14.23429616	19.57439492	48.70256428	0.235433155	3.953456812	0.843779891	3.865100628	5.527586418	194.9838923	6.531178082	0.10103335	30.3935845	0.227360712	18.48141726	1.123546526	23.47130679	56.48369077	11.51026918	108.1040463	20.58545047	55.5237847	99.4170986	15.35043543	82.92167508
CGGA_1475	0.150035656	0.034190822	35.77759494	9.879073197	0.011785263	37.93583039	5.995326954	3.859377196	46.4972349	78.58960826	25.46970334	1.3701746	193.3495004	81.38631064	5.50832024	0.051927145	178.7040664	11.90209252	77.85235547	6.953597155	233.8621405	140.0238877	54.26360993	19.38889516	4.929184722	15.72003534	18.76419272	74.16973791	0.311192391	4.29216618	0.834868888	3.365263033	3.579413531	214.4529386	5.123054497	0.080405642	16.11887061	0.155538251	20.48898396	0.664744225	21.23966583	78.6103082	10.87219463	90.98017648	14.16810232	63.07277078	75.27830409	17.36756759	82.72270833
CGGA_1017	0.391354543	0.079110114	80.92907067	15.0067051	0.044388476	35.35837515	4.87922604	5.775663635	58.84515749	107.2171031	22.46793071	2.769730019	141.982919	60.5496695	9.743608508	0.158605124	210.5013297	9.780901122	52.21985976	9.485747861	223.5932847	233.0092468	87.62564809	19.82729838	11.36910401	6.467239091	36.76077571	129.5707248	0.623116543	14.69563722	0.848394555	4.452209335	6.114823984	826.13435	7.814401585	0.332905815	60.49885276	0.559732388	21.5207096	0.792560905	47.42279737	79.71063847	16.65601195	109.4043967	16.11176414	65.21389199	163.7505848	15.35444681	119.2601844
CGGA_1036	0.054137263	0.026786632	15.85429789	2.75701029	0.008735912	37.66266385	5.313392431	4.380255176	40.85059365	75.40558416	21.92723846	0.963016812	189.150152	86.31095477	9.773258343	0.04873767	110.0234285	13.79377158	97.06911131	5.170963513	104.2372366	98.8054871	76.25537886	21.27312396	5.357151618	16.27114044	28.32706199	34.94974886	0.162806314	4.081331257	0.740163724	1.176146384	3.920166011	54.56853832	5.275725978	0.057714494	22.01600588	0.098446715	13.16838717	1.332405808	8.55549294	45.70984959	7.323771407	92.22906341	17.67904074	51.61675396	128.3143575	17.33671044	79.31892756
CGGA_1142	0.066782707	0.017679962	19.31895623	4.667352025	0.007952585	26.51333884	4.072026624	4.468791438	21.19548565	75.34318447	23.49082432	0.765944659	307.5333998	111.5766537	6.612272991	0.046382535	96.60108209	15.87592383	109.591258	5.444552499	139.5261829	104.812493	45.56074725	20.77838019	8.750241758	15.95510177	20.63149279	34.24072386	0.12907915	3.643905291	0.830754038	1.380934005	3.777500902	100.3973089	5.46179812	0.036676808	20.34296383	0.051102482	11.66296344	0.646523106	9.887634214	32.46061831	8.401228671	54.5816507	15.81557129	62.79373881	71.23861157	16.67583564	63.78714148
CGGA_1248	0.105956623	0.040687525	22.45174632	7.516053413	0.019871038	34.84085889	7.730037552	5.499065052	49.44709907	80.9654066	19.34450845	1.238536279	148.4991214	65.83671769	10.22577429	0.085985003	200.4750341	11.13268784	69.03835159	7.159109711	145.5960421	171.615282	68.4038183	19.97512076	8.52922365	9.984894152	40.65471107	73.70460973	0.305125402	9.912741893	0.848000586	2.501503682	5.158434177	271.7638724	6.164144152	0.119088926	38.97273113	0.218325104	18.37591222	0.896239866	13.55884534	41.91817417	10.96098906	99.3141653	17.02056735	63.07442644	136.0439363	15.87383457	72.05153219
CGGA_1255	0.03698213	0.010575462	7.569430632	1.684109442	0.007372194	22.76406324	9.851104293	4.740324451	26.03181159	78.47308189	22.37834545	0.364363264	73.74230399	68.9235229	5.741721562	0.02680943	76.27201708	11.91752141	90.23519951	3.97183689	82.34005943	166.5390874	44.43521055	17.93298353	4.579350714	12.92858713	20.67578489	35.7067491	0.146379228	3.728654749	0.821828556	0.864414082	3.942226866	43.02452713	3.275894039	0.021714174	7.367225264	0.07105099	16.31240951	0.893758948	6.19493413	36.67065105	5.075789875	82.7717238	18.40306691	62.77832427	66.07502744	14.62556294	55.57814685
CGGA_1262	0.135561233	0.029225032	43.12190519	7.414140578	0.015388323	19.38917298	6.002656102	5.119048766	44.35064402	60.78563343	43.29987081	1.20456744	164.949359	54.23383899	5.341181074	0.0159651	25.92532832	10.80084897	80.96821772	13.87686531	15.68275619	120.5808977	23.54043776	18.31199983	5.698923014	25.80765191	15.64666236	41.13206989	0.232665142	2.59163476	0.947683741	0.553079991	4.473702208	105.648464	3.360745528	0.1034998	16.48527961	0.182255445	13.74486648	4.502595383	35.3138247	83.46565864	3.460581705	93.19408694	43.81660069	48.1970559	99.36821204	14.67538308	97.92863458
CGGA_1282	0.118651255	0.025916778	29.05350601	5.712564831	0.016821134	27.28731373	7.920809513	7.168154076	35.11478461	111.099811	20.22603297	1.47700381	215.3413535	135.7446739	9.154561068	0.072284979	105.581785	20.25304319	97.88183284	9.185866842	84.7850029	153.9343426	58.97168038	20.348538	11.0383595	14.77578176	23.62067291	41.76047356	0.200441868	4.435007827	0.942670467	1.749648541	4.915629957	112.317223	5.900428811	0.081347099	23.33162749	0.066515157	13.60600149	1.06843668	16.6521949	51.26367548	9.569672777	65.67827573	15.5627616	61.69093767	137.5824801	19.68171278	93.65139829
CGGA_1337	0.115733668	0.031919814	32.21120858	4.330749935	0.01582061	21.38297573	6.448705306	3.195663458	26.19698067	89.26994811	14.61916875	1.224723707	140.7081072	79.19579609	7.428314098	0.092641405	131.8480264	13.00843218	79.83531157	7.63067682	125.7714523	118.7325439	86.54049693	20.59766274	9.977693466	11.62242251	17.10754192	22.01439334	0.164988031	4.778467982	0.712075528	2.162977996	4.326562112	109.2689904	6.510673043	0.10059743	49.02147626	0.13727299	12.18399585	2.205946091	13.07642702	36.0707509	8.771736375	66.81112178	18.76955435	39.56390359	108.8491201	12.5044145	92.18397461
CGGA_1365	0.244731772	0.025410615	60.2887029	16.61363088	0.010773265	26.53583921	1.993181486	3.002347647	40.98043381	76.44057204	40.41115475	0.906135619	260.5943777	67.57055507	3.597931571	0.02643462	41.35056765	11.63921922	65.99330188	4.092417935	130.7101631	107.8973881	35.59865454	18.13121959	4.046183436	19.90629172	14.61499265	52.20001996	0.295841669	1.950750199	0.924372179	2.076903483	3.838697677	318.4732352	4.776098766	0.048195453	20.39257422	0.249726394	12.05727823	1.305529635	53.35692428	101.8884035	5.180710664	82.83572582	23.15034059	72.66185942	97.51370056	9.761953353	104.6437947
CGGA_1371	0.112507342	0.03218676	35.15820595	8.682110008	0.013925758	22.60715665	15.80647753	5.846007926	30.06434208	107.2969334	16.39358182	1.991085347	116.8358606	65.43844592	6.217291841	0.061481194	78.41985837	13.24699848	97.27440659	14.64542646	97.87372531	87.75788376	91.80187525	21.02703908	10.04264062	12.85450032	15.71300647	46.10230297	0.112439322	3.836440298	0.625170139	2.650399081	3.711715257	87.55190094	4.886861535	0.115941085	33.70510225	0.052152027	14.63325566	1.53972478	16.09981176	44.43045431	8.930877647	56.14271207	18.31456322	36.37734267	125.7280171	11.954306	97.62876914
CGGA_1380	0.10821035	0.045546822	35.74983882	8.181055211	0.014721102	31.00161498	5.329154018	4.199448744	48.95790488	70.94260307	22.59625298	1.51806081	211.0317932	72.74187824	7.434634215	0.061677831	92.52354492	12.42867624	75.93634521	11.0641414	116.3121017	101.9161016	61.54670475	18.90583505	8.046286847	15.93831465	18.99988306	49.14835065	0.298187782	4.223859258	0.906054879	1.970259796	5.205914568	146.171777	5.52943419	0.114459479	35.1878392	0.217331689	18.68726426	2.015227639	13.05406055	54.60210172	10.88022586	91.2519519	24.41405322	43.94773938	103.0627601	16.56804796	78.86520022
CGGA_1387	0.082095908	0.025063441	23.38450423	6.041481611	0.010690041	33.50791432	5.245501382	5.750497092	44.74304707	72.20640037	23.17298436	0.90245066	208.0556934	70.62852532	6.131843978	0.036432551	106.6375465	9.688199466	75.68402751	5.852510413	139.6451659	163.3608724	55.62897259	18.92480988	6.425401315	10.08126712	30.38207156	98.23246941	0.281522338	5.8650479	0.842375816	1.507910019	4.735806019	230.1738702	5.251799941	0.070293125	24.60799332	0.128544382	20.81989254	0.265749904	12.94772309	49.17423161	11.7617146	91.86703209	10.9204999	70.82693517	82.8176518	14.3823762	74.8086334
CGGA_1403	0.195905198	0.040400156	39.62937607	5.748775721	0.02398691	51.30414471	7.7675429	6.232665093	43.82948568	72.16789297	30.06561783	1.611835958	156.9728329	81.80422915	8.260242165	0.04386643	141.1121946	9.616648983	87.94796697	7.654831533	116.2102499	225.5529917	67.55190053	19.68931712	11.23338422	9.572257307	58.84791765	142.7828736	0.506342667	12.2157252	0.94044067	1.77544777	4.550048754	444.9104865	4.728969777	0.126420625	23.70067743	0.24857625	21.72888862	0.16495991	37.09255207	100.5269663	10.52804937	114.3317249	12.52490368	95.43007821	141.8305637	21.66680333	68.79574496
CGGA_1415	0.070253842	0.031765682	16.11814231	7.505551978	0.015394315	28.85164468	11.16067654	7.345139357	54.74028194	81.92973714	29.64625882	1.305764574	74.69507756	39.5831652	8.540276591	0.039305318	80.62332346	9.815593801	83.95311187	13.71525249	52.99849084	161.1168888	67.27231885	20.16969977	9.920776169	12.63648372	33.12167333	62.61276701	0.245721327	6.537526776	0.693550849	0.625708246	4.789536697	51.10418297	3.252281557	0.116432714	26.39799557	0.14299236	22.79483935	2.342648884	16.36168521	39.52247791	7.205050586	139.2389185	32.61601298	47.62608185	121.3580991	10.4184669	111.4244787
CGGA_1418	0.330853604	0.040273737	60.25093058	15.50560327	0.015323443	31.27749002	2.037500865	3.10064496	45.1886738	65.27358924	40.8982418	1.469164653	292.7645922	96.0600435	6.628714892	0.046063733	63.24553932	15.05281717	82.09960761	7.047410396	137.6464887	127.8751777	32.34923852	18.06696875	5.102307188	24.22326742	16.59677225	85.25607588	0.547222357	3.72909225	1.033690176	1.92193122	4.631333433	360.6307256	5.207760838	0.08191811	22.64282955	0.38642693	13.4682243	1.283661773	60.73858553	95.92453486	7.88150066	92.89599062	23.60652895	69.82056733	90.76327083	16.63723953	110.7333114
CGGA_1441	0.040884122	0.013998225	11.91382312	2.16603047	0.007698863	18.55106168	9.28014858	4.00452181	18.49455097	59.43607172	16.80294671	0.59885385	87.29174858	47.09590575	5.632144051	0.023326703	51.95399844	10.01123394	91.7190803	6.727632443	36.98670308	72.82532906	53.01916542	19.73764182	5.196701931	13.73085719	15.30099251	17.64459557	0.085680756	3.115922744	0.593013261	0.656463307	2.818667085	24.23945778	3.85721525	0.044968813	18.78462456	0.0412022	9.259807839	2.62322214	7.12934894	23.12020655	5.612983303	61.71529636	20.8879024	33.38583	86.51779951	8.767216505	57.88265077
CGGA_1451	0.048083738	0.01501092	14.26399811	3.846829765	0.005880042	24.22738238	6.964868553	4.189737728	38.91075823	73.33237604	15.45799637	0.659556489	133.5906295	54.30042196	6.491644924	0.028922119	64.51771681	11.59415836	107.406	8.24936548	105.8299287	80.31433283	75.56053452	18.41991765	5.046670205	15.02060497	17.98261564	23.27268259	0.112311031	3.106391111	0.632847779	1.364732102	3.22584829	35.71835154	4.416604283	0.039447938	16.97583113	0.056802978	12.49823002	2.189453473	7.473558578	29.44886952	6.355647481	72.55026768	15.40171984	32.23523137	111.340254	12.59292536	78.35989514
CGGA_1467	0.356191965	0.015323677	58.158717	12.21003567	0.015128315	20.5523843	2.38229817	2.266782602	37.75611749	54.58291984	36.98670099	3.119812639	212.5433534	112.582476	2.479448478	0.062481065	72.98741984	14.63261632	66.61789532	7.830454268	213.9739391	148.7810964	30.24273436	19.64108513	2.157112902	16.9029491	25.07399003	53.74988887	0.528401126	6.342715716	1.128737055	2.974932128	3.887047627	990.923788	5.891386748	0.053866482	21.61934098	0.413322016	10.62062219	0.746323142	48.87022608	86.5883825	8.071264842	58.79347575	18.80198588	76.27891362	76.44620637	13.08453512	62.63215466
CGGA_1478	0.034376856	0.015744375	15.30047859	2.381339813	0.010639079	22.78384561	3.396466996	3.989918548	18.81903763	70.31464644	19.05920039	0.652836738	295.2658076	152.7023009	4.983932545	0.031727761	58.94550914	18.47041335	119.536262	5.14385598	45.86988197	86.59690815	48.13052351	20.35766823	5.860939601	19.33656946	18.39726964	20.95266233	0.133863446	2.827787094	0.87473156	0.757513415	3.262834355	58.51547214	5.364129369	0.038093293	14.92072934	0.045981471	7.877322553	0.775874527	5.037433616	19.83599646	7.144728519	47.88886992	14.25704769	54.42356997	45.97643408	16.99575316	40.91988034
CGGA_1486	0.139927001	0.024392179	40.6849135	6.910996241	0.014657648	28.05874987	4.692274411	4.385758102	38.53793053	66.84605095	39.39102159	1.578128745	232.6030784	75.79768184	4.437197301	0.029946562	32.76347818	12.86084152	84.14780036	9.438576343	25.13620442	96.6710048	29.01653885	18.44489176	4.305598868	21.45533519	15.93705944	51.68846942	0.260863983	2.854396191	0.956201189	0.371904914	3.269007368	242.089525	4.09188174	0.098756413	16.38691846	0.177684639	13.87923496	2.019883645	32.64077634	54.5308556	6.676138861	72.01033208	27.96179446	52.41357774	60.87216626	17.35458682	67.53576951
CGGA_1492	0.112304596	0.037870788	32.72246526	11.40018707	0.017380256	42.36858918	16.10246109	7.800033054	63.68734685	79.10037116	24.07625128	1.376950317	117.0245625	54.81305615	9.267160971	0.037720041	118.001533	9.261833565	76.1706652	9.085419026	108.3058687	211.9842123	59.41253405	19.60130945	12.87697044	12.00567351	36.38492738	110.9163556	0.296828575	7.508377162	0.823261862	1.54255533	5.903354164	217.0983928	4.291644965	0.128551983	24.31928758	0.185887032	30.25317266	0.621875518	18.02128986	66.70275068	9.78571638	139.378121	15.94764547	71.76932911	139.3070327	19.42291947	97.04863623
CGGA_1496	0.121469614	0.022574469	23.64029195	5.904585444	0.011579119	26.93953449	7.235651538	3.225633987	39.49701694	60.01036677	20.45621706	1.486305988	143.4787363	75.30144018	6.20273053	0.070018758	150.6183827	10.65090492	63.97716527	5.264834342	77.13440848	188.1124688	56.69317408	20.54575238	5.22449371	9.494806084	22.07153348	33.52520707	0.187006396	4.961188502	0.831068885	3.489530811	3.893036874	264.8538926	6.213957967	0.058009162	20.41439202	0.145163534	15.45019938	0.475529954	16.00253014	38.74972679	9.823228394	86.71720704	12.86080538	67.78700474	82.16720943	13.84550211	54.12193525
CGGA_1520	0.090313359	0.030126885	21.96373224	5.788053777	0.01568302	23.12520638	8.488562258	4.737190944	34.33318582	87.98855641	16.74807815	1.143692409	149.7602434	72.20379348	7.596288334	0.07703857	112.9211003	13.96959972	80.1944946	8.678406655	90.3628753	108.0517401	73.12993233	20.49675748	7.034004732	13.99202247	24.01949341	33.15400549	0.196884374	6.017429333	0.714596402	2.285149593	4.498146945	103.6077317	6.417235912	0.110031152	44.96645514	0.133289654	12.13684723	2.425677171	12.79643609	28.3588837	9.774334313	73.67972329	22.85992557	38.38374488	118.0698362	12.90417183	78.19153476
CGGA_1541	0.079142419	0.029609703	24.72229229	4.809364328	0.01122925	26.51165827	7.210404187	4.152489196	35.36869809	77.21571314	18.10403853	0.970763583	248.065705	90.66635863	6.592838638	0.061919214	112.5184486	15.45444922	98.30972939	7.205704024	139.3572095	104.4524986	74.13302404	20.26436302	5.909881821	16.36014401	18.28490331	33.6945842	0.206314892	4.292398297	0.828008975	2.644645906	4.527117638	115.7229592	6.332424415	0.062864251	33.88696839	0.108849284	14.30179499	1.385791016	9.806222587	30.73736248	10.83659477	67.90929434	15.97253196	47.10764053	100.3350892	13.38748892	71.61539045
CGGA_1542	0.310816241	0.029835104	76.18782551	15.66764615	0.018668608	14.01857918	3.657421122	4.089235907	52.90849015	77.58833572	35.12040069	3.287888488	168.0082844	80.33672805	2.878136398	0.09122255	56.04891652	13.64567099	60.8664115	11.20032785	57.24240965	150.198009	36.88922167	19.65350208	6.041233737	20.42298298	13.07592064	47.15394258	0.412100569	2.854475137	1.028882456	2.235585308	4.286796392	692.2483917	5.707052863	0.131710537	29.39018223	0.308634171	13.13343011	2.980857483	53.14559082	78.91566892	8.207121603	67.56580236	32.4572871	58.86903621	76.32674733	10.0092103	83.68353195
CGGA_1558	0.058474046	0.015815827	12.23266883	3.587560236	0.005823924	23.2743355	4.494497283	3.739424527	31.22422932	52.69605803	17.24901606	0.895329882	149.3354863	65.23585509	7.050096133	0.048136223	86.17547453	12.18673178	89.69353948	5.402659222	149.3403043	113.4109048	51.71111534	18.22813883	5.312765944	13.03018099	17.69004033	28.45105889	0.133389664	3.172828764	0.731028554	2.571974573	3.269729731	70.07737057	5.109860697	0.028617362	22.35514457	0.06272553	13.58614847	1.124209862	7.49614655	36.94455613	9.153390502	68.66389768	12.90609208	39.29595066	114.6607848	12.390125	66.89919029
CGGA_1564	0.030359803	0.009144319	6.923877437	1.162059805	0.005659806	21.61324542	2.506709585	2.560969275	17.34508813	39.75260292	14.11616011	0.318920902	211.212258	129.0570703	6.109181445	0.035390128	68.50219748	17.26663648	106.0073005	2.615637017	98.56782279	69.54074175	32.71354363	17.58300466	3.46471215	12.57376263	13.86611773	18.04541227	0.129469931	2.540951748	0.91886155	1.117391424	3.212471638	41.23873078	5.803205789	0.015788467	12.13741821	0.049878631	6.1795287	0.649862756	3.41195179	19.54343178	7.488885552	44.73244291	9.488365134	40.05898059	51.72237349	14.13410928	37.97612085
CGGA_1572	0.090805228	0.016424236	25.67327897	3.847271858	0.007862264	19.92396698	5.469148597	2.877810796	17.95915011	83.48793318	15.56394347	0.889231251	158.6247122	83.11617269	4.578261783	0.061107982	67.87056836	16.25188167	103.1735634	6.594461515	125.734538	78.37030726	66.19897534	20.22087134	7.507523826	17.81568875	10.96987427	17.45283931	0.117429858	2.430496142	0.686731656	1.700722954	3.654558667	55.5840011	5.291362802	0.046412418	33.04367418	0.076519734	9.418468415	2.928942097	10.65822262	30.11466875	8.175884652	50.5415785	19.51590145	28.6586738	85.58492493	10.46167809	78.97674253
CGGA_1596	0.058141563	0.015305459	20.24747796	2.588985731	0.00678804	22.66420026	5.459409794	3.178122654	29.64971797	59.86884845	15.77679446	0.750464055	210.9262363	101.7171126	5.866411158	0.049992071	95.29232583	15.54710044	97.84427421	4.670919048	121.8330144	71.97724264	54.67259158	18.74805819	4.049701144	13.50704802	14.35943426	21.01148871	0.150327114	3.037707114	0.814337819	2.049604701	3.717703369	45.36325578	5.798167224	0.033464918	22.7404464	0.078635241	10.10000314	1.103250583	6.64399541	30.00689594	9.935996727	57.94288264	12.94792957	35.68365353	94.20615527	14.03877352	57.27487142
CGGA_1597	0.067913036	0.022087013	17.69626537	4.669296038	0.008982072	26.4003739	5.565204707	4.161482199	34.68179982	81.64534365	18.08112853	0.84432117	154.6442819	61.96105092	7.246275649	0.048084646	72.59466464	12.67459142	98.70528416	8.424634568	51.24407173	89.36890139	67.86703445	19.50142849	7.378786431	14.1855117	19.29416206	23.91717325	0.156463289	3.701224519	0.700409979	1.134851766	4.034386193	52.17127029	4.81627561	0.066720826	32.18244225	0.097171707	12.36588239	2.371206691	11.11566773	28.4315654	7.007219498	77.30967542	18.78581647	31.93114174	103.9032655	12.14802369	83.44280715
CGGA_1611	0.057844602	0.013806466	10.24334933	2.784912364	0.00727225	26.28910301	2.325159918	3.486952246	21.47565201	46.19303211	19.18753452	0.819758798	235.5495381	124.7283841	7.051184787	0.041497394	108.0638363	16.25478797	97.11784243	3.990086981	163.1421365	135.1224164	46.34588825	19.65022493	4.283650614	14.14345186	23.86280984	28.10069721	0.149206358	3.237390074	0.913886911	2.534933038	3.520064755	91.91623838	5.948926579	0.023479943	19.34582003	0.074491906	9.274669773	0.400976066	7.339656783	27.01463293	9.228636239	51.66907713	11.97322855	62.62104709	69.05171064	14.57764967	46.54096604
CGGA_1615	0.377529789	0.026543128	105.609366	10.9213897	0.014602621	22.1798895	3.54287198	3.197859239	29.53997522	116.6457357	16.31285727	1.245105224	179.4760322	71.79297337	5.441709192	0.088665588	60.58954787	14.78581029	91.4632171	11.79304272	99.96356769	88.99843875	75.5956696	19.43267392	7.564765199	19.21320455	11.8954404	26.16728492	0.151833135	2.711400133	0.704578434	1.581308692	3.44056262	84.09628732	5.606991247	0.14632076	43.3113785	0.116609786	9.406970712	5.051099171	54.87588923	49.63290775	7.5950214	54.76588357	30.19976812	21.82698549	88.81875317	13.23622115	114.0496364
CGGA_1634	0.059943143	0.014855512	19.56762099	3.184273277	0.006995381	28.51177677	6.087212357	4.060544888	33.54164471	59.64360575	22.6164596	0.663820614	187.5242506	89.20378057	7.17626126	0.024788684	63.15764414	15.66518939	121.9342337	4.461716311	120.7168191	82.94731966	55.75404894	20.55513389	5.06247612	26.3501644	16.75095359	21.58578333	0.119107743	2.937597987	0.752399551	1.515286038	2.441901306	43.16027003	4.832320352	0.040084386	19.40411558	0.082587614	11.81840139	2.94140115	8.284519154	37.09949091	6.600246041	70.93343421	21.7802479	38.01578121	73.96777245	17.60705545	66.10851159
CGGA_1641	0.072216197	0.01435686	25.24222632	2.993594155	0.005219498	22.61300723	5.7413387	3.15509066	29.787847	63.75613023	18.56790028	0.494191895	310.4834429	96.02021674	5.435708836	0.036012655	70.41688721	15.90294546	119.5376713	3.851852838	110.7305623	59.8514953	57.05610109	20.01425547	3.25960825	22.30231673	10.08172491	16.31229341	0.149820662	2.179173238	0.774336727	1.598260269	2.842221535	52.37889533	6.210866987	0.036574042	27.73199294	0.096096755	9.441661975	1.815702085	9.673074955	34.67802365	6.569081647	55.47595116	15.85531035	37.52808198	71.9928727	13.0215383	68.26791882
CGGA_1644	0.039575037	0.011825454	10.68137036	2.376357986	0.005273265	24.01677265	3.342607667	3.2800168	19.4849689	46.56668518	14.1232589	0.458820324	174.2610454	84.17888228	6.174774454	0.031886088	50.7356053	15.41610207	115.3424944	4.165924718	86.85187383	64.71075383	46.25966671	19.03096152	5.444020594	19.34420026	11.80947313	16.51691675	0.093046024	2.244421136	0.780413372	0.896509178	2.766909891	36.35395789	4.757181994	0.019574509	17.86879567	0.044733002	7.730823742	1.723816518	5.669206233	18.47994553	5.532314428	48.31831758	15.10038845	35.73394409	48.66718273	15.03237292	44.89432883
CGGA_1650	0.110348146	0.020976488	22.45003043	3.603360783	0.010301977	24.1039122	4.668768873	2.89295627	29.81365369	47.88155611	20.20336585	1.419928588	102.9479601	62.0374314	5.979431908	0.06246945	121.6675271	8.605422169	59.86301875	5.657888792	128.5204266	168.89011	51.33014431	19.67962405	7.033416123	7.225842339	17.75850126	41.59471132	0.254851752	4.873667002	0.849565695	1.641791623	4.325238832	143.0808852	5.4147768	0.051513293	24.32348461	0.214790364	14.7961818	0.627528046	13.62408976	39.62786558	10.12442666	65.62431564	15.85667982	49.9408143	88.55109533	9.783582907	56.11075057
CGGA_1656	0.034506173	0.017158362	17.54271275	2.980451785	0.01070029	26.40424986	5.033132303	4.316633449	36.04179276	58.31083936	24.48453564	1.019568316	297.855728	188.6250633	5.096757739	0.036698674	66.78662347	21.1472811	108.1803515	6.392806276	70.35306921	88.18074952	47.42490797	21.35378602	6.481883449	24.08925427	22.66852026	26.86354755	0.158933863	2.888996679	1.015909815	1.098397475	3.505820577	68.56099222	5.433243634	0.035368568	16.13547679	0.080374315	11.65337501	0.823202234	4.19192847	21.40072239	7.622434182	58.46616788	18.26510005	64.62685021	72.11360916	18.52519539	44.14174346
CGGA_1658	0.068502485	0.018942262	14.7773704	3.008052199	0.007869039	19.19363564	7.342162212	3.988321866	20.42924257	63.31667816	17.35061135	0.797235872	71.68944882	40.27110503	5.320224522	0.02996236	68.73538013	9.631125642	81.95914332	7.778291942	76.34970229	99.46160841	49.40146465	19.50703376	6.67073915	13.63147338	13.16698703	23.93809175	0.156076347	3.542239767	0.621597071	0.657660431	3.938203577	33.98168938	3.908760235	0.047039145	22.88206851	0.090532578	11.42256869	3.652257664	9.92723948	33.05189442	6.470654271	71.93775843	25.611732	28.99015033	82.58001444	8.472983968	66.09275485
CGGA_1678	0.293123481	0.111705016	125.5986828	25.07971999	0.037149812	26.34459423	10.29465747	7.988657297	83.07165502	132.2299601	47.1313989	3.631351538	230.2074688	75.82567045	5.134571593	0.082138326	53.05569356	13.12311141	81.22964785	21.58472598	99.71636211	195.2769057	54.53891042	19.0497408	12.59265707	22.58177996	22.88228665	131.1930292	0.461177621	4.184657832	1.052377346	1.54809014	5.583214636	684.1645493	4.366371098	0.325495393	35.95913802	0.305440072	25.58567701	2.704820656	68.32208678	131.3894584	8.080324799	107.7410831	38.05771493	60.88281774	145.9790268	20.04567075	135.2975983
CGGA_1682	0.117520827	0.037380099	35.81529859	8.232411128	0.0160201	29.25567827	8.250591096	5.790507625	46.91708428	76.66005411	27.66702259	1.066862822	102.0377979	49.25601799	6.333240962	0.045967837	115.6155298	8.209318051	63.8168394	6.535628626	116.0392825	176.3504469	48.05574691	19.41372354	9.492423382	8.958151006	28.99508355	120.8932487	0.315305292	7.688069741	0.827693127	1.4440748	4.820606256	256.398677	4.552332411	0.109545243	25.49216645	0.172198057	21.98974456	0.601681578	17.95591829	57.40606894	10.83228574	102.1903967	17.44431669	71.75182804	99.56724517	12.05021272	88.38693096
CGGA_1697	0.110880539	0.026761814	28.61530815	7.036645858	0.011665588	22.72082832	5.888314141	4.309826415	35.80825816	83.20444269	18.62929036	1.078795429	244.9381269	84.14571054	6.012017132	0.063220979	101.0889545	15.34385007	92.21301532	7.677684374	115.375695	94.30811589	58.59642239	20.13560949	6.10271365	17.20190545	19.31429249	32.39339663	0.220402237	4.482430033	0.779769103	2.369560664	4.066732469	138.5883688	6.499485665	0.075612272	32.93904258	0.126849704	12.36994093	1.9749635	14.15944696	29.92103294	9.703548049	66.17133445	18.87291069	41.35661987	88.26063727	12.67530896	74.50551931
CGGA_1698	0.038921612	0.01629037	12.57296511	3.13173544	0.006201966	25.20535886	5.478983762	4.083538016	24.62425507	64.37886224	16.9569641	0.606131183	201.2438034	72.83406831	5.264337121	0.029356792	45.49596448	13.38467921	117.8089892	5.921180625	63.63913524	82.8816485	57.37285497	19.21463146	5.318014324	18.51983682	15.37731687	19.47622557	0.120364292	2.693140451	0.74039258	0.911594711	2.975069558	40.50009552	4.777311401	0.029827402	20.78748464	0.056617868	10.50094837	1.704398116	6.155091664	25.17801802	6.899269014	54.39633368	15.40716082	39.55319789	69.52155955	12.86885283	53.3448382
CGGA_1702	0.254544286	0.024709124	42.73699374	6.104028854	0.0153981	33.46061353	10.47698978	4.101804462	43.93142287	71.0174449	30.38685183	1.561994709	184.3512529	60.58822181	4.722068405	0.032933672	137.2325364	8.803919402	76.51337783	7.551569161	236.455609	182.5281269	41.5269927	19.35946175	6.31390547	10.36048237	29.9565416	81.82498784	0.321496884	5.276723538	0.993091039	3.376422202	4.496973435	320.8209436	4.750491724	0.078705728	20.25365606	0.173429854	23.52520378	0.091410655	42.51845007	96.09716643	13.44278524	78.45534961	9.490170808	100.8066685	113.8535999	14.95836632	84.25145788
CGGA_1713	0.065397685	0.012132096	20.44503375	2.536056784	0.005484817	30.20909785	8.960452215	3.034467873	36.58335771	54.86367517	21.35827946	0.824178657	319.9183367	118.8476619	5.962649484	0.039632773	124.8098377	13.37121156	104.1374864	4.38980119	106.364879	102.1974664	71.8155271	20.66944838	3.170788889	14.38643903	27.56036451	25.39257784	0.215999145	4.570001002	0.87238893	2.017866687	3.739085145	90.27327603	6.177071221	0.033242072	24.93647876	0.113473674	14.73770389	0.381332328	7.96294207	31.78221602	9.42662747	75.13318454	10.69025952	56.45280242	78.5667414	13.83311619	60.77195111
CGGA_1758	0.077821901	0.014274536	22.39551036	3.539222785	0.008188658	33.44486369	4.195879398	4.113640686	37.76603419	63.44695521	19.8499879	0.940453178	300.9348617	110.1926505	7.324849041	0.050753233	83.10744899	14.16226808	106.8825071	5.148427564	130.5665787	97.82080379	67.88821774	18.96883439	4.509296014	13.7888196	21.08836376	38.96922293	0.173715516	3.265716859	0.862364905	2.657180235	3.745202113	134.448229	6.44951228	0.045506319	19.31383099	0.103301842	12.28435314	0.477797176	9.96680998	40.57961771	9.785299615	53.55965924	11.30848591	53.59113144	84.89110095	20.23150032	57.03249259
CGGA_1776	0.146773276	0.054281438	42.42477552	8.638176612	0.019981217	35.59068093	7.068149062	4.965477292	64.14030687	98.90456144	24.55514361	1.781505399	279.6822467	105.0456422	11.51199791	0.106612091	124.4335316	15.80532643	83.13386205	12.38832521	86.56147882	151.2145926	94.70584736	21.08033022	11.26857268	20.41284541	30.79179307	51.71726022	0.290718508	5.805207354	0.931258963	2.199209724	6.011704226	266.1333812	7.140491643	0.147129149	54.7704008	0.291659699	18.90649096	2.135882933	17.90553378	56.52597563	9.962089356	124.7766128	27.77633725	53.12909603	128.6453434	24.11202683	105.0576394
CGGA_1785	0.040134445	0.004563818	8.035839159	1.381043152	0.002859851	17.79862628	2.908202119	2.451062864	11.49640362	43.45911413	12.40536562	0.267712084	300.0470097	112.4185861	4.120651653	0.028281116	63.79876402	14.07055829	106.6404528	1.692711965	154.0206674	74.22599294	40.29112432	18.06204855	2.098224219	13.09255401	9.460961948	15.13723023	0.112279496	2.155018626	0.733526128	2.792278854	2.221416114	59.11042708	5.764385092	0.00834237	11.61092425	0.054174054	5.650336322	0.482457294	4.703820308	28.19128633	7.35718998	40.08196441	7.4325367	40.19314993	51.64093473	9.595536392	50.98882171
CGGA_1811	0.046440463	0.016536057	12.9056253	2.263058613	0.007905363	16.48223158	5.100571339	2.963266878	15.27974136	62.84884299	14.49592901	0.836125365	77.88601006	57.18490939	5.132293603	0.031943579	55.11814026	12.2941222	91.04288101	7.68857769	49.34915102	71.44211862	58.90036231	20.14916855	7.462895552	14.44441297	10.23942602	10.71306655	0.098373846	2.490548982	0.62957772	0.693186914	3.060833379	26.58911201	4.43545098	0.037946642	28.94668132	0.050918288	8.294006719	3.944745875	6.110482505	20.62083869	6.192978439	56.97994077	26.02648299	26.77043577	65.1297457	9.300326105	53.83297205
CGGA_1812	0.040309848	0.018408697	17.15899015	3.641340646	0.008839549	24.82149861	6.881728844	4.38568023	27.67819921	75.85348925	15.59541081	0.846658006	148.3869162	81.82008506	5.724308187	0.03571495	65.14491446	13.75760135	93.05618991	8.001989632	55.82564577	77.34478071	67.2089874	20.18106226	4.132934555	15.2457619	15.53466912	22.54119702	0.121916692	2.82935855	0.710073511	0.71316822	2.871423822	72.216073	5.368088181	0.041018463	23.8058848	0.054611944	10.95217558	1.522602852	5.24533318	22.20271058	7.861215994	55.70498516	16.88063658	37.25647443	82.40583979	15.43940056	44.43253696
CGGA_1817	0.050503129	0.018090006	21.12357907	3.159314056	0.01034989	13.97629571	5.28610071	3.443279049	22.76405428	91.02930126	13.54506693	1.018936919	118.4409155	85.18640056	3.943255414	0.05267387	63.37582277	15.13720705	91.71702782	8.849470933	62.98937438	76.81842943	77.79763523	19.81116062	7.777919124	14.66680408	10.49680604	13.12326097	0.099293387	2.153089171	0.679657791	0.777047453	3.118726191	52.20665527	5.494767684	0.051068082	23.0904098	0.045402683	8.973260052	2.317711892	8.615828461	21.45081416	6.643646622	57.33654067	18.01587992	32.22950394	69.12829867	10.26787881	59.46508784
CGGA_1826	0.046320434	0.024873761	24.63099207	3.528289407	0.015682095	24.63392164	8.144838188	4.84646779	41.18534527	74.10773984	23.09438246	1.408127713	227.0557362	112.2862977	6.887051794	0.055060487	70.71119041	17.90963876	97.75742798	9.538780423	118.741567	91.26193662	62.19433744	21.74407016	6.555657943	22.00722684	20.41432353	32.07060333	0.173617167	4.043124218	0.816431086	2.005765343	2.817712474	99.01609342	5.739913949	0.109198378	23.14122733	0.08093504	13.66497097	1.581967101	6.750507944	28.8047389	10.46772959	49.82188702	22.02131299	54.94332627	78.98287033	13.54835839	44.53160921
CGGA_1833	0.047526564	0.011540276	18.47570106	4.309726759	0.005913129	23.12230996	5.974920126	4.052231407	29.95776732	70.56111235	18.43227156	0.729626696	222.9416135	80.02772043	5.05312756	0.030310586	60.47517517	12.42728582	101.6481006	5.215520638	101.2547325	80.44939701	55.80495053	19.7609647	3.934609599	16.67830561	16.64156799	28.50555612	0.139927947	2.765569284	0.744098219	1.060943321	2.613804527	73.29431026	5.350118397	0.035102057	16.03711186	0.058496274	11.63282239	0.774192931	8.235677801	29.47734113	7.400325316	57.10263462	13.10956206	49.20028283	58.69046156	13.62100263	53.45686236
CGGA_1857	0.045130562	0.012692775	13.86636154	2.476403823	0.006628276	17.14197638	8.410365381	3.371854165	19.77137206	75.2018335	12.89336117	0.729839801	95.49346776	51.78119697	4.144161604	0.033327121	47.34699589	12.00726188	94.61631496	7.993457143	37.53417845	59.41366355	60.91786064	19.35785916	5.875098574	14.14904328	12.79873595	9.985324623	0.099226776	2.639574408	0.568378837	0.871559893	2.881096236	23.54668614	4.520302263	0.04257228	28.35674476	0.046116189	8.340442502	3.611121181	6.973583428	17.68934255	6.810432937	56.08524987	20.47461171	21.22784068	70.66391268	8.684292146	64.89676988
CGGA_1870	0.057775145	0.012707445	13.31273574	1.661876627	0.005743089	14.71078539	2.123376936	1.990731725	15.57988954	51.44277845	13.58494848	0.858389552	243.4074901	141.3682299	4.591326883	0.060016622	97.42461197	16.40287318	91.17460349	3.709276575	65.72521731	80.89795001	59.14562872	20.97275236	2.656207938	14.64083211	9.068302003	8.725049887	0.10124784	1.894770094	0.789761574	2.314277002	3.055586127	65.72974265	7.82077306	0.016490079	21.61813	0.062898235	6.030783576	0.682445256	7.153552389	13.64719546	6.51094735	44.73544061	12.38506766	41.4658452	53.91744209	10.98555995	42.15987258
CGGA_1911	0.077540969	0.029639549	24.61820925	6.049840661	0.00957807	18.43993714	2.783961648	8.299728194	61.77663913	87.49126762	43.50182066	0.794588159	327.9056868	95.52035347	5.236571697	0.047210793	153.7691508	14.70556272	119.0472802	5.756564986	410.1834759	155.0037319	68.18420089	19.86570719	20.00314634	22.86804285	27.67491612	163.0557219	0.238404904	3.486204551	1.113796917	6.15661182	6.072421507	121.2264665	4.172672086	0.050303248	29.56206835	0.119203887	17.57869203	0.848801046	17.35363385	63.15137936	12.68259809	69.96123564	28.47388695	69.07108888	196.7333235	11.1909256	155.9210863
CGGA_1946	0.070792608	0.038553753	17.99154829	8.743143151	0.007675343	28.00622764	7.459899953	4.967970365	46.3653022	76.55060963	16.0295061	0.728792872	246.0129277	65.12461892	8.306624735	0.04325765	83.71928386	12.42042466	112.7795049	8.989355989	189.5450993	112.1947693	66.07899671	17.20640693	14.71605902	17.46940804	16.49942863	68.90595297	0.185035345	3.951341172	0.757524088	1.994757368	5.087137951	67.90112614	4.879111319	0.046205846	30.07893739	0.10766147	21.07941328	1.889189448	11.99920616	40.05011631	8.240720867	63.23703117	15.3402355	39.6698084	92.13214159	16.39541096	89.33241873
CGGA_1972	0.051374348	0.020400155	19.95154287	3.820576899	0.007246667	24.83985511	12.19905857	5.510076108	34.16045784	96.4993672	21.79326285	0.848907683	135.9234345	54.45375749	5.312933241	0.033322364	69.7243217	11.07635188	90.43667743	10.00979456	96.83935452	99.32882251	71.7966926	19.74276704	7.833057162	16.14280533	19.13751649	34.76514456	0.12914508	3.334167356	0.625895067	1.506012738	3.394842702	52.60973445	4.539075709	0.056768443	23.19148535	0.056908849	14.28493191	1.804563267	8.530377673	34.92782653	8.658265426	73.99447957	20.36316251	42.97748479	89.61842148	10.37696498	81.90948049
CGGA_1976	0.034072201	0.006090094	12.33061833	0.609662218	0.003668685	18.60877233	13.5501111	3.160086766	26.40743784	34.52170903	24.02840259	0.397585193	183.8958552	72.48652804	4.218029254	0.009907916	43.15051234	11.77818221	107.0912573	6.305177453	42.83596692	47.86889708	28.39623142	19.86426674	2.664949933	22.09065387	17.53984752	14.176755	0.07792927	1.747387036	0.743191131	0.908847354	2.999937529	11.5800276	3.799423369	0.016939866	13.06031345	0.047010773	11.57585495	1.080162379	4.672747498	14.33181769	5.131844141	59.61624258	19.66551896	57.18535523	65.08866738	10.87224861	68.42117934
CGGA_2003	0.116434044	0.042469832	36.0919546	7.335772809	0.01547408	25.06460568	7.769474333	4.121236355	34.36574233	91.63241706	16.65598634	1.455345996	136.561677	57.87687092	7.173745974	0.06556167	103.1559485	11.32946217	71.53189057	10.72353087	120.5740557	110.392867	79.57092678	19.93562818	9.19638067	12.25221051	15.4881507	29.45531886	0.223015198	4.979085064	0.676479995	2.187282257	3.743852549	127.0149046	6.2113834	0.135905948	48.30376339	0.174647175	14.12508656	2.808952406	14.04750003	43.6855039	11.47916397	78.92432426	22.43556221	31.93538247	118.9076034	11.09233251	81.70423767
CGGA_2053	0.231553688	0.082455812	67.17310971	13.95454663	0.029190142	32.40195258	5.019410988	4.523427738	42.89743673	130.51947	18.04643152	2.418552987	191.78651	82.98329005	8.822421414	0.158306151	148.437279	13.9914887	71.45431378	10.44465482	213.7656046	123.6777151	100.6192948	20.82992329	10.72461188	11.48572947	22.58934437	57.98979939	0.343710197	9.131365228	0.751888965	3.627908475	4.324538604	352.2844491	8.134681611	0.287778233	58.78297177	0.29990319	15.0493823	1.891480163	26.19486243	57.94437394	14.61367576	85.63399474	20.22673748	44.33875497	108.6399284	17.03435166	94.84461717
CGGA_2062	0.135148357	0.030509047	26.16104107	5.604056292	0.008561731	35.12901431	6.304740855	3.567660325	26.01920421	84.59404198	20.67375687	0.677751241	257.9041322	81.9506163	7.053246988	0.032183117	65.9261394	13.99742396	103.3954131	5.249475704	147.3497403	114.06346	60.82292378	19.74152454	7.313615562	22.72690686	11.75414118	30.86934343	0.189836142	2.991598819	0.777955241	1.589313499	3.311209877	107.5228649	5.188366229	0.041251819	21.56353251	0.125678889	11.73440508	1.49805566	18.75101902	50.2869776	8.205476503	74.22596203	17.15755925	47.39932862	73.21546935	15.47993657	83.52398931
CGGA_2078	0.143313194	0.047151087	43.58513806	9.23790272	0.013192535	31.67000387	10.92338842	4.579150729	38.36996763	94.65947393	24.85820432	1.367195305	156.9016302	61.06257113	6.665046572	0.039588187	69.34122986	12.71507417	100.3764806	12.87397658	105.2846214	110.0595533	72.48878509	20.4059343	11.61813229	20.35004807	15.2064085	36.18130152	0.198226282	3.644400989	0.701013152	2.142880353	4.329602142	113.88336	4.763716565	0.126573558	36.66230227	0.157657718	18.46118439	2.686154856	18.98648436	53.05870654	8.190038235	86.89119641	25.70113581	43.28614444	109.218838	14.10568304	96.12618125
CGGA_2082	0.107997151	0.02941327	29.27683724	5.427880947	0.007992165	27.74422084	7.11876857	3.587950144	29.93450377	94.79661604	19.00780219	0.706547888	171.318986	51.98019611	5.684845719	0.024174056	64.5964981	11.33333645	109.4212385	8.955899586	173.8339805	101.7306505	69.38807064	18.72180794	8.528465376	13.99059595	11.42106039	19.04866821	0.144525784	2.605060699	0.731930633	0.904238264	3.646238162	45.8337936	4.397137468	0.056800627	25.75981695	0.095557422	13.33996727	1.815362024	17.70926084	49.50622168	6.788327547	78.75626083	19.73858481	31.69995951	97.60847192	14.36010679	95.20588439
CGGA_2115	0.126329643	0.029859019	34.1024168	6.436344021	0.010955544	28.88162601	4.35946846	3.547471945	39.68015538	92.89315937	19.72518217	1.127440306	335.3004515	98.58271453	6.103004577	0.075695362	81.47062458	18.74010654	98.92860721	6.274692451	145.5181342	88.35362311	70.5084026	20.45232248	4.656331344	23.80405821	15.68958652	32.82473278	0.263276111	4.287505676	0.770092639	4.249439174	4.000041587	142.7499222	7.28576971	0.099395211	48.08807194	0.22378527	11.31575868	2.254269325	15.93373913	35.59044894	9.134642582	65.88375183	19.41614751	39.63256317	116.0069279	14.26473791	95.28107499
CGGA_487	0.118833018	0.038609238	39.99959648	7.351429453	0.015330111	27.70149504	6.76811959	5.565064051	42.27812867	96.2553034	27.73809215	1.501096425	204.3485449	87.67968756	7.877513327	0.048439592	107.0172383	12.53950847	88.54770362	11.21576853	83.99506347	144.9894863	62.23441226	19.98889685	9.61494343	15.25280387	28.1906393	60.34237332	0.282183298	4.832782744	0.908130786	1.123766337	5.384980327	133.710671	4.886197986	0.105797391	24.81532157	0.147254937	20.22269553	0.91361515	19.68935856	50.42937228	10.17871203	86.89797699	20.77624867	62.83106611	92.45260849	16.597728	85.86469239
CGGA_530	0.055129455	0.024516148	27.44336966	6.650286925	0.011796869	28.375274	6.443786231	4.793397661	57.85935137	84.5295292	30.60945846	2.025777193	225.2722522	105.2822875	5.686787418	0.042885088	108.7012976	15.75105408	97.24428755	13.32317264	122.6930636	113.8088201	83.65237783	22.64294564	8.166910774	23.78456986	26.99806684	54.13853573	0.214822659	3.407999053	0.879973085	2.184283389	4.889834378	172.2599546	5.081900016	0.066871363	34.03853117	0.138838255	19.97123356	1.394701683	8.963973322	39.54943615	9.009310774	100.4832845	25.55016613	58.58393122	105.3069507	16.44751681	76.83092713
CGGA_568	0.043136454	0.015011737	12.99460011	2.692716277	0.007059095	18.69307636	6.067024125	3.033358276	18.14545303	54.31383827	13.37157729	0.632229735	158.3268571	84.48187991	4.265924851	0.039454226	67.9326727	15.40211773	93.41259841	5.608010854	109.4810525	62.88512839	56.00462849	18.93977023	3.031230926	18.63885506	16.34370577	13.53664681	0.144900291	3.15877816	0.722527344	0.949079143	3.173575643	43.98606123	5.369715743	0.041691695	24.69271136	0.086488313	8.937767432	3.758457472	5.2779979	18.86528538	7.799747548	54.42961059	20.3109464	24.81315391	70.08732398	9.831968419	44.52117274
CGGA_P100	0.045930254	0.012750189	12.74665675	3.289983525	0.004847994	14.36618431	3.019212524	3.217369542	21.92910493	71.00924367	14.46276979	0.610749124	204.6355215	95.26438124	3.762424143	0.031773617	90.09063897	14.09257315	103.3275812	4.40313733	221.7756531	76.75547292	41.43021296	19.43696867	4.179516636	15.0756934	10.58888144	21.59972796	0.09311938	2.061469389	0.691424444	1.998382151	2.830440021	60.82627709	6.019026712	0.022807125	18.31512492	0.039975834	8.949474611	0.889514477	4.718231266	22.33687009	7.815623318	56.79478337	11.42578142	43.00479147	68.36160084	10.68933231	63.11917458
CGGA_P102	0.019294214	0.003007386	4.542168742	0.823422318	0.002427202	16.59327307	2.183286906	1.628062836	12.25706931	30.79104368	15.23719914	0.296808812	221.7985275	129.7973107	2.678298518	0.017183933	69.33708477	15.89762855	96.37055581	1.769232054	113.7749912	54.85802835	19.40322439	18.7581224	1.00973138	19.18027831	14.42536149	12.6430756	0.163738365	3.020638751	0.87210029	0.975372938	2.006115052	30.03805651	5.141932441	0.007662283	9.424796079	0.075912812	5.78807101	0.737844277	2.344083518	11.58888267	5.758356657	36.83396134	11.23106504	45.39058922	27.46825194	9.51865647	29.73640619
CGGA_P112	0.224031539	0.068168524	50.76831147	12.37936475	0.035948133	32.08059447	4.464458107	5.406916487	46.75012682	91.33632494	21.09946581	2.56675354	173.5480471	68.74351376	10.41107388	0.154216961	169.550287	11.3399598	56.76184939	9.323763983	158.2619841	179.9869461	81.7512939	19.86103274	9.788114908	9.05079686	40.15338583	92.66963366	0.510864271	13.78694539	0.88218499	3.047695767	5.588292927	498.0933396	7.697955881	0.258631857	56.8220281	0.419942527	15.09736958	1.358904689	27.32037241	56.42024195	15.62095624	99.51924456	21.30473778	51.94575019	152.6959015	16.07939072	101.447471
CGGA_P143	0.036211493	0.020286586	18.95439307	5.000945576	0.01131411	31.84435161	18.88977031	7.966253538	46.7487378	74.34763156	31.431418	1.174246075	135.0438742	73.91548657	9.08200335	0.030227631	88.23507444	12.73255749	101.676381	9.563078852	118.1551745	115.8022298	70.39511662	21.19217987	7.085448659	19.26763389	49.04018498	55.84812367	0.22811632	6.467545753	0.810188223	0.766546151	3.780559167	65.45814653	3.710695105	0.081483418	17.70540838	0.111908608	23.04547482	1.559532011	7.932252663	37.66797094	7.459345558	93.67065966	30.13818056	68.01503231	98.87543815	15.90091328	65.67808226
CGGA_P178	0.232976296	0.035705935	65.89431277	13.88765271	0.037562449	12.00623957	1.307247627	2.808385126	37.02564486	92.01784295	30.61396997	2.380709981	169.2392003	87.66914736	2.234705325	0.059634561	51.42029423	15.07887372	56.97868576	7.568033309	68.70809595	88.43266923	31.39782168	18.69635032	3.197582207	16.02654142	17.85786181	49.78650426	0.629191767	3.962795423	1.082552257	1.84838207	4.763394301	796.2647947	6.52142177	0.157573908	39.92027681	0.559901538	9.746658542	2.363503689	47.2021336	62.98486788	8.201318966	71.76181962	26.63256913	64.22023856	64.22641832	8.818961181	70.53440468
CGGA_P199	0.043470986	0.017338089	15.20818062	4.632549234	0.006816594	21.7701084	8.030833035	3.782376866	28.98874386	98.0991387	18.75180293	0.791291174	188.5282486	96.74768178	6.49702064	0.038846879	73.58012188	15.97655224	103.8765355	7.374222076	46.68977667	66.81973913	81.07429418	20.71439804	4.083444462	19.96515976	19.25651099	26.91800179	0.15324646	2.518831866	0.665828695	0.753962098	3.324678756	42.8495545	5.636847529	0.05226233	15.52848827	0.075127944	11.75066812	1.344959556	8.010296681	18.13675927	7.081799314	79.78494649	17.09719182	39.66752937	53.63071527	15.03958242	77.62358954
CGGA_P22	0.060543335	0.012747541	19.97072625	3.228937505	0.005622481	15.12304068	2.886319328	2.704071987	25.0309925	66.03650609	14.7650902	1.0523528	265.789103	98.67759728	4.03634724	0.048856225	52.51522822	15.90696147	97.94453386	6.710313911	86.32160261	70.87974284	54.68694741	18.50404102	4.931807003	16.10010167	12.00139142	11.84257697	0.132221267	1.882024898	0.835104769	2.011795005	3.080927522	60.8138445	6.098041024	0.02511804	18.26957052	0.05831385	7.827499547	1.426143894	7.961705397	27.99690935	7.165431553	45.01407028	14.71924967	32.02525275	73.43559508	9.514526286	56.84041905
CGGA_P25	0.108200571	0.013515976	26.21113878	8.487454917	0.007981446	11.71122343	2.33231952	3.160309896	23.15830867	51.54745711	28.56260522	0.75046673	145.4070626	53.10194448	1.866671501	0.017449779	16.12887161	11.10959036	75.92097799	7.131982205	62.36655773	62.95663681	16.93733371	16.01619825	3.103236259	22.37590735	5.523750398	38.31480217	0.197571244	1.17170116	0.914372857	0.524243979	3.161132924	115.8936047	3.600656472	0.039377871	13.76601099	0.114018235	10.0411766	3.332767042	27.16726007	50.8627353	3.125076506	51.26401234	27.46634888	35.80045833	36.70293593	10.43329103	78.15538912
CGGA_P28	0.087136845	0.017829422	28.76056	4.388248843	0.010549759	38.84428424	11.50511803	4.555531688	46.23286573	86.72617876	26.77737015	1.31479846	197.0548297	96.23502675	8.48379439	0.062335586	132.4476401	12.49278699	94.67982568	6.705330642	137.7524162	141.8353683	78.88881114	20.95099014	6.310805274	13.56373046	38.51512311	41.74153664	0.276910244	5.276504818	0.903070831	1.120352197	4.480851465	148.1368568	5.532629395	0.054465049	21.21442893	0.144233067	16.44496894	0.742235585	14.726548	64.97220194	11.3127728	92.1166724	17.83774285	53.49275832	111.4018682	22.11418858	70.65348407
CGGA_P280	0.113588459	0.033267753	30.69537852	6.029430185	0.01587762	21.39493758	4.443247176	3.276239111	27.24566721	102.349751	14.83731649	1.526903776	168.1590838	79.51482169	7.046914323	0.101730511	114.8191331	14.15198509	76.89051211	7.509548592	131.8954586	91.64978804	83.3941245	20.78408979	7.56462516	12.50134303	17.19761485	31.17421454	0.222266266	5.490659014	0.70554886	2.296259227	4.008418715	146.5447572	7.715233826	0.099838368	47.0156597	0.172616249	10.41092637	2.199130289	12.85584244	29.09828446	10.65514584	68.67645043	18.7583674	36.21095568	83.42424487	13.74186085	77.32613191
CGGA_P385	0.143172502	0.03529029	38.29360198	9.389956452	0.020830402	26.51590217	6.608861966	4.037909763	47.52233666	104.4258487	18.10527199	1.773928357	199.6077337	80.22171946	8.820848303	0.094483821	132.5294222	13.49192584	71.54503844	9.388262782	111.5811208	115.4109881	81.71559546	20.53616604	8.281869475	12.54021802	28.78659836	48.4119773	0.307898599	8.445694112	0.804149384	2.325929132	5.255459714	231.3710961	7.739277481	0.149806573	56.93539331	0.220840221	11.74187077	2.003537821	16.97991987	41.15459159	10.62058556	88.41701378	23.61973704	41.40047422	134.6074682	15.60424486	87.3930419
CGGA_P512	0.230363606	0.02274024	31.34595957	7.290046129	0.012270287	31.51202681	7.022666236	5.208117029	20.78956514	81.37665082	17.51156604	1.226433771	205.7521214	60.10093346	6.977436519	0.052078486	95.78882878	10.42828144	89.06468823	10.05482745	233.8832346	120.5675727	53.72179397	18.92231421	7.10335573	12.15148498	19.04860605	36.26425988	0.170790105	4.884056242	0.743970689	4.037402618	3.953807258	196.0757464	5.132352044	0.073922565	26.01265623	0.123050878	11.51833338	0.680292027	31.52278834	79.46932634	13.32120118	45.78554696	13.66555312	47.74550649	99.51488323	12.65384875	95.25749035
CGGA_P619	0.199255125	0.084884118	64.1350142	13.99028605	0.024661677	27.80378659	10.05491544	5.019668926	54.68322235	107.7878145	25.47723564	2.204081004	145.1755709	51.65877431	6.390492211	0.064348134	75.2549233	12.19202772	81.88310651	22.74977635	133.992776	107.10529	73.84025011	19.87582943	14.06387281	19.96745642	12.72847735	49.4498004	0.253809279	3.393666657	0.776028676	2.021786096	5.092227981	151.5423096	4.715840541	0.244391786	41.49311327	0.212443629	19.24493148	4.203456577	31.59504555	69.96354781	9.688916601	107.6330189	34.60451436	34.18947365	125.6485567	13.56572599	103.1732213
[truncated: 149 more columns]
