# Supplementary material for: Characterization and prognostic of CD8 + TIM3 + CD101 + T cells in glioblastoma multiforme
Source: Cell Biosci. 2025 May 15;15:60. doi: 10.1186/s13578-025-01390-1 (PMC12083040; doi:10.1186/s13578-025-01390-1)
Supplement: Supplementary file 8 — Supplementary Material 8 [file 13578_2025_1390_MOESM8_ESM.csv]

TableS16_GBM_TIDE_result
Patient	No benefits	Responder	TIDE	IFNG	MSI Expr Sig	Merck18	CD274	CD8	CTL.flag	Dysfunction	Exclusion	MDSC	CAF	TAM M2
CGGA_1271	FALSE	FALSE	2.87	0.1	0.6	-0.1	-0.59	0.27	FALSE	-1	2.87	0.07	0.28	0.06
CGGA_D26	FALSE	FALSE	2.75	0.16	0.47	0.18	1.51	-0.3	FALSE	-0.46	2.75	0.19	0.27	-0.05
TCGA-27-2528	FALSE	FALSE	2.7	-0.92	0.45	-0.75	0.63	-0.46	FALSE	-1.13	2.7	0.17	0.16	0.07
CGGA_274	FALSE	FALSE	2.55	-0.04	0.47	-0.28	-0.99	-0.76	FALSE	-1.01	2.55	0.16	0.21	0
CGGA_1299	FALSE	FALSE	2.31	0.19	0.33	-0.35	-0.68	-0.52	FALSE	-0.83	2.31	0.15	0.18	0.01
CGGA_1354	FALSE	FALSE	2.16	-0.43	0.31	-0.58	-0.29	-0.16	FALSE	-1.19	2.16	0.21	0.06	0.05
TCGA-14-0871	FALSE	FALSE	2.12	-0.51	0.05	-0.82	-0.94	0.06	FALSE	-1.06	2.12	0.2	0.05	0.07
TCGA-28-5209	FALSE	FALSE	2.11	0.33	0.34	-0.33	-0.06	-0.97	FALSE	-1.01	2.11	0.18	0.12	0.02
CGGA_D32	FALSE	FALSE	2.07	1.03	0.19	0.22	0.21	-0.29	FALSE	-0.47	2.07	0.08	0.25	-0.03
CGGA_1976	FALSE	FALSE	2.05	0.11	0.44	0.27	-0.55	-0.27	FALSE	-0.07	2.05	0.11	0.18	0.01
CGGA_1070	FALSE	FALSE	1.93	0.48	0.24	0	-0.42	-0.18	FALSE	0.11	1.93	0.13	0.13	0.02
TCGA-06-0171	FALSE	FALSE	1.88	0.98	0.18	1.69	0.29	1.38	TRUE	1.88	-2.9	-0.35	0.06	-0.13
CGGA_789	FALSE	FALSE	1.88	0.67	0.5	0.74	0.04	0.9	TRUE	1.88	-1.24	-0.19	0.04	-0.03
CGGA_831	FALSE	FALSE	1.83	-0.3	0.55	-0.12	-0.35	-0.15	FALSE	-0.02	1.83	0.11	0.14	0.02
TCGA-06-2569	TRUE	FALSE	1.81	-1.79	0.08	-1.12	-0.64	0.62	FALSE	-0.99	1.81	0.12	0.1	0.06
CGGA_1713	FALSE	FALSE	1.77	-0.78	0.59	-0.62	-0.52	-0.56	FALSE	-1.12	1.77	0.22	-0.05	0.08
CGGA_1430	TRUE	FALSE	1.76	-1.3	0.22	-0.97	-0.87	-0.19	FALSE	-1.53	1.76	0.22	-0.05	0.08
CGGA_1001	FALSE	FALSE	1.7	1.27	0.38	1.79	0.94	1.89	TRUE	1.7	-1.9	-0.24	0.06	-0.1
CGGA_1833	FALSE	FALSE	1.66	0.66	0.45	-0.38	0.38	-0.32	FALSE	-0.74	1.66	0.19	0.05	0
CGGA_1758	TRUE	FALSE	1.64	-1.26	0.26	-0.93	-0.22	-0.51	FALSE	-0.69	1.64	0.2	0	0.05
CGGA_1387	FALSE	FALSE	1.64	0.02	0.34	-0.55	-0.14	-0.12	FALSE	-1.85	1.64	0.14	0.07	0.03
CGGA_1142	FALSE	FALSE	1.62	-0.42	0.5	-0.28	-0.13	-0.64	FALSE	-1	1.62	0.19	0	0.04
CGGA_509	FALSE	FALSE	1.62	-0.93	0.54	-0.76	-0.22	-0.37	FALSE	-1.24	1.62	0.16	0.03	0.05
CGGA_1332	FALSE	FALSE	1.61	-0.33	0.23	-0.62	-1.06	-0.8	FALSE	-0.79	1.61	0.2	-0.02	0.05
CGGA_1343	FALSE	FALSE	1.61	-0.32	0.61	-0.33	0.44	-0.5	FALSE	-1.87	1.61	0.17	0.05	0.02
CGGA_1690	FALSE	FALSE	1.58	-0.11	0.52	-0.19	-0.26	-0.34	FALSE	-0.33	1.58	0.13	0.09	0.01
CGGA_D09	FALSE	FALSE	1.57	-0.45	0.38	-0.31	-0.35	-0.7	FALSE	-0.2	1.57	0.12	0.06	0.04
CGGA_1262	FALSE	FALSE	1.54	0.23	0.03	0.25	-0.83	1.04	TRUE	1.54	0.26	-0.11	0.21	-0.06
CGGA_1091	FALSE	FALSE	1.52	-0.12	0.48	-0.39	-0.33	-0.61	FALSE	-0.63	1.52	0.1	0.13	0
CGGA_850	FALSE	FALSE	1.52	1.47	0.35	0.2	0.12	-0.66	FALSE	-1.03	1.52	0.09	0.14	0
CGGA_568	FALSE	FALSE	1.51	-0.45	0.79	0.33	-0.46	0.2	TRUE	1.51	-1.57	-0.07	-0.14	-0.02
CGGA_1024	FALSE	FALSE	1.51	0.04	0.5	-0.09	-0.14	-0.41	FALSE	-0.78	1.51	0.09	0.13	0
CGGA_1857	FALSE	FALSE	1.51	0.64	0.76	0.92	-0.31	0.93	TRUE	1.51	-1.54	-0.15	-0.07	0
CGGA_1134	FALSE	FALSE	1.49	0.29	0.44	-0.06	2.98	-0.42	FALSE	-0.83	1.49	0.09	0.24	-0.11
TCGA-76-4925	FALSE	FALSE	1.49	-0.97	0.52	-0.94	0.35	-0.22	FALSE	-1.48	1.49	0.18	0	0.04
CGGA_1551	FALSE	FALSE	1.47	-0.04	0.5	1.23	1.69	0.56	TRUE	1.47	-0.91	-0.09	0.04	-0.08
CGGA_525	FALSE	FALSE	1.47	0.76	0.21	0.83	-0.45	0.96	TRUE	1.47	-0.37	-0.18	0.18	-0.05
TCGA-06-0132	FALSE	FALSE	1.45	0.66	0.79	0.49	-0.61	0.43	TRUE	1.45	-1.98	-0.26	-0.03	-0.01
CGGA_1535	FALSE	FALSE	1.45	0.8	0.64	1.64	-0.1	1.52	TRUE	1.45	-2.75	-0.25	-0.08	-0.07
CGGA_1370	FALSE	FALSE	1.44	-0.66	0.24	-0.74	-0.87	-0.4	FALSE	-0.89	1.44	0.14	0.03	0.04
CGGA_1807	TRUE	FALSE	1.44	-1.12	0.4	-0.66	-0.7	-0.75	FALSE	-1.52	1.44	0.21	-0.09	0.08
CGGA_1908	FALSE	FALSE	1.44	-0.38	0.53	-0.13	-0.88	-0.08	FALSE	-0.65	1.44	0.15	0.01	0.05
CGGA_1214	FALSE	FALSE	1.44	0.07	0.55	-0.35	-0.48	-0.55	FALSE	-1.03	1.44	0.14	0.02	0.05
CGGA_1560	FALSE	FALSE	1.42	-0.15	0.56	-0.35	0.25	-0.18	FALSE	-1.42	1.42	0.2	-0.05	0.06
CGGA_1491	FALSE	FALSE	1.41	-0.25	0.42	-0.22	-0.35	-0.39	FALSE	-1.78	1.41	0.17	-0.03	0.07
CGGA_1702	FALSE	FALSE	1.4	-0.1	0.57	-0.48	-0.71	-0.35	FALSE	-2.06	1.4	0.11	0.06	0.04
TCGA-28-5216	FALSE	FALSE	1.39	-0.61	0.68	-0.42	-0.65	-0.13	FALSE	-0.72	1.39	0.09	0.11	0.01
CGGA_848	FALSE	FALSE	1.38	0.63	0.28	0.23	-0.53	-0.38	FALSE	-0.92	1.38	0.08	0.12	0.01
CGGA_1068	FALSE	FALSE	1.38	0.24	0.37	0.26	-0.4	0.42	FALSE	-1.01	1.38	0.07	0.13	0.01
TCGA-16-0846	FALSE	FALSE	1.37	1.02	0.42	0.91	0.35	0.86	TRUE	1.37	-2.03	-0.12	-0.11	-0.08
TCGA-06-0152	FALSE	FALSE	1.35	2.64	0.16	1.48	2.16	0.47	TRUE	1.35	-0.66	-0.03	0.01	-0.08
CGGA_2008	FALSE	FALSE	1.35	-0.23	0.52	0.26	-0.61	1.25	TRUE	1.35	-1.19	-0.14	-0.04	0.01
TCGA-06-5416	FALSE	FALSE	1.33	-0.72	0.83	-0.78	-1.08	0.12	FALSE	-1.18	1.33	0.2	-0.05	0.05
TCGA-06-0174	TRUE	FALSE	1.33	-1.04	0.44	-1.02	-1.05	-0.39	FALSE	-0.66	1.33	0.15	-0.01	0.06
CGGA_P415	FALSE	FALSE	1.33	0.37	0.8	0.78	0.46	0.61	TRUE	1.33	-1.73	-0.17	0	-0.07
TCGA-12-0821	FALSE	FALSE	1.29	-0.94	0.43	-0.76	-1.34	-0.46	FALSE	-1.29	1.29	0.14	0.01	0.04
CGGA_1381	FALSE	FALSE	1.29	-0.45	0.42	-0.89	-0.97	-0.5	FALSE	-1.52	1.29	0.16	-0.04	0.07
TCGA-06-5408	FALSE	FALSE	1.26	0.09	0.46	-0.26	0.08	-0.7	FALSE	-0.34	1.26	0.16	0.07	-0.04
CGGA_1460	FALSE	FALSE	1.22	0.53	0.41	-0.27	-0.66	-0.08	FALSE	0.32	1.22	0.11	0.06	0.01
CGGA_1462	FALSE	FALSE	1.21	-0.39	0.38	0.1	1.2	-0.4	FALSE	-0.36	1.21	0.05	0.11	0.01
CGGA_1425	FALSE	FALSE	1.21	-0.52	0.32	-0.36	-0.44	-0.39	FALSE	-0.89	1.21	0.16	-0.05	0.06
TCGA-76-4931	TRUE	FALSE	1.2	-1.04	0.54	-0.76	-0.24	-0.59	FALSE	-0.29	1.2	0.17	-0.04	0.04
TCGA-32-2634	FALSE	FALSE	1.19	-0.71	0.22	-0.59	-1.05	0.37	FALSE	-0.61	1.19	0.15	-0.04	0.07
TCGA-06-2557	FALSE	FALSE	1.19	1.27	0.2	1.32	-0.46	0.75	TRUE	1.19	-2.1	-0.18	-0.13	-0.01
TCGA-12-3652	FALSE	FALSE	1.19	-0.01	0.95	-0.44	-0.09	0.33	FALSE	-1.11	1.19	0.18	-0.03	0.03
CGGA_1444	FALSE	FALSE	1.18	0	0.68	-0.26	-0.5	-0.67	FALSE	-1.28	1.18	0.17	-0.09	0.09
TCGA-76-4928	FALSE	FALSE	1.17	-0.83	0.36	-0.02	1.79	-0.55	FALSE	0.13	1.17	0.08	0.11	-0.01
TCGA-15-0742	FALSE	FALSE	1.17	-0.66	0.25	-0.58	-0.11	-0.6	FALSE	-0.19	1.17	0.17	-0.06	0.06
TCGA-27-2523	FALSE	FALSE	1.17	-0.39	0.4	-0.24	1.82	0.41	FALSE	-0.89	1.17	0.16	-0.06	0.07
CGGA_1008	FALSE	FALSE	1.16	0.85	0.51	0.08	0.41	-0.52	FALSE	-0.87	1.16	0.12	0.08	-0.03
TCGA-76-4927	FALSE	FALSE	1.15	-0.3	0.25	-0.27	-0.5	-0.51	FALSE	0.54	1.15	0.02	0.14	0.02
CGGA_499	FALSE	FALSE	1.15	-0.51	0.56	-0.56	-0.8	-0.74	FALSE	-1.36	1.15	0.09	0.05	0.02
CGGA_1548	FALSE	FALSE	1.15	-0.13	0.46	0.54	-0.67	1.12	TRUE	1.15	0.45	0.03	0.01	0.03
CGGA_1901	FALSE	FALSE	1.14	0.04	0.54	0.71	-0.55	1	TRUE	1.14	-0.58	-0.07	-0.01	-0.01
CGGA_1461	FALSE	FALSE	1.14	0.03	0.52	-0.13	0.31	-0.08	FALSE	-1.12	1.14	0.09	0.04	0.04
CGGA_1391	FALSE	FALSE	1.14	-0.04	0.75	-0.28	0.37	-0.46	FALSE	-0.21	1.14	0.11	0.05	0
CGGA_1175	FALSE	FALSE	1.14	-0.06	0.24	-0.55	-0.75	-0.18	FALSE	-1.69	1.14	0.18	-0.06	0.04
CGGA_1492	FALSE	FALSE	1.13	0.41	0.45	-0.08	0.62	-0.18	FALSE	-1.04	1.13	-0.01	0.23	-0.06
TCGA-26-5139	FALSE	FALSE	1.13	-0.14	0.44	-0.33	0	-0.14	FALSE	-0.3	1.13	0.04	0.15	-0.03
CGGA_1224	FALSE	FALSE	1.12	1.19	0.3	1.38	0.65	2.16	TRUE	1.12	-1.25	-0.19	0.08	-0.06
TCGA-12-0616	FALSE	FALSE	1.12	0.6	0.64	0.6	-1.18	1.2	FALSE	-0.8	1.12	0.18	-0.08	0.05
CGGA_1426	FALSE	FALSE	1.11	-0.08	0.37	-0.12	-0.71	-0.32	FALSE	-0.66	1.11	0.05	0.08	0.02
CGGA_1272	FALSE	FALSE	1.1	-0.34	0.47	-0.14	-0.72	-0.63	FALSE	-1.79	1.1	0.14	-0.02	0.04
CGGA_1811	FALSE	FALSE	1.1	0.44	0.71	0.94	-0.09	1.51	TRUE	1.1	-2.11	-0.2	-0.06	-0.04
CGGA_1180	FALSE	FALSE	1.09	-0.28	0.5	-0.21	0.08	0.12	FALSE	-0.55	1.09	0.14	0.04	-0.01
TCGA-27-2524	FALSE	FALSE	1.08	-0.39	0.72	-0.22	0.43	0.15	FALSE	0.22	1.08	0.13	0.05	-0.03
CGGA_D38	FALSE	FALSE	1.07	-0.83	0.69	-0.51	-0.19	-0.65	FALSE	-1.16	1.07	0.09	0.01	0.07
TCGA-06-0139	FALSE	FALSE	1.07	1.51	0.64	1.79	0.54	2	TRUE	1.07	-2.11	-0.27	0.05	-0.09
CGGA_1624	FALSE	FALSE	1.07	-0.12	0.57	-0.05	0.25	-0.05	FALSE	-1.11	1.07	0.11	0.03	0.01
TCGA-19-2619	FALSE	FALSE	1.06	-0.78	0.33	-0.96	-0.61	-0.6	FALSE	-0.07	1.06	0.1	0.07	0
CGGA_1537	FALSE	FALSE	1.06	0.32	0.44	0.46	0.11	0.3	FALSE	-0.1	1.06	0.05	0.09	0.01
CGGA_1749	FALSE	FALSE	1.05	-0.89	0.23	-1	-0.42	-0.77	FALSE	0.29	1.05	0.15	-0.05	0.05
TCGA-32-2632	FALSE	FALSE	1.05	0.7	0.51	1.05	-0.34	1	TRUE	1.05	-1.11	-0.1	-0.03	-0.03
CGGA_D02	FALSE	FALSE	1.04	0.21	0.31	0.39	-1.11	0.55	FALSE	0.01	1.04	0.05	0.11	-0.01
TCGA-26-5134	FALSE	FALSE	1.03	0.09	0.23	-0.33	-1.12	-0.5	FALSE	-0.24	1.03	0.14	-0.03	0.05
CGGA_1285	FALSE	FALSE	1.03	-0.48	0.18	0.32	-1.03	0.57	TRUE	1.03	-1.14	-0.1	-0.02	-0.05
CGGA_1529	FALSE	FALSE	1.03	-0.8	0.61	-0.49	-1.01	-0.43	FALSE	-0.68	1.03	0.12	-0.05	0.08
TCGA-27-2521	TRUE	FALSE	1.03	-1.45	0.66	-1.13	-1.6	-0.47	FALSE	-0.93	1.03	0.11	-0.06	0.11
CGGA_902	FALSE	FALSE	1.03	-0.64	0.39	-0.57	-0.49	-0.07	FALSE	-0.68	1.03	0.11	0.03	0.01
CGGA_1538	FALSE	FALSE	1.02	0.9	0.53	0.05	0.3	0.14	FALSE	-0.55	1.02	0.12	0.08	-0.05
CGGA_1073	FALSE	FALSE	1.01	-0.09	0.45	0.01	1.25	-0.03	FALSE	-0.52	1.01	0.01	0.17	-0.03
TCGA-19-2624	TRUE	FALSE	1	-1.17	0.25	-1.15	-1.19	-0.36	FALSE	-0.5	1	0.16	-0.06	0.05
CGGA_1403	FALSE	FALSE	1	-0.09	0.36	-0.64	0.16	-0.69	FALSE	-1.58	1	0.07	0.07	0.01
CGGA_1634	FALSE	FALSE	1	2.01	0.43	1.21	0.06	0.99	TRUE	1	0.43	0.09	0.01	-0.03
CGGA_1353	FALSE	FALSE	0.99	1.53	0.32	0.44	0.63	0.08	FALSE	-1.47	0.99	0.04	0.11	-0.01
TCGA-14-1825	FALSE	FALSE	0.96	-0.89	0.69	-0.82	-0.53	-0.35	FALSE	-1.18	0.96	0.14	-0.11	0.11
CGGA_876	FALSE	FALSE	0.96	1.12	0.23	1.35	1.05	0.56	TRUE	0.96	-1.02	-0.19	0.12	-0.07
TCGA-14-0781	FALSE	FALSE	0.96	-0.32	0.38	0.17	1.96	-0.67	FALSE	0.5	0.96	-0.03	0.2	-0.03
CGGA_1631	FALSE	FALSE	0.95	0.72	0.41	0.75	-0.52	1.04	TRUE	0.95	-0.51	-0.02	-0.08	0.03
TCGA-32-1982	FALSE	FALSE	0.95	0.3	0.48	0.74	0.56	0.99	TRUE	0.95	-0.63	-0.07	0	-0.02
TCGA-28-5208	FALSE	FALSE	0.94	-0.01	0.35	-0.29	-0.54	-0.19	FALSE	-1.19	0.94	0.08	0.01	0.05
TCGA-06-0190	FALSE	FALSE	0.94	0.15	0.35	0.67	0.31	0.23	FALSE	0.63	0.94	-0.03	0.26	-0.09
TCGA-06-2559	FALSE	FALSE	0.94	-0.46	0.43	-0.44	0.72	-0.46	FALSE	-1.23	0.94	0.1	0.05	-0.01
CGGA_P411	FALSE	FALSE	0.94	0.1	0.61	-0.23	0.01	-0.31	FALSE	-0.7	0.94	0.14	-0.06	0.05
CGGA_1706	FALSE	FALSE	0.94	0.17	0.53	1.26	1.18	2.2	TRUE	0.94	-0.04	-0.05	0.15	-0.1
TCGA-06-5856	FALSE	FALSE	0.94	-0.4	0.56	-0.23	0.29	-0.52	FALSE	-1	0.94	0.07	0.02	0.05
CGGA_1866	FALSE	FALSE	0.93	-0.66	0.58	-0.77	-0.33	-0.65	FALSE	-0.91	0.93	0.14	-0.02	0.02
CGGA_P106	FALSE	FALSE	0.92	-0.49	0.22	-0.65	-0.07	0.27	FALSE	0.66	0.92	0.15	0	-0.01
TCGA-76-4932	FALSE	FALSE	0.91	-0.46	0.65	-0.47	0.7	-0.64	FALSE	-0.74	0.91	0.12	0.01	0.01
CGGA_869	FALSE	FALSE	0.91	0.25	0.71	1.09	2.39	0.75	TRUE	0.91	-0.02	0.03	0.03	-0.05
TCGA-14-0790	FALSE	FALSE	0.91	0.38	0.62	-0.36	-0.98	-0.42	FALSE	-1.03	0.91	0.11	-0.02	0.04
CGGA_1773	FALSE	FALSE	0.9	0.19	0.58	-0.2	-0.11	-0.21	FALSE	-0.29	0.9	0.15	0.03	-0.05
CGGA_1375	FALSE	FALSE	0.9	-0.71	0.47	-0.76	-1.07	-0.56	FALSE	-1.53	0.9	0.17	-0.14	0.1
TCGA-06-5415	FALSE	FALSE	0.88	-0.28	0.53	-0.25	-0.55	0.41	FALSE	-0.64	0.88	0.1	-0.03	0.06
CGGA_1106	FALSE	FALSE	0.88	-0.06	0.35	-0.12	0.9	-0.04	FALSE	-0.58	0.88	0.02	0.18	-0.07
CGGA_1946	FALSE	FALSE	0.86	0.01	0.31	0.03	1.79	0	FALSE	0.18	0.86	0.11	0.07	-0.05
CGGA_P585	FALSE	FALSE	0.86	0.54	0.63	0.21	-0.06	0.97	FALSE	-0.05	0.86	0.04	0.13	-0.04
CGGA_1007	FALSE	FALSE	0.86	-0.12	0.25	0.08	-0.5	-0.3	FALSE	-0.34	0.86	0.04	0.08	0
CGGA_1814	FALSE	FALSE	0.85	0.13	0.42	-0.03	1.12	0.56	FALSE	0.29	0.85	0.04	0.14	-0.05
CGGA_1049	FALSE	FALSE	0.85	-0.06	0.39	-0.07	0.47	-0.19	FALSE	-0.9	0.85	-0.01	0.22	-0.08
CGGA_P7	FALSE	FALSE	0.85	0.94	0.54	1.45	1.72	1.72	TRUE	0.85	-0.86	-0.19	0.19	-0.12
TCGA-08-0386	FALSE	FALSE	0.83	-1.29	0.44	-1.11	-0.28	-1.05	FALSE	-0.34	0.83	0.08	0	0.05
CGGA_1441	FALSE	FALSE	0.83	1.16	0.6	0.81	-0.27	0.71	TRUE	0.83	-0.33	-0.12	0.12	-0.05
CGGA_1478	FALSE	FALSE	0.83	-0.72	0.31	-0.38	0.58	-0.29	FALSE	-0.59	0.83	0.14	-0.06	0.04
TCGA-12-5299	FALSE	FALSE	0.82	0.88	0.8	0.04	1.02	-0.9	FALSE	-0.51	0.82	0.1	0.07	-0.05
CGGA_D51	FALSE	FALSE	0.82	1.13	0.71	1.35	1.28	1.47	TRUE	0.82	-1.74	-0.19	0.08	-0.15
CGGA_1819	FALSE	FALSE	0.81	-0.93	0.49	-0.6	-0.75	-0.54	FALSE	-0.05	0.81	0.11	0.01	0.01
TCGA-19-2625	FALSE	FALSE	0.79	-0.95	0.47	-0.7	0.2	-0.9	FALSE	-0.16	0.79	0.1	0.06	-0.03
CGGA_1283	FALSE	FALSE	0.79	-0.68	0.35	-0.77	-0.94	-0.74	FALSE	-1.04	0.79	0.12	-0.08	0.07
CGGA_120	FALSE	FALSE	0.78	0.52	0.38	0.15	0.61	0.03	FALSE	-0.08	0.78	0.06	0.06	0
CGGA_731	FALSE	FALSE	0.78	-0.11	0.45	0.08	0.63	-0.14	FALSE	-0.15	0.78	-0.07	0.25	-0.05
TCGA-27-1835	FALSE	FALSE	0.78	-0.34	0.11	-0.46	2.01	-0.38	FALSE	-0.68	0.78	0.11	-0.05	0.05
CGGA_1237	FALSE	FALSE	0.78	0.84	0.66	0.09	0.42	0.15	FALSE	-1.62	0.78	0.13	-0.04	0.02
TCGA-06-0747	FALSE	FALSE	0.78	-0.35	0.31	-0.54	-0.63	-0.04	FALSE	-0.15	0.78	0.11	0.02	-0.01
CGGA_1820	FALSE	FALSE	0.77	-0.8	0.53	-0.5	0.07	-0.11	FALSE	-0.47	0.77	0.15	-0.07	0.04
TCGA-41-5651	FALSE	FALSE	0.76	-1.18	0.25	-0.94	-1.4	-0.1	FALSE	-0.63	0.76	0.15	-0.12	0.08
CGGA_1039	FALSE	FALSE	0.76	-0.56	0.61	-0.49	-0.7	-0.43	FALSE	-1.32	0.76	0.11	-0.06	0.06
CGGA_1119	FALSE	FALSE	0.75	-0.92	0.66	-0.4	-0.99	-0.17	FALSE	-1.44	0.75	0.15	-0.1	0.06
CGGA_1663	FALSE	FALSE	0.75	0.82	0.83	1.32	0.17	2.02	TRUE	0.75	-2.17	-0.23	-0.03	-0.05
CGGA_1698	FALSE	FALSE	0.75	0.19	0.42	-0.2	-0.24	-0.32	FALSE	0.22	0.75	0.09	0.03	-0.01
CGGA_1346	FALSE	FALSE	0.75	-0.33	0.21	-0.18	0.59	-0.5	FALSE	-0.06	0.75	0.03	0.07	0.01
CGGA_1227	FALSE	FALSE	0.75	0.66	0.54	-0.19	0.21	-0.31	FALSE	-1.05	0.75	0.07	-0.02	0.05
TCGA-14-1034	FALSE	FALSE	0.72	-0.86	0.74	-1.01	0.45	-0.76	FALSE	-1.47	0.72	0.14	-0.02	-0.02
CGGA_P160	FALSE	FALSE	0.72	0.55	0.35	0.29	0.82	0.52	TRUE	0.72	-1.24	-0.18	0.11	-0.11
CGGA_1604	FALSE	FALSE	0.71	0.35	0.44	0	-0.67	0.44	TRUE	0.71	0.71	0.11	-0.01	0.01
TCGA-06-5413	FALSE	FALSE	0.71	0.38	0.61	0.44	-0.76	0.5	FALSE	-0.73	0.71	0.02	0.01	0.07
TCGA-06-0130	FALSE	FALSE	0.71	2.34	0.27	2.51	1.61	2.65	TRUE	0.71	-0.43	-0.1	0.13	-0.08
CGGA_1641	FALSE	FALSE	0.71	-0.84	0.57	-0.58	-0.95	-0.54	FALSE	0.69	0.71	0.13	-0.1	0.07
TCGA-06-0125	FALSE	FALSE	0.7	-0.11	0.36	0.01	0.33	0.08	FALSE	0.31	0.7	-0.06	0.23	-0.06
CGGA_D35	FALSE	FALSE	0.7	0.45	0.41	0.96	0.92	0.47	TRUE	0.7	0.38	-0.05	0.18	-0.06
CGGA_P100	FALSE	FALSE	0.69	-0.8	0.49	-0.38	-0.53	-0.39	FALSE	-0.2	0.69	0.12	-0.07	0.05
CGGA_2075	FALSE	FALSE	0.68	0.32	0.41	0.35	1.89	0.21	FALSE	0.08	0.68	0.05	0.11	-0.05
CGGA_1382	FALSE	FALSE	0.68	0.53	0.5	0.08	-0.14	-0.24	FALSE	-1.16	0.68	0.02	0.04	0.03
TCGA-06-2562	FALSE	FALSE	0.68	-0.69	0.21	-0.21	2.67	-0.7	FALSE	0.14	0.68	0	0.15	-0.05
TCGA-26-5133	FALSE	FALSE	0.67	-1	0.25	-0.58	0.24	0.89	FALSE	-0.83	0.67	0.11	-0.06	0.06
CGGA_1546	FALSE	FALSE	0.65	0.39	0.67	0.53	0.98	0.33	TRUE	0.65	0.37	-0.02	0.16	-0.08
CGGA_P596	FALSE	FALSE	0.65	-0.83	0.79	-0.52	-0.95	-0.25	FALSE	0.01	0.65	0.11	-0.09	0.08
CGGA_374	FALSE	FALSE	0.65	-0.58	0.29	-0.59	-0.64	-0.67	FALSE	-1.42	0.65	0.11	-0.1	0.09
CGGA_1658	FALSE	FALSE	0.64	0.99	0.8	0.94	0.17	0.72	TRUE	0.64	-2.41	-0.25	-0.05	-0.06
TCGA-06-0686	FALSE	FALSE	0.64	-0.77	0.45	-0.58	-1.17	-0.78	FALSE	0.43	0.64	0.09	-0.06	0.07
TCGA-27-1830	FALSE	FALSE	0.64	-0.25	0.26	0.19	-0.51	0.35	FALSE	0.08	0.64	-0.03	0.18	-0.05
CGGA_1729	FALSE	FALSE	0.64	-0.36	0.77	0	-0.58	0.58	TRUE	0.64	0.07	0	-0.06	0.07
CGGA_1275	FALSE	FALSE	0.64	-0.25	0.44	-0.32	-0.13	-0.36	FALSE	-0.28	0.64	0.11	0.03	-0.03
CGGA_1060	FALSE	FALSE	0.64	-0.18	0.32	-0.41	-0.7	-0.64	FALSE	-1.43	0.64	0.1	-0.09	0.08
TCGA-06-0743	FALSE	FALSE	0.63	-0.08	0.3	-0.14	-0.32	0.54	TRUE	0.63	0.06	0	-0.03	0.04
TCGA-06-0141	FALSE	FALSE	0.62	0.57	0.73	0.59	0.4	0.46	TRUE	0.62	-1.4	-0.2	0.05	-0.05
CGGA_1170	FALSE	FALSE	0.62	-0.14	0.2	-0.75	-0.5	-0.81	FALSE	-1.68	0.62	0.11	-0.08	0.05
CGGA_P199	FALSE	FALSE	0.62	-0.97	0.74	-0.44	1.05	-0.13	FALSE	0.32	0.62	0.08	-0.02	0.03
CGGA_777	FALSE	FALSE	0.62	-0.35	0.22	0	1.11	-0.33	FALSE	0.03	0.62	-0.06	0.18	-0.03
CGGA_1694	FALSE	FALSE	0.61	-0.64	0.71	-0.22	-0.67	-0.16	FALSE	0.28	0.61	0.07	0	0.03
TCGA-19-5960	FALSE	FALSE	0.59	-0.79	0.18	-0.7	0.27	-0.74	FALSE	-0.8	0.59	0.11	-0.09	0.07
CGGA_1656	FALSE	FALSE	0.59	-0.57	0.21	-0.24	-0.43	-0.37	FALSE	-0.42	0.59	0.09	-0.03	0.02
CGGA_P182	FALSE	FALSE	0.58	0.71	0.5	0.7	1.76	0.34	FALSE	0.26	0.58	-0.08	0.27	-0.1
CGGA_1075	FALSE	FALSE	0.57	1.11	0.4	0.79	-0.27	1.17	TRUE	0.57	-0.23	-0.01	0	-0.03
CGGA_P625	FALSE	FALSE	0.57	0.3	0.24	0.04	-0.43	-0.41	FALSE	-0.18	0.57	0.02	0.06	0.01
TCGA-32-4213	FALSE	FALSE	0.56	1.68	0.66	0.87	-0.12	0.61	FALSE	0.43	0.56	-0.01	0.12	-0.03
CGGA_D37	FALSE	FALSE	0.55	1.78	0.31	1.97	-0.09	3.28	TRUE	0.55	-0.08	-0.12	0.15	-0.05
CGGA_1764	FALSE	FALSE	0.55	-0.57	0.6	-0.05	-0.93	0.09	FALSE	0.49	0.55	0.07	-0.07	0.08
CGGA_1451	FALSE	FALSE	0.55	0.37	0.55	0.66	-0.49	0.37	TRUE	0.55	0.97	0.06	0.09	-0.01
CGGA_272	FALSE	FALSE	0.54	0.33	0.63	0.39	1.62	0.14	FALSE	-1.19	0.54	0.05	0.06	-0.03
TCGA-41-3915	FALSE	FALSE	0.54	-0.39	0.42	0.33	-0.61	0.7	FALSE	0.36	0.54	-0.07	0.18	-0.03
CGGA_518	FALSE	FALSE	0.54	-1.08	0.66	-0.95	-1.13	-0.38	FALSE	-0.62	0.54	0.12	-0.15	0.1
CGGA_710	FALSE	FALSE	0.54	0.68	0.64	0.87	-0.02	1.01	TRUE	0.54	-2.57	-0.29	-0.06	-0.03
TCGA-06-0211	FALSE	FALSE	0.54	0.01	0.16	0.2	0.02	-0.6	FALSE	0.26	0.54	0	0.1	-0.03
CGGA_719	FALSE	FALSE	0.54	-0.07	0.28	-0.1	-0.58	-0.27	FALSE	-1.23	0.54	0.08	0	0
CGGA_1138	FALSE	FALSE	0.53	-0.21	0.35	-0.61	-0.83	0.09	FALSE	-0.64	0.53	0.14	-0.1	0.04
TCGA-12-0618	FALSE	FALSE	0.53	-1.1	0.59	-1.02	-1.14	0.12	FALSE	-0.53	0.53	0.1	-0.06	0.05
TCGA-06-0157	FALSE	FALSE	0.52	-0.03	0.27	0.02	-0.86	0	FALSE	0.29	0.52	0.02	0	0.06
TCGA-41-4097	FALSE	FALSE	0.51	-0.28	0.55	0.36	0.44	0.15	FALSE	1.29	0.51	-0.07	0.17	-0.02
CGGA_1053	FALSE	FALSE	0.51	0.52	0.52	0.13	0.23	-0.1	FALSE	-0.32	0.51	0.03	0.02	0.02
CGGA_1103	FALSE	FALSE	0.51	-0.02	0.27	-0.7	0.05	-0.54	FALSE	-1.71	0.51	0.08	-0.05	0.04
TCGA-28-2509	FALSE	FALSE	0.5	-0.71	0.75	-0.09	0.59	-0.22	FALSE	-0.68	0.5	0.09	0.02	-0.03
CGGA_1114	FALSE	FALSE	0.49	1.14	0.32	1.05	0.25	0.55	TRUE	0.49	-0.47	-0.11	0.11	-0.07
TCGA-19-1389	FALSE	FALSE	0.49	0.51	0.27	0.58	1.29	0.33	FALSE	0.08	0.49	-0.06	0.22	-0.08
CGGA_1972	FALSE	FALSE	0.49	0.26	0.67	0.35	0.87	-0.07	FALSE	-0.19	0.49	-0.01	0.11	-0.03
TCGA-28-2514	FALSE	FALSE	0.48	0.05	0.38	-0.54	0.11	0.86	FALSE	0.34	0.48	0.06	0.01	0
CGGA_1365	FALSE	FALSE	0.48	-0.4	0.11	-0.2	-0.34	-0.18	FALSE	0.21	0.48	0	0.1	-0.03
CGGA_1785	FALSE	FALSE	0.47	-0.66	0.53	-0.56	-0.36	-0.51	FALSE	-0.62	0.47	0.16	-0.16	0.07
CGGA_D57	FALSE	FALSE	0.46	0.6	0.22	0.48	-0.42	-0.13	FALSE	0.05	0.46	-0.04	0.11	-0.01
CGGA_1736	FALSE	FALSE	0.45	-0.32	0.58	0.21	1.4	0.45	TRUE	0.45	0.36	0.01	0.02	0.03
TCGA-06-0745	FALSE	FALSE	0.45	-0.18	0.47	-0.13	-1.3	0.15	FALSE	0.03	0.45	0.07	-0.04	0.04
CGGA_1026	FALSE	FALSE	0.45	0.2	0.17	-0.29	-0.04	-0.57	FALSE	-0.74	0.45	0.04	0.01	0.02
CGGA_1770	FALSE	FALSE	0.44	0.12	0.57	-0.42	-0.5	-0.69	FALSE	-0.91	0.44	0.14	-0.1	0.03
CGGA_1776	FALSE	FALSE	0.43	-0.59	0.53	-0.78	-0.72	-0.21	FALSE	1.09	0.43	0.03	-0.02	0.05
CGGA_1015	FALSE	FALSE	0.42	2.21	0.12	1.88	1.07	1.73	TRUE	0.42	0.58	-0.06	0.25	-0.09
CGGA_1475	FALSE	FALSE	0.42	-0.01	0.26	-0.32	-0.12	0.12	FALSE	-1	0.42	0.04	0.05	-0.03
CGGA_1240	FALSE	FALSE	0.42	0.03	0.53	0.31	1.81	-0.06	FALSE	-0.13	0.42	-0.03	0.2	-0.1
CGGA_1450	FALSE	FALSE	0.4	-0.73	0.7	-0.83	-0.67	-0.39	FALSE	-0.62	0.4	0.06	-0.09	0.09
CGGA_878	FALSE	FALSE	0.4	2.03	0.21	1	1.76	0.43	FALSE	-0.09	0.4	0.06	0.03	-0.04
CGGA_1586	FALSE	FALSE	0.4	0.15	0.67	-0.05	2.55	-0.36	FALSE	-0.44	0.4	-0.03	0.18	-0.09
CGGA_1709	FALSE	FALSE	0.39	1.34	0.64	-0.13	0.09	-0.21	FALSE	-0.75	0.39	0.09	-0.01	-0.02
TCGA-06-0744	FALSE	FALSE	0.39	-0.38	0.28	-0.32	-1.15	-0.08	FALSE	-0.03	0.39	0.1	-0.12	0.07
CGGA_P28	FALSE	FALSE	0.39	-0.57	0.54	-0.24	-0.1	-0.33	FALSE	-0.91	0.39	0.03	0.06	-0.03
TCGA-06-2565	FALSE	FALSE	0.38	0.27	0.21	0.03	-0.55	-0.2	FALSE	-0.64	0.38	0.04	-0.01	0.03
TCGA-28-5204	FALSE	FALSE	0.38	0.85	0.54	0.2	0.76	-0.23	FALSE	-0.46	0.38	0.08	-0.03	0
TCGA-41-2572	FALSE	FALSE	0.37	0.91	0.48	0.33	0.81	0.08	FALSE	0.3	0.37	0.06	0.02	-0.02
CGGA_842	FALSE	FALSE	0.37	0.44	0.54	0.16	0.63	-0.62	FALSE	-0.78	0.37	0.01	0.12	-0.08
CGGA_1541	FALSE	FALSE	0.37	-0.5	0.77	-0.37	-0.6	-0.29	FALSE	0.13	0.37	0.05	-0.06	0.07
CGGA_1486	FALSE	FALSE	0.37	-0.52	0.08	-0.02	1.32	-0.25	FALSE	0.83	0.37	-0.02	0.11	-0.03
TCGA-12-3650	FALSE	FALSE	0.36	-0.37	0.74	-0.41	-0.8	0.47	FALSE	-0.09	0.36	0.11	-0.14	0.08
CGGA_1735	FALSE	FALSE	0.36	-0.55	0.68	-0.89	-0.72	0.38	FALSE	-1.27	0.36	0.04	-0.05	0.06
CGGA_2056	FALSE	FALSE	0.36	0.03	0.4	0.35	0.24	0.65	TRUE	0.36	0.38	0.09	-0.02	-0.02
TCGA-02-2486	FALSE	FALSE	0.36	1.08	0.79	1.31	1.58	1.62	TRUE	0.36	-1.9	-0.16	0	-0.12
CGGA_1177	FALSE	FALSE	0.36	0.53	0.34	0.6	1.06	1.1	TRUE	0.36	-0.56	-0.1	0.15	-0.13
TCGA-28-5218	FALSE	FALSE	0.35	0.74	0.03	1.27	-1.32	2.81	TRUE	0.35	1.26	0.01	0.19	0
CGGA_1313	FALSE	FALSE	0.34	0	0.36	0.02	2.11	-0.49	FALSE	-0.78	0.34	-0.06	0.19	-0.09
CGGA_1258	FALSE	FALSE	0.34	0.14	0.34	-0.09	-0.6	-0.39	FALSE	0.18	0.34	0.04	0.03	-0.02
TCGA-27-1837	FALSE	FALSE	0.34	1.25	0.23	0.45	0.95	-0.56	FALSE	1.05	0.34	0.06	0	-0.01
TCGA-76-4926	FALSE	FALSE	0.34	-0.14	0.74	-0.69	-0.32	-0.74	FALSE	-0.51	0.34	0.02	0	0.03
CGGA_1105	FALSE	FALSE	0.33	1.63	0.6	0.88	1.32	0.8	TRUE	0.33	-0.89	-0.11	0.06	-0.08
TCGA-02-2485	FALSE	FALSE	0.33	0.62	0.35	0.25	-0.05	0.14	FALSE	-0.31	0.33	0.12	-0.04	-0.03
TCGA-06-2563	FALSE	FALSE	0.33	0.97	0.42	0.27	0.77	0.15	FALSE	-0.42	0.33	0.05	-0.03	0.03
CGGA_1476	FALSE	FALSE	0.33	-0.11	0.57	-0.43	0.19	-0.61	FALSE	-0.03	0.33	0.04	-0.04	0.04
CGGA_837	FALSE	FALSE	0.33	-0.17	0.79	-0.15	0.87	-0.67	FALSE	-1.08	0.33	0.04	0.06	-0.06
TCGA-06-5417	FALSE	FALSE	0.32	-0.93	0.8	-0.94	-0.4	-0.55	FALSE	-1.97	0.32	0.06	-0.09	0.08
CGGA_1324	FALSE	FALSE	0.32	0.03	0.86	-0.15	-0.43	-0.25	FALSE	-0.99	0.32	0	0.01	0.03
CGGA_1282	FALSE	FALSE	0.31	-0.45	0.44	-0.5	-0.53	-0.45	FALSE	-0.83	0.31	0.06	-0.03	0.01
TCGA-06-0750	FALSE	FALSE	0.31	1.41	0.42	0.54	0.51	-0.05	FALSE	1.01	0.31	-0.04	0.13	-0.03
CGGA_1422	FALSE	FALSE	0.31	-0.72	0.23	-0.21	0.33	-0.8	FALSE	0.16	0.31	0.01	0.07	-0.03
CGGA_2106	FALSE	FALSE	0.3	-0.62	0.2	0.05	0.15	-0.16	FALSE	0.34	0.3	0.06	-0.08	0.06
CGGA_1402	FALSE	FALSE	0.29	0.77	0.31	0.77	0.25	0.47	TRUE	0.29	0.07	-0.11	0.15	-0.03
CGGA_1708	FALSE	FALSE	0.28	0.67	0.48	1.05	1.15	1.8	TRUE	0.28	-0.28	0.06	-0.04	-0.07
CGGA_1886	FALSE	FALSE	0.28	-1.01	0.58	-0.5	-0.46	-0.26	FALSE	0	0.28	0.09	-0.12	0.06
CGGA_1234	FALSE	FALSE	0.28	0.36	0.61	0.2	0.74	-0.47	FALSE	-0.67	0.28	-0.05	0.09	-0.01
TCGA-14-1402	FALSE	FALSE	0.28	0.61	0.97	0.23	0.07	1.48	FALSE	-1.53	0.28	0.07	-0.03	-0.01
CGGA_899	FALSE	FALSE	0.28	0.38	0.49	-0.38	-0.89	-0.47	FALSE	-1.42	0.28	0.07	-0.1	0.07
CGGA_1507	FALSE	FALSE	0.28	0.99	0.48	1.01	-0.39	0.92	TRUE	0.28	-0.42	-0.14	0.14	-0.06
CGGA_624	FALSE	FALSE	0.28	1.02	0.19	0.84	0.53	0.95	TRUE	0.28	-0.61	-0.12	0.16	-0.14
CGGA_1612	FALSE	FALSE	0.27	-0.24	0.43	0.17	1.23	-0.36	FALSE	0.11	0.27	0.02	0.09	-0.08
CGGA_P512	FALSE	FALSE	0.27	-0.15	0.67	-0.55	-0.23	-0.39	FALSE	-0.79	0.27	0.06	-0.07	0.04
TCGA-06-2558	FALSE	FALSE	0.26	-0.79	0.48	-0.64	-0.92	-0.44	FALSE	-0.49	0.26	0.03	-0.07	0.08
CGGA_1129	FALSE	FALSE	0.26	-0.06	0.23	0.02	-0.95	0.12	FALSE	-0.47	0.26	0.08	-0.08	0.04
CGGA_1840	FALSE	FALSE	0.26	-0.72	0.78	-0.63	-0.86	-0.1	FALSE	0.52	0.26	0.05	-0.09	0.07
CGGA_802	FALSE	FALSE	0.26	0.34	0.26	-0.16	1.51	-0.26	FALSE	-0.16	0.26	-0.09	0.2	-0.08
TCGA-14-0787	FALSE	FALSE	0.25	0.07	0.43	-0.23	0.94	-0.53	FALSE	-0.17	0.25	0.04	-0.02	0.01
TCGA-02-2483	FALSE	FALSE	0.25	-0.19	0.4	0.09	-1.21	-0.24	FALSE	-0.65	0.25	0.1	-0.12	0.06
TCGA-06-0644	FALSE	FALSE	0.24	0.16	0.33	0.93	1.73	0.64	TRUE	0.24	1.64	0.08	0.21	-0.04
TCGA-02-0047	FALSE	FALSE	0.24	-0.11	0.29	-0.3	-1.21	-0.44	FALSE	0.56	0.24	-0.08	0.11	0.01
CGGA_1812	FALSE	FALSE	0.24	-0.33	0.52	-0.21	0.24	-0.2	FALSE	0.3	0.24	0.01	0.01	0.01
CGGA_1521	FALSE	FALSE	0.23	0.17	0.45	-0.5	0.18	-0.46	FALSE	-0.81	0.23	-0.03	0.06	0
CGGA_1164	FALSE	FALSE	0.23	-1	0.83	-0.89	-0.96	-0.6	FALSE	-0.09	0.23	0.04	-0.12	0.11
CGGA_1429	FALSE	FALSE	0.23	0.24	0.57	-0.17	0	-0.39	FALSE	-1.16	0.23	0.04	-0.06	0.05
CGGA_P109	FALSE	FALSE	0.22	-0.46	0.54	0.06	-0.56	-0.06	FALSE	0.15	0.22	0.06	-0.08	0.06
CGGA_1611	FALSE	FALSE	0.21	0.41	0.45	-0.51	-0.4	-0.62	FALSE	-1.28	0.21	0.11	-0.13	0.05
CGGA_1985	FALSE	FALSE	0.21	-0.91	0.8	-0.43	0	-0.82	FALSE	-0.43	0.21	0.09	-0.16	0.1
CGGA_1418	FALSE	FALSE	0.21	-0.18	0.2	0.16	0.8	-0.72	FALSE	0.23	0.21	0.01	0.04	-0.01
TCGA-06-0156	FALSE	FALSE	0.21	-0.03	0.48	-0.01	-0.79	0.34	FALSE	-0.2	0.21	0	0.06	-0.04
TCGA-26-5132	FALSE	FALSE	0.21	-0.01	0.59	0	0.01	0.08	FALSE	0.12	0.21	0.07	0	-0.03
CGGA_747	FALSE	FALSE	0.2	-0.56	0.43	-0.67	-0.85	-0.72	FALSE	-0.72	0.2	0.07	-0.09	0.05
CGGA_1452	FALSE	FALSE	0.19	-0.06	0.76	0.36	-0.2	-0.21	FALSE	0.42	0.19	0.03	0.02	-0.01
CGGA_1815	FALSE	FALSE	0.18	0.6	0.39	-0.15	0.04	-0.08	FALSE	1.22	0.18	0.04	0.01	-0.02
TCGA-06-5418	FALSE	FALSE	0.17	-0.73	0.8	-0.64	0.44	-0.78	FALSE	-0.82	0.17	-0.02	0.09	-0.05
CGGA_2062	FALSE	FALSE	0.17	-0.3	0.56	-0.1	0.11	-0.53	FALSE	-0.18	0.17	0.06	-0.05	0.01
CGGA_1384	FALSE	FALSE	0.16	-0.71	0.65	-0.65	0.02	-0.9	FALSE	-1.17	0.16	0	-0.02	0.04
CGGA_2115	FALSE	FALSE	0.16	-0.64	0.78	-0.3	-1.08	0.49	FALSE	0.86	0.16	0.06	-0.14	0.1
TCGA-28-5215	FALSE	FALSE	0.16	-0.05	0.33	0.15	-0.65	0.28	TRUE	0.16	0.75	0	0.12	0.01
CGGA_1678	FALSE	FALSE	0.15	-0.6	0.08	-0.12	0.36	-0.49	FALSE	0.74	0.15	-0.04	0.11	-0.04
CGGA_1564	FALSE	FALSE	0.15	-0.51	0.32	-0.2	-0.22	-0.33	FALSE	-0.56	0.15	0.08	-0.08	0.02
CGGA_1216	FALSE	FALSE	0.15	-0.2	0.55	-0.31	-0.23	-0.38	FALSE	0.16	0.15	-0.02	0.04	0
TCGA-06-0878	FALSE	FALSE	0.14	0.26	0.32	0.31	0.26	-0.18	FALSE	-0.49	0.14	-0.02	0.16	-0.11
TCGA-02-0055	FALSE	FALSE	0.13	0.34	0.74	0.84	3	0.66	TRUE	0.13	0.84	0	0.23	-0.1
CGGA_1320	FALSE	FALSE	0.13	-0.6	0.09	-0.58	-0.97	-0.52	FALSE	-0.22	0.13	0.03	-0.04	0.03
CGGA_1045	FALSE	FALSE	0.13	0.58	0.41	0.51	2.15	-0.15	FALSE	-0.46	0.13	0.03	0.08	-0.1
CGGA_1314	FALSE	FALSE	0.13	1.36	0.5	0.35	-0.43	-0.14	FALSE	-1.25	0.13	0.1	-0.09	0
CGGA_1505	FALSE	FALSE	0.12	0.37	0.39	-0.12	0.09	0.16	FALSE	-0.91	0.12	-0.07	0.14	-0.05
CGGA_1496	FALSE	FALSE	0.12	-0.11	0.51	-0.28	-0.03	-0.56	FALSE	-0.92	0.12	0.02	-0.06	0.05
CGGA_1740	FALSE	FALSE	0.12	-1.1	0.63	-0.42	-1.24	-0.31	FALSE	0.6	0.12	0.1	-0.17	0.09
CGGA_1415	FALSE	FALSE	0.11	1.24	0.8	0.82	3.43	0.73	TRUE	0.11	-1.74	-0.17	0.06	-0.14
CGGA_658	FALSE	FALSE	0.11	0.46	0.31	0.26	-0.68	-0.16	FALSE	-0.73	0.11	-0.05	0.02	0.04
TCGA-26-5135	FALSE	FALSE	0.11	-0.37	0.12	-0.3	-0.27	-0.36	FALSE	1.51	0.11	0.03	0	-0.01
CGGA_1208	FALSE	FALSE	0.11	0.77	0.34	0.14	1.36	-0.08	FALSE	-0.86	0.11	-0.04	0.2	-0.14
TCGA-19-1390	FALSE	FALSE	0.1	-0.77	0.47	-1.17	-0.79	-0.82	FALSE	-0.39	0.1	0.1	-0.12	0.04
CGGA_1371	FALSE	FALSE	0.1	-0.06	0.8	0.27	0.26	-0.13	FALSE	0.15	0.1	0	0.02	0
CGGA_P609	FALSE	FALSE	0.09	-0.07	0.65	-0.2	-0.82	-0.22	FALSE	-0.3	0.09	0.11	-0.13	0.03
CGGA_P89	FALSE	FALSE	0.07	0.24	0.31	-0.15	0.88	-0.43	FALSE	0.08	0.07	-0.1	0.16	-0.06
CGGA_D03	FALSE	FALSE	0.07	0.56	0.45	0.16	1.93	-0.22	FALSE	-0.27	0.07	-0.01	0.07	-0.05
CGGA_1072	FALSE	FALSE	0.07	1.3	0.44	0.19	-0.11	-0.28	FALSE	-1.16	0.07	0.07	-0.05	-0.02
CGGA_530	FALSE	FALSE	0.07	-0.03	0.52	-0.46	-0.1	-0.57	FALSE	-0.24	0.07	-0.01	0.02	0
TCGA-14-0817	FALSE	FALSE	0.06	0.89	0.91	0.67	-0.23	0.4	TRUE	0.06	-0.94	-0.02	-0.11	-0.01
TCGA-27-1832	FALSE	FALSE	0.06	0.22	0.6	0.74	0.04	0.4	FALSE	0.42	0.06	0.02	0.06	-0.06
CGGA_487	FALSE	FALSE	0.06	-0.15	0.3	-0.24	-0.03	-0.43	FALSE	-0.55	0.06	-0.06	0.07	0
CGGA_P116	FALSE	FALSE	0.05	-0.77	0.24	-0.18	-1.01	-0.64	FALSE	0.29	0.05	0.04	-0.05	0.02
CGGA_1135	FALSE	FALSE	0.05	0.11	0.37	0.38	-0.08	-0.13	FALSE	0.12	0.05	0	0.01	-0.01
TCGA-76-4929	FALSE	FALSE	0.05	-0.9	0.47	-0.68	-0.57	-0.56	FALSE	0.42	0.05	0	-0.01	0.02
CGGA_1433	FALSE	FALSE	0.04	0.55	0.6	0.15	0.51	0.15	FALSE	-0.26	0.04	0.01	0.09	-0.09
TCGA-06-5858	FALSE	FALSE	0.04	-0.11	0.33	-0.33	-0.31	-0.91	FALSE	-0.6	0.04	-0.01	0.02	0
CGGA_1124	FALSE	FALSE	0.04	1.36	0.67	1.33	2.18	1.13	TRUE	0.04	-0.81	-0.09	0.08	-0.11
CGGA_1086	FALSE	FALSE	0.03	-0.38	0.04	-0.05	-0.51	0.21	FALSE	1.14	0.03	-0.05	0.1	-0.04
CGGA_P283	FALSE	FALSE	0.03	0.58	0.41	-0.1	-0.36	-0.04	FALSE	0.04	0.03	0.06	-0.08	0.02
CGGA_1697	FALSE	FALSE	0.03	-0.61	0.81	-0.2	-0.52	-0.05	FALSE	0.61	0.03	0.02	-0.11	0.09
CGGA_1109	FALSE	FALSE	0.02	-0.05	0.59	-0.62	0.45	-0.7	FALSE	-0.73	0.02	-0.02	0	0.02
CGGA_1393	FALSE	FALSE	0.02	-0.14	0.37	0.02	0.67	-0.27	FALSE	0.53	0.02	-0.05	0.11	-0.05
CGGA_1953	FALSE	FALSE	0.02	0.27	0.85	0.31	-0.39	0.58	TRUE	0.02	-0.23	0.04	-0.05	-0.01
TCGA-32-2615	FALSE	FALSE	0.01	0.43	0.46	0.34	0.67	-0.06	FALSE	0.76	0.01	0	0.08	-0.08
CGGA_1326	FALSE	FALSE	0	0.33	0.65	0.08	-0.74	0.1	FALSE	0.67	0	0.03	-0.06	0.03
TCGA-32-1970	FALSE	FALSE	0	-0.22	0.33	-0.56	-0.38	-0.42	FALSE	0.57	0	0.04	-0.06	0.02
CGGA_1410	FALSE	FALSE	0	0.41	0.49	-0.14	0.23	-0.42	FALSE	-1.62	0	0.02	-0.03	0.01
CGGA_1644	FALSE	FALSE	0	0.44	0.56	0.34	-0.12	0.15	TRUE	0	-0.13	0.07	-0.05	-0.04
TCGA-28-1753	FALSE	TRUE	0	0.6	0.1	0.7	-0.48	-0.13	FALSE	1.26	0	-0.11	0.12	0
CGGA_680	FALSE	TRUE	-0.01	-0.15	0.83	-0.67	-0.61	-0.2	FALSE	-1.4	-0.01	0.02	-0.11	0.07
TCGA-19-2620	FALSE	TRUE	-0.01	-0.99	0.58	-0.75	0.17	-0.27	FALSE	0.49	-0.01	-0.05	0.06	-0.01
CGGA_1130	FALSE	TRUE	-0.01	-0.87	0.58	-0.15	-0.74	-0.41	FALSE	0.76	-0.01	0	-0.08	0.07
CGGA_1687	FALSE	TRUE	-0.01	0.67	0.29	0.72	1.04	-0.17	FALSE	0.25	-0.01	0.03	0.05	-0.08
CGGA_1559	FALSE	TRUE	-0.02	-0.04	0.72	-0.05	-0.85	-0.43	FALSE	-0.02	-0.02	0.05	-0.11	0.05
CGGA_1419	FALSE	TRUE	-0.03	-0.39	0.29	-0.45	-0.06	-0.24	FALSE	1	-0.03	-0.05	0	0.04
CGGA_1595	FALSE	TRUE	-0.04	-1.04	0.75	-0.37	-0.88	-0.58	FALSE	-0.03	-0.04	0.06	-0.16	0.09
CGGA_1870	FALSE	TRUE	-0.04	-1.39	0.84	-0.81	-0.97	-0.6	FALSE	-0.22	-0.04	0.09	-0.2	0.1
CGGA_1394	FALSE	TRUE	-0.05	-0.63	0.65	-0.67	-0.75	-0.66	FALSE	-1.11	-0.05	0.01	-0.11	0.09
CGGA_1500	FALSE	TRUE	-0.05	-0.58	0.79	-0.57	-0.16	-0.09	FALSE	0.55	-0.05	-0.04	-0.04	0.06
CGGA_1251	FALSE	TRUE	-0.05	-0.17	0.75	-0.28	-0.29	-0.46	FALSE	-1.7	-0.05	0.04	-0.13	0.08
CGGA_D34	FALSE	TRUE	-0.06	0.29	0.57	-0.27	-0.2	-0.02	FALSE	-0.85	-0.06	0.12	-0.13	0
CGGA_761	FALSE	TRUE	-0.06	0.61	0.2	0.01	-0.55	-0.52	FALSE	0.25	-0.06	-0.01	-0.01	0.01
CGGA_1826	FALSE	TRUE	-0.08	0.96	0.69	0.09	-0.11	-0.18	FALSE	0.13	-0.08	0.03	-0.03	-0.01
TCGA-32-2638	FALSE	TRUE	-0.08	1.58	0.2	0.98	2.02	-0.14	FALSE	0.84	-0.08	-0.06	0.16	-0.11
CGGA_1255	FALSE	TRUE	-0.08	0.95	0.13	0.68	2.86	-0.23	FALSE	-0.34	-0.08	-0.02	0.1	-0.1
CGGA_679	FALSE	TRUE	-0.09	1.53	0.42	1.07	0.35	0.53	TRUE	-0.09	-0.77	-0.09	0.04	-0.07
CGGA_1256	FALSE	TRUE	-0.09	-0.62	0.6	0.18	1.81	-0.45	FALSE	0.76	-0.09	0.02	-0.08	0.04
TCGA-28-5207	FALSE	TRUE	-0.1	-0.38	0.42	-0.16	-0.65	-0.13	FALSE	0.02	-0.1	-0.02	-0.05	0.05
CGGA_1035	FALSE	TRUE	-0.1	0.02	0.72	0.47	1.68	0.42	TRUE	-0.1	-0.07	-0.05	0.17	-0.14
CGGA_1023	FALSE	TRUE	-0.1	-0.52	0.37	-0.2	-0.36	-0.27	FALSE	0.48	-0.1	0.05	-0.06	-0.01
TCGA-12-1597	FALSE	TRUE	-0.1	-0.72	0.68	-0.72	-1.12	-0.63	FALSE	0.29	-0.1	0.05	-0.14	0.07
CGGA_1457	FALSE	TRUE	-0.11	3.12	0.45	1.96	-0.38	2.88	TRUE	-0.11	-0.23	0	0.04	-0.08
CGGA_1682	FALSE	TRUE	-0.11	0.49	0.43	0.12	0.64	0.05	FALSE	-1.16	-0.11	-0.1	0.09	-0.02
CGGA_413	FALSE	TRUE	-0.11	0.5	0.64	-0.16	0.17	-0.25	FALSE	-0.91	-0.11	-0.07	0.07	-0.01
TCGA-06-0187	FALSE	TRUE	-0.12	0.29	0.56	0.1	0.33	-0.19	FALSE	0.34	-0.12	0	0.07	-0.08
TCGA-06-0221	FALSE	TRUE	-0.12	-0.92	0.31	-0.91	-0.83	-0.52	FALSE	0.34	-0.12	0.02	-0.1	0.07
CGGA_P335	FALSE	TRUE	-0.12	-1.19	0.86	-0.41	-0.78	-0.28	FALSE	0.35	-0.12	0.07	-0.18	0.09
CGGA_782	FALSE	TRUE	-0.13	0.32	0.46	-0.18	-0.25	-0.21	FALSE	-0.38	-0.13	-0.12	0.13	-0.03
CGGA_1036	FALSE	TRUE	-0.14	0.16	0.65	0.15	-0.32	0.23	TRUE	-0.14	0.58	0.05	0.08	-0.05
TCGA-06-2564	FALSE	TRUE	-0.15	-0.85	0.32	-0.57	0.63	-0.38	FALSE	-0.48	-0.15	-0.09	0.06	0
CGGA_1260	FALSE	TRUE	-0.15	-0.52	0.59	-0.22	-0.53	-0.28	FALSE	0.2	-0.15	-0.02	-0.02	0.02
TCGA-41-2571	FALSE	TRUE	-0.15	-1.49	0.47	-0.98	-1.34	0.13	FALSE	0.79	-0.15	0.04	-0.11	0.05
CGGA_1378	FALSE	TRUE	-0.19	-0.2	0.24	-0.39	-0.22	-0.24	FALSE	0.12	-0.19	0.02	-0.02	-0.03
CGGA_2078	FALSE	TRUE	-0.19	0	0.6	0.56	-0.14	0.89	FALSE	0.78	-0.19	-0.06	0.07	-0.03
TCGA-14-1829	FALSE	TRUE	-0.19	0.28	0.99	0.21	0.16	0.88	FALSE	-1.5	-0.19	-0.02	-0.04	0.03
CGGA_1077	FALSE	TRUE	-0.2	-0.13	0.43	-0.03	0.3	-0.15	FALSE	-0.02	-0.2	-0.01	0.04	-0.05
CGGA_P22	FALSE	TRUE	-0.2	-0.98	0.75	-0.78	-0.6	-0.69	FALSE	0.37	-0.2	0.03	-0.13	0.08
CGGA_1481	FALSE	TRUE	-0.2	-0.49	0.28	-0.29	0.28	-0.08	FALSE	0.28	-0.2	-0.05	0.09	-0.07
CGGA_1596	FALSE	TRUE	-0.21	-0.22	0.46	-0.12	-0.68	0	FALSE	0.21	-0.21	0.03	-0.1	0.05
CGGA_1139	FALSE	TRUE	-0.21	-0.43	0.57	-0.25	-1.21	0.16	FALSE	0.79	-0.21	-0.04	-0.03	0.04
CGGA_1392	FALSE	TRUE	-0.21	-0.33	0.82	0.5	0.07	-0.38	FALSE	0.5	-0.21	-0.02	-0.04	0.02
CGGA_676	FALSE	TRUE	-0.22	0.69	0.19	0.47	1.14	-0.42	FALSE	-0.66	-0.22	-0.04	0.04	-0.05
CGGA_604	FALSE	TRUE	-0.25	-0.03	0.22	0.5	2.14	-0.64	FALSE	0.32	-0.25	-0.1	0.14	-0.09
CGGA_139	FALSE	TRUE	-0.27	-0.25	0.88	-0.98	-0.35	-0.12	FALSE	-0.02	-0.27	-0.03	-0.07	0.06
CGGA_483	FALSE	TRUE	-0.27	2.53	0.19	1.39	1.11	1.45	TRUE	-0.27	1.02	0.05	0.21	-0.1
CGGA_491	FALSE	TRUE	-0.27	-0.16	0.57	-0.52	-0.57	-0.4	FALSE	-0.84	-0.27	0.02	-0.11	0.05
CGGA_1019	FALSE	TRUE	-0.29	-0.02	0.29	0.31	0.3	-0.01	FALSE	0.94	-0.29	-0.07	0.1	-0.07
CGGA_P401	FALSE	TRUE	-0.29	0.73	0.65	0.68	0.48	0.58	FALSE	0.12	-0.29	-0.01	-0.02	-0.02
CGGA_P205	FALSE	TRUE	-0.29	-1.15	0.06	0.05	0.29	-0.48	FALSE	1.08	-0.29	-0.04	0.02	-0.02
CGGA_1601	FALSE	TRUE	-0.29	1.33	0.51	0.75	0.77	-0.06	FALSE	-0.23	-0.29	0	0.05	-0.09
CGGA_P143	FALSE	TRUE	-0.3	1.79	0.55	0.88	1.54	0.15	TRUE	-0.3	-0.21	-0.03	0.17	-0.17
CGGA_1287	FALSE	TRUE	-0.31	0.15	0.66	-0.34	-0.3	0.04	FALSE	-1.67	-0.31	-0.05	-0.04	0.03
CGGA_1539	FALSE	TRUE	-0.31	-0.73	0.51	-0.55	-0.5	-0.66	FALSE	-0.08	-0.31	-0.05	-0.04	0.05
TCGA-06-0168	FALSE	TRUE	-0.32	0.41	0.51	0.33	-0.17	-0.16	FALSE	1.6	-0.32	-0.05	0.04	-0.04
CGGA_1780	FALSE	TRUE	-0.33	-0.63	0.1	-0.46	-0.75	-0.6	FALSE	0.37	-0.33	-0.02	-0.03	0
CGGA_1626	FALSE	TRUE	-0.33	0.53	0.59	0.22	0.36	-0.08	FALSE	0.25	-0.33	-0.07	0.08	-0.06
CGGA_1041	FALSE	TRUE	-0.35	-0.62	0.8	-0.91	-0.6	-0.36	FALSE	-0.35	-0.35	-0.07	-0.06	0.07
TCGA-06-0138	FALSE	TRUE	-0.35	0.04	0.75	-0.22	-0.62	-0.1	FALSE	-0.12	-0.35	-0.04	-0.01	0
CGGA_1722	FALSE	TRUE	-0.36	-0.11	0.44	0.37	0.63	-0.46	FALSE	0.37	-0.36	-0.05	0.05	-0.05
CGGA_1865	FALSE	TRUE	-0.36	-0.17	0.32	-0.51	-0.03	-0.31	FALSE	0.56	-0.36	-0.06	0.03	-0.02
TCGA-12-0619	FALSE	TRUE	-0.37	0.13	0.24	0.34	0.39	0.04	FALSE	0.31	-0.37	-0.05	0.05	-0.05
TCGA-28-2513	FALSE	TRUE	-0.37	1.93	0.35	1	0.83	-0.1	FALSE	0.84	-0.37	-0.12	0.15	-0.09
CGGA_759	FALSE	TRUE	-0.38	0.15	0.27	-0.08	-0.68	-0.18	FALSE	0.01	-0.38	-0.05	-0.04	0.04
CGGA_1197	FALSE	TRUE	-0.38	-0.81	0.69	-0.62	-0.27	-0.83	FALSE	-0.2	-0.38	-0.02	-0.08	0.04
CGGA_1767	FALSE	TRUE	-0.38	-0.28	0.17	0.54	0.48	0.17	FALSE	0.68	-0.38	-0.03	0.01	-0.03
CGGA_1248	FALSE	TRUE	-0.39	0.44	0.71	-0.35	-0.6	-0.33	FALSE	-0.22	-0.39	-0.04	-0.03	0.01
CGGA_1074	FALSE	TRUE	-0.39	1.08	0.24	0.57	0.06	0.12	FALSE	0.46	-0.39	-0.12	0.12	-0.06
CGGA_1494	FALSE	TRUE	-0.4	-0.73	0.19	-0.98	-0.53	-0.77	FALSE	0.46	-0.4	-0.06	0	0
CGGA_2024	FALSE	TRUE	-0.41	-1.29	0.96	-1.1	-0.52	-0.1	FALSE	0.44	-0.41	-0.03	-0.11	0.07
TCGA-19-1787	FALSE	TRUE	-0.41	0.34	0.65	0.34	0.13	0.04	FALSE	0.02	-0.41	0.02	-0.05	-0.04
CGGA_P180	FALSE	TRUE	-0.43	-1.01	0.07	-0.33	-0.03	-0.53	FALSE	1.3	-0.43	-0.04	-0.01	-0.01
TCGA-14-2554	FALSE	TRUE	-0.43	-0.12	0.69	-0.08	0.04	0.1	FALSE	-0.79	-0.43	-0.04	-0.02	-0.01
TCGA-06-0219	FALSE	TRUE	-0.44	0.52	0.99	-0.08	-0.54	0.06	FALSE	-0.82	-0.44	0.02	-0.11	0.03
CGGA_700	FALSE	TRUE	-0.44	-1.12	0.69	-0.96	-0.01	-0.66	FALSE	-1	-0.44	-0.05	-0.1	0.07
TCGA-12-5295	FALSE	TRUE	-0.44	1.03	0.9	0.64	0.47	1.13	FALSE	-0.55	-0.44	0	-0.11	0.04
CGGA_1666	FALSE	TRUE	-0.45	-0.03	0.12	-0.05	0.39	1.02	FALSE	0.66	-0.45	-0.04	0.03	-0.06
CGGA_1744	FALSE	TRUE	-0.46	-0.51	0.72	0.12	-0.01	-0.63	FALSE	1.04	-0.46	-0.01	-0.03	-0.03
CGGA_318	FALSE	TRUE	-0.47	-0.17	0.71	0.31	2.77	0.01	FALSE	0.05	-0.47	-0.03	0.11	-0.15
CGGA_859	FALSE	TRUE	-0.47	0.5	0.69	0.43	1.42	-0.06	FALSE	-0.22	-0.47	-0.09	0.17	-0.15
CGGA_1534	FALSE	TRUE	-0.49	-1.15	0.54	-0.3	-0.81	-0.63	FALSE	0.85	-0.49	-0.01	-0.14	0.08
CGGA_1558	FALSE	TRUE	-0.49	1.42	0.69	0.86	-0.22	0.72	TRUE	-0.49	0.42	0.07	0.01	-0.01
CGGA_P164	FALSE	TRUE	-0.49	-0.63	0.15	0.04	0.49	-0.61	FALSE	1.09	-0.49	-0.05	0	-0.03
CGGA_P102	FALSE	TRUE	-0.49	-0.81	0.54	0.27	-0.97	2.15	TRUE	-0.49	-0.27	0.14	-0.17	-0.01
TCGA-06-0649	FALSE	TRUE	-0.52	-0.19	0.48	0.22	-1.05	0.59	FALSE	0.72	-0.52	-0.14	0.06	0.02
TCGA-06-1804	FALSE	TRUE	-0.52	-0.03	0.37	-0.46	-0.77	-0.78	FALSE	0.62	-0.52	-0.01	-0.05	0
CGGA_P385	FALSE	TRUE	-0.52	-0.88	0.82	-0.64	-0.65	-0.25	FALSE	0.89	-0.52	-0.05	-0.09	0.06
CGGA_1099	FALSE	TRUE	-0.53	1.15	0.74	0.85	-0.17	1.43	TRUE	-0.53	-0.84	-0.02	-0.08	-0.03
TCGA-14-0789	FALSE	TRUE	-0.54	-0.06	0.34	0.53	1.76	-0.33	FALSE	0.79	-0.54	-0.13	0.16	-0.11
CGGA_1603	FALSE	TRUE	-0.54	0.73	0.65	0.7	-0.53	1.91	TRUE	-0.54	0.56	0.11	0	-0.02
CGGA_669	FALSE	TRUE	-0.54	-1.44	0.9	-1.07	-0.5	0.27	FALSE	0.13	-0.54	-0.06	-0.1	0.08
CGGA_P295	FALSE	TRUE	-0.54	-0.48	0.75	-0.51	-0.73	-0.35	FALSE	1.2	-0.54	-0.03	-0.08	0.04
CGGA_1605	FALSE	TRUE	-0.55	-0.93	0.9	-0.64	-0.63	0.1	FALSE	0.62	-0.55	-0.06	-0.1	0.07
CGGA_1543	FALSE	TRUE	-0.55	-0.19	0.48	0.38	-0.3	-0.29	FALSE	0.91	-0.55	-0.05	-0.05	0.02
CGGA_1467	FALSE	TRUE	-0.57	-0.62	0.15	-0.31	-0.33	-0.72	FALSE	-0.28	-0.57	-0.03	-0.08	0.02
CGGA_2082	FALSE	TRUE	-0.58	0.06	0.39	0.03	0.24	-0.43	FALSE	0.44	-0.58	-0.03	-0.06	0.01
CGGA_1342	FALSE	TRUE	-0.59	0.74	0.44	0.46	0.77	0.54	TRUE	-0.59	0.22	-0.02	0.17	-0.11
CGGA_1188	FALSE	TRUE	-0.59	0.01	0.29	0.37	-0.35	0.01	FALSE	0.73	-0.59	-0.04	-0.05	0.01
CGGA_1257	FALSE	TRUE	-0.6	0.01	0.8	-0.44	-0.44	0.01	FALSE	-0.24	-0.6	-0.09	-0.02	0.02
TCGA-27-2526	FALSE	TRUE	-0.6	0.94	0.9	0.87	0.51	2.05	TRUE	-0.6	-0.63	-0.01	-0.09	0.01
CGGA_822	FALSE	TRUE	-0.6	-0.87	0.56	-0.77	-0.92	-0.58	FALSE	-0.5	-0.6	-0.03	-0.11	0.06
CGGA_P136	FALSE	TRUE	-0.61	-1.02	0.21	-0.57	-0.09	-0.66	FALSE	0.86	-0.61	-0.05	-0.03	-0.01
CGGA_P87	FALSE	TRUE	-0.61	-0.62	0.29	-0.08	-1.02	0.24	FALSE	1.08	-0.61	0	-0.11	0.02
CGGA_1011	FALSE	TRUE	-0.61	1.01	0.23	0.66	0.86	1.11	FALSE	-0.07	-0.61	-0.11	0.09	-0.07
CGGA_1017	FALSE	TRUE	-0.61	-0.81	0.87	-1.07	-0.44	-0.1	FALSE	-0.08	-0.61	-0.07	-0.09	0.06
CGGA_1501	FALSE	TRUE	-0.62	-0.49	0.64	0.16	-1.04	-0.2	FALSE	1.33	-0.62	-0.01	-0.11	0.04
CGGA_P25	FALSE	TRUE	-0.62	-0.41	0.05	-0.09	1.94	-0.32	FALSE	1.26	-0.62	-0.09	0.06	-0.05
TCGA-32-5222	FALSE	TRUE	-0.62	0.92	0.85	0.01	0.38	-0.29	FALSE	-1.53	-0.62	-0.02	-0.09	0
CGGA_1420	FALSE	TRUE	-0.62	-1.06	0.92	-0.65	-1.15	-0.26	FALSE	1.01	-0.62	-0.05	-0.11	0.06
TCGA-06-5414	FALSE	TRUE	-0.62	0.69	0.36	0.31	0.74	-0.33	FALSE	-0.1	-0.62	-0.06	0.05	-0.08
CGGA_1409	FALSE	TRUE	-0.63	-0.1	0.67	-0.42	-0.47	-0.41	FALSE	-0.13	-0.63	-0.01	-0.08	0
TCGA-06-0178	FALSE	TRUE	-0.63	0.11	0.94	-0.01	-1.18	0.32	FALSE	-0.42	-0.63	-0.01	-0.16	0.08
CGGA_1083	FALSE	TRUE	-0.64	0.42	0.18	0.52	0.36	0.41	FALSE	0.73	-0.64	-0.17	0.12	-0.05
CGGA_773	FALSE	TRUE	-0.65	-0.24	0.76	-0.36	-0.41	-0.14	FALSE	0.41	-0.65	-0.1	-0.02	0.02
CGGA_1503	FALSE	TRUE	-0.65	-0.13	0.03	-0.04	1.28	-0.47	FALSE	1.21	-0.65	-0.11	0.11	-0.1
CGGA_2053	FALSE	TRUE	-0.66	-1.07	0.88	-0.64	-0.77	-0.13	FALSE	0.81	-0.66	-0.04	-0.11	0.06
CGGA_1380	FALSE	TRUE	-0.66	-0.21	0.42	-0.46	-0.85	-0.14	FALSE	0.99	-0.66	-0.09	-0.03	0.02
CGGA_1136	FALSE	TRUE	-0.67	0.39	0.62	-0.13	-0.37	-0.19	FALSE	-1.11	-0.67	-0.12	0.01	0.01
CGGA_1412	FALSE	TRUE	-0.68	0.83	0.56	0.71	0.24	1.18	FALSE	0.13	-0.68	-0.08	-0.03	0.01
CGGA_1750	FALSE	TRUE	-0.68	-1.07	0.88	-0.75	-0.29	-0.33	FALSE	0.92	-0.68	-0.02	-0.14	0.07
TCGA-12-3653	FALSE	TRUE	-0.68	1.45	0.53	0.62	0.95	-0.04	FALSE	-0.15	-0.68	0.05	-0.09	-0.06
CGGA_D36	FALSE	TRUE	-0.68	0.37	0.5	0.39	0.06	0.34	TRUE	-0.68	0.73	0.06	0.13	-0.08
TCGA-06-0158	FALSE	TRUE	-0.69	0.09	0.17	0.01	-0.16	-0.38	FALSE	1.22	-0.69	-0.06	0.02	-0.06
CGGA_P610	FALSE	TRUE	-0.69	-0.29	0.87	-0.45	-0.69	0.17	FALSE	0.74	-0.69	-0.05	-0.03	-0.02
TCGA-14-1823	FALSE	TRUE	-0.69	0.53	0.86	0.4	0.07	-0.05	FALSE	-1	-0.69	-0.07	-0.01	-0.03
TCGA-06-5411	FALSE	TRUE	-0.69	-0.67	0.88	-0.49	-0.62	0.15	FALSE	0.4	-0.69	-0.04	-0.12	0.06
CGGA_342	FALSE	TRUE	-0.7	0.28	0.79	0.24	0.68	-0.42	FALSE	-0.87	-0.7	-0.11	-0.02	0.01
CGGA_1699	FALSE	TRUE	-0.7	-0.64	0.48	-0.5	-0.49	-0.75	FALSE	-0.05	-0.7	-0.06	-0.07	0.02
CGGA_1270	FALSE	TRUE	-0.71	0.72	0.57	0.75	0.18	1.19	FALSE	0.66	-0.71	-0.07	-0.01	-0.02
TCGA-28-5220	FALSE	TRUE	-0.71	0.49	0.94	-0.2	-0.51	-0.1	FALSE	-0.72	-0.71	-0.02	-0.11	0.03
CGGA_1955	FALSE	TRUE	-0.72	-1.21	0.95	-0.64	-0.92	0.24	FALSE	0.75	-0.72	-0.01	-0.16	0.06
TCGA-26-5136	FALSE	TRUE	-0.74	0.38	0.48	0.48	-0.36	-0.02	FALSE	-0.12	-0.74	0	-0.07	-0.04
CGGA_1635	FALSE	TRUE	-0.74	-1.01	0.34	-1.01	-0.5	-0.48	FALSE	0.04	-0.74	-0.07	-0.08	0.04
TCGA-06-2570	FALSE	TRUE	-0.75	-0.39	0.27	-0.33	-0.7	-0.82	FALSE	0.24	-0.75	-0.03	-0.11	0.03
CGGA_1727	FALSE	TRUE	-0.76	-0.84	0.83	-0.41	-0.32	-0.56	FALSE	0.56	-0.76	-0.04	-0.14	0.07
CGGA_1659	FALSE	TRUE	-0.77	0.95	0.29	0.57	0.65	0.75	FALSE	0.28	-0.77	-0.06	0.04	-0.1
CGGA_P178	FALSE	TRUE	-0.77	-1.05	0.34	-1.03	-1.15	-0.28	FALSE	1.07	-0.77	-0.08	-0.04	0.01
CGGA_1681	FALSE	TRUE	-0.79	-0.68	0.33	-0.21	-0.3	-0.33	FALSE	0.61	-0.79	-0.03	-0.07	-0.02
TCGA-06-0646	FALSE	TRUE	-0.79	-0.03	0.29	-0.09	-0.28	-0.67	FALSE	0.95	-0.79	-0.05	0.02	-0.09
TCGA-32-2616	FALSE	TRUE	-0.79	-0.1	0.53	0.07	0.39	0.12	FALSE	-0.06	-0.79	-0.02	-0.04	-0.05
CGGA_1769	FALSE	TRUE	-0.79	-0.72	0.9	-1.07	-0.53	-0.11	FALSE	-0.07	-0.79	-0.08	-0.1	0.05
TCGA-26-1442	FALSE	TRUE	-0.81	-1.09	0.36	-0.95	-0.51	-0.82	FALSE	0.24	-0.81	-0.09	-0.09	0.05
CGGA_P99	FALSE	TRUE	-0.81	-0.67	0.82	-0.54	-0.7	-0.46	FALSE	0.64	-0.81	-0.01	-0.19	0.08
CGGA_1338	FALSE	TRUE	-0.82	1.09	0.57	0.64	0.97	0.6	TRUE	-0.82	1.8	0.05	0.29	-0.08
CGGA_1542	FALSE	TRUE	-0.82	-0.3	0.23	0.18	-0.69	-0.51	FALSE	0.8	-0.82	-0.12	0	0
TCGA-19-2629	FALSE	TRUE	-0.84	0.27	0.37	0.41	-0.71	-0.33	FALSE	0.38	-0.84	-0.04	-0.09	0
TCGA-19-0957	FALSE	TRUE	-0.85	-0.54	0.42	-0.13	-0.32	-0.2	FALSE	0.64	-0.85	-0.09	-0.01	-0.02
CGGA_494	FALSE	TRUE	-0.86	-0.77	0.83	-0.64	-0.2	-0.21	FALSE	0.46	-0.86	-0.08	-0.08	0.03
TCGA-06-0238	FALSE	TRUE	-0.87	0.47	0.72	0.06	-1	0	FALSE	-0.08	-0.87	-0.03	-0.15	0.05
TCGA-06-5859	FALSE	TRUE	-0.87	0.38	0.73	0.26	-0.4	0.19	FALSE	-0.31	-0.87	-0.05	-0.08	-0.01
CGGA_1613	FALSE	TRUE	-0.87	0.28	0.35	0.1	-0.31	0.11	FALSE	0.45	-0.87	-0.02	-0.07	-0.04
CGGA_P112	FALSE	TRUE	-0.87	-0.73	0.84	-1.01	-0.62	-0.44	FALSE	0.55	-0.87	-0.08	-0.1	0.05
CGGA_P280	FALSE	TRUE	-0.88	-0.91	0.91	-0.53	-0.7	-0.25	FALSE	0.91	-0.88	-0.06	-0.13	0.06
TCGA-06-0210	FALSE	TRUE	-0.88	0.33	0.15	0.89	-0.12	0.7	FALSE	1.45	-0.88	-0.16	0.07	-0.04
CGGA_1911	FALSE	TRUE	-0.89	0.53	0.36	0.54	0.3	1.15	TRUE	-0.89	0.14	0.11	-0.07	-0.02
CGGA_1597	FALSE	TRUE	-0.9	0.23	0.58	0.33	0.06	0.73	FALSE	1.17	-0.9	-0.1	-0.03	0
CGGA_1219	FALSE	TRUE	-0.91	-0.67	0.37	-0.36	-0.87	-0.49	FALSE	-0.12	-0.91	-0.05	-0.13	0.05
CGGA_P175	FALSE	TRUE	-0.91	-0.67	0.08	-0.04	-0.8	0.17	FALSE	1.58	-0.91	-0.11	-0.01	-0.01
TCGA-06-5412	FALSE	TRUE	-0.92	0.74	0.59	0.77	2.51	-0.02	FALSE	0.7	-0.92	-0.13	0.07	-0.07
TCGA-19-4065	FALSE	TRUE	-0.94	0.5	0.77	0.62	1.63	0.43	TRUE	-0.94	-0.33	-0.07	0.07	-0.06
CGGA_1571	FALSE	TRUE	-0.95	-0.98	0.8	0.01	1.1	-0.3	FALSE	1.33	-0.95	-0.06	-0.17	0.08
CGGA_P15	FALSE	TRUE	-0.97	-1.3	0.75	-0.45	-0.81	-0.53	FALSE	0.88	-0.97	-0.05	-0.17	0.08
CGGA_1520	FALSE	TRUE	-0.97	0.33	0.89	-0.2	-0.03	0.27	FALSE	0.85	-0.97	-0.09	-0.1	0.03
CGGA_1899	FALSE	TRUE	-0.98	-0.48	0.84	0.19	-0.93	0.26	FALSE	1.22	-0.98	-0.05	-0.11	0.02
CGGA_1236	FALSE	TRUE	-1.01	-0.78	0.74	-0.83	-0.57	-0.58	FALSE	-0.34	-1.01	-0.09	-0.09	0.04
TCGA-06-6698	FALSE	TRUE	-1.02	-0.95	0	-0.59	-0.56	-0.2	FALSE	0.19	-1.02	-0.06	-0.04	-0.03
CGGA_2039	FALSE	TRUE	-1.02	-1.37	0.9	-0.55	-0.91	-0.27	FALSE	1.04	-1.02	-0.05	-0.16	0.07
CGGA_1472	FALSE	TRUE	-1.03	-1.28	0.42	0.1	-0.59	0.24	FALSE	1.48	-1.03	-0.05	-0.12	0.03
TCGA-27-2519	FALSE	TRUE	-1.03	0.54	0.28	0.78	0.84	0.04	FALSE	0.36	-1.03	-0.08	-0.05	-0.02
CGGA_1218	FALSE	TRUE	-1.03	0.77	0.55	0.56	0.69	0.29	FALSE	-0.12	-1.03	-0.17	0.08	-0.06
CGGA_1912	FALSE	TRUE	-1.05	-1.38	0.67	-0.08	-1.17	-0.36	FALSE	1.23	-1.05	-0.04	-0.11	0.01
CGGA_1615	FALSE	TRUE	-1.06	-1.11	0.47	0.24	-0.96	0.23	FALSE	1.4	-1.06	-0.05	-0.1	0
CGGA_1480	FALSE	TRUE	-1.07	0.07	0.82	0.13	0.71	0.15	FALSE	0.23	-1.07	-0.12	0.07	-0.1
CGGA_545	FALSE	TRUE	-1.08	1.62	0.54	1.07	0.74	0.23	FALSE	-0.43	-1.08	-0.1	-0.03	-0.04
CGGA_1337	FALSE	TRUE	-1.12	-0.51	0.83	-0.12	-0.83	0.7	FALSE	0.7	-1.12	-0.09	-0.12	0.04
TCGA-14-0736	FALSE	TRUE	-1.13	0.7	0.96	1.06	-0.06	2.01	FALSE	0.67	-1.13	-0.12	-0.05	0.01
TCGA-32-1980	FALSE	TRUE	-1.14	0.38	0.64	0.37	-0.28	0.14	FALSE	1.59	-1.14	-0.14	-0.02	0
CGGA_1728	FALSE	TRUE	-1.17	0.74	0.55	-0.06	-0.1	0.03	FALSE	-0.32	-1.17	-0.04	-0.1	-0.05
CGGA_1116	FALSE	TRUE	-1.17	-0.5	0.77	-0.4	0.11	-0.39	FALSE	-0.81	-1.17	-0.1	-0.15	0.06
CGGA_2003	FALSE	TRUE	-1.2	-0.07	0.88	0.1	-0.6	0.46	FALSE	1.08	-1.2	-0.12	-0.09	0.03
TCGA-06-2567	FALSE	TRUE	-1.24	0.5	0.66	0.28	0.07	-0.25	FALSE	0.7	-1.24	-0.06	-0.07	-0.06
TCGA-06-2561	FALSE	TRUE	-1.27	-0.04	0.53	0.18	-0.13	0.48	FALSE	0.5	-1.27	-0.13	-0.01	-0.05
TCGA-27-1834	FALSE	TRUE	-1.33	0.98	0.53	0.79	0.54	0.42	FALSE	0.37	-1.33	-0.13	-0.03	-0.04
CGGA_1572	FALSE	TRUE	-1.33	-0.27	0.75	0.38	-0.84	0	FALSE	0.78	-1.33	-0.07	-0.15	0.03
CGGA_1817	FALSE	TRUE	-1.38	-0.61	0.62	-0.12	0.02	-0.07	FALSE	0.7	-1.38	-0.12	-0.1	0.02
TCGA-16-1045	FALSE	TRUE	-1.4	0.49	0.33	0.55	-0.19	-0.22	FALSE	0.85	-1.4	-0.24	0.08	-0.05
TCGA-06-0184	FALSE	TRUE	-1.45	-0.18	0.71	0.29	0.3	-0.07	FALSE	0.98	-1.45	-0.18	-0.01	-0.02
TCGA-15-1444	FALSE	TRUE	-1.45	-0.39	0.35	-0.24	-0.18	-0.65	FALSE	0.09	-1.45	-0.13	-0.08	0
TCGA-06-0882	FALSE	TRUE	-1.47	-0.1	0.44	0.03	-0.6	-0.29	FALSE	0.99	-1.47	-0.2	-0.01	-0.02
CGGA_2047	FALSE	TRUE	-1.48	0.43	0.59	0.62	0.04	0.63	FALSE	0.57	-1.48	-0.11	-0.08	-0.02
TCGA-27-1831	FALSE	TRUE	-1.48	1.12	0.97	0.7	2.41	1.02	TRUE	-1.48	-0.26	-0.01	-0.03	0
TCGA-06-0645	FALSE	TRUE	-1.48	0.29	0.27	0.46	0.59	-0.19	FALSE	1.67	-1.48	-0.2	0.09	-0.11
CGGA_1301	FALSE	TRUE	-1.48	1.37	0.81	0.66	0.28	0.98	FALSE	0.28	-1.48	-0.2	0.01	-0.03
CGGA_1172	FALSE	TRUE	-1.49	0.32	0.66	0	-0.27	-0.54	FALSE	0.66	-1.49	-0.08	-0.16	0.01
CGGA_P619	FALSE	TRUE	-1.56	0.88	0.57	0.61	0.31	0.97	FALSE	1.4	-1.56	-0.2	0.01	-0.03
CGGA_1650	FALSE	TRUE	-1.81	-0.42	0.71	-0.42	0.2	-0.28	FALSE	-0.61	-1.81	-0.16	-0.13	0.03
CGGA_D30	FALSE	TRUE	-1.85	0.35	0.5	0.5	-0.57	0.71	FALSE	0.69	-1.85	-0.17	-0.11	0
CGGA_1171	FALSE	TRUE	-1.89	0.88	0.45	0.77	0.19	0.43	FALSE	0.16	-1.89	-0.26	0.02	-0.03
TCGA-06-0129	FALSE	TRUE	-1.98	0.34	0.19	0.14	-0.15	-0.56	FALSE	0.16	-1.98	-0.07	-0.21	-0.01
CGGA_1078	FALSE	TRUE	-2.01	1.88	0.68	0.79	1.01	0.36	FALSE	0.27	-2.01	-0.21	-0.02	-0.07
TCGA-06-0749	FALSE	TRUE	-2.12	-0.64	0.79	-0.32	-0.54	-0.46	FALSE	1.48	-2.12	-0.19	-0.14	0.02
TCGA-06-5410	FALSE	TRUE	-2.16	0.15	0.56	0.89	0.27	-0.33	FALSE	1.35	-2.16	-0.26	0.02	-0.07
CGGA_808	FALSE	TRUE	-2.19	-0.01	0.59	0.39	0.21	0.27	FALSE	-0.13	-2.19	-0.22	-0.11	0.01
TCGA-28-1747	FALSE	TRUE	-2.2	1.19	0.57	0.59	0.22	0.01	FALSE	0.86	-2.2	-0.13	-0.15	-0.05
CGGA_804	FALSE	TRUE	-2.25	0.8	0.59	0.14	-0.64	0.23	FALSE	0.15	-2.25	-0.18	-0.15	0
