# Supplementary material for: Characterization and prognostic of CD8 + TIM3 + CD101 + T cells in glioblastoma multiforme
Source: Cell Biosci. 2025 May 15;15:60. doi: 10.1186/s13578-025-01390-1 (PMC12083040; doi:10.1186/s13578-025-01390-1)
Supplement: Supplementary file 9 — Supplementary Material 9 [file 13578_2025_1390_MOESM9_ESM.csv]

TableS9_GO enrichment results for intersecting genes
	ONTOLOGY	ID	Description	GeneRatio	BgRatio	pvalue	p.adjust	qvalue	geneID	Count
GO:0002181	BP	GO:0002181	cytoplasmic translation	26/404	148/18723	1.26E-16	5.35E-13	3.98E-13	RPS15A/RPS26/RPL10/RPS8/RPL7A/RPL39/RPS3/RPS4X/RPSA/RPLP1/RPL27A/RPS15/RPL10A/RPLP0/RPL35A/RPL18A/RPL14/RPS5/RPS14/RPS13/RPL18/YBX3/RPL13A/RPL5/RPS11/CPEB4	26
GO:0030198	BP	GO:0030198	extracellular matrix organization	33/404	301/18723	1.74E-14	2.46E-11	1.83E-11	SPOCK2/LCP1/TGFB1/TNFRSF1B/TGFBI/MMP14/APP/COL1A2/B4GALT1/CRTAP/COL1A1/FKBP10/CAV1/LAMC1/PRDX4/AEBP1/MMP2/EFEMP2/ANXA2/LAMB1/COL4A1/COL8A1/NID1/MFAP4/LUM/LOXL2/COL5A1/SOX9/EMILIN1/TNFRSF11B/COL3A1/PDPN/POSTN	33
GO:0043062	BP	GO:0043062	extracellular structure organization	33/404	302/18723	1.91E-14	2.46E-11	1.83E-11	SPOCK2/LCP1/TGFB1/TNFRSF1B/TGFBI/MMP14/APP/COL1A2/B4GALT1/CRTAP/COL1A1/FKBP10/CAV1/LAMC1/PRDX4/AEBP1/MMP2/EFEMP2/ANXA2/LAMB1/COL4A1/COL8A1/NID1/MFAP4/LUM/LOXL2/COL5A1/SOX9/EMILIN1/TNFRSF11B/COL3A1/PDPN/POSTN	33
GO:0045229	BP	GO:0045229	external encapsulating structure organization	33/404	304/18723	2.31E-14	2.46E-11	1.83E-11	SPOCK2/LCP1/TGFB1/TNFRSF1B/TGFBI/MMP14/APP/COL1A2/B4GALT1/CRTAP/COL1A1/FKBP10/CAV1/LAMC1/PRDX4/AEBP1/MMP2/EFEMP2/ANXA2/LAMB1/COL4A1/COL8A1/NID1/MFAP4/LUM/LOXL2/COL5A1/SOX9/EMILIN1/TNFRSF11B/COL3A1/PDPN/POSTN	33
GO:0042060	BP	GO:0042060	wound healing	34/404	422/18723	4.49E-11	3.82E-08	2.84E-08	CNN2/TGFB1/SPARC/FN1/HSPB1/GPX1/FLNA/CD9/VEGFA/MYL9/PLAU/CD151/B4GALT1/COL1A1/TNFRSF12A/FKBP10/CAV1/PLAT/DCBLD2/ANXA2/CDKN1A/SERPING1/TNC/SLC11A1/COL5A1/SERPINE1/RHOC/COL3A1/GNAQ/HMOX1/TIMP1/ANXA5/PDPN/POSTN	34
GO:0045785	BP	GO:0045785	positive regulation of cell adhesion	34/404	437/18723	1.15E-10	8.16E-08	6.07E-08	CD3E/SPOCK2/HLA-A/CCL5/RPS3/NCKAP1L/LGALS1/FN1/NFAT5/FLNA/VEGFA/CIB1/PTN/MDK/CAV1/EFEMP2/HES1/CD74/THY1/SOX2/EDIL3/SOX4/COL8A1/NID1/LILRB4/SIRPA/AIF1/IL18/EMILIN1/EGR3/PDPN/LIMS1/HLA-DPB1/TNFSF13B	34
GO:0031589	BP	GO:0031589	cell-substrate adhesion	30/404	363/18723	3.54E-10	2.15E-07	1.60E-07	CD3E/SPOCK2/RAC2/PRKX/LGALS1/CD63/FN1/MMP14/ZYX/FLNA/VEGFA/PLAU/CIB1/PTN/MDK/COL1A1/LAMC1/EFEMP2/THY1/LAMB1/EDIL3/COL8A1/NID1/TRIP6/SERPINE1/EMILIN1/COL3A1/PDPN/LIMS1/POSTN	30
GO:0010810	BP	GO:0010810	regulation of cell-substrate adhesion	23/404	221/18723	5.09E-10	2.71E-07	2.02E-07	CD3E/SPOCK2/RAC2/LGALS1/FN1/MMP14/FLNA/VEGFA/PLAU/CIB1/PTN/MDK/COL1A1/EFEMP2/THY1/EDIL3/COL8A1/NID1/SERPINE1/EMILIN1/PDPN/LIMS1/POSTN	23
GO:0042110	BP	GO:0042110	T cell activation	34/404	487/18723	1.96E-09	9.29E-07	6.91E-07	CD3E/RAC2/CD2/HLA-A/CD3D/ZFP36L2/LCP1/CCL5/RPS3/NCKAP1L/LGALS1/TNFRSF1B/PRDM1/CD151/MDK/CAV1/CTSL/HES1/CD74/THY1/SOX4/MAFB/DDOST/LILRB4/SLC11A1/SIRPA/AIF1/VSIG4/IL18/EGR3/SPI1/HLA-DPB1/KDELR1/TNFSF13B	34
GO:0070482	BP	GO:0070482	response to oxygen levels	28/404	347/18723	2.38E-09	1.01E-06	7.54E-07	HDAC1/CYBA/MMP14/NR4A2/VEGFA/UCP2/FAS/PLAU/PTN/COL1A1/CAV1/PLAT/MMP2/PLOD2/CAPN2/ADM/CYBB/TREM2/CDKN1A/LOXL2/ATP1B1/TLR2/HMOX1/PLOD1/PDPN/POSTN/CPEB4/MYC	28
GO:0002687	BP	GO:0002687	positive regulation of leukocyte migration	17/404	135/18723	5.38E-09	2.06E-06	1.53E-06	RAC2/CCL5/NCKAP1L/MMP14/APP/VEGFA/PTN/MDK/CD99/CD74/THY1/TREM2/C5AR1/AIF1/SERPINE1/SPI1/CAMK1D	17
GO:0030199	BP	GO:0030199	collagen fibril organization	12/404	61/18723	5.81E-09	2.06E-06	1.53E-06	COL1A2/CRTAP/COL1A1/FKBP10/AEBP1/EFEMP2/ANXA2/LUM/LOXL2/COL5A1/EMILIN1/COL3A1	12
GO:0031099	BP	GO:0031099	regeneration	20/404	198/18723	1.17E-08	3.81E-06	2.84E-06	LCP1/SPP1/RPS15/GPX1/FLNA/CD9/UCP2/PTN/MDK/GSTP1/THY1/SOX2/ADM/PRRX1/NNMT/CDKN1A/TNC/C5AR1/HMOX1/POSTN	20
GO:0010001	BP	GO:0010001	glial cell differentiation	21/404	225/18723	2.04E-08	6.19E-06	4.61E-06	TGFB1/TNFRSF1B/HDAC1/APP/CD9/PTN/MDK/GSTP1/HES1/SOX2/PTPRZ1/SOX4/TREM2/C5AR1/SOX9/PLP1/LAMA2/MXRA8/TLR2/METRN/C1QA	21
GO:0002685	BP	GO:0002685	regulation of leukocyte migration	20/404	210/18723	3.16E-08	8.97E-06	6.68E-06	RAC2/CCL5/NCKAP1L/MMP14/APP/CD9/VEGFA/PTN/MDK/CD99/CD74/THY1/TREM2/C5AR1/AIF1/SERPINE1/EMILIN1/SPI1/HMOX1/CAMK1D	20
GO:0042063	BP	GO:0042063	gliogenesis	24/404	301/18723	4.26E-08	1.13E-05	8.43E-06	TGFB1/TNFRSF1B/HDAC1/MMP14/APP/CD9/PTN/MDK/GSTP1/RTN4/HES1/SOX2/LAMB1/PTPRZ1/SOX4/TREM2/C5AR1/SOX9/PLP1/LAMA2/MXRA8/TLR2/METRN/C1QA	24
GO:0010811	BP	GO:0010811	positive regulation of cell-substrate adhesion	15/404	123/18723	6.64E-08	1.66E-05	1.24E-05	CD3E/SPOCK2/FN1/FLNA/VEGFA/CIB1/PTN/MDK/EFEMP2/THY1/EDIL3/COL8A1/NID1/EMILIN1/LIMS1	15
GO:0002274	BP	GO:0002274	myeloid leukocyte activation	20/404	223/18723	8.60E-08	2.03E-05	1.51E-05	RAC2/CD2/CST7/CCL5/APP/IFNGR2/CD74/TREM2/PTGDS/C5AR1/LILRB4/SLC11A1/AIF1/VSIG4/IL18/SPI1/TLR2/HMOX1/CD93/C1QA	20
GO:0001819	BP	GO:0001819	positive regulation of cytokine production	30/404	467/18723	1.15E-07	2.58E-05	1.92E-05	CD3E/CD2/GBP5/HLA-A/TGFB1/RPS3/CHI3L1/HSPB1/HDAC1/CYBA/APP/MDK/CD14/CD74/C3/CYBB/LY96/TREM2/C5AR1/SLC11A1/LUM/TRIM56/AIF1/SERPINE1/IL18/TLR2/HMOX1/DDIT3/POSTN/HLA-DPB1	30
GO:0022407	BP	GO:0022407	regulation of cell-cell adhesion	29/404	448/18723	1.60E-07	3.41E-05	2.54E-05	CD3E/HLA-A/TGFB1/CCL5/RPS3/NCKAP1L/LGALS1/FXYD5/NFAT5/CD9/VEGFA/MDK/CAV1/HES1/CD74/THY1/SOX2/SOX4/LILRB4/SIRPA/AIF1/VSIG4/IL18/EGR3/SPI1/RDX/PDPN/HLA-DPB1/TNFSF13B	29
GO:0050863	BP	GO:0050863	regulation of T cell activation	24/404	329/18723	2.25E-07	4.54E-05	3.38E-05	CD3E/RAC2/CD2/HLA-A/CCL5/RPS3/NCKAP1L/LGALS1/TNFRSF1B/PRDM1/MDK/CAV1/HES1/CD74/THY1/SOX4/LILRB4/SIRPA/AIF1/VSIG4/IL18/EGR3/HLA-DPB1/TNFSF13B	24
GO:0050870	BP	GO:0050870	positive regulation of T cell activation	19/404	216/18723	2.46E-07	4.54E-05	3.38E-05	CD3E/HLA-A/CCL5/RPS3/NCKAP1L/LGALS1/MDK/CAV1/HES1/CD74/THY1/SOX4/LILRB4/SIRPA/AIF1/IL18/EGR3/HLA-DPB1/TNFSF13B	19
GO:0048771	BP	GO:0048771	tissue remodeling	17/404	175/18723	2.59E-07	4.54E-05	3.38E-05	RAC2/TGFB1/SPP1/MMP14/FLNA/MEF2C/PTN/IGFBP5/MDK/CAV1/MMP2/BGN/SEMA3C/CTHRC1/IL18/TNFRSF11B/TIMP1	17
GO:0022409	BP	GO:0022409	positive regulation of cell-cell adhesion	22/404	284/18723	2.59E-07	4.54E-05	3.38E-05	CD3E/HLA-A/CCL5/RPS3/NCKAP1L/LGALS1/NFAT5/MDK/CAV1/HES1/CD74/THY1/SOX2/SOX4/LILRB4/SIRPA/AIF1/IL18/EGR3/PDPN/HLA-DPB1/TNFSF13B	22
GO:1903039	BP	GO:1903039	positive regulation of leukocyte cell-cell adhesion	20/404	239/18723	2.67E-07	4.54E-05	3.38E-05	CD3E/HLA-A/CCL5/RPS3/NCKAP1L/LGALS1/NFAT5/MDK/CAV1/HES1/CD74/THY1/SOX4/LILRB4/SIRPA/AIF1/IL18/EGR3/HLA-DPB1/TNFSF13B	20
GO:0050673	BP	GO:0050673	epithelial cell proliferation	28/404	437/18723	3.24E-07	5.31E-05	3.95E-05	PRKX/TGFB1/SPARC/GPX1/CYBA/MMP14/MEF2C/VEGFA/GLUL/PTN/IGFBP5/NRP2/MDK/B4GALT1/SERPINB1/CAV1/LAMC1/RTN4/HES1/SOX2/LAMB1/COL8A1/C5AR1/LOXL2/SOX9/EGR3/HMOX1/MYC	28
GO:0061564	BP	GO:0061564	axon development	29/404	467/18723	3.82E-07	5.98E-05	4.45E-05	RAC2/FN1/SPP1/MYCBP2/APP/FLNA/NR4A2/VEGFA/PTN/NRP2/DPYSL2/UCHL1/RTN4/THY1/PTPRZ1/TUBB2B/STMN1/TNC/SEMA3C/PLP1/LAMA2/MAP2/CHN1/DYNLT1/HSP90AB1/METRN/RUFY3/NCAM1/S100A6	29
GO:0050920	BP	GO:0050920	regulation of chemotaxis	19/404	223/18723	4.03E-07	5.98E-05	4.45E-05	RAC2/TGFB1/CCL5/NCKAP1L/HSPB1/MYCBP2/VEGFA/PTN/MDK/GSTP1/CD74/TUBB2B/TREM2/C5AR1/SEMA3C/AIF1/SERPINE1/SPI1/CAMK1D	19
GO:0050921	BP	GO:0050921	positive regulation of chemotaxis	15/404	141/18723	4.08E-07	5.98E-05	4.45E-05	RAC2/TGFB1/CCL5/NCKAP1L/HSPB1/VEGFA/PTN/MDK/CD74/TREM2/C5AR1/AIF1/SERPINE1/SPI1/CAMK1D	15
GO:0036293	BP	GO:0036293	response to decreased oxygen levels	23/404	322/18723	5.82E-07	8.26E-05	6.15E-05	CYBA/MMP14/NR4A2/VEGFA/UCP2/PLAU/PTN/CAV1/PLAT/MMP2/PLOD2/CAPN2/ADM/CYBB/TREM2/LOXL2/ATP1B1/TLR2/HMOX1/PLOD1/POSTN/CPEB4/MYC	23
GO:0016049	BP	GO:0016049	cell growth	29/404	482/18723	7.30E-07	0.000100192	7.46E-05	TGFB1/FN1/SPP1/BTG1/CYBA/MMP14/APP/VEGFA/IGFBP7/CIB1/IGFBP5/NRP2/DPYSL2/DCBLD2/RTN4/TSPYL2/NRN1/CDKN1A/FRZB/SEMA3C/SOX9/EPB41L3/MAP2/MEG3/LAMTOR2/HSP90AB1/RUFY3/CXCL16/POSTN	29
GO:0007492	BP	GO:0007492	endoderm development	11/404	77/18723	7.68E-07	0.000102066	7.60E-05	DUSP2/FN1/HDAC1/MMP14/COL6A1/LAMC1/MMP2/SOX2/LAMB1/COL8A1/COL5A1	11
GO:0002690	BP	GO:0002690	positive regulation of leukocyte chemotaxis	12/404	94/18723	8.39E-07	0.000108171	8.05E-05	RAC2/CCL5/NCKAP1L/VEGFA/PTN/MDK/CD74/C5AR1/AIF1/SERPINE1/SPI1/CAMK1D	12
GO:0052547	BP	GO:0052547	regulation of peptidase activity	28/404	461/18723	9.45E-07	0.000118151	8.80E-05	SPOCK2/CST7/RPS3/FN1/PSMB9/GPX1/HDAC1/PSME1/APP/GPI/PSMB8/VEGFA/FAS/SERPINB1/PSME2/CAV1/RPS27L/PCOLCE/SOX2/ANXA2/C3/SERPING1/TIMP3/SERPINE1/RCN3/TIMP1/PEBP1/MYC	28
GO:0001666	BP	GO:0001666	response to hypoxia	22/404	307/18723	9.72E-07	0.000118151	8.80E-05	CYBA/MMP14/NR4A2/VEGFA/UCP2/PLAU/PTN/CAV1/PLAT/MMP2/PLOD2/CAPN2/ADM/CYBB/TREM2/LOXL2/ATP1B1/TLR2/HMOX1/PLOD1/POSTN/MYC	22
GO:0002696	BP	GO:0002696	positive regulation of leukocyte activation	26/404	409/18723	1.00E-06	0.000118151	8.80E-05	CD3E/CD2/HLA-A/TGFB1/CCL5/RPS3/NCKAP1L/LGALS1/IGKC/MMP14/MEF2C/MDK/CAV1/HES1/CD74/THY1/SOX4/TREM2/CDKN1A/LILRB4/SIRPA/AIF1/IL18/EGR3/HLA-DPB1/TNFSF13B	26
GO:0071229	BP	GO:0071229	cellular response to acid chemical	11/404	80/18723	1.14E-06	0.000130633	9.72E-05	CYBA/VEGFA/COL1A2/COL6A1/COL1A1/MMP2/CAPN2/COL4A1/CYBB/LAMTOR2/CPEB4	11
GO:0014909	BP	GO:0014909	smooth muscle cell migration	12/404	97/18723	1.18E-06	0.000132301	9.85E-05	CCL5/S100A11/MEF2C/GNA13/PLAU/IGFBP5/MDK/GSTP1/PLAT/AIF1/SERPINE1/POSTN	12
GO:0051251	BP	GO:0051251	positive regulation of lymphocyte activation	24/404	362/18723	1.26E-06	0.000137161	0.000102101	CD3E/HLA-A/TGFB1/CCL5/RPS3/NCKAP1L/LGALS1/IGKC/MMP14/MEF2C/MDK/CAV1/HES1/CD74/THY1/SOX4/CDKN1A/LILRB4/SIRPA/AIF1/IL18/EGR3/HLA-DPB1/TNFSF13B	24
GO:0032642	BP	GO:0032642	regulation of chemokine production	12/404	98/18723	1.32E-06	0.000140324	0.000104455	HDAC1/APP/GSTP1/CD74/TREM2/LILRB4/SIRPA/AIF1/IL18/TLR2/HMOX1/POSTN	12
GO:0001101	BP	GO:0001101	response to acid chemical	14/404	135/18723	1.35E-06	0.000140324	0.000104455	CYBA/CD9/VEGFA/COL1A2/PTN/COL6A1/GSTP1/COL1A1/MMP2/CAPN2/COL4A1/CYBB/LAMTOR2/CPEB4	14
GO:0032602	BP	GO:0032602	chemokine production	12/404	99/18723	1.47E-06	0.000149313	0.000111147	HDAC1/APP/GSTP1/CD74/TREM2/LILRB4/SIRPA/AIF1/IL18/TLR2/HMOX1/POSTN	12
GO:0060485	BP	GO:0060485	mesenchyme development	21/404	291/18723	1.54E-06	0.0001519	0.000113072	TGFB1/FN1/FLNA/MEF2C/S100A4/NRP2/MDK/COL1A1/RTN4/HES1/TGFB1I1/WWTR1/BASP1/FRZB/ACTA2/LOXL2/SEMA3C/SOX9/SPRY1/PDPN/MYC	21
GO:0050867	BP	GO:0050867	positive regulation of cell activation	26/404	420/18723	1.64E-06	0.000156484	0.000116484	CD3E/CD2/HLA-A/TGFB1/CCL5/RPS3/NCKAP1L/LGALS1/IGKC/MMP14/MEF2C/MDK/CAV1/HES1/CD74/THY1/SOX4/TREM2/CDKN1A/LILRB4/SIRPA/AIF1/IL18/EGR3/HLA-DPB1/TNFSF13B	26
GO:1902624	BP	GO:1902624	positive regulation of neutrophil migration	7/404	28/18723	1.65E-06	0.000156484	0.000116484	RAC2/NCKAP1L/MDK/CD99/CD74/C5AR1/CAMK1D	7
GO:0032496	BP	GO:0032496	response to lipopolysaccharide	23/404	343/18723	1.73E-06	0.000160011	0.00011911	IL10RA/TGFB1/CCL5/TNFRSF1B/SPARC/HDAC1/MEF2C/GSTP1/CD14/CAPN2/ADM/GNG12/LY86/LY96/TREM2/C5AR1/SLC11A1/SIRPA/ABCA1/SERPINE1/IL18/SPI1/TLR2	23
GO:0098883	BP	GO:0098883	synapse pruning	5/404	11/18723	1.89E-06	0.00017147	0.00012764	C3/TREM2/C1QB/C1QC/C1QA	5
GO:0007159	BP	GO:0007159	leukocyte cell-cell adhesion	24/404	371/18723	1.93E-06	0.00017147	0.00012764	CD3E/RAC2/HLA-A/CCL5/RPS3/NCKAP1L/LGALS1/NFAT5/MDK/CAV1/HES1/CD74/THY1/SOX4/LILRB4/CERCAM/SIRPA/AIF1/VSIG4/IL18/EGR3/NT5E/HLA-DPB1/TNFSF13B	24
GO:0001706	BP	GO:0001706	endoderm formation	9/404	54/18723	2.09E-06	0.000181483	0.000135094	DUSP2/FN1/MMP14/COL6A1/MMP2/SOX2/LAMB1/COL8A1/COL5A1	9
GO:0034341	BP	GO:0034341	response to interferon-gamma	14/404	141/18723	2.28E-06	0.000194007	0.000144417	GBP5/CCL5/IFITM3/ZYX/PARP14/IFNGR2/CD74/SLC11A1/SIRPA/AIF1/RPL13A/TLR2/HSP90AB1/CXCL16	14
GO:0002253	BP	GO:0002253	activation of immune response	24/404	375/18723	2.33E-06	0.000194497	0.000144781	CD3E/HLA-A/RPS3/NCKAP1L/IGKC/MEF2C/THY1/C1R/C3/TREM2/SERPING1/C5AR1/PHPT1/FPR1/MFAP4/LILRB4/VSIG4/CFI/C1S/CFH/C1QB/HLA-DPB1/C1QC/C1QA	24
GO:0061448	BP	GO:0061448	connective tissue development	19/404	252/18723	2.55E-06	0.000208483	0.000155192	TGFB1/CHI3L1/TGFBI/MEF2C/UBB/MDK/COL1A1/BGN/PRRX1/FRZB/LUM/ACTA2/LOXL2/COL5A1/SOX9/SPI1/SCIN/TIMP1/MGP	19
GO:0035019	BP	GO:0035019	somatic stem cell population maintenance	8/404	42/18723	2.72E-06	0.000214523	0.000159688	ZFP36L2/LBH/HES1/SOX2/SOX4/SOX9/SPI1/MYC	8
GO:0045687	BP	GO:0045687	positive regulation of glial cell differentiation	8/404	42/18723	2.72E-06	0.000214523	0.000159688	TGFB1/TNFRSF1B/HDAC1/PTN/MDK/HES1/PTPRZ1/TLR2	8
GO:0071230	BP	GO:0071230	cellular response to amino acid stimulus	10/404	71/18723	2.80E-06	0.000216372	0.000161065	CYBA/COL1A2/COL6A1/COL1A1/MMP2/CAPN2/COL4A1/CYBB/LAMTOR2/CPEB4	10
GO:0042116	BP	GO:0042116	macrophage activation	12/404	106/18723	3.06E-06	0.000232795	0.00017329	CST7/APP/IFNGR2/CD74/TREM2/C5AR1/SLC11A1/AIF1/VSIG4/TLR2/CD93/C1QA	12
GO:0002460	BP	GO:0002460	adaptive immune response based on somatic recombination of immune receptors built from immunoglobulin superfamily domains	23/404	356/18723	3.24E-06	0.000241739	0.000179948	PRF1/HLA-A/HLA-B/TGFB1/NCKAP1L/TNFRSF1B/IGKC/MEF2C/CD74/C1R/C3/TREM2/SERPING1/LILRB4/SLC11A1/IL18/CFI/C1S/C1QB/HLA-DPB1/TNFSF13B/C1QC/C1QA	23
GO:0014910	BP	GO:0014910	regulation of smooth muscle cell migration	11/404	89/18723	3.33E-06	0.000244164	0.000181753	CCL5/S100A11/MEF2C/GNA13/PLAU/IGFBP5/MDK/GSTP1/AIF1/SERPINE1/POSTN	11
GO:0048762	BP	GO:0048762	mesenchymal cell differentiation	18/404	236/18723	3.98E-06	0.000284386	0.000211694	TGFB1/FN1/FLNA/MEF2C/S100A4/NRP2/MDK/COL1A1/RTN4/HES1/TGFB1I1/WWTR1/FRZB/LOXL2/SEMA3C/SOX9/SPRY1/PDPN	18
GO:0048714	BP	GO:0048714	positive regulation of oligodendrocyte differentiation	6/404	21/18723	4.01E-06	0.000284386	0.000211694	TNFRSF1B/HDAC1/PTN/MDK/PTPRZ1/TLR2	6
GO:0002237	BP	GO:0002237	response to molecule of bacterial origin	23/404	363/18723	4.48E-06	0.000310996	0.000231502	IL10RA/TGFB1/CCL5/TNFRSF1B/SPARC/HDAC1/MEF2C/GSTP1/CD14/CAPN2/ADM/GNG12/LY86/LY96/TREM2/C5AR1/SLC11A1/SIRPA/ABCA1/SERPINE1/IL18/SPI1/TLR2	23
GO:0014812	BP	GO:0014812	muscle cell migration	12/404	110/18723	4.53E-06	0.000310996	0.000231502	CCL5/S100A11/MEF2C/GNA13/PLAU/IGFBP5/MDK/GSTP1/PLAT/AIF1/SERPINE1/POSTN	12
GO:0035987	BP	GO:0035987	endodermal cell differentiation	8/404	45/18723	4.70E-06	0.000312384	0.000232535	FN1/MMP14/COL6A1/MMP2/SOX2/LAMB1/COL8A1/COL5A1	8
GO:0085029	BP	GO:0085029	extracellular matrix assembly	8/404	45/18723	4.70E-06	0.000312384	0.000232535	TGFB1/COL1A2/FKBP10/EFEMP2/LAMB1/MFAP4/SOX9/EMILIN1	8
GO:0006956	BP	GO:0006956	complement activation	13/404	130/18723	4.84E-06	0.000316102	0.000235302	IGKC/C1R/C3/TREM2/SERPING1/MFAP4/VSIG4/CFI/C1S/CFH/C1QB/C1QC/C1QA	13
GO:0090130	BP	GO:0090130	tissue migration	23/404	365/18723	4.90E-06	0.000316102	0.000235302	PRKX/TGFB1/SPARC/HSPB1/GPX1/RAB13/MEF2C/GPI/VEGFA/GLUL/CIB1/PTN/NRP2/PFN1/RTN4/FSTL1/ACTA2/LOXL2/SOX9/PLK2/EGR3/HMOX1/GADD45A	23
GO:0001667	BP	GO:0001667	ameboidal-type cell migration	27/404	475/18723	5.13E-06	0.000325576	0.000242354	PRKX/TGFB1/SPARC/ARHGDIB/FN1/HSPB1/GPX1/RAB13/MEF2C/GPI/VEGFA/GLUL/CIB1/PTN/NRP2/PFN1/RTN4/FSTL1/LOXL2/SEMA3C/SOX9/PLK2/EGR3/LAMTOR2/HMOX1/TIMP1/GADD45A	27
GO:1903706	BP	GO:1903706	regulation of hemopoiesis	23/404	367/18723	5.37E-06	0.000333862	0.000248523	CD2/ZFP36L2/HLA-B/TGFB1/NCKAP1L/PRDM1/MMP14/MEF2C/CIB1/PTN/MDK/CD74/SOX4/MAFB/TREM2/TMEM176B/LILRB4/IL18/EGR3/SPI1/SCIN/C1QC/MYC	23
GO:0055093	BP	GO:0055093	response to hyperoxia	6/404	22/18723	5.41E-06	0.000333862	0.000248523	HDAC1/FAS/COL1A1/CAV1/CDKN1A/PDPN	6
GO:0050900	BP	GO:0050900	leukocyte migration	23/404	369/18723	5.87E-06	0.000356654	0.000265488	RAC2/CCL5/NCKAP1L/MMP14/APP/CD9/VEGFA/PTN/MDK/B4GALT1/CD99/CD74/THY1/TREM2/C5AR1/SIRPA/AIF1/SERPINE1/EMILIN1/SPI1/HMOX1/CAMK1D/CXCL16	23
GO:0097529	BP	GO:0097529	myeloid leukocyte migration	17/404	220/18723	6.19E-06	0.000366024	0.000272464	RAC2/CCL5/NCKAP1L/MMP14/CD9/VEGFA/MDK/CD99/CD74/TREM2/C5AR1/SIRPA/AIF1/SERPINE1/EMILIN1/SPI1/CAMK1D	17
GO:0070661	BP	GO:0070661	leukocyte proliferation	21/404	318/18723	6.19E-06	0.000366024	0.000272464	CD3E/RAC2/HLA-A/CCL5/RPS3/NCKAP1L/TNFRSF1B/MEF2C/CD151/GSTP1/HES1/CD74/TREM2/CDKN1A/LILRB4/SLC11A1/AIF1/VSIG4/IL18/HLA-DPB1/TNFSF13B	21
GO:0048709	BP	GO:0048709	oligodendrocyte differentiation	11/404	95/18723	6.34E-06	0.000369483	0.000275039	TNFRSF1B/HDAC1/CD9/PTN/MDK/GSTP1/HES1/PTPRZ1/SOX9/PLP1/TLR2	11
GO:0001774	BP	GO:0001774	microglial cell activation	8/404	47/18723	6.60E-06	0.000379561	0.00028254	CST7/APP/IFNGR2/TREM2/C5AR1/AIF1/TLR2/C1QA	8
GO:0070663	BP	GO:0070663	regulation of leukocyte proliferation	18/404	245/18723	6.70E-06	0.000380271	0.000283069	CD3E/RAC2/HLA-A/CCL5/RPS3/NCKAP1L/TNFRSF1B/MEF2C/GSTP1/HES1/CD74/CDKN1A/LILRB4/AIF1/VSIG4/IL18/HLA-DPB1/TNFSF13B	18
GO:0032103	BP	GO:0032103	positive regulation of response to external stimulus	25/404	427/18723	6.93E-06	0.000387334	0.000288326	RAC2/GBP5/OASL/TGFB1/CCL5/NCKAP1L/HSPB1/CYBA/APP/FLNA/VEGFA/PTN/MDK/CD74/C3/LY86/LY96/TREM2/C5AR1/AIF1/SERPINE1/IL18/SPI1/TLR2/CAMK1D	25
GO:0042098	BP	GO:0042098	T cell proliferation	16/404	199/18723	7.01E-06	0.000387334	0.000288326	CD3E/RAC2/HLA-A/CCL5/RPS3/NCKAP1L/TNFRSF1B/CD151/HES1/LILRB4/SLC11A1/AIF1/VSIG4/IL18/HLA-DPB1/TNFSF13B	16
GO:0030324	BP	GO:0030324	lung development	15/404	177/18723	7.17E-06	0.000391295	0.000291275	CHI3L1/SPARC/MMP14/VEGFA/PTN/PPP1CA/IGFBP5/YWHAZ/HES1/TNC/CTSZ/SOX9/RCN3/SPRY1/PDPN	15
GO:0051764	BP	GO:0051764	actin crosslink formation	5/404	14/18723	7.78E-06	0.00041907	0.000311951	LCP1/MARCKS/FLNA/DPYSL3/AIF1	5
GO:0043200	BP	GO:0043200	response to amino acid	12/404	116/18723	7.89E-06	0.000419627	0.000312365	CYBA/COL1A2/PTN/COL6A1/GSTP1/COL1A1/MMP2/CAPN2/COL4A1/CYBB/LAMTOR2/CPEB4	12
GO:0050670	BP	GO:0050670	regulation of lymphocyte proliferation	17/404	225/18723	8.34E-06	0.000438304	0.000326268	CD3E/RAC2/HLA-A/CCL5/RPS3/NCKAP1L/TNFRSF1B/MEF2C/HES1/CD74/CDKN1A/LILRB4/AIF1/VSIG4/IL18/HLA-DPB1/TNFSF13B	17
GO:0050671	BP	GO:0050671	positive regulation of lymphocyte proliferation	13/404	137/18723	8.63E-06	0.000447746	0.000333297	CD3E/HLA-A/CCL5/RPS3/NCKAP1L/MEF2C/HES1/CD74/CDKN1A/AIF1/IL18/HLA-DPB1/TNFSF13B	13
GO:0071560	BP	GO:0071560	cellular response to transforming growth factor beta stimulus	18/404	250/18723	8.86E-06	0.000450153	0.000335088	ZFP36L2/TGFB1/ZYX/MEF2C/COL1A2/COL1A1/CAV1/TGFB1I1/SOX9/EMILIN1/LTBP1/SPI1/DKK3/COL3A1/SPRY1/HSP90AB1/LIMS1/POSTN	18
GO:0060541	BP	GO:0060541	respiratory system development	16/404	203/18723	9.02E-06	0.000450153	0.000335088	CHI3L1/SPARC/MMP14/VEGFA/PTN/PPP1CA/IGFBP5/YWHAZ/HES1/TNC/BASP1/CTSZ/SOX9/RCN3/SPRY1/PDPN	16
GO:0002683	BP	GO:0002683	negative regulation of immune system process	25/404	434/18723	9.16E-06	0.000450153	0.000335088	HLA-A/CST7/HLA-B/TGFB1/NCKAP1L/GPX1/PARP14/MDK/CD74/THY1/MAFB/TREM2/SERPING1/PHPT1/TMEM176B/LILRB4/SOX9/VSIG4/PLK2/EMILIN1/SPI1/COL3A1/HMOX1/C1QC/MYC	25
GO:0032946	BP	GO:0032946	positive regulation of mononuclear cell proliferation	13/404	138/18723	9.34E-06	0.000450153	0.000335088	CD3E/HLA-A/CCL5/RPS3/NCKAP1L/MEF2C/HES1/CD74/CDKN1A/AIF1/IL18/HLA-DPB1/TNFSF13B	13
GO:0032944	BP	GO:0032944	regulation of mononuclear cell proliferation	17/404	227/18723	9.38E-06	0.000450153	0.000335088	CD3E/RAC2/HLA-A/CCL5/RPS3/NCKAP1L/TNFRSF1B/MEF2C/HES1/CD74/CDKN1A/LILRB4/AIF1/VSIG4/IL18/HLA-DPB1/TNFSF13B	17
GO:0030323	BP	GO:0030323	respiratory tube development	15/404	181/18723	9.40E-06	0.000450153	0.000335088	CHI3L1/SPARC/MMP14/VEGFA/PTN/PPP1CA/IGFBP5/YWHAZ/HES1/TNC/CTSZ/SOX9/RCN3/SPRY1/PDPN	15
GO:0090023	BP	GO:0090023	positive regulation of neutrophil chemotaxis	6/404	24/18723	9.42E-06	0.000450153	0.000335088	RAC2/NCKAP1L/MDK/CD74/C5AR1/CAMK1D	6
GO:0034612	BP	GO:0034612	response to tumor necrosis factor	18/404	253/18723	1.04E-05	0.000492971	0.000366962	ZFP36L2/CCL5/RPS3/CHI3L1/TNFRSF1B/CYLD/HDAC1/CYBA/FAS/CIB1/GSTP1/CD14/COL1A1/YBX3/CXCL16/LIMS1/POSTN/TNFSF13B	18
GO:2001233	BP	GO:2001233	regulation of apoptotic signaling pathway	22/404	356/18723	1.07E-05	0.000500606	0.000372644	TPT1/RPS3/CYLD/HSPB1/GPX1/HDAC1/NR4A2/FAS/UBB/PPP1CA/GSTP1/TNFRSF12A/CAV1/CD74/YBX3/TREM2/TIMP3/SRPX/PTTG1IP/SERPINE1/HMOX1/DDIT3	22
GO:0043542	BP	GO:0043542	endothelial cell migration	19/404	279/18723	1.11E-05	0.000511812	0.000380986	PRKX/TGFB1/SPARC/HSPB1/GPX1/RAB13/MEF2C/GPI/VEGFA/GLUL/CIB1/PTN/NRP2/FSTL1/LOXL2/PLK2/EGR3/HMOX1/GADD45A	19
GO:0010631	BP	GO:0010631	epithelial cell migration	22/404	357/18723	1.12E-05	0.000511812	0.000380986	PRKX/TGFB1/SPARC/HSPB1/GPX1/RAB13/MEF2C/GPI/VEGFA/GLUL/CIB1/PTN/NRP2/PFN1/RTN4/FSTL1/LOXL2/SOX9/PLK2/EGR3/HMOX1/GADD45A	22
GO:0002443	BP	GO:0002443	leukocyte mediated immunity	25/404	440/18723	1.16E-05	0.000524366	0.000390332	PRF1/RAC2/HLA-A/HLA-B/TGFB1/NCKAP1L/TNFRSF1B/IGKC/CD74/C1R/C3/TREM2/PTGDS/SERPING1/LILRB4/IL18/CFI/SPI1/C1S/HMOX1/TUBB/C1QB/HLA-DPB1/C1QC/C1QA	25
GO:0045730	BP	GO:0045730	respiratory burst	7/404	37/18723	1.22E-05	0.000542717	0.000403992	RAC2/NCF1/CYBA/CYBB/TREM2/SLC11A1/CAMK1D	7
GO:0071559	BP	GO:0071559	response to transforming growth factor beta	18/404	256/18723	1.22E-05	0.000542717	0.000403992	ZFP36L2/TGFB1/ZYX/MEF2C/COL1A2/COL1A1/CAV1/TGFB1I1/SOX9/EMILIN1/LTBP1/SPI1/DKK3/COL3A1/SPRY1/HSP90AB1/LIMS1/POSTN	18
GO:0090132	BP	GO:0090132	epithelium migration	22/404	360/18723	1.27E-05	0.000559132	0.000416211	PRKX/TGFB1/SPARC/HSPB1/GPX1/RAB13/MEF2C/GPI/VEGFA/GLUL/CIB1/PTN/NRP2/PFN1/RTN4/FSTL1/LOXL2/SOX9/PLK2/EGR3/HMOX1/GADD45A	22
GO:0006909	BP	GO:0006909	phagocytosis	20/404	308/18723	1.32E-05	0.000564104	0.000419912	RAC2/IL2RG/CNN2/NCKAP1L/IGKC/CYBA/CD14/FCGR1A/MSR1/RAB34/C3/TREM2/SRPX/SLC11A1/SIRPA/AIF1/ABCA1/TLR2/CD93/CAMK1D	20
GO:0007160	BP	GO:0007160	cell-matrix adhesion	17/404	233/18723	1.32E-05	0.000564104	0.000419912	CD3E/CD63/FN1/MMP14/ZYX/VEGFA/PLAU/CIB1/EFEMP2/THY1/NID1/TRIP6/SERPINE1/EMILIN1/COL3A1/LIMS1/POSTN	17
GO:0002688	BP	GO:0002688	regulation of leukocyte chemotaxis	12/404	122/18723	1.33E-05	0.000564104	0.000419912	RAC2/CCL5/NCKAP1L/VEGFA/PTN/MDK/CD74/C5AR1/AIF1/SERPINE1/SPI1/CAMK1D	12
GO:1903037	BP	GO:1903037	regulation of leukocyte cell-cell adhesion	21/404	336/18723	1.43E-05	0.000603407	0.000449169	CD3E/HLA-A/CCL5/RPS3/NCKAP1L/LGALS1/NFAT5/MDK/CAV1/HES1/CD74/THY1/SOX4/LILRB4/SIRPA/AIF1/VSIG4/IL18/EGR3/HLA-DPB1/TNFSF13B	21
GO:0007409	BP	GO:0007409	axonogenesis	24/404	418/18723	1.46E-05	0.000604978	0.000450338	RAC2/FN1/SPP1/MYCBP2/APP/NR4A2/VEGFA/NRP2/DPYSL2/UCHL1/RTN4/THY1/PTPRZ1/TUBB2B/STMN1/SEMA3C/LAMA2/MAP2/CHN1/HSP90AB1/METRN/RUFY3/NCAM1/S100A6	24
GO:0048713	BP	GO:0048713	regulation of oligodendrocyte differentiation	7/404	38/18723	1.46E-05	0.000604978	0.000450338	TNFRSF1B/HDAC1/PTN/MDK/HES1/PTPRZ1/TLR2	7
GO:1901224	BP	GO:1901224	positive regulation of NIK/NF-kappaB signaling	9/404	69/18723	1.67E-05	0.000681462	0.000507272	RPS3/NFAT5/APP/CD14/TREM2/TRIP6/IL18/TLR2/LIMS1	9
GO:0051216	BP	GO:0051216	cartilage development	15/404	190/18723	1.68E-05	0.000681462	0.000507272	TGFB1/CHI3L1/TGFBI/MEF2C/MDK/COL1A1/BGN/PRRX1/FRZB/LUM/LOXL2/SOX9/SCIN/TIMP1/MGP	15
GO:0046651	BP	GO:0046651	lymphocyte proliferation	19/404	288/18723	1.73E-05	0.000695964	0.000518067	CD3E/RAC2/HLA-A/CCL5/RPS3/NCKAP1L/TNFRSF1B/MEF2C/CD151/HES1/CD74/CDKN1A/LILRB4/SLC11A1/AIF1/VSIG4/IL18/HLA-DPB1/TNFSF13B	19
GO:0019882	BP	GO:0019882	antigen processing and presentation	11/404	106/18723	1.83E-05	0.000726156	0.000540541	HLA-A/HLA-B/TAP1/PSME1/PSMB8/CTSL/CD74/RAB34/TREM2/SLC11A1/HLA-DPB1	11
GO:0071624	BP	GO:0071624	positive regulation of granulocyte chemotaxis	6/404	27/18723	1.96E-05	0.00077232	0.000574905	RAC2/NCKAP1L/MDK/CD74/C5AR1/CAMK1D	6
GO:1903131	BP	GO:1903131	mononuclear cell differentiation	24/404	426/18723	1.99E-05	0.000774759	0.000576721	CD3E/CD2/CD3D/ZFP36L2/HLA-B/NCKAP1L/LGALS1/PRDM1/MMP14/VEGFA/MDK/CTSL/CD74/SOX4/MAFB/TREM2/TMEM176B/LILRB4/IL18/EGR3/SPI1/KDELR1/TNFSF13B/MYC	24
GO:0032943	BP	GO:0032943	mononuclear cell proliferation	19/404	291/18723	2.00E-05	0.000774759	0.000576721	CD3E/RAC2/HLA-A/CCL5/RPS3/NCKAP1L/TNFRSF1B/MEF2C/CD151/HES1/CD74/CDKN1A/LILRB4/SLC11A1/AIF1/VSIG4/IL18/HLA-DPB1/TNFSF13B	19
GO:0042129	BP	GO:0042129	regulation of T cell proliferation	14/404	171/18723	2.13E-05	0.000817788	0.000608751	CD3E/RAC2/HLA-A/CCL5/RPS3/NCKAP1L/TNFRSF1B/HES1/LILRB4/AIF1/VSIG4/IL18/HLA-DPB1/TNFSF13B	14
GO:0070665	BP	GO:0070665	positive regulation of leukocyte proliferation	13/404	150/18723	2.30E-05	0.00087217	0.000649232	CD3E/HLA-A/CCL5/RPS3/NCKAP1L/MEF2C/HES1/CD74/CDKN1A/AIF1/IL18/HLA-DPB1/TNFSF13B	13
GO:0006898	BP	GO:0006898	receptor-mediated endocytosis	17/404	244/18723	2.40E-05	0.000897345	0.000667973	AAK1/CD63/CD9/VEGFA/APOC1/CD14/CAV1/CTSL/MSR1/ANXA2/ADM/C3/LILRB4/SERPINE1/STAB1/CXCL16/PDLIM7	17
GO:0034109	BP	GO:0034109	homotypic cell-cell adhesion	10/404	90/18723	2.41E-05	0.000897345	0.000667973	CCL5/LGALS1/FN1/HSPB1/FLNA/CD9/MYL9/CD99/RDX/PDPN	10
GO:0001763	BP	GO:0001763	morphogenesis of a branching structure	15/404	196/18723	2.43E-05	0.000897345	0.000667973	PRDM1/MMP14/VEGFA/CLIC4/PPP1CA/MDK/RTN4/ADM/COL4A1/TNC/CTSZ/SEMA3C/SOX9/SPRY1/MYC	15
GO:1902622	BP	GO:1902622	regulation of neutrophil migration	7/404	41/18723	2.47E-05	0.000897345	0.000667973	RAC2/NCKAP1L/MDK/CD99/CD74/C5AR1/CAMK1D	7
GO:1905521	BP	GO:1905521	regulation of macrophage migration	7/404	41/18723	2.47E-05	0.000897345	0.000667973	CCL5/MMP14/CD9/MDK/TREM2/C5AR1/EMILIN1	7
GO:0052548	BP	GO:0052548	regulation of endopeptidase activity	24/404	432/18723	2.50E-05	0.00090037	0.000670224	SPOCK2/CST7/RPS3/PSMB9/GPX1/HDAC1/PSME1/APP/GPI/PSMB8/VEGFA/FAS/SERPINB1/PSME2/RPS27L/SOX2/ANXA2/C3/SERPING1/TIMP3/SERPINE1/TIMP1/PEBP1/MYC	24
GO:0071219	BP	GO:0071219	cellular response to molecule of bacterial origin	16/404	221/18723	2.60E-05	0.000929115	0.000691622	TGFB1/CCL5/TNFRSF1B/MEF2C/GSTP1/CD14/CAPN2/LY86/LY96/TREM2/SIRPA/ABCA1/SERPINE1/IL18/SPI1/TLR2	16
GO:0002449	BP	GO:0002449	lymphocyte mediated immunity	21/404	350/18723	2.63E-05	0.000932297	0.00069399	PRF1/HLA-A/HLA-B/TGFB1/NCKAP1L/TNFRSF1B/IGKC/CD74/C1R/C3/TREM2/SERPING1/LILRB4/IL18/CFI/C1S/TUBB/C1QB/HLA-DPB1/C1QC/C1QA	21
GO:0071216	BP	GO:0071216	cellular response to biotic stimulus	17/404	246/18723	2.66E-05	0.000935288	0.000696216	TGFB1/CCL5/TNFRSF1B/MEF2C/GSTP1/CD14/CAPN2/LY86/LY96/TREM2/SIRPA/ABCA1/SERPINE1/IL18/SPI1/TLR2/DDIT3	17
GO:0019827	BP	GO:0019827	stem cell population maintenance	12/404	131/18723	2.72E-05	0.000949668	0.000706921	ZFP36L2/TPT1/LBH/PTN/HES1/SOX2/PRRX1/SOX4/LOXL2/SOX9/SPI1/MYC	12
GO:0007599	BP	GO:0007599	hemostasis	16/404	222/18723	2.75E-05	0.000949953	0.000707133	FN1/HSPB1/FLNA/CD9/GPI/MYL9/PLAU/CAV1/PLAT/ANXA2/SERPING1/SERPINE1/COL3A1/GNAQ/ANXA5/PDPN	16
GO:0001503	BP	GO:0001503	ossification	23/404	408/18723	2.93E-05	0.001006484	0.000749214	TGFB1/SPARC/SPP1/RPS15/MMP14/MEF2C/COL1A2/PTN/COL6A1/IGFBP5/MDK/COL1A1/VCAN/MMP2/SOX2/WWTR1/ID3/TNC/SOX9/CTHRC1/MGP/ATRAID/PDLIM7	23
GO:0050678	BP	GO:0050678	regulation of epithelial cell proliferation	22/404	381/18723	3.04E-05	0.001035598	0.000770886	TGFB1/SPARC/GPX1/CYBA/MEF2C/VEGFA/GLUL/PTN/NRP2/MDK/B4GALT1/CAV1/LAMC1/RTN4/HES1/SOX2/LAMB1/C5AR1/SOX9/EGR3/HMOX1/MYC	22
GO:1901222	BP	GO:1901222	regulation of NIK/NF-kappaB signaling	11/404	112/18723	3.07E-05	0.001037219	0.000772093	RPS3/CYLD/NFAT5/APP/CD14/TREM2/TRIP6/IL18/SPI1/TLR2/LIMS1	11
GO:0098727	BP	GO:0098727	maintenance of cell number	12/404	134/18723	3.41E-05	0.001143308	0.000851064	ZFP36L2/TPT1/LBH/PTN/HES1/SOX2/PRRX1/SOX4/LOXL2/SOX9/SPI1/MYC	12
GO:0007162	BP	GO:0007162	negative regulation of cell adhesion	19/404	303/18723	3.49E-05	0.001161153	0.000864347	TGFB1/NCKAP1L/LGALS1/ARHGDIB/TGFBI/FXYD5/MMP14/CD9/VEGFA/MDK/COL1A1/CD74/TNC/LILRB4/VSIG4/SERPINE1/SPI1/RDX/POSTN	19
GO:0001558	BP	GO:0001558	regulation of cell growth	23/404	414/18723	3.68E-05	0.001197234	0.000891206	TGFB1/FN1/SPP1/BTG1/CYBA/MMP14/VEGFA/IGFBP7/CIB1/IGFBP5/DPYSL2/DCBLD2/RTN4/TSPYL2/CDKN1A/FRZB/SEMA3C/EPB41L3/MAP2/MEG3/LAMTOR2/RUFY3/CXCL16	23
GO:0031100	BP	GO:0031100	animal organ regeneration	9/404	76/18723	3.69E-05	0.001197234	0.000891206	LCP1/RPS15/UCP2/GSTP1/ADM/NNMT/CDKN1A/C5AR1/HMOX1	9
GO:0045685	BP	GO:0045685	regulation of glial cell differentiation	9/404	76/18723	3.69E-05	0.001197234	0.000891206	TGFB1/TNFRSF1B/HDAC1/PTN/MDK/HES1/PTPRZ1/TREM2/TLR2	9
GO:0036296	BP	GO:0036296	response to increased oxygen levels	6/404	30/18723	3.72E-05	0.001200013	0.000893274	HDAC1/FAS/COL1A1/CAV1/CDKN1A/PDPN	6
GO:0043409	BP	GO:0043409	negative regulation of MAPK cascade	14/404	180/18723	3.78E-05	0.001208101	0.000899295	DUSP2/CYLD/UCHL1/GSTP1/CAV1/ASH1L/TREM2/TIMP3/LILRB4/SIRPA/EMILIN1/SPRY1/PEBP1/MYC	14
GO:1902105	BP	GO:1902105	regulation of leukocyte differentiation	18/404	279/18723	3.86E-05	0.001218659	0.000907154	CD2/ZFP36L2/HLA-B/TGFB1/NCKAP1L/PRDM1/MMP14/MDK/CD74/SOX4/MAFB/TREM2/TMEM176B/LILRB4/IL18/EGR3/C1QC/MYC	18
GO:0050764	BP	GO:0050764	regulation of phagocytosis	10/404	95/18723	3.87E-05	0.001218659	0.000907154	IL2RG/CNN2/NCKAP1L/CYBA/C3/TREM2/SLC11A1/SIRPA/TLR2/CAMK1D	10
GO:0071356	BP	GO:0071356	cellular response to tumor necrosis factor	16/404	229/18723	4.00E-05	0.00125274	0.000932524	ZFP36L2/CCL5/RPS3/CHI3L1/TNFRSF1B/CYLD/HDAC1/CYBA/FAS/CIB1/GSTP1/COL1A1/YBX3/LIMS1/POSTN/TNFSF13B	16
GO:0097084	BP	GO:0097084	vascular associated smooth muscle cell development	4/404	10/18723	4.05E-05	0.001256723	0.000935489	VEGFA/EFEMP2/HES1/ADM	4
GO:0070997	BP	GO:0070997	neuron death	21/404	361/18723	4.13E-05	0.0012654	0.000941948	CCL5/TNFRSF1B/GPX1/HDAC1/APP/MEF2C/GPI/NR4A2/FAS/UBB/MDK/CAPN2/PTPRZ1/TREM2/C5AR1/CTSZ/HMOX1/HSP90AB1/DDIT3/CPEB4/C1QA	21
GO:0000028	BP	GO:0000028	ribosomal small subunit assembly	5/404	19/18723	4.13E-05	0.0012654	0.000941948	RPSA/RPS15/RPS5/RPS14/RPS27L	5
GO:0031663	BP	GO:0031663	lipopolysaccharide-mediated signaling pathway	8/404	60/18723	4.21E-05	0.001278355	0.000951591	TGFB1/CCL5/CD14/LY86/LY96/IL18/SPI1/TLR2	8
GO:0021782	BP	GO:0021782	glial cell development	11/404	116/18723	4.26E-05	0.001285624	0.000957002	APP/CD9/MDK/GSTP1/SOX4/TREM2/C5AR1/PLP1/MXRA8/TLR2/C1QA	11
GO:0050679	BP	GO:0050679	positive regulation of epithelial cell proliferation	15/404	207/18723	4.58E-05	0.001366502	0.001017207	CYBA/VEGFA/GLUL/PTN/NRP2/MDK/B4GALT1/LAMC1/RTN4/LAMB1/C5AR1/SOX9/EGR3/HMOX1/MYC	15
GO:0032102	BP	GO:0032102	negative regulation of response to external stimulus	23/404	420/18723	4.59E-05	0.001366502	0.001017207	HLA-A/CST7/HLA-B/TNFRSF1B/SPP1/GPX1/CD9/PLAU/PARP14/MDK/GSTP1/PLAT/ASH1L/ANXA2/TREM2/SERPING1/SEMA3C/SIRPA/AIF1/VSIG4/PLK2/SERPINE1/NT5E	23
GO:0030865	BP	GO:0030865	cortical cytoskeleton organization	8/404	61/18723	4.75E-05	0.001394156	0.001037792	RAC2/FMNL1/LCP1/NCKAP1L/RAB13/RND3/EPB41L3/RHOC	8
GO:0042255	BP	GO:0042255	ribosome assembly	8/404	61/18723	4.75E-05	0.001394156	0.001037792	RPL10/RPSA/RPS15/RPLP0/RPS5/RPS14/RPS27L/RPL5	8
GO:0071222	BP	GO:0071222	cellular response to lipopolysaccharide	15/404	209/18723	5.11E-05	0.001489694	0.001108909	TGFB1/CCL5/TNFRSF1B/MEF2C/GSTP1/CD14/CAPN2/LY86/LY96/SIRPA/ABCA1/SERPINE1/IL18/SPI1/TLR2	15
GO:0048545	BP	GO:0048545	response to steroid hormone	20/404	339/18723	5.16E-05	0.001492338	0.001110877	ZFP36L2/TGFB1/LBH/SPARC/SPP1/HDAC1/CYBA/GPI/IGFBP7/PTN/MDK/GSTP1/COL1A1/CAV1/ADM/CYBB/CALM3/CDKN1A/AIF1/TLR2	20
GO:0060560	BP	GO:0060560	developmental growth involved in morphogenesis	16/404	234/18723	5.19E-05	0.001492338	0.001110877	FN1/SPP1/APP/VEGFA/NRP2/DPYSL2/RTN4/NRN1/TNC/SEMA3C/SOX9/MAP2/SPRY1/HSP90AB1/RUFY3/POSTN	16
GO:0051271	BP	GO:0051271	negative regulation of cellular component movement	21/404	367/18723	5.24E-05	0.001497055	0.001114389	CNN2/TGFB1/ARHGDIB/MEF2C/CD9/GNA13/CLIC4/PTN/IGFBP5/GSTP1/DPYSL3/CD74/THY1/AIF1/SRGAP3/SERPINE1/EMILIN1/COL3A1/HMOX1/TIMP1/GADD45A	21
GO:0048002	BP	GO:0048002	antigen processing and presentation of peptide antigen	8/404	62/18723	5.35E-05	0.001518567	0.001130402	HLA-A/HLA-B/TAP1/CTSL/CD74/TREM2/SLC11A1/HLA-DPB1	8
GO:0090022	BP	GO:0090022	regulation of neutrophil chemotaxis	6/404	32/18723	5.48E-05	0.001543636	0.001149063	RAC2/NCKAP1L/MDK/CD74/C5AR1/CAMK1D	6
GO:0097193	BP	GO:0097193	intrinsic apoptotic signaling pathway	18/404	288/18723	5.83E-05	0.001627022	0.001211135	TPT1/RPS3/TNFRSF1B/CYLD/HSPB1/GPX1/HDAC1/UBB/CAV1/RPS27L/CD74/YBX3/TREM2/CDKN1A/PTTG1IP/HMOX1/FNIP2/DDIT3	18
GO:2001242	BP	GO:2001242	regulation of intrinsic apoptotic signaling pathway	13/404	164/18723	5.85E-05	0.001627022	0.001211135	TPT1/RPS3/CYLD/HSPB1/GPX1/HDAC1/UBB/CAV1/CD74/YBX3/TREM2/PTTG1IP/DDIT3	13
GO:0001704	BP	GO:0001704	formation of primary germ layer	11/404	121/18723	6.29E-05	0.001736815	0.001292863	DUSP2/FN1/MMP14/GPI/COL6A1/MMP2/SOX2/LAMB1/COL8A1/COL5A1/ETS2	11
GO:0030336	BP	GO:0030336	negative regulation of cell migration	20/404	344/18723	6.33E-05	0.001736844	0.001292885	CNN2/TGFB1/ARHGDIB/MEF2C/GNA13/CLIC4/PTN/IGFBP5/GSTP1/DPYSL3/CD74/THY1/AIF1/SRGAP3/SERPINE1/EMILIN1/COL3A1/HMOX1/TIMP1/GADD45A	20
GO:0006959	BP	GO:0006959	humoral immune response	19/404	317/18723	6.42E-05	0.001751874	0.001304073	HLA-A/RPL39/IGKC/MEF2C/GPI/C1R/C3/TREM2/SERPING1/MFAP4/SLC11A1/VSIG4/CFI/LYZ/C1S/CFH/C1QB/C1QC/C1QA	19
GO:0038061	BP	GO:0038061	NIK/NF-kappaB signaling	12/404	143/18723	6.47E-05	0.001752456	0.001304506	RPS3/CHI3L1/CYLD/NFAT5/APP/CD14/TREM2/TRIP6/IL18/SPI1/TLR2/LIMS1	12
GO:0042102	BP	GO:0042102	positive regulation of T cell proliferation	10/404	101/18723	6.56E-05	0.00176546	0.001314186	CD3E/HLA-A/CCL5/RPS3/NCKAP1L/HES1/AIF1/IL18/HLA-DPB1/TNFSF13B	10
GO:0030449	BP	GO:0030449	regulation of complement activation	5/404	21/18723	6.98E-05	0.001856535	0.001381981	C3/TREM2/SERPING1/VSIG4/CFH	5
GO:0150146	BP	GO:0150146	cell junction disassembly	5/404	21/18723	6.98E-05	0.001856535	0.001381981	C3/TREM2/C1QB/C1QC/C1QA	5
GO:1903053	BP	GO:1903053	regulation of extracellular matrix organization	7/404	48/18723	7.10E-05	0.001875685	0.001396237	TGFB1/TNFRSF1B/AEBP1/EFEMP2/SOX9/EMILIN1/PDPN	7
GO:0007596	BP	GO:0007596	blood coagulation	15/404	217/18723	7.83E-05	0.002057496	0.001531574	FN1/HSPB1/FLNA/CD9/MYL9/PLAU/CAV1/PLAT/ANXA2/SERPING1/SERPINE1/COL3A1/GNAQ/ANXA5/PDPN	15
GO:0007565	BP	GO:0007565	female pregnancy	14/404	193/18723	8.07E-05	0.002106365	0.001567951	ARHGDIB/SPP1/PRDM1/VEGFA/UCP2/IGFBP7/PTN/IGFBP5/MMP2/ASH1L/CAPN2/ADM/VMP1/TIMP1	14
GO:0032963	BP	GO:0032963	collagen metabolic process	10/404	104/18723	8.41E-05	0.002162485	0.001609726	TGFB1/MMP14/COL1A2/COL1A1/CTSL/MMP2/MFAP4/COL5A1/EMILIN1/RCN3	10
GO:0014015	BP	GO:0014015	positive regulation of gliogenesis	8/404	66/18723	8.44E-05	0.002162485	0.001609726	TGFB1/TNFRSF1B/HDAC1/PTN/MDK/HES1/PTPRZ1/TLR2	8
GO:0050766	BP	GO:0050766	positive regulation of phagocytosis	8/404	66/18723	8.44E-05	0.002162485	0.001609726	IL2RG/NCKAP1L/CYBA/C3/TREM2/SLC11A1/SIRPA/CAMK1D	8
GO:1901654	BP	GO:1901654	response to ketone	14/404	194/18723	8.53E-05	0.00217318	0.001617688	TGFB1/GNG2/SPP1/CYBA/GPI/IGFBP7/PTN/CAV1/CYBB/CALM3/CDKN1A/TNC/TLR2/POSTN	14
GO:0097191	BP	GO:0097191	extrinsic apoptotic signaling pathway	15/404	219/18723	8.69E-05	0.002199856	0.001637545	TGFB1/TNFRSF1B/CYLD/GPX1/FAS/CIB1/PPP1CA/GSTP1/TNFRSF12A/CAV1/TIMP3/SRPX/SERPINE1/SPI1/HMOX1	15
GO:0060562	BP	GO:0060562	epithelial tube morphogenesis	19/404	325/18723	8.94E-05	0.002249906	0.001674802	PRKX/TGFB1/MMP14/MEF2C/VEGFA/CLIC4/PPP1CA/MDK/PFN1/HES1/ADM/COL4A1/SOX4/TNC/CTSZ/SOX9/CTHRC1/SPRY1/MYC	19
GO:0044706	BP	GO:0044706	multi-multicellular organism process	15/404	220/18723	9.14E-05	0.002288031	0.001703181	ARHGDIB/SPP1/PRDM1/VEGFA/UCP2/IGFBP7/PTN/IGFBP5/B4GALT1/MMP2/ASH1L/CAPN2/ADM/VMP1/TIMP1	15
GO:0051402	BP	GO:0051402	neuron apoptotic process	16/404	246/18723	9.38E-05	0.002334414	0.001737709	GPX1/HDAC1/APP/MEF2C/GPI/NR4A2/FAS/MDK/PTPRZ1/TREM2/C5AR1/CTSZ/HMOX1/HSP90AB1/DDIT3/CPEB4	16
GO:0050817	BP	GO:0050817	coagulation	15/404	222/18723	0.000101157	0.002502471	0.001862808	FN1/HSPB1/FLNA/CD9/MYL9/PLAU/CAV1/PLAT/ANXA2/SERPING1/SERPINE1/COL3A1/GNAQ/ANXA5/PDPN	15
GO:0045661	BP	GO:0045661	regulation of myoblast differentiation	7/404	51/18723	0.000105567	0.002581536	0.001921663	TGFB1/BTG1/MEF2C/ID3/SOX9/IL18/DDIT3	7
GO:0071622	BP	GO:0071622	regulation of granulocyte chemotaxis	7/404	51/18723	0.000105567	0.002581536	0.001921663	RAC2/CCL5/NCKAP1L/MDK/CD74/C5AR1/CAMK1D	7
GO:0007584	BP	GO:0007584	response to nutrient	13/404	174/18723	0.000107089	0.002603793	0.001938231	CD3E/SPARC/SPP1/PTN/GSTP1/COL1A1/DAD1/CYBB/TNC/ABCA1/TNFRSF11B/HMOX1/POSTN	13
GO:0045662	BP	GO:0045662	negative regulation of myoblast differentiation	5/404	23/18723	0.000111407	0.00269338	0.002004918	TGFB1/ID3/SOX9/IL18/DDIT3	5
GO:2000146	BP	GO:2000146	negative regulation of cell motility	20/404	359/18723	0.000113302	0.002723721	0.002027504	CNN2/TGFB1/ARHGDIB/MEF2C/GNA13/CLIC4/PTN/IGFBP5/GSTP1/DPYSL3/CD74/THY1/AIF1/SRGAP3/SERPINE1/EMILIN1/COL3A1/HMOX1/TIMP1/GADD45A	20
GO:0006958	BP	GO:0006958	complement activation, classical pathway	10/404	108/18723	0.000115616	0.002763734	0.002057289	IGKC/C1R/C3/TREM2/SERPING1/CFI/C1S/C1QB/C1QC/C1QA	10
GO:0010718	BP	GO:0010718	positive regulation of epithelial to mesenchymal transition	7/404	52/18723	0.000119752	0.002846615	0.002118984	TGFB1/MDK/COL1A1/TGFB1I1/WWTR1/LOXL2/PDPN	7
GO:0040013	BP	GO:0040013	negative regulation of locomotion	21/404	391/18723	0.000128206	0.003013892	0.002243503	CNN2/TGFB1/ARHGDIB/MEF2C/GNA13/CLIC4/PTN/IGFBP5/GSTP1/DPYSL3/CD74/THY1/SEMA3C/AIF1/SRGAP3/SERPINE1/EMILIN1/COL3A1/HMOX1/TIMP1/GADD45A	21
GO:0042176	BP	GO:0042176	regulation of protein catabolic process	21/404	391/18723	0.000128206	0.003013892	0.002243503	EEF1A1/TNFRSF1B/GPX1/MYCBP2/PSME1/FLNA/ODC1/UBB/PSME2/CAV1/ANXA2/TREM2/TIMP3/SOX9/PTTG1IP/PLK2/RPL5/TIMP1/RDX/HSP90AB1/ATRAID	21
GO:0060828	BP	GO:0060828	regulation of canonical Wnt signaling pathway	16/404	253/18723	0.000130017	0.003039694	0.00226271	TGFB1/CYLD/HDAC1/PPP1CA/MDK/COL1A1/CAV1/SOX2/SOX4/WWTR1/FRZB/SOX9/CTHRC1/DKK3/GNAQ/DDIT3	16
GO:0007566	BP	GO:0007566	embryo implantation	7/404	53/18723	0.000135446	0.003132188	0.002331562	ARHGDIB/SPP1/VEGFA/IGFBP7/MMP2/VMP1/TIMP1	7
GO:0050819	BP	GO:0050819	negative regulation of coagulation	7/404	53/18723	0.000135446	0.003132188	0.002331562	CD9/PLAU/PLAT/ANXA2/SERPING1/SERPINE1/ANXA5	7
GO:0007249	BP	GO:0007249	I-kappaB kinase/NF-kappaB signaling	17/404	281/18723	0.000138213	0.003178898	0.002366331	LGALS1/HSPB1/HDAC1/FLNA/S100A4/GSTP1/TRIM38/PRDX4/ASH1L/CD74/TREM2/LILRB4/SIRPA/PLK2/RHOC/TLR2/HMOX1	17
GO:0032722	BP	GO:0032722	positive regulation of chemokine production	8/404	71/18723	0.000142297	0.003231001	0.002405117	HDAC1/APP/CD74/AIF1/IL18/TLR2/HMOX1/POSTN	8
GO:0050818	BP	GO:0050818	regulation of coagulation	8/404	71/18723	0.000142297	0.003231001	0.002405117	CD9/PLAU/CAV1/PLAT/ANXA2/SERPING1/SERPINE1/ANXA5	8
GO:0001649	BP	GO:0001649	osteoblast differentiation	15/404	229/18723	0.000142756	0.003231001	0.002405117	SPP1/RPS15/MEF2C/COL6A1/IGFBP5/COL1A1/VCAN/SOX2/WWTR1/ID3/TNC/SOX9/CTHRC1/ATRAID/PDLIM7	15
GO:0009595	BP	GO:0009595	detection of biotic stimulus	6/404	38/18723	0.000149618	0.003352799	0.002495781	HLA-A/HLA-B/LY96/TREM2/SRPX/TLR2	6
GO:0010721	BP	GO:0010721	negative regulation of cell development	13/404	180/18723	0.000150502	0.003352799	0.002495781	SPP1/VEGFA/PTN/RTN4/HES1/THY1/TREM2/FRZB/SEMA3C/MAP2/DYNLT1/RUFY3/POSTN	13
GO:0048660	BP	GO:0048660	regulation of smooth muscle cell proliferation	13/404	180/18723	0.000150502	0.003352799	0.002495781	TGFB1/CCL5/CYBA/MEF2C/GNA13/IGFBP5/GSTP1/MMP2/EFEMP2/CDKN1A/AIF1/IL18/HMOX1	13
GO:0030217	BP	GO:0030217	T cell differentiation	16/404	257/18723	0.000155755	0.003433142	0.002555588	CD3E/CD2/CD3D/ZFP36L2/NCKAP1L/PRDM1/MDK/CTSL/CD74/SOX4/MAFB/LILRB4/IL18/EGR3/SPI1/KDELR1	16
GO:0032609	BP	GO:0032609	interferon-gamma production	10/404	112/18723	0.000156574	0.003433142	0.002555588	CD3E/CD2/HLA-A/CD14/LILRB4/SLC11A1/SIRPA/IL18/DDIT3/HLA-DPB1	10
GO:0032649	BP	GO:0032649	regulation of interferon-gamma production	10/404	112/18723	0.000156574	0.003433142	0.002555588	CD3E/CD2/HLA-A/CD14/LILRB4/SLC11A1/SIRPA/IL18/DDIT3/HLA-DPB1	10
GO:0001837	BP	GO:0001837	epithelial to mesenchymal transition	12/404	157/18723	0.000158142	0.003433142	0.002555588	TGFB1/FLNA/S100A4/MDK/COL1A1/RTN4/TGFB1I1/WWTR1/LOXL2/SOX9/SPRY1/PDPN	12
GO:0051017	BP	GO:0051017	actin filament bundle assembly	12/404	157/18723	0.000158142	0.003433142	0.002555588	LCP1/MARCKS/CALD1/ZYX/FLNA/PFN1/DPYSL3/STMN1/AIF1/RHOC/PHACTR1/RDX	12
GO:0061138	BP	GO:0061138	morphogenesis of a branching epithelium	13/404	182/18723	0.000167995	0.003611786	0.002688568	MMP14/VEGFA/CLIC4/PPP1CA/MDK/ADM/COL4A1/TNC/CTSZ/SEMA3C/SOX9/SPRY1/MYC	13
GO:0042730	BP	GO:0042730	fibrinolysis	5/404	25/18723	0.000169767	0.003611786	0.002688568	PLAU/PLAT/ANXA2/SERPING1/SERPINE1	5
GO:0098581	BP	GO:0098581	detection of external biotic stimulus	5/404	25/18723	0.000169767	0.003611786	0.002688568	HLA-A/HLA-B/LY96/TREM2/TLR2	5
GO:1903055	BP	GO:1903055	positive regulation of extracellular matrix organization	5/404	25/18723	0.000169767	0.003611786	0.002688568	TGFB1/EFEMP2/SOX9/EMILIN1/PDPN	5
GO:1905517	BP	GO:1905517	macrophage migration	7/404	55/18723	0.000171839	0.003637696	0.002707855	CCL5/MMP14/CD9/MDK/TREM2/C5AR1/EMILIN1	7
GO:0045765	BP	GO:0045765	regulation of angiogenesis	19/404	342/18723	0.00017328	0.003650035	0.00271704	CHI3L1/SPARC/BTG1/HSPB1/VEGFA/GLUL/PTN/MDK/ADM/C3/CYBB/C5AR1/PLK2/SERPINE1/EMILIN1/HSPB6/HMOX1/STAB1/GADD45A	19
GO:0048659	BP	GO:0048659	smooth muscle cell proliferation	13/404	184/18723	0.000187208	0.003923999	0.002920976	TGFB1/CCL5/CYBA/MEF2C/GNA13/IGFBP5/GSTP1/MMP2/EFEMP2/CDKN1A/AIF1/IL18/HMOX1	13
GO:0048844	BP	GO:0048844	artery morphogenesis	8/404	74/18723	0.00019057	0.003961164	0.002948641	PRDM1/VEGFA/MDK/FKBP10/EFEMP2/HES1/PRRX1/SOX4	8
GO:0010977	BP	GO:0010977	negative regulation of neuron projection development	11/404	137/18723	0.000191774	0.003961164	0.002948641	LGALS1/SPP1/FLNA/CIB1/DPYSL3/RTN4/THY1/CTSZ/SEMA3C/MAP2/RUFY3	11
GO:0090090	BP	GO:0090090	negative regulation of canonical Wnt signaling pathway	11/404	137/18723	0.000191774	0.003961164	0.002948641	CYLD/HDAC1/MDK/CAV1/SOX2/WWTR1/FRZB/SOX9/CTHRC1/DKK3/DDIT3	11
GO:0061572	BP	GO:0061572	actin filament bundle organization	12/404	161/18723	0.000200207	0.004115375	0.003063433	LCP1/MARCKS/CALD1/ZYX/FLNA/PFN1/DPYSL3/STMN1/AIF1/RHOC/PHACTR1/RDX	12
GO:1905523	BP	GO:1905523	positive regulation of macrophage migration	5/404	26/18723	0.00020649	0.004224115	0.003144378	CCL5/MMP14/MDK/TREM2/C5AR1	5
GO:0048662	BP	GO:0048662	negative regulation of smooth muscle cell proliferation	8/404	75/18723	0.000209371	0.00426255	0.003172989	MEF2C/GNA13/IGFBP5/GSTP1/EFEMP2/CDKN1A/AIF1/HMOX1	8
GO:1901214	BP	GO:1901214	regulation of neuron death	18/404	319/18723	0.000211177	0.004266604	0.003176007	CCL5/TNFRSF1B/HDAC1/MEF2C/GPI/NR4A2/UBB/MDK/CAPN2/PTPRZ1/TREM2/C5AR1/CTSZ/HMOX1/HSP90AB1/DDIT3/CPEB4/C1QA	18
GO:0050730	BP	GO:0050730	regulation of peptidyl-tyrosine phosphorylation	16/404	264/18723	0.000211575	0.004266604	0.003176007	CD3E/TGFB1/CCL5/NCF1/HDAC1/APP/VEGFA/PARP14/CAV1/HES1/CD74/THY1/FCGR1A/TREM2/LILRB4/IL18	16
GO:1901342	BP	GO:1901342	regulation of vasculature development	19/404	348/18723	0.000216284	0.004340985	0.003231374	CHI3L1/SPARC/BTG1/HSPB1/VEGFA/GLUL/PTN/MDK/ADM/C3/CYBB/C5AR1/PLK2/SERPINE1/EMILIN1/HSPB6/HMOX1/STAB1/GADD45A	19
GO:0050878	BP	GO:0050878	regulation of body fluid levels	20/404	379/18723	0.000232833	0.004629469	0.003446119	FN1/HSPB1/CYBA/FLNA/CD9/GPI/VEGFA/MYL9/PLAU/CAV1/PLAT/ANXA2/ADM/STMN1/SERPING1/SERPINE1/COL3A1/GNAQ/ANXA5/PDPN	20
GO:0051346	BP	GO:0051346	negative regulation of hydrolase activity	20/404	379/18723	0.000232833	0.004629469	0.003446119	SPOCK2/CST7/GZMA/NCKAP1L/GPX1/CNN3/APP/GPI/VEGFA/APOC1/SERPINB1/ANXA2/C3/SERPING1/TIMP3/SERPINE1/SPRY1/TIMP1/RDX/PEBP1	20
GO:0071346	BP	GO:0071346	cellular response to interferon-gamma	10/404	118/18723	0.000240517	0.004755391	0.003539853	GBP5/CCL5/ZYX/PARP14/IFNGR2/SIRPA/AIF1/RPL13A/TLR2/HSP90AB1	10
GO:0090594	BP	GO:0090594	inflammatory response to wounding	4/404	15/18723	0.000241402	0.004755391	0.003539853	TGFB1/MDK/HMOX1/TIMP1	4
GO:0018126	BP	GO:0018126	protein hydroxylation	5/404	27/18723	0.000248965	0.004881771	0.003633929	CRTAP/FKBP10/PRDX4/PLOD2/PLOD1	5
GO:0007015	BP	GO:0007015	actin filament organization	22/404	442/18723	0.000261763	0.005109172	0.003803203	RAC2/LCP1/COTL1/NCKAP1L/MYO1F/MARCKS/CALD1/GMFG/ZYX/FLNA/TPM2/PFN1/DPYSL3/STMN1/RND3/AIF1/RHOC/PHACTR1/SCIN/RDX/CAPG/RUFY3	22
GO:0009612	BP	GO:0009612	response to mechanical stimulus	14/404	216/18723	0.000263214	0.005113207	0.003806207	CNN2/CHI3L1/CYBA/MMP14/GPI/FAS/PTN/MDK/COL1A1/TNC/SOX9/COL3A1/GADD45A/POSTN	14
GO:0014912	BP	GO:0014912	negative regulation of smooth muscle cell migration	6/404	42/18723	0.000264373	0.005113207	0.003806207	MEF2C/GNA13/IGFBP5/GSTP1/AIF1/SERPINE1	6
GO:0031960	BP	GO:0031960	response to corticosteroid	12/404	167/18723	0.00028102	0.005386214	0.00400943	ZFP36L2/SPARC/CYBA/IGFBP7/MDK/GSTP1/COL1A1/ADM/CYBB/CALM3/CDKN1A/AIF1	12
GO:1903034	BP	GO:1903034	regulation of response to wounding	12/404	167/18723	0.00028102	0.005386214	0.00400943	SPP1/FLNA/CD9/PLAU/PTN/MDK/TNFRSF12A/CAV1/PLAT/ANXA2/SERPING1/SERPINE1	12
GO:0002455	BP	GO:0002455	humoral immune response mediated by circulating immunoglobulin	10/404	121/18723	0.00029494	0.005564921	0.004142457	IGKC/C1R/C3/TREM2/SERPING1/CFI/C1S/C1QB/C1QC/C1QA	10
GO:0030111	BP	GO:0030111	regulation of Wnt signaling pathway	18/404	328/18723	0.000296176	0.005564921	0.004142457	TGFB1/CYLD/HDAC1/APP/PPP1CA/MDK/COL1A1/CAV1/SOX2/SOX4/WWTR1/FRZB/SOX9/CTHRC1/TLR2/DKK3/GNAQ/DDIT3	18
GO:0006979	BP	GO:0006979	response to oxidative stress	22/404	446/18723	0.000296415	0.005564921	0.004142457	NCF1/RPS3/BTG1/HSPB1/GPX1/HDAC1/MMP14/APP/NR4A2/UCP2/GSTP1/COL1A1/PRDX4/MMP2/CAPN2/TREM2/SIRPA/AIF1/GPX8/GPX3/HMOX1/RBPMS	22
GO:0002822	BP	GO:0002822	regulation of adaptive immune response based on somatic recombination of immune receptors built from immunoglobulin superfamily domains	12/404	168/18723	0.000296872	0.005564921	0.004142457	HLA-A/HLA-B/TGFB1/NCKAP1L/TNFRSF1B/MEF2C/C3/TREM2/LILRB4/SLC11A1/IL18/TNFSF13B	12
GO:0031102	BP	GO:0031102	neuron projection regeneration	7/404	60/18723	0.000298191	0.005564921	0.004142457	SPP1/FLNA/PTN/THY1/ADM/PRRX1/TNC	7
GO:0031638	BP	GO:0031638	zymogen activation	7/404	60/18723	0.000298191	0.005564921	0.004142457	MMP14/PLAU/CTSL/PLAT/C1R/CTSZ/SERPINE1	7
GO:1904706	BP	GO:1904706	negative regulation of vascular associated smooth muscle cell proliferation	6/404	43/18723	0.000301718	0.005606152	0.004173149	MEF2C/GNA13/GSTP1/EFEMP2/CDKN1A/HMOX1	6
GO:0045807	BP	GO:0045807	positive regulation of endocytosis	9/404	100/18723	0.000312563	0.005745567	0.004276928	NCKAP1L/CD63/VEGFA/CD151/CD14/ANXA2/C3/TREM2/SERPINE1	9
GO:0050777	BP	GO:0050777	negative regulation of immune response	13/404	194/18723	0.000314144	0.005745567	0.004276928	HLA-A/HLA-B/NCKAP1L/GPX1/PARP14/TREM2/SERPING1/LILRB4/VSIG4/PLK2/SPI1/COL3A1/HMOX1	13
GO:0051961	BP	GO:0051961	negative regulation of nervous system development	11/404	145/18723	0.000314431	0.005745567	0.004276928	SPP1/PTN/RTN4/HES1/THY1/TREM2/SEMA3C/MAP2/TLR2/DYNLT1/RUFY3	11
GO:0051014	BP	GO:0051014	actin filament severing	4/404	16/18723	0.000316409	0.005745567	0.004276928	FMNL1/GMFG/SCIN/CAPG	4
GO:2001044	BP	GO:2001044	regulation of integrin-mediated signaling pathway	4/404	16/18723	0.000316409	0.005745567	0.004276928	CD63/FLNA/TIMP1/LIMS1	4
GO:0022618	BP	GO:0022618	ribonucleoprotein complex assembly	14/404	220/18723	0.000317447	0.005745567	0.004276928	RPL10/RPSA/CELF2/RPS15/RPLP0/SF3A2/RPS5/RPS14/RPS27L/SNRPE/RPL13A/RPL5/SNRPC/HSP90AB1	14
GO:0070371	BP	GO:0070371	ERK1 and ERK2 cascade	18/404	330/18723	0.000318673	0.005745567	0.004276928	ZFP36L2/TGFB1/CCL5/CHI3L1/FN1/APP/CIB1/YWHAZ/GSTP1/CD74/TREM2/C5AR1/TIMP3/SOX9/SIRPA/EMILIN1/SPRY1/MYC	18
GO:0060070	BP	GO:0060070	canonical Wnt signaling pathway	17/404	303/18723	0.000335879	0.006030234	0.00448883	TGFB1/CYLD/HDAC1/NR4A2/PPP1CA/MDK/COL1A1/CAV1/SOX2/SOX4/WWTR1/FRZB/SOX9/CTHRC1/DKK3/GNAQ/DDIT3	17
GO:0032757	BP	GO:0032757	positive regulation of interleukin-8 production	7/404	62/18723	0.000365961	0.006542699	0.004870303	CD2/CHI3L1/CD14/CD74/SERPINE1/TLR2/DDIT3	7
GO:0050767	BP	GO:0050767	regulation of neurogenesis	19/404	364/18723	0.000379689	0.006759733	0.00503186	TGFB1/TNFRSF1B/FN1/SPP1/HDAC1/VEGFA/PTN/MDK/RTN4/HES1/THY1/PTPRZ1/TREM2/SEMA3C/MAP2/TLR2/DYNLT1/METRN/RUFY3	19
GO:0014013	BP	GO:0014013	regulation of gliogenesis	9/404	103/18723	0.000389693	0.00688027	0.005121587	TGFB1/TNFRSF1B/HDAC1/PTN/MDK/HES1/PTPRZ1/TREM2/TLR2	9
GO:0032760	BP	GO:0032760	positive regulation of tumor necrosis factor production	9/404	103/18723	0.000389693	0.00688027	0.005121587	CD2/HSPB1/HDAC1/CYBA/APP/CD14/CYBB/LY96/TLR2	9
GO:2001235	BP	GO:2001235	positive regulation of apoptotic signaling pathway	10/404	126/18723	0.000408383	0.007180453	0.005345039	RPS3/CYLD/FAS/UBB/PPP1CA/TNFRSF12A/CAV1/TIMP3/SRPX/DDIT3	10
GO:0097305	BP	GO:0097305	response to alcohol	15/404	253/18723	0.00041768	0.007313695	0.005444223	TGFB1/GNG2/SPARC/RPL10A/CYBA/IGFBP7/EEF1B2/GSTP1/CD14/CYBB/CALM3/CDKN1A/TNC/ABCA1/SPI1	15
GO:0022604	BP	GO:0022604	regulation of cell morphogenesis	17/404	309/18723	0.000420723	0.007320652	0.005449401	RAC2/FMNL1/SPARC/FN1/FLNA/VEGFA/CIB1/PTN/BRWD1/MDK/RND3/EPB41L3/RHOC/RDX/PDPN/LIMS1/POSTN	17
GO:0048678	BP	GO:0048678	response to axon injury	8/404	83/18723	0.000421518	0.007320652	0.005449401	LGALS1/SPP1/FLNA/PTN/DPYSL3/TREM2/TNC/AIF1	8
GO:0071826	BP	GO:0071826	ribonucleoprotein complex subunit organization	14/404	227/18723	0.000435504	0.007519948	0.005597754	RPL10/RPSA/CELF2/RPS15/RPLP0/SF3A2/RPS5/RPS14/RPS27L/SNRPE/RPL13A/RPL5/SNRPC/HSP90AB1	14
GO:0060326	BP	GO:0060326	cell chemotaxis	17/404	310/18723	0.000436528	0.007519948	0.005597754	RAC2/CCL5/NCKAP1L/HSPB1/RAB13/VEGFA/PTN/MDK/GSTP1/CD74/C5AR1/AIF1/SERPINE1/EGR3/SPI1/CAMK1D/CXCL16	17
GO:0002697	BP	GO:0002697	regulation of immune effector process	18/404	339/18723	0.000439295	0.007537089	0.005610515	RAC2/HLA-A/HLA-B/TGFB1/NCF1/NCKAP1L/TNFRSF1B/GPI/CD74/C3/TREM2/SERPING1/LILRB4/VSIG4/IL18/SPI1/HMOX1/CFH	18
GO:0048754	BP	GO:0048754	branching morphogenesis of an epithelial tube	11/404	151/18723	0.000444904	0.007602672	0.005659333	MMP14/VEGFA/CLIC4/PPP1CA/MDK/COL4A1/TNC/CTSZ/SOX9/SPRY1/MYC	11
GO:0010634	BP	GO:0010634	positive regulation of epithelial cell migration	12/404	176/18723	0.000453256	0.007714415	0.005742513	TGFB1/SPARC/HSPB1/GPI/VEGFA/CIB1/NRP2/PFN1/RTN4/SOX9/PLK2/HMOX1	12
GO:0045445	BP	GO:0045445	myoblast differentiation	8/404	84/18723	0.000457273	0.007751775	0.005770323	TGFB1/LGALS1/BTG1/MEF2C/ID3/SOX9/IL18/DDIT3	8
GO:0001952	BP	GO:0001952	regulation of cell-matrix adhesion	10/404	128/18723	0.000462928	0.007816508	0.00581851	CD3E/MMP14/VEGFA/PLAU/CIB1/EFEMP2/THY1/SERPINE1/LIMS1/POSTN	10
GO:0009410	BP	GO:0009410	response to xenobiotic stimulus	22/404	462/18723	0.000478625	0.00804961	0.005992028	NCKAP1L/LGALS1/GPX1/HDAC1/CYBA/MEF2C/PTN/UCHL1/MDK/GSTP1/COL1A1/DAD1/CYBB/NNMT/CDKN1A/SEMA3C/ABCA1/TNFRSF11B/HMOX1/HSP90AB1/RPN2/MYC	22
GO:0001933	BP	GO:0001933	negative regulation of protein phosphorylation	18/404	342/18723	0.00048745	0.008151014	0.006067512	TGFB1/HSPB1/PARP14/CIB1/FKBP8/UCHL1/GSTP1/CAV1/THY1/WWTR1/CALM3/CDKN1A/LILRB4/SIRPA/EMILIN1/GNAQ/SPRY1/GADD45A	18
GO:0003170	BP	GO:0003170	heart valve development	7/404	65/18723	0.000490184	0.008151014	0.006067512	TGFB1/TNFRSF1B/PRDM1/MEF2C/SOX4/SOX9/EMILIN1	7
GO:0014911	BP	GO:0014911	positive regulation of smooth muscle cell migration	6/404	47/18723	0.000494233	0.008151014	0.006067512	CCL5/S100A11/IGFBP5/MDK/AIF1/POSTN	6
GO:0019884	BP	GO:0019884	antigen processing and presentation of exogenous antigen	6/404	47/18723	0.000494233	0.008151014	0.006067512	HLA-A/TAP1/PSME1/CTSL/CD74/HLA-DPB1	6
GO:1900744	BP	GO:1900744	regulation of p38MAPK cascade	6/404	47/18723	0.000494233	0.008151014	0.006067512	NCF1/CYLD/VEGFA/TREM2/SPI1/GADD45A	6
GO:0031348	BP	GO:0031348	negative regulation of defense response	15/404	258/18723	0.000512607	0.008417047	0.006265543	HLA-A/CST7/HLA-B/TNFRSF1B/GPX1/PARP14/MDK/GSTP1/ASH1L/TREM2/SERPING1/SIRPA/VSIG4/PLK2/NT5E	15
GO:0007229	BP	GO:0007229	integrin-mediated signaling pathway	9/404	107/18723	0.000516298	0.008417047	0.006265543	CD63/FN1/ZYX/FLNA/PTN/THY1/COL3A1/TIMP1/LIMS1	9
GO:1903557	BP	GO:1903557	positive regulation of tumor necrosis factor superfamily cytokine production	9/404	107/18723	0.000516298	0.008417047	0.006265543	CD2/HSPB1/HDAC1/CYBA/APP/CD14/CYBB/LY96/TLR2	9
GO:0042476	BP	GO:0042476	odontogenesis	10/404	130/18723	0.00052339	0.008500087	0.006327358	HDAC1/ANKRD11/COL1A2/COL1A1/LAMB1/ADM/ID3/TNC/SERPINE1/TNFRSF11B	10
GO:0008360	BP	GO:0008360	regulation of cell shape	11/404	154/18723	0.00052551	0.008502071	0.006328835	RAC2/FMNL1/FN1/VEGFA/PTN/BRWD1/RND3/EPB41L3/RHOC/RDX/PDPN	11
GO:0030098	BP	GO:0030098	lymphocyte differentiation	19/404	374/18723	0.000529198	0.008529314	0.006349114	CD3E/CD2/CD3D/ZFP36L2/NCKAP1L/LGALS1/PRDM1/MMP14/MDK/CTSL/CD74/SOX4/MAFB/LILRB4/IL18/EGR3/SPI1/KDELR1/TNFSF13B	19
GO:0030193	BP	GO:0030193	regulation of blood coagulation	7/404	66/18723	0.000538332	0.008643786	0.006434325	CD9/PLAU/CAV1/PLAT/ANXA2/SERPING1/SERPINE1	7
GO:0048732	BP	GO:0048732	gland development	21/404	436/18723	0.000552213	0.008741645	0.00650717	TGFB1/LBH/RPS15/GPX1/VEGFA/UCP2/PTN/IGFBP5/MDK/CAV1/RTN4/ASH1L/HES1/SOX2/MAFB/TNC/FRZB/SEMA3C/SOX9/DKK3/HMOX1	21
GO:0034446	BP	GO:0034446	substrate adhesion-dependent cell spreading	9/404	108/18723	0.000552724	0.008741645	0.00650717	FN1/FLNA/CIB1/MDK/LAMC1/LAMB1/PDPN/LIMS1/POSTN	9
GO:0033628	BP	GO:0033628	regulation of cell adhesion mediated by integrin	6/404	48/18723	0.000554699	0.008741645	0.00650717	CD3E/CCL5/NCKAP1L/PLAU/CIB1/SERPINE1	6
GO:0048146	BP	GO:0048146	positive regulation of fibroblast proliferation	6/404	48/18723	0.000554699	0.008741645	0.00650717	FN1/CD74/ANXA2/CDKN1A/S100A6/MYC	6
GO:2001238	BP	GO:2001238	positive regulation of extrinsic apoptotic signaling pathway	6/404	48/18723	0.000554699	0.008741645	0.00650717	CYLD/PPP1CA/TNFRSF12A/CAV1/TIMP3/SRPX	6
GO:0019835	BP	GO:0019835	cytolysis	5/404	32/18723	0.000568403	0.008924556	0.006643327	PRF1/GZMA/TGFB1/GZMH/LYZ	5
GO:0032640	BP	GO:0032640	tumor necrosis factor production	12/404	181/18723	0.00058255	0.008991004	0.00669279	CD2/HSPB1/HDAC1/CYBA/APP/GSTP1/CD14/CYBB/LY96/TREM2/SIRPA/TLR2	12
GO:0032680	BP	GO:0032680	regulation of tumor necrosis factor production	12/404	181/18723	0.00058255	0.008991004	0.00669279	CD2/HSPB1/HDAC1/CYBA/APP/GSTP1/CD14/CYBB/LY96/TREM2/SIRPA/TLR2	12
GO:0045766	BP	GO:0045766	positive regulation of angiogenesis	12/404	181/18723	0.00058255	0.008991004	0.00669279	CHI3L1/BTG1/HSPB1/VEGFA/MDK/ADM/C3/CYBB/C5AR1/SERPINE1/HSPB6/HMOX1	12
GO:1904018	BP	GO:1904018	positive regulation of vasculature development	12/404	181/18723	0.00058255	0.008991004	0.00669279	CHI3L1/BTG1/HSPB1/VEGFA/MDK/ADM/C3/CYBB/C5AR1/SERPINE1/HSPB6/HMOX1	12
GO:0016064	BP	GO:0016064	immunoglobulin mediated immune response	13/404	207/18723	0.0005832	0.008991004	0.00669279	TGFB1/IGKC/CD74/C1R/C3/TREM2/SERPING1/CFI/C1S/C1QB/HLA-DPB1/C1QC/C1QA	13
GO:0048588	BP	GO:0048588	developmental cell growth	14/404	234/18723	0.000589141	0.009049803	0.00673656	FN1/SPP1/APP/VEGFA/NRP2/DPYSL2/RTN4/NRN1/SEMA3C/SOX9/MAP2/HSP90AB1/RUFY3/POSTN	14
GO:0030195	BP	GO:0030195	negative regulation of blood coagulation	6/404	49/18723	0.000620757	0.009399723	0.006997035	CD9/PLAU/PLAT/ANXA2/SERPING1/SERPINE1	6
GO:0030225	BP	GO:0030225	macrophage differentiation	6/404	49/18723	0.000620757	0.009399723	0.006997035	TGFB1/APP/VEGFA/SPI1/TLR2/C1QC	6
GO:0030857	BP	GO:0030857	negative regulation of epithelial cell differentiation	6/404	49/18723	0.000620757	0.009399723	0.006997035	VEGFA/CAV1/HES1/FRZB/SOX9/SPRY1	6
GO:0052372	BP	GO:0052372	modulation by symbiont of entry into host	6/404	49/18723	0.000620757	0.009399723	0.006997035	IFITM3/LGALS1/TRIM38/CAV1/CD74/FUCA2	6
GO:0071496	BP	GO:0071496	cellular response to external stimulus	17/404	320/18723	0.000624933	0.009429392	0.00701912	CNN2/CYBA/NR4A2/UCP2/FAS/GLUL/PTN/GSTP1/COL1A1/CDKN1A/TNC/SOX9/AIF1/HMOX1/GADD45A/POSTN/CPEB4	17
GO:0002698	BP	GO:0002698	negative regulation of immune effector process	9/404	110/18723	0.000631902	0.009467405	0.007047417	HLA-A/HLA-B/TGFB1/NCKAP1L/SERPING1/LILRB4/VSIG4/SPI1/HMOX1	9
GO:1905954	BP	GO:1905954	positive regulation of lipid localization	9/404	110/18723	0.000631902	0.009467405	0.007047417	SPP1/PLTP/DBI/CAV1/MSR1/ANXA2/C3/TREM2/ABCA1	9
GO:0019221	BP	GO:0019221	cytokine-mediated signaling pathway	22/404	472/18723	0.000636714	0.009506023	0.007076164	IL2RG/OASL/IL10RA/CCL5/IFITM3/TNFRSF1B/CYLD/FAS/PARP14/CIB1/IFNGR2/GSTP1/CAV1/CD74/IL13RA1/TREM2/LILRB4/IL18/SPI1/HSP90AB1/LIMS1/TNFSF13B	22
GO:0045936	BP	GO:0045936	negative regulation of phosphate metabolic process	21/404	441/18723	0.000639594	0.00950957	0.007078804	TGFB1/NCKAP1L/HSPB1/PARP14/CIB1/FKBP8/APOC1/UCHL1/GSTP1/CAV1/THY1/WWTR1/CALM3/MIDN/CDKN1A/LILRB4/SIRPA/EMILIN1/GNAQ/SPRY1/GADD45A	21
GO:0002819	BP	GO:0002819	regulation of adaptive immune response	12/404	183/18723	0.000642299	0.00950957	0.007078804	HLA-A/HLA-B/TGFB1/NCKAP1L/TNFRSF1B/MEF2C/C3/TREM2/LILRB4/SLC11A1/IL18/TNFSF13B	12
GO:0010632	BP	GO:0010632	regulation of epithelial cell migration	16/404	292/18723	0.000643691	0.00950957	0.007078804	TGFB1/SPARC/HSPB1/MEF2C/GPI/VEGFA/GLUL/CIB1/PTN/NRP2/PFN1/RTN4/SOX9/PLK2/HMOX1/GADD45A	16
GO:1900046	BP	GO:1900046	regulation of hemostasis	7/404	68/18723	0.000645891	0.00950957	0.007078804	CD9/PLAU/CAV1/PLAT/ANXA2/SERPING1/SERPINE1	7
GO:0034110	BP	GO:0034110	regulation of homotypic cell-cell adhesion	5/404	33/18723	0.000658163	0.009588736	0.007137734	CCL5/LGALS1/CD9/RDX/PDPN	5
GO:0070570	BP	GO:0070570	regulation of neuron projection regeneration	5/404	33/18723	0.000658163	0.009588736	0.007137734	SPP1/FLNA/PTN/THY1/PRRX1	5
GO:0010563	BP	GO:0010563	negative regulation of phosphorus metabolic process	21/404	442/18723	0.00065844	0.009588736	0.007137734	TGFB1/NCKAP1L/HSPB1/PARP14/CIB1/FKBP8/APOC1/UCHL1/GSTP1/CAV1/THY1/WWTR1/CALM3/MIDN/CDKN1A/LILRB4/SIRPA/EMILIN1/GNAQ/SPRY1/GADD45A	21
GO:0045861	BP	GO:0045861	negative regulation of proteolysis	18/404	351/18723	0.000660282	0.009588736	0.007137734	SPOCK2/CST7/GPX1/APP/GPI/VEGFA/SERPINB1/PLAT/ANXA2/C3/SERPING1/TIMP3/CTSZ/SERPINE1/RPL5/TIMP1/PEBP1/HSP90AB1	18
GO:0019724	BP	GO:0019724	B cell mediated immunity	13/404	210/18723	0.000667379	0.00965883	0.007189911	TGFB1/IGKC/CD74/C1R/C3/TREM2/SERPING1/CFI/C1S/C1QB/HLA-DPB1/C1QC/C1QA	13
GO:1900047	BP	GO:1900047	negative regulation of hemostasis	6/404	50/18723	0.000692754	0.0099921	0.007437994	CD9/PLAU/PLAT/ANXA2/SERPING1/SERPINE1	6
GO:0016055	BP	GO:0016055	Wnt signaling pathway	21/404	444/18723	0.000697583	0.009994527	0.0074398	TGFB1/CYLD/HDAC1/APP/NR4A2/PPP1CA/CPE/MDK/COL1A1/CAV1/SOX2/TGFB1I1/SOX4/WWTR1/FRZB/SOX9/CTHRC1/TLR2/DKK3/GNAQ/DDIT3	21
GO:0030100	BP	GO:0030100	regulation of endocytosis	13/404	211/18723	0.00069762	0.009994527	0.0074398	AAK1/NCKAP1L/CD63/VEGFA/CD151/APOC1/CD14/CAV1/ANXA2/C3/CALM3/TREM2/SERPINE1	13
GO:1902903	BP	GO:1902903	regulation of supramolecular fiber organization	19/404	383/18723	0.000704889	0.010064769	0.007492087	COTL1/RPS3/NCKAP1L/GMFG/GPX1/APP/FLNA/CIB1/PFN1/AEBP1/EFEMP2/TREM2/STMN1/EMILIN1/RHOC/MAP2/SCIN/RDX/CAPG	19
GO:0010975	BP	GO:0010975	regulation of neuron projection development	21/404	445/18723	0.000717898	0.010216248	0.007604846	LGALS1/FN1/SPP1/SF3A2/FLNA/VEGFA/CIB1/PTN/MDK/DPYSL3/RTN4/THY1/PRRX1/CTSZ/SEMA3C/MAP2/CHN1/DYNLT1/METRN/RUFY3/CAMK1D	21
GO:0030901	BP	GO:0030901	midbrain development	8/404	90/18723	0.000726995	0.010271295	0.007645822	CKB/NR4A2/HES1/GNB4/CALM3/BASP1/PLP1/UQCRQ	8
GO:1904705	BP	GO:1904705	regulation of vascular associated smooth muscle cell proliferation	8/404	90/18723	0.000726995	0.010271295	0.007645822	MEF2C/GNA13/IGFBP5/GSTP1/MMP2/EFEMP2/CDKN1A/HMOX1	8
GO:0043523	BP	GO:0043523	regulation of neuron apoptotic process	13/404	212/18723	0.000729008	0.010271295	0.007645822	HDAC1/MEF2C/GPI/NR4A2/MDK/PTPRZ1/TREM2/C5AR1/CTSZ/HMOX1/HSP90AB1/DDIT3/CPEB4	13
GO:0198738	BP	GO:0198738	cell-cell signaling by wnt	21/404	446/18723	0.000738725	0.010344621	0.007700406	TGFB1/CYLD/HDAC1/APP/NR4A2/PPP1CA/CPE/MDK/COL1A1/CAV1/SOX2/TGFB1I1/SOX4/WWTR1/FRZB/SOX9/CTHRC1/TLR2/DKK3/GNAQ/DDIT3	21
GO:0071706	BP	GO:0071706	tumor necrosis factor superfamily cytokine production	12/404	186/18723	0.000741506	0.010344621	0.007700406	CD2/HSPB1/HDAC1/CYBA/APP/GSTP1/CD14/CYBB/LY96/TREM2/SIRPA/TLR2	12
GO:1903555	BP	GO:1903555	regulation of tumor necrosis factor superfamily cytokine production	12/404	186/18723	0.000741506	0.010344621	0.007700406	CD2/HSPB1/HDAC1/CYBA/APP/GSTP1/CD14/CYBB/LY96/TREM2/SIRPA/TLR2	12
GO:0042326	BP	GO:0042326	negative regulation of phosphorylation	19/404	385/18723	0.000750128	0.010430704	0.007764484	TGFB1/HSPB1/PARP14/CIB1/FKBP8/UCHL1/GSTP1/CAV1/THY1/WWTR1/CALM3/MIDN/CDKN1A/LILRB4/SIRPA/EMILIN1/GNAQ/SPRY1/GADD45A	19
GO:0044319	BP	GO:0044319	wound healing, spreading of cells	5/404	34/18723	0.000758124	0.010447306	0.007776843	FLNA/CD151/COL5A1/RHOC/PDPN	5
GO:0090505	BP	GO:0090505	epiboly involved in wound healing	5/404	34/18723	0.000758124	0.010447306	0.007776843	FLNA/CD151/COL5A1/RHOC/PDPN	5
GO:0051348	BP	GO:0051348	negative regulation of transferase activity	15/404	268/18723	0.000758688	0.010447306	0.007776843	RPS15/HSPB1/UCHL1/GSTP1/CAV1/THY1/WWTR1/MIDN/CDKN1A/PHPT1/LILRB4/RPL5/GNAQ/SPRY1/GADD45A	15
GO:0050727	BP	GO:0050727	regulation of inflammatory response	19/404	386/18723	0.00077367	0.01061925	0.007904836	CST7/CCL5/NCF1/TNFRSF1B/CYLD/GPX1/ZYX/APP/MDK/GSTP1/ASH1L/C3/TREM2/SIRPA/PLK2/SERPINE1/IL18/TLR2/NT5E	19
GO:1990874	BP	GO:1990874	vascular associated smooth muscle cell proliferation	8/404	91/18723	0.000782354	0.010703907	0.007967854	MEF2C/GNA13/IGFBP5/GSTP1/MMP2/EFEMP2/CDKN1A/HMOX1	8
GO:0090504	BP	GO:0090504	epiboly	5/404	35/18723	0.000868994	0.011851187	0.008821874	FLNA/CD151/COL5A1/RHOC/PDPN	5
GO:0060993	BP	GO:0060993	kidney morphogenesis	8/404	93/18723	0.000903232	0.012278021	0.009139604	PRKX/VEGFA/HES1/SOX4/WWTR1/BASP1/SOX9/MYC	8
GO:0032729	BP	GO:0032729	positive regulation of interferon-gamma production	7/404	72/18723	0.000911834	0.012278021	0.009139604	CD3E/CD2/HLA-A/CD14/SLC11A1/IL18/HLA-DPB1	7
GO:0042246	BP	GO:0042246	tissue regeneration	7/404	72/18723	0.000911834	0.012278021	0.009139604	GPX1/CD9/PTN/MDK/SOX2/CDKN1A/POSTN	7
GO:0042273	BP	GO:0042273	ribosomal large subunit biogenesis	7/404	72/18723	0.000911834	0.012278021	0.009139604	RPL10/RPL7A/RPL10A/RPLP0/RPL35A/RPL14/RPL5	7
GO:0050768	BP	GO:0050768	negative regulation of neurogenesis	10/404	140/18723	0.000932329	0.012442786	0.009262253	SPP1/PTN/RTN4/HES1/THY1/TREM2/SEMA3C/MAP2/DYNLT1/RUFY3	10
GO:0032635	BP	GO:0032635	interleukin-6 production	11/404	165/18723	0.000932843	0.012442786	0.009262253	HLA-B/NCKAP1L/CYBA/APP/CAPN2/CD74/TREM2/LILRB4/SIRPA/AIF1/TLR2	11
GO:0032675	BP	GO:0032675	regulation of interleukin-6 production	11/404	165/18723	0.000932843	0.012442786	0.009262253	HLA-B/NCKAP1L/CYBA/APP/CAPN2/CD74/TREM2/LILRB4/SIRPA/AIF1/TLR2	11
GO:0033630	BP	GO:0033630	positive regulation of cell adhesion mediated by integrin	4/404	21/18723	0.000955364	0.012703353	0.009456216	CD3E/CCL5/NCKAP1L/CIB1	4
GO:1903035	BP	GO:1903035	negative regulation of response to wounding	8/404	94/18723	0.000969046	0.012829765	0.009550315	SPP1/CD9/PLAU/MDK/PLAT/ANXA2/SERPING1/SERPINE1	8
GO:0051098	BP	GO:0051098	regulation of binding	18/404	363/18723	0.000970901	0.012829765	0.009550315	GZMA/TGFB1/APP/PPP1CA/CAV1/HES1/ANXA2/CALM3/STMN1/CDKN1A/CTSZ/CTHRC1/PLK2/PHLDA2/MAP2/HMOX1/HSP90AB1/DDIT3	18
GO:0050808	BP	GO:0050808	synapse organization	20/404	426/18723	0.001015903	0.013382874	0.009962043	SPOCK2/IL10RA/SPARC/APP/FLNA/MEF2C/PTN/YWHAZ/NRP2/PFN1/COL4A1/C3/TREM2/TNC/C5AR1/TLR2/TUBB/C1QB/C1QC/C1QA	20
GO:0001935	BP	GO:0001935	endothelial cell proliferation	12/404	193/18723	0.001023718	0.013402825	0.009976894	PRKX/SPARC/CYBA/MMP14/MEF2C/VEGFA/NRP2/MDK/CAV1/LOXL2/EGR3/HMOX1	12
GO:0050731	BP	GO:0050731	positive regulation of peptidyl-tyrosine phosphorylation	12/404	193/18723	0.001023718	0.013402825	0.009976894	CD3E/TGFB1/CCL5/NCF1/HDAC1/VEGFA/PARP14/HES1/CD74/FCGR1A/TREM2/IL18	12
GO:0048251	BP	GO:0048251	elastic fiber assembly	3/404	10/18723	0.001068948	0.013782947	0.010259852	EFEMP2/MFAP4/EMILIN1	3
GO:0070391	BP	GO:0070391	response to lipoteichoic acid	3/404	10/18723	0.001068948	0.013782947	0.010259852	CD14/TREM2/TLR2	3
GO:0071223	BP	GO:0071223	cellular response to lipoteichoic acid	3/404	10/18723	0.001068948	0.013782947	0.010259852	CD14/TREM2/TLR2	3
GO:0097278	BP	GO:0097278	complement-dependent cytotoxicity	3/404	10/18723	0.001068948	0.013782947	0.010259852	C3/HSP90AB1/CFH	3
GO:1901203	BP	GO:1901203	positive regulation of extracellular matrix assembly	3/404	10/18723	0.001068948	0.013782947	0.010259852	TGFB1/SOX9/EMILIN1	3
GO:0043254	BP	GO:0043254	regulation of protein-containing complex assembly	20/404	428/18723	0.001075106	0.013815146	0.010283821	GBP5/LCP1/TGFB1/COTL1/RPS3/NCKAP1L/GMFG/VEGFA/PFN1/TREM2/STMN1/SOX9/ABCA1/RPL13A/RHOC/MAP2/SCIN/RDX/FNIP2/CAPG	20
GO:0043122	BP	GO:0043122	regulation of I-kappaB kinase/NF-kappaB signaling	14/404	249/18723	0.001077939	0.013815146	0.010283821	LGALS1/HSPB1/HDAC1/FLNA/S100A4/GSTP1/TRIM38/ASH1L/CD74/TREM2/LILRB4/PLK2/RHOC/HMOX1	14
GO:0032570	BP	GO:0032570	response to progesterone	5/404	37/18723	0.001126371	0.014392521	0.010713611	TGFB1/GPI/PTN/CAV1/TLR2	5
GO:0038066	BP	GO:0038066	p38MAPK cascade	6/404	55/18723	0.001154594	0.014708977	0.010949177	NCF1/CYLD/VEGFA/TREM2/SPI1/GADD45A	6
GO:0048675	BP	GO:0048675	axon extension	9/404	120/18723	0.001179072	0.014975979	0.01114793	FN1/VEGFA/NRP2/DPYSL2/RTN4/SEMA3C/MAP2/HSP90AB1/RUFY3	9
GO:0030178	BP	GO:0030178	negative regulation of Wnt signaling pathway	11/404	170/18723	0.001189804	0.01506731	0.011215916	CYLD/HDAC1/MDK/CAV1/SOX2/WWTR1/FRZB/SOX9/CTHRC1/DKK3/DDIT3	11
GO:0010951	BP	GO:0010951	negative regulation of endopeptidase activity	14/404	252/18723	0.00120838	0.015257141	0.011357223	SPOCK2/CST7/GPX1/APP/GPI/VEGFA/SERPINB1/ANXA2/C3/SERPING1/TIMP3/SERPINE1/TIMP1/PEBP1	14
GO:0043524	BP	GO:0043524	negative regulation of neuron apoptotic process	10/404	145/18723	0.001218658	0.015341384	0.011419933	HDAC1/MEF2C/GPI/NR4A2/MDK/PTPRZ1/C5AR1/HMOX1/HSP90AB1/CPEB4	10
GO:0021536	BP	GO:0021536	diencephalon development	7/404	76/18723	0.001257349	0.015734687	0.011712703	NR4A2/UBB/PTN/NRP2/HES1/SOX2/UQCRQ	7
GO:0045071	BP	GO:0045071	negative regulation of viral genome replication	6/404	56/18723	0.00127001	0.015734687	0.011712703	OASL/CCL5/APOBEC3G/ZC3HAV1/IFITM3/BANF1	6
GO:0002478	BP	GO:0002478	antigen processing and presentation of exogenous peptide antigen	5/404	38/18723	0.001274364	0.015734687	0.011712703	HLA-A/TAP1/CTSL/CD74/HLA-DPB1	5
GO:0032373	BP	GO:0032373	positive regulation of sterol transport	5/404	38/18723	0.001274364	0.015734687	0.011712703	PLTP/CAV1/ANXA2/TREM2/ABCA1	5
GO:0032376	BP	GO:0032376	positive regulation of cholesterol transport	5/404	38/18723	0.001274364	0.015734687	0.011712703	PLTP/CAV1/ANXA2/TREM2/ABCA1	5
GO:0097242	BP	GO:0097242	amyloid-beta clearance	5/404	38/18723	0.001274364	0.015734687	0.011712703	HDAC1/MSR1/C3/TREM2/C5AR1	5
GO:0007179	BP	GO:0007179	transforming growth factor beta receptor signaling pathway	12/404	198/18723	0.001275785	0.015734687	0.011712703	TGFB1/ZYX/COL1A2/CAV1/TGFB1I1/EMILIN1/LTBP1/SPI1/DKK3/COL3A1/SPRY1/HSP90AB1	12
GO:1990138	BP	GO:1990138	neuron projection extension	11/404	172/18723	0.001307697	0.016081646	0.011970975	FN1/VEGFA/NRP2/DPYSL2/RTN4/NRN1/SEMA3C/MAP2/HSP90AB1/RUFY3/POSTN	11
GO:0002764	BP	GO:0002764	immune response-regulating signaling pathway	21/404	468/18723	0.001349116	0.016543189	0.012314542	CD3E/HLA-A/OASL/RPS3/NCKAP1L/CYLD/IGKC/CYBA/MEF2C/CD14/CAV1/RTN4/THY1/LY96/TREM2/C5AR1/PHPT1/FPR1/LILRB4/TLR2/HLA-DPB1	21
GO:0008630	BP	GO:0008630	intrinsic apoptotic signaling pathway in response to DNA damage	8/404	99/18723	0.001358021	0.016556955	0.012324789	TPT1/RPS3/TNFRSF1B/RPS27L/CD74/CDKN1A/HMOX1/FNIP2	8
GO:0010717	BP	GO:0010717	regulation of epithelial to mesenchymal transition	8/404	99/18723	0.001358021	0.016556955	0.012324789	TGFB1/MDK/COL1A1/TGFB1I1/WWTR1/LOXL2/SPRY1/PDPN	8
GO:0061005	BP	GO:0061005	cell differentiation involved in kidney development	6/404	57/18723	0.00139404	0.01689926	0.012579597	PRKX/MEF2C/HES1/WWTR1/BASP1/ACTA2	6
GO:1900024	BP	GO:1900024	regulation of substrate adhesion-dependent cell spreading	6/404	57/18723	0.00139404	0.01689926	0.012579597	FLNA/CIB1/MDK/PDPN/LIMS1/POSTN	6
GO:0045619	BP	GO:0045619	regulation of lymphocyte differentiation	11/404	174/18723	0.001435022	0.017125546	0.01274804	CD2/ZFP36L2/NCKAP1L/PRDM1/MMP14/MDK/CD74/SOX4/LILRB4/IL18/EGR3	11
GO:0046598	BP	GO:0046598	positive regulation of viral entry into host cell	3/404	11/18723	0.001446365	0.017125546	0.01274804	LGALS1/TRIM38/CD74	3
GO:0046643	BP	GO:0046643	regulation of gamma-delta T cell activation	3/404	11/18723	0.001446365	0.017125546	0.01274804	NCKAP1L/SOX4/EGR3	3
GO:0060174	BP	GO:0060174	limb bud formation	3/404	11/18723	0.001446365	0.017125546	0.01274804	SOX4/SEMA3C/SOX9	3
GO:0075294	BP	GO:0075294	positive regulation by symbiont of entry into host	3/404	11/18723	0.001446365	0.017125546	0.01274804	LGALS1/TRIM38/CD74	3
GO:1901862	BP	GO:1901862	negative regulation of muscle tissue development	3/404	11/18723	0.001446365	0.017125546	0.01274804	TGFB1/IGFBP5/YBX3	3
GO:1902667	BP	GO:1902667	regulation of axon guidance	3/404	11/18723	0.001446365	0.017125546	0.01274804	MYCBP2/VEGFA/TUBB2B	3
GO:2000343	BP	GO:2000343	positive regulation of chemokine (C-X-C motif) ligand 2 production	3/404	11/18723	0.001446365	0.017125546	0.01274804	HDAC1/CD74/POSTN	3
GO:0060840	BP	GO:0060840	artery development	8/404	100/18723	0.00144893	0.017125546	0.01274804	PRDM1/VEGFA/MDK/FKBP10/EFEMP2/HES1/PRRX1/SOX4	8
GO:0001954	BP	GO:0001954	positive regulation of cell-matrix adhesion	6/404	58/18723	0.001527097	0.017999436	0.013398553	CD3E/VEGFA/CIB1/EFEMP2/THY1/LIMS1	6
GO:0030595	BP	GO:0030595	leukocyte chemotaxis	13/404	230/18723	0.001532361	0.018011589	0.0134076	RAC2/CCL5/NCKAP1L/VEGFA/PTN/MDK/CD74/C5AR1/AIF1/SERPINE1/SPI1/CAMK1D/CXCL16	13
GO:0150115	BP	GO:0150115	cell-substrate junction organization	8/404	101/18723	0.001544603	0.018105472	0.013477486	FN1/MMP14/VEGFA/LAMC1/THY1/TRIP6/LAMTOR2/LIMS1	8
GO:0031667	BP	GO:0031667	response to nutrient levels	21/404	474/18723	0.001576445	0.018394174	0.013692391	CD3E/SPARC/SPP1/CYBA/UCP2/FAS/GLUL/PTN/GSTP1/COL1A1/ADM/DAD1/CYBB/CDKN1A/TNC/ABCA1/TNFRSF11B/HMOX1/DDIT3/POSTN/CPEB4	21
GO:0014068	BP	GO:0014068	positive regulation of phosphatidylinositol 3-kinase signaling	7/404	79/18723	0.001577879	0.018394174	0.013692391	CCL5/NCF1/HCST/FN1/TREM2/SOX9/IL18	7
GO:0031639	BP	GO:0031639	plasminogen activation	4/404	24/18723	0.001611746	0.018698296	0.013918776	PLAU/PLAT/CTSZ/SERPINE1	4
GO:0030866	BP	GO:0030866	cortical actin cytoskeleton organization	5/404	40/18723	0.001612756	0.018698296	0.013918776	FMNL1/LCP1/NCKAP1L/RAB13/EPB41L3	5
GO:0051960	BP	GO:0051960	regulation of nervous system development	20/404	443/18723	0.001621092	0.018743875	0.013952705	CST7/TGFB1/TNFRSF1B/FN1/SPP1/HDAC1/VEGFA/PTN/MDK/RTN4/HES1/THY1/PTPRZ1/TREM2/SEMA3C/MAP2/TLR2/DYNLT1/METRN/RUFY3	20
GO:0030902	BP	GO:0030902	hindbrain development	10/404	151/18723	0.001652991	0.01893305	0.014093524	CD3E/FLNA/CKB/PTN/MDK/HES1/MAFB/C5AR1/AIF1/UQCRQ	10
GO:0044409	BP	GO:0044409	entry into host	10/404	151/18723	0.001652991	0.01893305	0.014093524	IFITM3/RPSA/LGALS1/TRIM38/CAV1/CTSL/CD74/FUCA2/DYNLT1/NCAM1	10
GO:2001236	BP	GO:2001236	regulation of extrinsic apoptotic signaling pathway	10/404	151/18723	0.001652991	0.01893305	0.014093524	CYLD/GPX1/PPP1CA/GSTP1/TNFRSF12A/CAV1/TIMP3/SRPX/SERPINE1/HMOX1	10
GO:0010594	BP	GO:0010594	regulation of endothelial cell migration	13/404	232/18723	0.001655251	0.01893305	0.014093524	TGFB1/SPARC/HSPB1/MEF2C/GPI/VEGFA/GLUL/CIB1/PTN/NRP2/PLK2/HMOX1/GADD45A	13
GO:0030099	BP	GO:0030099	myeloid cell differentiation	18/404	381/18723	0.001666753	0.018978175	0.014127114	PRKX/TGFB1/NCKAP1L/APP/MEF2C/VEGFA/RPS14/CIB1/CD74/ANXA2/MAFB/TREM2/LILRB4/SPI1/TLR2/SCIN/C1QC/MYC	18
GO:0044403	BP	GO:0044403	biological process involved in symbiotic interaction	15/404	290/18723	0.001668117	0.018978175	0.014127114	CCL5/IFITM3/RPSA/LGALS1/FN1/GPX1/HDAC1/TRIM38/CAV1/CTSL/CD74/FUCA2/DYNLT1/HSP90AB1/NCAM1	15
GO:0048145	BP	GO:0048145	regulation of fibroblast proliferation	7/404	80/18723	0.001697765	0.019263975	0.01433986	FN1/GSTP1/CD74/ANXA2/CDKN1A/S100A6/MYC	7
GO:0010466	BP	GO:0010466	negative regulation of peptidase activity	14/404	262/18723	0.001742569	0.019719763	0.014679143	SPOCK2/CST7/GPX1/APP/GPI/VEGFA/SERPINB1/ANXA2/C3/SERPING1/TIMP3/SERPINE1/TIMP1/PEBP1	14
GO:0006911	BP	GO:0006911	phagocytosis, engulfment	9/404	127/18723	0.001752333	0.019777656	0.014722238	RAC2/NCKAP1L/IGKC/FCGR1A/MSR1/C3/TREM2/AIF1/ABCA1	9
GO:0021954	BP	GO:0021954	central nervous system neuron development	7/404	81/18723	0.001824612	0.020430855	0.015208472	MYCBP2/NR4A2/UBB/NRP2/MAP2/HSP90AB1/UQCRQ	7
GO:0048144	BP	GO:0048144	fibroblast proliferation	7/404	81/18723	0.001824612	0.020430855	0.015208472	FN1/GSTP1/CD74/ANXA2/CDKN1A/S100A6/MYC	7
GO:0048708	BP	GO:0048708	astrocyte differentiation	7/404	81/18723	0.001824612	0.020430855	0.015208472	APP/HES1/TREM2/C5AR1/SOX9/PLP1/C1QA	7
GO:0032612	BP	GO:0032612	interleukin-1 production	9/404	128/18723	0.001849851	0.020605014	0.015338113	GBP5/HSPB1/HDAC1/APP/GSTP1/SERPINB1/TREM2/LILRB4/SIRPA	9
GO:0032652	BP	GO:0032652	regulation of interleukin-1 production	9/404	128/18723	0.001849851	0.020605014	0.015338113	GBP5/HSPB1/HDAC1/APP/GSTP1/SERPINB1/TREM2/LILRB4/SIRPA	9
GO:0045621	BP	GO:0045621	positive regulation of lymphocyte differentiation	8/404	104/18723	0.001861968	0.020631966	0.015358175	NCKAP1L/MMP14/MDK/CD74/SOX4/LILRB4/IL18/EGR3	8
GO:0048661	BP	GO:0048661	positive regulation of smooth muscle cell proliferation	8/404	104/18723	0.001861968	0.020631966	0.015358175	TGFB1/CCL5/CYBA/IGFBP5/MMP2/AIF1/IL18/HMOX1	8
GO:0048143	BP	GO:0048143	astrocyte activation	4/404	25/18723	0.001886409	0.020758347	0.015452252	APP/TREM2/C5AR1/C1QA	4
GO:0002664	BP	GO:0002664	regulation of T cell tolerance induction	3/404	12/18723	0.001897767	0.020758347	0.015452252	CD3E/HLA-B/LILRB4	3
GO:0032490	BP	GO:0032490	detection of molecule of bacterial origin	3/404	12/18723	0.001897767	0.020758347	0.015452252	LY96/TREM2/TLR2	3
GO:0043301	BP	GO:0043301	negative regulation of leukocyte degranulation	3/404	12/18723	0.001897767	0.020758347	0.015452252	NCKAP1L/SPI1/HMOX1	3
GO:0060009	BP	GO:0060009	Sertoli cell development	3/404	12/18723	0.001897767	0.020758347	0.015452252	RAB13/FLNA/SOX9	3
GO:0030856	BP	GO:0030856	regulation of epithelial cell differentiation	10/404	154/18723	0.001912994	0.020817874	0.015496564	PRKX/BTG1/VEGFA/CAV1/HES1/WWTR1/FRZB/SOX9/SERPINE1/SPRY1	10
GO:0050770	BP	GO:0050770	regulation of axonogenesis	10/404	154/18723	0.001912994	0.020817874	0.015496564	FN1/SPP1/VEGFA/RTN4/THY1/SEMA3C/MAP2/CHN1/METRN/RUFY3	10
GO:0007178	BP	GO:0007178	transmembrane receptor protein serine/threonine kinase signaling pathway	17/404	355/18723	0.00192693	0.020916036	0.015569634	TGFB1/ZYX/COL1A2/FKBP8/CAV1/HES1/TGFB1I1/WWTR1/FSTL1/EMILIN1/LTBP1/SPI1/DKK3/COL3A1/SPRY1/RBPMS/HSP90AB1	17
GO:0002573	BP	GO:0002573	myeloid leukocyte differentiation	12/404	208/18723	0.001935004	0.02095023	0.015595088	TGFB1/APP/VEGFA/CD74/ANXA2/MAFB/TREM2/LILRB4/SPI1/TLR2/C1QC/MYC	12
GO:0030890	BP	GO:0030890	positive regulation of B cell proliferation	5/404	42/18723	0.002012852	0.021737781	0.01618133	NCKAP1L/MEF2C/CD74/CDKN1A/TNFSF13B	5
GO:0002831	BP	GO:0002831	regulation of response to biotic stimulus	16/404	327/18723	0.002087992	0.022492168	0.016742887	GBP5/HLA-A/OASL/HLA-B/CCL5/NCF1/APOBEC3G/CYBA/PARP14/LY86/LY96/TREM2/SERPING1/VSIG4/SPI1/HSP90AB1	16
GO:0045637	BP	GO:0045637	regulation of myeloid cell differentiation	12/404	210/18723	0.002095607	0.022517189	0.016761512	TGFB1/NCKAP1L/MEF2C/CIB1/CD74/MAFB/TREM2/LILRB4/SPI1/SCIN/C1QC/MYC	12
GO:0032835	BP	GO:0032835	glomerulus development	6/404	62/18723	0.002158099	0.023130256	0.017217872	MEF2C/HES1/WWTR1/NID1/BASP1/ACTA2	6
GO:0010720	BP	GO:0010720	positive regulation of cell development	15/404	298/18723	0.002170902	0.023199792	0.017269633	TGFB1/TNFRSF1B/FN1/HDAC1/FLNA/VEGFA/CIB1/PTN/MDK/HES1/PTPRZ1/TLR2/METRN/RUFY3/LIMS1	15
GO:0043491	BP	GO:0043491	protein kinase B signaling	12/404	211/18723	0.002179907	0.023199792	0.017269633	TGFB1/CCL5/CHI3L1/GPX1/CIB1/IGFBP5/RTN4/SOX9/IL18/RCN3/HSP90AB1/DDIT3	12
GO:0010875	BP	GO:0010875	positive regulation of cholesterol efflux	4/404	26/18723	0.002191849	0.023199792	0.017269633	PLTP/CAV1/TREM2/ABCA1	4
GO:0019883	BP	GO:0019883	antigen processing and presentation of endogenous antigen	4/404	26/18723	0.002191849	0.023199792	0.017269633	HLA-A/HLA-B/TAP1/CD74	4
GO:0097066	BP	GO:0097066	response to thyroid hormone	4/404	26/18723	0.002191849	0.023199792	0.017269633	CTSL/ANXA2/LMO2/RDX	4
GO:1902107	BP	GO:1902107	positive regulation of leukocyte differentiation	10/404	157/18723	0.002205062	0.023224111	0.017287736	TGFB1/NCKAP1L/MMP14/MDK/CD74/SOX4/TREM2/LILRB4/IL18/EGR3	10
GO:1903708	BP	GO:1903708	positive regulation of hemopoiesis	10/404	157/18723	0.002205062	0.023224111	0.017287736	TGFB1/NCKAP1L/MMP14/MDK/CD74/SOX4/TREM2/LILRB4/IL18/EGR3	10
GO:0002824	BP	GO:0002824	positive regulation of adaptive immune response based on somatic recombination of immune receptors built from immunoglobulin superfamily domains	8/404	107/18723	0.002228674	0.023414831	0.017429706	HLA-A/HLA-B/TGFB1/C3/TREM2/SLC11A1/IL18/TNFSF13B	8
GO:0014002	BP	GO:0014002	astrocyte development	5/404	43/18723	0.002238001	0.023454915	0.017459544	APP/TREM2/C5AR1/PLP1/C1QA	5
GO:0032370	BP	GO:0032370	positive regulation of lipid transport	7/404	84/18723	0.002249635	0.023518909	0.017507179	SPP1/PLTP/DBI/CAV1/ANXA2/TREM2/ABCA1	7
GO:0048608	BP	GO:0048608	reproductive structure development	19/404	424/18723	0.002282999	0.023809218	0.017723282	SPP1/PRDM1/MMP14/RAB13/FLNA/VEGFA/UBB/PTN/PRDX4/ASH1L/HES1/ADM/C3/YBX3/TNC/BASP1/SOX9/PHLDA2/HSP90AB1	19
GO:0007369	BP	GO:0007369	gastrulation	11/404	185/18723	0.002329854	0.024238458	0.018042803	DUSP2/FN1/MMP14/GPI/COL6A1/MMP2/SOX2/LAMB1/COL8A1/COL5A1/ETS2	11
GO:0002704	BP	GO:0002704	negative regulation of leukocyte mediated immunity	6/404	63/18723	0.002342722	0.024253726	0.018054168	HLA-A/HLA-B/NCKAP1L/LILRB4/SPI1/HMOX1	6
GO:0022617	BP	GO:0022617	extracellular matrix disassembly	6/404	63/18723	0.002342722	0.024253726	0.018054168	LCP1/TGFB1/MMP14/LAMC1/MMP2/PDPN	6
GO:0010595	BP	GO:0010595	positive regulation of endothelial cell migration	9/404	133/18723	0.002404522	0.024556637	0.018279652	TGFB1/SPARC/HSPB1/GPI/VEGFA/CIB1/NRP2/PLK2/HMOX1	9
GO:0001656	BP	GO:0001656	metanephros development	7/404	85/18723	0.002407062	0.024556637	0.018279652	HES1/WWTR1/ID3/BASP1/SOX9/SPRY1/MYC	7
GO:0097006	BP	GO:0097006	regulation of plasma lipoprotein particle levels	7/404	85/18723	0.002407062	0.024556637	0.018279652	APOC1/PLTP/MSR1/ANXA2/TREM2/ABCA1/HMOX1	7
GO:0016322	BP	GO:0016322	neuron remodeling	3/404	13/18723	0.00242784	0.024556637	0.018279652	APP/C3/C1QA	3
GO:0034112	BP	GO:0034112	positive regulation of homotypic cell-cell adhesion	3/404	13/18723	0.00242784	0.024556637	0.018279652	CCL5/LGALS1/PDPN	3
GO:0042492	BP	GO:0042492	gamma-delta T cell differentiation	3/404	13/18723	0.00242784	0.024556637	0.018279652	NCKAP1L/SOX4/EGR3	3
GO:0060100	BP	GO:0060100	positive regulation of phagocytosis, engulfment	3/404	13/18723	0.00242784	0.024556637	0.018279652	NCKAP1L/C3/TREM2	3
GO:1903054	BP	GO:1903054	negative regulation of extracellular matrix organization	3/404	13/18723	0.00242784	0.024556637	0.018279652	TGFB1/TNFRSF1B/EMILIN1	3
GO:1905155	BP	GO:1905155	positive regulation of membrane invagination	3/404	13/18723	0.00242784	0.024556637	0.018279652	NCKAP1L/C3/TREM2	3
GO:0031345	BP	GO:0031345	negative regulation of cell projection organization	11/404	186/18723	0.002429693	0.024556637	0.018279652	LGALS1/SPP1/FLNA/CIB1/DPYSL3/RTN4/THY1/CTSZ/SEMA3C/MAP2/RUFY3	11
GO:0048872	BP	GO:0048872	homeostasis of number of cells	14/404	272/18723	0.002460079	0.02466449	0.018359936	NCKAP1L/MEF2C/GPI/VEGFA/RPS14/FAS/CD74/SOX4/MAFB/FSTL1/SOX9/SPI1/HMOX1/TNFSF13B	14
GO:0072001	BP	GO:0072001	renal system development	15/404	302/18723	0.002466063	0.02466449	0.018359936	PRKX/PRDM1/MEF2C/VEGFA/HES1/COL4A1/SOX4/WWTR1/ID3/NID1/BASP1/ACTA2/SOX9/SPRY1/MYC	15
GO:0061458	BP	GO:0061458	reproductive system development	19/404	427/18723	0.00246897	0.02466449	0.018359936	SPP1/PRDM1/MMP14/RAB13/FLNA/VEGFA/UBB/PTN/PRDX4/ASH1L/HES1/ADM/C3/YBX3/TNC/BASP1/SOX9/PHLDA2/HSP90AB1	19
GO:0021762	BP	GO:0021762	substantia nigra development	5/404	44/18723	0.00248094	0.02466449	0.018359936	CKB/GNB4/CALM3/BASP1/PLP1	5
GO:0031295	BP	GO:0031295	T cell costimulation	5/404	44/18723	0.00248094	0.02466449	0.018359936	CD3E/LGALS1/CAV1/LILRB4/TNFSF13B	5
GO:0042554	BP	GO:0042554	superoxide anion generation	5/404	44/18723	0.00248094	0.02466449	0.018359936	TGFB1/NCF1/CYBA/GSTP1/CYBB	5
GO:0062208	BP	GO:0062208	positive regulation of pattern recognition receptor signaling pathway	5/404	44/18723	0.00248094	0.02466449	0.018359936	OASL/CYBA/CAV1/RTN4/TLR2	5
GO:0050771	BP	GO:0050771	negative regulation of axonogenesis	6/404	64/18723	0.002538983	0.025182687	0.018745675	SPP1/RTN4/THY1/SEMA3C/MAP2/RUFY3	6
GO:0032970	BP	GO:0032970	regulation of actin filament-based process	18/404	397/18723	0.002601706	0.025744792	0.019164099	RAC2/CNN2/COTL1/NCKAP1L/ARHGDIB/GMFG/FLNA/MDK/PFN1/CAV1/STMN1/PHPT1/RND3/RHOC/SCIN/RDX/CAPG/PDPN	18
GO:0001906	BP	GO:0001906	cell killing	11/404	188/18723	0.002639764	0.025919565	0.019294198	PRF1/HLA-A/HLA-B/NCKAP1L/C3/IL18/SPI1/LYZ/HSP90AB1/TUBB/CFH	11
GO:0030308	BP	GO:0030308	negative regulation of cell growth	11/404	188/18723	0.002639764	0.025919565	0.019294198	TGFB1/SPP1/BTG1/DCBLD2/RTN4/TSPYL2/CDKN1A/FRZB/SEMA3C/MAP2/MEG3	11
GO:0032611	BP	GO:0032611	interleukin-1 beta production	8/404	110/18723	0.002649826	0.025919565	0.019294198	GBP5/HSPB1/APP/GSTP1/SERPINB1/TREM2/LILRB4/SIRPA	8
GO:0032651	BP	GO:0032651	regulation of interleukin-1 beta production	8/404	110/18723	0.002649826	0.025919565	0.019294198	GBP5/HSPB1/APP/GSTP1/SERPINB1/TREM2/LILRB4/SIRPA	8
GO:0061387	BP	GO:0061387	regulation of extent of cell growth	8/404	110/18723	0.002649826	0.025919565	0.019294198	FN1/SPP1/VEGFA/DPYSL2/RTN4/SEMA3C/MAP2/RUFY3	8
GO:0022613	BP	GO:0022613	ribonucleoprotein complex biogenesis	20/404	463/18723	0.002702217	0.026371408	0.019630544	RPL10/RPS8/RPL7A/RPSA/CELF2/RPS15/RPL10A/RPLP0/SF3A2/RPL35A/RPL14/RPS5/RPS14/GLUL/RPS27L/SNRPE/RPL13A/RPL5/SNRPC/HSP90AB1	20
GO:0009615	BP	GO:0009615	response to virus	17/404	367/18723	0.002720143	0.026485607	0.019715552	PRF1/RPS15A/OASL/CCL5/TPT1/APOBEC3G/ZC3HAV1/IFITM3/HSPB1/ODC1/NPC2/IFNGR2/BANF1/STMN1/ACTA2/TRIM56/TLR2	17
GO:0002920	BP	GO:0002920	regulation of humoral immune response	5/404	45/18723	0.002742465	0.026520884	0.019741812	C3/TREM2/SERPING1/VSIG4/CFH	5
GO:0031670	BP	GO:0031670	cellular response to nutrient	5/404	45/18723	0.002742465	0.026520884	0.019741812	PTN/COL1A1/TNC/HMOX1/POSTN	5
GO:0071364	BP	GO:0071364	cellular response to epidermal growth factor stimulus	5/404	45/18723	0.002742465	0.026520884	0.019741812	EEF1A1/ZFP36L2/GSTP1/COL1A1/SOX9	5
GO:0003007	BP	GO:0003007	heart morphogenesis	13/404	246/18723	0.002764023	0.026608408	0.019806964	TGFB1/FLNA/MEF2C/VEGFA/NRP2/CPE/RTN4/HES1/SOX4/SEMA3C/COL5A1/SOX9/SPRY1	13
GO:0031668	BP	GO:0031668	cellular response to extracellular stimulus	13/404	246/18723	0.002764023	0.026608408	0.019806964	NR4A2/UCP2/FAS/GLUL/PTN/GSTP1/COL1A1/CDKN1A/TNC/AIF1/HMOX1/POSTN/CPEB4	13
GO:0099024	BP	GO:0099024	plasma membrane invagination	9/404	136/18723	0.002795988	0.026855372	0.019990801	RAC2/NCKAP1L/IGKC/FCGR1A/MSR1/C3/TREM2/AIF1/ABCA1	9
GO:0007265	BP	GO:0007265	Ras protein signal transduction	16/404	337/18723	0.00281654	0.026931182	0.020047233	RAC2/DOK2/ARHGDIB/GNA13/COL1A2/STMN1/CDKN1A/AIF1/PLK2/ABCA1/CTNNAL1/COL3A1/SPRY1/RDX/DYNLT1/PDPN	16
GO:0062197	BP	GO:0062197	cellular response to chemical stress	16/404	337/18723	0.00281654	0.026931182	0.020047233	NCF1/RPS3/HSPB1/GPX1/HDAC1/NR4A2/FAS/CAV1/MMP2/YBX3/TREM2/SIRPA/AIF1/GPX8/HMOX1/DDIT3	16
GO:0001655	BP	GO:0001655	urogenital system development	16/404	338/18723	0.002899749	0.027498656	0.020469653	PRKX/PRDM1/MEF2C/VEGFA/HES1/COL4A1/SOX4/WWTR1/ID3/TNC/NID1/BASP1/ACTA2/SOX9/SPRY1/MYC	16
GO:0010464	BP	GO:0010464	regulation of mesenchymal cell proliferation	4/404	28/18723	0.002901738	0.027498656	0.020469653	PTN/PRRX1/SOX9/MYC	4
GO:0031342	BP	GO:0031342	negative regulation of cell killing	4/404	28/18723	0.002901738	0.027498656	0.020469653	HLA-A/HLA-B/NCKAP1L/HSP90AB1	4
GO:0034123	BP	GO:0034123	positive regulation of toll-like receptor signaling pathway	4/404	28/18723	0.002901738	0.027498656	0.020469653	CYBA/CAV1/RTN4/TLR2	4
GO:0033002	BP	GO:0033002	muscle cell proliferation	13/404	248/18723	0.002963106	0.027959054	0.020812368	TGFB1/CCL5/CYBA/MEF2C/GNA13/IGFBP5/GSTP1/MMP2/EFEMP2/CDKN1A/AIF1/IL18/HMOX1	13
GO:0002821	BP	GO:0002821	positive regulation of adaptive immune response	8/404	112/18723	0.002963463	0.027959054	0.020812368	HLA-A/HLA-B/TGFB1/C3/TREM2/SLC11A1/IL18/TNFSF13B	8
GO:0001974	BP	GO:0001974	blood vessel remodeling	5/404	46/18723	0.003023373	0.02831264	0.021075573	TGFB1/FLNA/MEF2C/BGN/SEMA3C	5
GO:0031294	BP	GO:0031294	lymphocyte costimulation	5/404	46/18723	0.003023373	0.02831264	0.021075573	CD3E/LGALS1/CAV1/LILRB4/TNFSF13B	5
GO:0050792	BP	GO:0050792	regulation of viral process	10/404	164/18723	0.003027136	0.02831264	0.021075573	OASL/CCL5/APOBEC3G/ZC3HAV1/IFITM3/LGALS1/TRIM38/CD74/BANF1/DYNLT1	10
GO:0002517	BP	GO:0002517	T cell tolerance induction	3/404	14/18723	0.003040864	0.02831264	0.021075573	CD3E/HLA-B/LILRB4	3
GO:0006596	BP	GO:0006596	polyamine biosynthetic process	3/404	14/18723	0.003040864	0.02831264	0.021075573	ODC1/SAT1/NNMT	3
GO:0045059	BP	GO:0045059	positive thymic T cell selection	3/404	14/18723	0.003040864	0.02831264	0.021075573	CD3E/CD3D/CD74	3
GO:0070372	BP	GO:0070372	regulation of ERK1 and ERK2 cascade	15/404	309/18723	0.003062401	0.028431097	0.021163751	TGFB1/CCL5/CHI3L1/FN1/APP/CIB1/YWHAZ/GSTP1/CD74/TREM2/C5AR1/TIMP3/SIRPA/EMILIN1/SPRY1	15
GO:0045926	BP	GO:0045926	negative regulation of growth	13/404	249/18723	0.00306695	0.028431097	0.021163751	TGFB1/SPP1/BTG1/MT2A/IGFBP5/DCBLD2/RTN4/TSPYL2/CDKN1A/FRZB/SEMA3C/MAP2/MEG3	13
GO:0002263	BP	GO:0002263	cell activation involved in immune response	14/404	279/18723	0.003095032	0.028629042	0.021311099	RAC2/LCP1/TGFB1/NCKAP1L/LGALS1/APP/MDK/CD74/TREM2/PTGDS/SLC11A1/IL18/SPI1/HMOX1	14
GO:0032872	BP	GO:0032872	regulation of stress-activated MAPK cascade	11/404	192/18723	0.003103914	0.028648924	0.021325899	NCF1/CYLD/APP/VEGFA/FAS/GSTP1/TREM2/SIRPA/SPI1/GADD45A/MYC	11
GO:0070527	BP	GO:0070527	platelet aggregation	6/404	67/18723	0.003202144	0.029490562	0.021952403	FN1/HSPB1/FLNA/CD9/MYL9/PDPN	6
GO:0010038	BP	GO:0010038	response to metal ion	17/404	373/18723	0.003208961	0.029490562	0.021952403	NCF1/SPARC/MT2A/APP/MEF2C/GPI/CLIC4/PPP1CA/CD14/S100A16/CAV1/CYBB/CALM3/LOXL2/TNFRSF11B/HMOX1/C1QA	17
GO:0060441	BP	GO:0060441	epithelial tube branching involved in lung morphogenesis	4/404	29/18723	0.00330946	0.030232696	0.022504838	TNC/CTSZ/SOX9/SPRY1	4
GO:0001754	BP	GO:0001754	eye photoreceptor cell differentiation	5/404	47/18723	0.003324461	0.030232696	0.022504838	PRDM1/VEGFA/PTN/THY1/SOX9	5
GO:0035850	BP	GO:0035850	epithelial cell differentiation involved in kidney development	5/404	47/18723	0.003324461	0.030232696	0.022504838	PRKX/MEF2C/WWTR1/BASP1/ACTA2	5
GO:0046849	BP	GO:0046849	bone remodeling	7/404	90/18723	0.003325241	0.030232696	0.022504838	RAC2/TGFB1/SPP1/PTN/MDK/CTHRC1/TNFRSF11B	7
GO:0061097	BP	GO:0061097	regulation of protein tyrosine kinase activity	7/404	90/18723	0.003325241	0.030232696	0.022504838	CCL5/NCF1/APP/CAV1/THY1/FCGR1A/LILRB4	7
GO:1902904	BP	GO:1902904	negative regulation of supramolecular fiber organization	10/404	167/18723	0.003446883	0.031229196	0.023246621	GMFG/CIB1/PFN1/TREM2/STMN1/EMILIN1/MAP2/SCIN/RDX/CAPG	10
GO:0046686	BP	GO:0046686	response to cadmium ion	6/404	68/18723	0.003449523	0.031229196	0.023246621	NCF1/SPARC/MT2A/GPI/CYBB/HMOX1	6
GO:0030705	BP	GO:0030705	cytoskeleton-dependent intracellular transport	11/404	195/18723	0.00349336	0.031492047	0.023442283	MYO1F/HSPB1/APP/UBB/UCHL1/UXT/TUBA1C/ARHGAP21/MAP2/TUBB/KIF1B	11
GO:0070302	BP	GO:0070302	regulation of stress-activated protein kinase signaling cascade	11/404	195/18723	0.00349336	0.031492047	0.023442283	NCF1/CYLD/APP/VEGFA/FAS/GSTP1/TREM2/SIRPA/SPI1/GADD45A/MYC	11
GO:0014033	BP	GO:0014033	neural crest cell differentiation	7/404	91/18723	0.003537149	0.031752251	0.023635976	FN1/MEF2C/NRP2/HES1/FRZB/SEMA3C/SOX9	7
GO:0045582	BP	GO:0045582	positive regulation of T cell differentiation	7/404	91/18723	0.003537149	0.031752251	0.023635976	NCKAP1L/MDK/CD74/SOX4/LILRB4/IL18/EGR3	7
GO:0031333	BP	GO:0031333	negative regulation of protein-containing complex assembly	9/404	141/18723	0.003558814	0.031879478	0.023730682	PFN1/TREM2/STMN1/SOX9/RPL13A/MAP2/SCIN/RDX/CAPG	9
GO:2000241	BP	GO:2000241	regulation of reproductive process	10/404	168/18723	0.003596635	0.032150595	0.023932498	ARHGDIB/VEGFA/CIB1/B4GALT1/PRDX4/PLAT/LHFPL2/SOX9/PHLDA2/TIMP1	10
GO:0022408	BP	GO:0022408	negative regulation of cell-cell adhesion	11/404	196/18723	0.00363154	0.032326788	0.024063654	TGFB1/NCKAP1L/FXYD5/CD9/VEGFA/MDK/CD74/LILRB4/VSIG4/SPI1/RDX	11
GO:0043393	BP	GO:0043393	regulation of protein binding	11/404	196/18723	0.00363154	0.032326788	0.024063654	APP/PPP1CA/CAV1/ANXA2/CDKN1A/CTSZ/CTHRC1/PLK2/PHLDA2/MAP2/HSP90AB1	11
GO:0050769	BP	GO:0050769	positive regulation of neurogenesis	12/404	225/18723	0.003680665	0.032695676	0.024338249	TGFB1/TNFRSF1B/FN1/HDAC1/VEGFA/PTN/MDK/HES1/PTPRZ1/TLR2/METRN/RUFY3	12
GO:0022411	BP	GO:0022411	cellular component disassembly	19/404	443/18723	0.003689427	0.032705234	0.024345364	LCP1/TGFB1/MMP14/CIB1/PPP1CA/LAMC1/MMP2/C3/TREM2/STMN1/VMP1/SCIN/RDX/CAPG/PDPN/C1QB/C1QC/C1QA/MYC	19
GO:0033344	BP	GO:0033344	cholesterol efflux	6/404	69/18723	0.003710839	0.032826656	0.02443575	NPC2/APOC1/PLTP/CAV1/TREM2/ABCA1	6
GO:0072006	BP	GO:0072006	nephron development	9/404	142/18723	0.003729301	0.032871155	0.024468874	MEF2C/VEGFA/HES1/WWTR1/NID1/BASP1/ACTA2/SOX9/MYC	9
GO:0060099	BP	GO:0060099	regulation of phagocytosis, engulfment	3/404	15/18723	0.00374073	0.032871155	0.024468874	NCKAP1L/C3/TREM2	3
GO:1903362	BP	GO:1903362	regulation of cellular protein catabolic process	13/404	255/18723	0.00375411	0.032871155	0.024468874	GPX1/PSME1/UBB/PSME2/CAV1/ANXA2/TREM2/PTTG1IP/PLK2/RPL5/RDX/HSP90AB1/ATRAID	13
GO:0010800	BP	GO:0010800	positive regulation of peptidyl-threonine phosphorylation	4/404	30/18723	0.003754496	0.032871155	0.024468874	TGFB1/CHI3L1/APP/CALM3	4
GO:0031571	BP	GO:0031571	mitotic G1 DNA damage checkpoint signaling	4/404	30/18723	0.003754496	0.032871155	0.024468874	RPS27L/SOX4/CDKN1A/PLK2	4
GO:0010952	BP	GO:0010952	positive regulation of peptidase activity	11/404	197/18723	0.003774061	0.032974603	0.024545879	RPS3/FN1/PSME1/APP/FAS/PSME2/CAV1/RPS27L/PCOLCE/RCN3/MYC	11
GO:0002703	BP	GO:0002703	regulation of leukocyte mediated immunity	12/404	226/18723	0.003813644	0.033252159	0.024752488	RAC2/HLA-A/HLA-B/TGFB1/NCKAP1L/TNFRSF1B/C3/TREM2/LILRB4/IL18/SPI1/HMOX1	12
GO:0030301	BP	GO:0030301	cholesterol transport	8/404	117/18723	0.003874507	0.033713761	0.025096099	NPC2/APOC1/PLTP/CAV1/MSR1/ANXA2/TREM2/ABCA1	8
GO:0019058	BP	GO:0019058	viral life cycle	15/404	317/18723	0.003884492	0.033731663	0.025109425	OASL/CCL5/APOBEC3G/ZC3HAV1/IFITM3/RPSA/LGALS1/TRIM38/CAV1/CTSL/CD74/BANF1/DYNLT1/HSP90AB1/NCAM1	15
GO:0070849	BP	GO:0070849	response to epidermal growth factor	5/404	49/18723	0.003990363	0.034521204	0.025697149	EEF1A1/ZFP36L2/GSTP1/COL1A1/SOX9	5
GO:0033273	BP	GO:0033273	response to vitamin	7/404	93/18723	0.003991641	0.034521204	0.025697149	SPARC/SPP1/PTN/GSTP1/COL1A1/TNC/POSTN	7
GO:0022612	BP	GO:0022612	gland morphogenesis	8/404	118/18723	0.004080162	0.035081864	0.026114498	TGFB1/PTN/IGFBP5/MDK/CAV1/TNC/SEMA3C/SOX9	8
GO:0045446	BP	GO:0045446	endothelial cell differentiation	8/404	118/18723	0.004080162	0.035081864	0.026114498	BTG1/GPX1/VEGFA/CLIC4/PTN/FSTL1/RDX/PDPN	8
GO:0010324	BP	GO:0010324	membrane invagination	9/404	144/18723	0.004089449	0.035081864	0.026114498	RAC2/NCKAP1L/IGKC/FCGR1A/MSR1/C3/TREM2/AIF1/ABCA1	9
GO:0046718	BP	GO:0046718	viral entry into host cell	9/404	144/18723	0.004089449	0.035081864	0.026114498	IFITM3/RPSA/LGALS1/TRIM38/CAV1/CTSL/CD74/DYNLT1/NCAM1	9
GO:0032535	BP	GO:0032535	regulation of cellular component size	17/404	383/18723	0.004184499	0.035825041	0.026667709	COTL1/NCKAP1L/FN1/SPP1/GMFG/VEGFA/PPP1CA/DPYSL2/PFN1/RTN4/SEMA3C/MAP2/SCIN/RDX/HSP90AB1/CAPG/RUFY3	17
GO:0061326	BP	GO:0061326	renal tubule development	7/404	94/18723	0.004234838	0.035853657	0.026689011	MEF2C/VEGFA/HES1/COL4A1/WWTR1/SOX9/MYC	7
GO:0001782	BP	GO:0001782	B cell homeostasis	4/404	31/18723	0.004238399	0.035853657	0.026689011	NCKAP1L/MEF2C/CD74/TNFSF13B	4
GO:0044819	BP	GO:0044819	mitotic G1/S transition checkpoint signaling	4/404	31/18723	0.004238399	0.035853657	0.026689011	RPS27L/SOX4/CDKN1A/PLK2	4
GO:0060055	BP	GO:0060055	angiogenesis involved in wound healing	4/404	31/18723	0.004238399	0.035853657	0.026689011	GPX1/VEGFA/B4GALT1/SERPINE1	4
GO:0071711	BP	GO:0071711	basement membrane organization	4/404	31/18723	0.004238399	0.035853657	0.026689011	CAV1/LAMB1/COL4A1/NID1	4
GO:0090183	BP	GO:0090183	regulation of kidney development	4/404	31/18723	0.004238399	0.035853657	0.026689011	VEGFA/BASP1/SOX9/MYC	4
GO:0010469	BP	GO:0010469	regulation of signaling receptor activity	10/404	173/18723	0.004424583	0.037280394	0.027751056	NCF1/HDAC1/APP/MEF2C/PLAU/IFNGR2/LILRB4/SERPINE1/PHLDA2/DKK3	10
GO:0051099	BP	GO:0051099	positive regulation of binding	10/404	173/18723	0.004424583	0.037280394	0.027751056	TGFB1/APP/CAV1/HES1/ANXA2/CALM3/STMN1/CTHRC1/PLK2/HSP90AB1	10
GO:0045580	BP	GO:0045580	regulation of T cell differentiation	9/404	146/18723	0.004476225	0.037526602	0.02793433	CD2/NCKAP1L/PRDM1/MDK/CD74/SOX4/LILRB4/IL18/EGR3	9
GO:0002532	BP	GO:0002532	production of molecular mediator involved in inflammatory response	7/404	95/18723	0.004489081	0.037526602	0.02793433	GBP5/NCF1/TREM2/LILRB4/SIRPA/PLD3/SERPINE1	7
GO:0007044	BP	GO:0007044	cell-substrate junction assembly	7/404	95/18723	0.004489081	0.037526602	0.02793433	FN1/MMP14/VEGFA/LAMC1/THY1/TRIP6/LIMS1	7
GO:0030516	BP	GO:0030516	regulation of axon extension	7/404	95/18723	0.004489081	0.037526602	0.02793433	FN1/VEGFA/DPYSL2/RTN4/SEMA3C/MAP2/RUFY3	7
GO:0002693	BP	GO:0002693	positive regulation of cellular extravasation	3/404	16/18723	0.004530957	0.037581333	0.027975071	MDK/CD99/THY1	3
GO:1901163	BP	GO:1901163	regulation of trophoblast cell migration	3/404	16/18723	0.004530957	0.037581333	0.027975071	ARHGDIB/VEGFA/TIMP1	3
GO:1901201	BP	GO:1901201	regulation of extracellular matrix assembly	3/404	16/18723	0.004530957	0.037581333	0.027975071	TGFB1/SOX9/EMILIN1	3
GO:1905153	BP	GO:1905153	regulation of membrane invagination	3/404	16/18723	0.004530957	0.037581333	0.027975071	NCKAP1L/C3/TREM2	3
GO:0030330	BP	GO:0030330	DNA damage response, signal transduction by p53 class mediator	6/404	72/18723	0.004583092	0.037792743	0.028132442	RPS27L/CD74/SOX4/CDKN1A/PTTG1IP/PLK2	6
GO:0033627	BP	GO:0033627	cell adhesion mediated by integrin	6/404	72/18723	0.004583092	0.037792743	0.028132442	CD3E/CCL5/NCKAP1L/PLAU/CIB1/SERPINE1	6
GO:0043903	BP	GO:0043903	regulation of biological process involved in symbiotic interaction	6/404	72/18723	0.004583092	0.037792743	0.028132442	IFITM3/LGALS1/TRIM38/CAV1/CD74/FUCA2	6
GO:0032873	BP	GO:0032873	negative regulation of stress-activated MAPK cascade	5/404	51/18723	0.004746516	0.038576316	0.028715724	CYLD/GSTP1/TREM2/SIRPA/MYC	5
GO:0032964	BP	GO:0032964	collagen biosynthetic process	5/404	51/18723	0.004746516	0.038576316	0.028715724	TGFB1/COL1A1/COL5A1/EMILIN1/RCN3	5
GO:0043124	BP	GO:0043124	negative regulation of I-kappaB kinase/NF-kappaB signaling	5/404	51/18723	0.004746516	0.038576316	0.028715724	HDAC1/GSTP1/ASH1L/TREM2/LILRB4	5
GO:0070303	BP	GO:0070303	negative regulation of stress-activated protein kinase signaling cascade	5/404	51/18723	0.004746516	0.038576316	0.028715724	CYLD/GSTP1/TREM2/SIRPA/MYC	5
GO:0042177	BP	GO:0042177	negative regulation of protein catabolic process	8/404	121/18723	0.004747894	0.038576316	0.028715724	MYCBP2/FLNA/ANXA2/TIMP3/RPL5/TIMP1/HSP90AB1/ATRAID	8
GO:0002718	BP	GO:0002718	regulation of cytokine production involved in immune response	7/404	96/18723	0.00475468	0.038576316	0.028715724	HLA-A/TGFB1/TNFRSF1B/CD74/LILRB4/IL18/HMOX1	7
GO:0035767	BP	GO:0035767	endothelial cell chemotaxis	4/404	32/18723	0.004762685	0.038576316	0.028715724	HSPB1/RAB13/VEGFA/EGR3	4
GO:0050850	BP	GO:0050850	positive regulation of calcium-mediated signaling	4/404	32/18723	0.004762685	0.038576316	0.028715724	CD3E/CIB1/TREM2/CAMTA1	4
GO:1900745	BP	GO:1900745	positive regulation of p38MAPK cascade	4/404	32/18723	0.004762685	0.038576316	0.028715724	NCF1/VEGFA/SPI1/GADD45A	4
GO:0001822	BP	GO:0001822	kidney development	14/404	293/18723	0.004768776	0.038576316	0.028715724	PRKX/PRDM1/MEF2C/VEGFA/HES1/SOX4/WWTR1/ID3/NID1/BASP1/ACTA2/SOX9/SPRY1/MYC	14
GO:0052126	BP	GO:0052126	movement in host environment	10/404	175/18723	0.004795023	0.038715035	0.028818984	IFITM3/RPSA/LGALS1/TRIM38/CAV1/CTSL/CD74/FUCA2/DYNLT1/NCAM1	10
GO:0051384	BP	GO:0051384	response to glucocorticoid	9/404	148/18723	0.004890928	0.039229544	0.029201978	ZFP36L2/SPARC/IGFBP7/MDK/GSTP1/ADM/CALM3/CDKN1A/AIF1	9
GO:1903900	BP	GO:1903900	regulation of viral life cycle	9/404	148/18723	0.004890928	0.039229544	0.029201978	OASL/CCL5/APOBEC3G/ZC3HAV1/IFITM3/LGALS1/TRIM38/CD74/BANF1	9
GO:0042274	BP	GO:0042274	ribosomal small subunit biogenesis	6/404	73/18723	0.004904845	0.039229544	0.029201978	RPS8/RPSA/RPS15/RPS5/RPS14/RPS27L	6
GO:0050848	BP	GO:0050848	regulation of calcium-mediated signaling	6/404	73/18723	0.004904845	0.039229544	0.029201978	CD3E/NFAT5/CIB1/CALM3/TREM2/CAMTA1	6
GO:0051145	BP	GO:0051145	smooth muscle cell differentiation	6/404	73/18723	0.004904845	0.039229544	0.029201978	MEF2C/VEGFA/EFEMP2/HES1/ADM/SOX9	6
GO:1990266	BP	GO:1990266	neutrophil migration	8/404	122/18723	0.004988127	0.039680148	0.029537403	RAC2/CCL5/NCKAP1L/MDK/CD99/CD74/C5AR1/CAMK1D	8
GO:0043534	BP	GO:0043534	blood vessel endothelial cell migration	10/404	176/18723	0.004989161	0.039680148	0.029537403	TGFB1/HSPB1/GPX1/MEF2C/VEGFA/CIB1/PLK2/EGR3/HMOX1/GADD45A	10
GO:0050728	BP	GO:0050728	negative regulation of inflammatory response	10/404	176/18723	0.004989161	0.039680148	0.029537403	CST7/TNFRSF1B/GPX1/MDK/GSTP1/ASH1L/TREM2/SIRPA/PLK2/NT5E	10
GO:0048260	BP	GO:0048260	positive regulation of receptor-mediated endocytosis	5/404	52/18723	0.005160401	0.0409655	0.030494203	CD63/VEGFA/ANXA2/C3/SERPINE1	5
GO:0002367	BP	GO:0002367	cytokine production involved in immune response	7/404	98/18723	0.005321197	0.041911557	0.031198435	HLA-A/TGFB1/TNFRSF1B/CD74/LILRB4/IL18/HMOX1	7
GO:2001243	BP	GO:2001243	negative regulation of intrinsic apoptotic signaling pathway	7/404	98/18723	0.005321197	0.041911557	0.031198435	TPT1/HSPB1/GPX1/HDAC1/CD74/YBX3/PTTG1IP	7
GO:0071295	BP	GO:0071295	cellular response to vitamin	4/404	33/18723	0.005328825	0.041911557	0.031198435	PTN/COL1A1/TNC/POSTN	4
GO:0071353	BP	GO:0071353	cellular response to interleukin-4	4/404	33/18723	0.005328825	0.041911557	0.031198435	IL2RG/RPLP0/PARP14/HSP90AB1	4
GO:2000036	BP	GO:2000036	regulation of stem cell population maintenance	4/404	33/18723	0.005328825	0.041911557	0.031198435	LBH/PTN/LOXL2/MYC	4
GO:0016045	BP	GO:0016045	detection of bacterium	3/404	17/18723	0.005414716	0.042119957	0.031353566	HLA-A/HLA-B/TLR2	3
GO:0019885	BP	GO:0019885	antigen processing and presentation of endogenous peptide antigen via MHC class I	3/404	17/18723	0.005414716	0.042119957	0.031353566	HLA-A/HLA-B/TAP1	3
GO:0060263	BP	GO:0060263	regulation of respiratory burst	3/404	17/18723	0.005414716	0.042119957	0.031353566	RAC2/NCF1/CAMK1D	3
GO:0061450	BP	GO:0061450	trophoblast cell migration	3/404	17/18723	0.005414716	0.042119957	0.031353566	ARHGDIB/VEGFA/TIMP1	3
GO:0097067	BP	GO:0097067	cellular response to thyroid hormone stimulus	3/404	17/18723	0.005414716	0.042119957	0.031353566	CTSL/LMO2/RDX	3
GO:1902894	BP	GO:1902894	negative regulation of pri-miRNA transcription by RNA polymerase II	3/404	17/18723	0.005414716	0.042119957	0.031353566	TGFB1/LILRB4/SOX9	3
GO:0031334	BP	GO:0031334	positive regulation of protein-containing complex assembly	12/404	237/18723	0.005547691	0.042997131	0.032006523	GBP5/LCP1/TGFB1/RPS3/NCKAP1L/GMFG/VEGFA/PFN1/ABCA1/RHOC/SCIN/FNIP2	12
GO:0033673	BP	GO:0033673	negative regulation of kinase activity	12/404	237/18723	0.005547691	0.042997131	0.032006523	HSPB1/UCHL1/GSTP1/CAV1/THY1/WWTR1/MIDN/CDKN1A/LILRB4/GNAQ/SPRY1/GADD45A	12
GO:0033077	BP	GO:0033077	T cell differentiation in thymus	6/404	75/18723	0.005597685	0.043082414	0.032070007	CD3E/CD3D/ZFP36L2/CD74/MAFB/EGR3	6
GO:0061333	BP	GO:0061333	renal tubule morphogenesis	6/404	75/18723	0.005597685	0.043082414	0.032070007	MEF2C/VEGFA/HES1/COL4A1/SOX9/MYC	6
GO:0008347	BP	GO:0008347	glial cell migration	5/404	53/18723	0.005599195	0.043082414	0.032070007	MMP14/CD9/RTN4/LAMB1/TREM2	5
GO:0034381	BP	GO:0034381	plasma lipoprotein particle clearance	5/404	53/18723	0.005599195	0.043082414	0.032070007	APOC1/MSR1/ANXA2/TREM2/HMOX1	5
GO:0031341	BP	GO:0031341	regulation of cell killing	7/404	99/18723	0.005622743	0.043185511	0.032146751	PRF1/HLA-A/HLA-B/NCKAP1L/SPI1/HSP90AB1/CFH	7
GO:1901215	BP	GO:1901215	negative regulation of neuron death	11/404	208/18723	0.005656381	0.04336559	0.032280799	TNFRSF1B/HDAC1/MEF2C/GPI/NR4A2/MDK/PTPRZ1/C5AR1/HMOX1/HSP90AB1/CPEB4	11
GO:0042254	BP	GO:0042254	ribosome biogenesis	14/404	299/18723	0.005680688	0.043473612	0.032361209	RPL10/RPS8/RPL7A/RPSA/RPS15/RPL10A/RPLP0/RPL35A/RPL14/RPS5/RPS14/GLUL/RPS27L/RPL5	14
GO:0002495	BP	GO:0002495	antigen processing and presentation of peptide antigen via MHC class II	4/404	34/18723	0.005938252	0.045281834	0.033707227	CTSL/CD74/TREM2/HLA-DPB1	4
GO:0035909	BP	GO:0035909	aorta morphogenesis	4/404	34/18723	0.005938252	0.045281834	0.033707227	FKBP10/EFEMP2/HES1/SOX4	4
GO:0043536	BP	GO:0043536	positive regulation of blood vessel endothelial cell migration	6/404	76/18723	0.005969714	0.045440311	0.033825196	TGFB1/HSPB1/VEGFA/CIB1/PLK2/HMOX1	6
GO:0008361	BP	GO:0008361	regulation of cell size	10/404	181/18723	0.006054196	0.045850824	0.034130776	FN1/SPP1/VEGFA/DPYSL2/RTN4/SEMA3C/MAP2/RDX/HSP90AB1/RUFY3	10
GO:1905952	BP	GO:1905952	regulation of lipid localization	10/404	181/18723	0.006054196	0.045850824	0.034130776	SPP1/APOC1/PLTP/DBI/CAV1/MSR1/ANXA2/C3/TREM2/ABCA1	10
GO:0006968	BP	GO:0006968	cellular defense response	5/404	54/18723	0.006063666	0.045850824	0.034130776	PRF1/NCF1/LGALS3BP/LY96/C5AR1	5
GO:0050866	BP	GO:0050866	negative regulation of cell activation	11/404	210/18723	0.006066748	0.045850824	0.034130776	CST7/NCKAP1L/CD9/MDK/CD74/TREM2/LILRB4/VSIG4/EMILIN1/SPI1/HMOX1	11
GO:0002643	BP	GO:0002643	regulation of tolerance induction	3/404	18/18723	0.006394838	0.047653301	0.035472517	CD3E/HLA-B/LILRB4	3
GO:0006595	BP	GO:0006595	polyamine metabolic process	3/404	18/18723	0.006394838	0.047653301	0.035472517	ODC1/SAT1/NNMT	3
GO:0006957	BP	GO:0006957	complement activation, alternative pathway	3/404	18/18723	0.006394838	0.047653301	0.035472517	C3/VSIG4/CFH	3
GO:0034134	BP	GO:0034134	toll-like receptor 2 signaling pathway	3/404	18/18723	0.006394838	0.047653301	0.035472517	CYBA/TREM2/TLR2	3
GO:0060008	BP	GO:0060008	Sertoli cell differentiation	3/404	18/18723	0.006394838	0.047653301	0.035472517	RAB13/FLNA/SOX9	3
GO:0060602	BP	GO:0060602	branch elongation of an epithelium	3/404	18/18723	0.006394838	0.047653301	0.035472517	TNC/SOX9/SPRY1	3
GO:0072234	BP	GO:0072234	metanephric nephron tubule development	3/404	18/18723	0.006394838	0.047653301	0.035472517	HES1/WWTR1/SOX9	3
GO:0150079	BP	GO:0150079	negative regulation of neuroinflammatory response	3/404	18/18723	0.006394838	0.047653301	0.035472517	CST7/TNFRSF1B/TREM2	3
GO:0006469	BP	GO:0006469	negative regulation of protein kinase activity	11/404	212/18723	0.006500172	0.048353554	0.035993777	HSPB1/UCHL1/GSTP1/CAV1/THY1/WWTR1/CDKN1A/LILRB4/GNAQ/SPRY1/GADD45A	11
GO:0003179	BP	GO:0003179	heart valve morphogenesis	5/404	55/18723	0.006554573	0.048534324	0.036128339	TGFB1/MEF2C/SOX4/SOX9/EMILIN1	5
GO:0001893	BP	GO:0001893	maternal placenta development	4/404	35/18723	0.00659235	0.048534324	0.036128339	SPP1/PRDM1/PTN/ASH1L	4
GO:0018149	BP	GO:0018149	peptide cross-linking	4/404	35/18723	0.00659235	0.048534324	0.036128339	SPOCK2/FN1/BGN/COL3A1	4
GO:0045454	BP	GO:0045454	cell redox homeostasis	4/404	35/18723	0.00659235	0.048534324	0.036128339	GPX1/PRDX4/SLC11A1/DDIT3	4
GO:0090050	BP	GO:0090050	positive regulation of cell migration involved in sprouting angiogenesis	4/404	35/18723	0.00659235	0.048534324	0.036128339	VEGFA/CIB1/PLK2/HMOX1	4
GO:0032677	BP	GO:0032677	regulation of interleukin-8 production	7/404	102/18723	0.006604318	0.048534324	0.036128339	CD2/CHI3L1/CD14/CD74/SERPINE1/TLR2/DDIT3	7
GO:1902106	BP	GO:1902106	negative regulation of leukocyte differentiation	7/404	102/18723	0.006604318	0.048534324	0.036128339	MDK/CD74/MAFB/TMEM176B/LILRB4/C1QC/MYC	7
GO:0017015	BP	GO:0017015	regulation of transforming growth factor beta receptor signaling pathway	8/404	128/18723	0.006630531	0.048642947	0.036209197	TGFB1/CAV1/TGFB1I1/EMILIN1/LTBP1/DKK3/SPRY1/HSP90AB1	8
GO:0030500	BP	GO:0030500	regulation of bone mineralization	6/404	78/18723	0.006767339	0.049306552	0.036703177	TGFB1/MEF2C/PTN/SOX9/MGP/ATRAID	6
GO:0032371	BP	GO:0032371	regulation of sterol transport	6/404	78/18723	0.006767339	0.049306552	0.036703177	APOC1/PLTP/CAV1/ANXA2/TREM2/ABCA1	6
GO:0032374	BP	GO:0032374	regulation of cholesterol transport	6/404	78/18723	0.006767339	0.049306552	0.036703177	APOC1/PLTP/CAV1/ANXA2/TREM2/ABCA1	6
GO:0061045	BP	GO:0061045	negative regulation of wound healing	6/404	78/18723	0.006767339	0.049306552	0.036703177	CD9/PLAU/PLAT/ANXA2/SERPING1/SERPINE1	6
GO:0001764	BP	GO:0001764	neuron migration	9/404	156/18723	0.006855651	0.049864605	0.037118584	FLNA/MEF2C/NR4A2/VEGFA/NRP2/MDK/TUBB2B/PHACTR1/COL3A1	9
GO:0062023	CC	GO:0062023	collagen-containing extracellular matrix	57/418	425/19550	4.48E-29	1.94E-26	1.42E-26	TGFB1/LGALS1/SPARC/FN1/TGFBI/S100A4/IGFBP7/COL1A2/PTN/COL6A1/CD151/MDK/LGALS3BP/SERPINB1/COL1A1/LAMC1/CTSL/COL6A2/AEBP1/VCAN/MMP2/EFEMP2/BGN/PCOLCE/ANXA2/LAMB1/TGFB1I1/EDIL3/COL4A1/PTPRZ1/COL8A1/LAMA4/SERPING1/TNC/TIMP3/NID1/MFAP4/SRPX/CTSZ/LUM/LOXL2/COL5A1/CTHRC1/SERPINE1/EMILIN1/LTBP1/LAMA2/COL3A1/TIMP1/ANXA5/NCAM1/MGP/POSTN/C1QB/S100A6/C1QC/C1QA	57
GO:0005925	CC	GO:0005925	focal adhesion	47/418	418/19550	8.52E-21	1.85E-18	1.35E-18	RAC2/CNN2/LCP1/RPS8/RPL7A/RPS3/RPS4X/MARCKS/RPLP1/RPS15/HSPB1/RPL10A/RPLP0/CYBA/CNN3/TES/ARHGAP26/MMP14/ZYX/FLNA/RPS5/CD9/GNA13/RPS14/RPS13/RPL18/PLAU/YWHAZ/CD151/CSRP2/PFN1/CAV1/CD99/CAPN2/THY1/TGFB1I1/TNC/RND3/TRIP6/RPL13A/RPL5/RDX/ANXA5/RPS11/LIMS1/PDLIM7/TNFSF13B	47
GO:0030055	CC	GO:0030055	cell-substrate junction	47/418	425/19550	1.70E-20	2.46E-18	1.81E-18	RAC2/CNN2/LCP1/RPS8/RPL7A/RPS3/RPS4X/MARCKS/RPLP1/RPS15/HSPB1/RPL10A/RPLP0/CYBA/CNN3/TES/ARHGAP26/MMP14/ZYX/FLNA/RPS5/CD9/GNA13/RPS14/RPS13/RPL18/PLAU/YWHAZ/CD151/CSRP2/PFN1/CAV1/CD99/CAPN2/THY1/TGFB1I1/TNC/RND3/TRIP6/RPL13A/RPL5/RDX/ANXA5/RPS11/LIMS1/PDLIM7/TNFSF13B	47
GO:0022626	CC	GO:0022626	cytosolic ribosome	25/418	102/19550	8.24E-20	8.92E-18	6.55E-18	RPS15A/RPS26/RPL10/RPS8/RPL7A/RPL39/RPS3/RPS4X/RPSA/RPLP1/RPL27A/RPS15/RPL10A/RPLP0/RPL35A/RPL18A/RPL14/RPS5/RPS14/RPS13/RPL18/RPS27L/RPL13A/RPL5/RPS11	25
GO:0044391	CC	GO:0044391	ribosomal subunit	26/418	180/19550	1.39E-14	1.20E-12	8.83E-13	RPS15A/RPS26/RPL10/RPS8/RPL7A/RPL39/RPS3/RPS4X/RPSA/RPLP1/RPL27A/RPS15/RPL10A/RPLP0/RPL35A/RPL18A/RPL14/RPS5/RPS14/RPS13/RPL18/RPS27L/RPL13A/RPL5/MRPL13/RPS11	26
GO:0005788	CC	GO:0005788	endoplasmic reticulum lumen	33/418	313/19550	4.30E-14	3.10E-12	2.28E-12	LGALS1/FN1/SPP1/APP/IGFBP7/COL1A2/COL6A1/IGFBP5/CRTAP/COL1A1/DBI/FKBP10/LAMC1/COL6A2/VCAN/CALU/LAMB1/COL4A1/COL8A1/C3/FSTL1/SERPING1/TNC/CTSZ/COL5A1/CERCAM/LTBP1/MXRA8/RCN3/GPX8/FUCA2/COL3A1/TIMP1	33
GO:0005604	CC	GO:0005604	basement membrane	18/418	96/19550	1.80E-12	1.11E-10	8.17E-11	SPARC/FN1/TGFBI/PTN/CD151/LAMC1/EFEMP2/ANXA2/LAMB1/COL4A1/COL8A1/LAMA4/TNC/NID1/LOXL2/COL5A1/LAMA2/TIMP1	18
GO:0034774	CC	GO:0034774	secretory granule lumen	31/418	322/19550	2.92E-12	1.58E-10	1.16E-10	EEF1A1/CNN2/TGFB1/COTL1/CHI3L1/SPARC/FN1/GMFG/S100A11/APP/GPI/VEGFA/NPC2/GSTP1/LGALS3BP/SERPINB1/PRDX4/ANXA2/C3/SERPING1/TIMP3/HSPA6/CTSZ/SERPINE1/LYZ/FUCA2/GYG1/TIMP1/DYNLT1/HSP90AB1/TUBB	31
GO:0060205	CC	GO:0060205	cytoplasmic vesicle lumen	31/418	325/19550	3.72E-12	1.79E-10	1.32E-10	EEF1A1/CNN2/TGFB1/COTL1/CHI3L1/SPARC/FN1/GMFG/S100A11/APP/GPI/VEGFA/NPC2/GSTP1/LGALS3BP/SERPINB1/PRDX4/ANXA2/C3/SERPING1/TIMP3/HSPA6/CTSZ/SERPINE1/LYZ/FUCA2/GYG1/TIMP1/DYNLT1/HSP90AB1/TUBB	31
GO:0031983	CC	GO:0031983	vesicle lumen	31/418	327/19550	4.37E-12	1.89E-10	1.39E-10	EEF1A1/CNN2/TGFB1/COTL1/CHI3L1/SPARC/FN1/GMFG/S100A11/APP/GPI/VEGFA/NPC2/GSTP1/LGALS3BP/SERPINB1/PRDX4/ANXA2/C3/SERPING1/TIMP3/HSPA6/CTSZ/SERPINE1/LYZ/FUCA2/GYG1/TIMP1/DYNLT1/HSP90AB1/TUBB	31
GO:0005840	CC	GO:0005840	ribosome	26/418	240/19550	1.24E-11	4.90E-10	3.59E-10	RPS15A/RPS26/RPL10/RPS8/RPL7A/RPL39/RPS3/RPS4X/RPSA/RPLP1/RPL27A/RPS15/RPL10A/RPLP0/RPL35A/RPL18A/RPL14/RPS5/RPS14/RPS13/RPL18/RPS27L/RPL13A/RPL5/MRPL13/RPS11	26
GO:0022627	CC	GO:0022627	cytosolic small ribosomal subunit	12/418	42/19550	4.83E-11	1.74E-09	1.28E-09	RPS15A/RPS26/RPS8/RPS3/RPS4X/RPSA/RPS15/RPS5/RPS14/RPS13/RPS27L/RPS11	12
GO:0022625	CC	GO:0022625	cytosolic large ribosomal subunit	13/418	58/19550	2.14E-10	7.12E-09	5.23E-09	RPL10/RPL7A/RPL39/RPLP1/RPL27A/RPL10A/RPLP0/RPL35A/RPL18A/RPL14/RPL18/RPL13A/RPL5	13
GO:0005581	CC	GO:0005581	collagen trimer	15/418	87/19550	4.50E-10	1.39E-08	1.02E-08	COL1A2/COL6A1/COL1A1/COL6A2/MSR1/COL4A1/COL8A1/LUM/COL5A1/CTHRC1/EMILIN1/COL3A1/C1QB/C1QC/C1QA	15
GO:0030139	CC	GO:0030139	endocytic vesicle	28/418	336/19550	9.64E-10	2.78E-08	2.04E-08	RAC2/HLA-A/CD3D/FMNL1/HLA-B/NCF1/TAP1/SPARC/CYBA/ZYX/RAB13/CD9/UBB/CAV1/CTSL/CD74/FCGR1A/MSR1/RAB34/GOLIM4/CYBB/SLC11A1/ATP6V0A1/ABCA1/CD163/TLR2/STAB1/HLA-DPB1	28
GO:0030666	CC	GO:0030666	endocytic vesicle membrane	20/418	193/19550	6.52E-09	1.76E-07	1.30E-07	RAC2/HLA-A/CD3D/HLA-B/TAP1/CYBA/CD9/UBB/CAV1/CD74/FCGR1A/MSR1/RAB34/CYBB/SLC11A1/ATP6V0A1/CD163/TLR2/STAB1/HLA-DPB1	20
GO:0030667	CC	GO:0030667	secretory granule membrane	25/418	311/19550	1.60E-08	4.08E-07	3.00E-07	HLA-B/NCKAP1L/CD63/TNFRSF1B/SPARC/CYBA/CD9/PLAU/CD14/B4GALT1/CAV1/FCGR2A/LHFPL2/CYBB/C5AR1/DDOST/FPR1/SLC11A1/ATP6V0A1/SIRPA/TLR2/SLC2A5/LAMTOR2/CD93/BRI3	25
GO:0015935	CC	GO:0015935	small ribosomal subunit	12/418	71/19550	3.20E-08	7.69E-07	5.65E-07	RPS15A/RPS26/RPS8/RPS3/RPS4X/RPSA/RPS15/RPS5/RPS14/RPS13/RPS27L/RPS11	12
GO:0015934	CC	GO:0015934	large ribosomal subunit	14/418	113/19550	1.35E-07	3.07E-06	2.25E-06	RPL10/RPL7A/RPL39/RPLP1/RPL27A/RPL10A/RPLP0/RPL35A/RPL18A/RPL14/RPL18/RPL13A/RPL5/MRPL13	14
GO:0098644	CC	GO:0098644	complex of collagen trimers	7/418	21/19550	1.74E-07	3.78E-06	2.77E-06	COL1A2/COL1A1/COL4A1/COL8A1/LUM/COL5A1/COL3A1	7
GO:0005834	CC	GO:0005834	heterotrimeric G-protein complex	8/418	34/19550	4.56E-07	8.97E-06	6.58E-06	GNG2/GNA13/GNG11/GNB4/GNG12/GNG5/GNAQ/GNG7	8
GO:1905360	CC	GO:1905360	GTPase complex	8/418	34/19550	4.56E-07	8.97E-06	6.58E-06	GNG2/GNA13/GNG11/GNB4/GNG12/GNG5/GNAQ/GNG7	8
GO:0101002	CC	GO:0101002	ficolin-1-rich granule	17/418	185/19550	5.08E-07	9.56E-06	7.02E-06	EEF1A1/COTL1/NCKAP1L/GMFG/GPI/GSTP1/PRDX4/FPR1/HSPA6/SLC11A1/CTSZ/ATP6V0A1/SIRPA/GYG1/CD93/DYNLT1/HSP90AB1	17
GO:0005791	CC	GO:0005791	rough endoplasmic reticulum	11/418	82/19550	1.34E-06	2.42E-05	1.78E-05	RPS26/NCF1/APP/RPL18/GLUL/PLOD2/CYBB/PTGDS/SEC61G/PLOD1/RPN2	11
GO:0045335	CC	GO:0045335	phagocytic vesicle	14/418	137/19550	1.46E-06	2.53E-05	1.86E-05	RAC2/HLA-A/FMNL1/HLA-B/NCF1/TAP1/CYBA/ZYX/RAB34/CYBB/SLC11A1/ATP6V0A1/ABCA1/TLR2	14
GO:0005583	CC	GO:0005583	fibrillar collagen trimer	5/418	12/19550	3.05E-06	4.83E-05	3.54E-05	COL1A2/COL1A1/LUM/COL5A1/COL3A1	5
GO:0098643	CC	GO:0098643	banded collagen fibril	5/418	12/19550	3.05E-06	4.83E-05	3.54E-05	COL1A2/COL1A1/LUM/COL5A1/COL3A1	5
GO:0072562	CC	GO:0072562	blood microparticle	14/418	146/19550	3.12E-06	4.83E-05	3.54E-05	TGFB1/FN1/IGKC/YWHAZ/LGALS3BP/PFN1/C1R/C3/SERPING1/HSPA6/C1S/CFH/C1QB/C1QC	14
GO:0030670	CC	GO:0030670	phagocytic vesicle membrane	10/418	76/19550	4.86E-06	7.26E-05	5.33E-05	RAC2/HLA-A/HLA-B/TAP1/CYBA/RAB34/CYBB/SLC11A1/ATP6V0A1/TLR2	10
GO:0098562	CC	GO:0098562	cytoplasmic side of membrane	15/418	197/19550	2.33E-05	0.000336542	0.000247078	CD2/EEF1A1/RPS26/GNG2/CYLD/GNA13/GNG11/GNB4/GNG12/GNG5/LILRB4/GEM/GNAQ/GNG7/S100A6	15
GO:0031091	CC	GO:0031091	platelet alpha granule	10/418	91/19550	2.46E-05	0.000344048	0.000252589	TGFB1/SPARC/FN1/APP/CD9/VEGFA/LHFPL2/SERPING1/SERPINE1/TIMP1	10
GO:0005938	CC	GO:0005938	cell cortex	19/418	308/19550	3.89E-05	0.000526066	0.000386221	RAC2/CYTIP/EEF1A1/FMNL1/COTL1/MARCKS/CALD1/FLNA/MYL9/PFN1/CAV1/CAPN2/ANXA2/RAI14/RND3/CTSZ/RHOC/SCIN/RDX	19
GO:0032432	CC	GO:0032432	actin filament bundle	9/418	80/19550	5.20E-05	0.000663895	0.00048741	CNN2/LCP1/MARCKS/CYBA/ZYX/FLNA/MYL9/TRIP6/PDLIM7	9
GO:0042788	CC	GO:0042788	polysomal ribosome	6/418	32/19550	5.21E-05	0.000663895	0.00048741	RPS26/RPL7A/RPL39/RPL10A/RPL18A/RPL18	6
GO:0031234	CC	GO:0031234	extrinsic component of cytoplasmic side of plasma membrane	10/418	101/19550	6.09E-05	0.000753779	0.000553401	GNG2/CYLD/GNA13/GNG11/GNB4/GNG12/GNG5/GNAQ/GNG7/S100A6	10
GO:1904813	CC	GO:1904813	ficolin-1-rich granule lumen	11/418	124/19550	7.27E-05	0.000874443	0.000641988	EEF1A1/COTL1/GMFG/GPI/GSTP1/PRDX4/HSPA6/CTSZ/GYG1/DYNLT1/HSP90AB1	11
GO:0005844	CC	GO:0005844	polysome	8/418	66/19550	7.93E-05	0.000928294	0.000681524	RPS26/RPL7A/RPL39/RPS3/RPS4X/RPL10A/RPL18A/RPL18	8
GO:0009898	CC	GO:0009898	cytoplasmic side of plasma membrane	13/418	172/19550	8.73E-05	0.000981686	0.000720723	CD2/GNG2/CYLD/GNA13/GNG11/GNB4/GNG12/GNG5/LILRB4/GEM/GNAQ/GNG7/S100A6	13
GO:0031093	CC	GO:0031093	platelet alpha granule lumen	8/418	67/19550	8.84E-05	0.000981686	0.000720723	TGFB1/SPARC/FN1/APP/VEGFA/SERPING1/SERPINE1/TIMP1	8
GO:0005775	CC	GO:0005775	vacuolar lumen	13/418	174/19550	9.82E-05	0.001062768	0.00078025	NPC2/CTSL/VCAN/BGN/CD74/ANXA2/C3/LUM/PLD3/LYZ/FUCA2/GYG1/TUBB	13
GO:0042470	CC	GO:0042470	melanosome	10/418	109/19550	0.000116224	0.001174903	0.000862576	CD63/MMP14/GNA13/YWHAZ/CALU/ANXA2/ATP6V0A1/HSP90AB1/CAPG/SYPL1	10
GO:0048770	CC	GO:0048770	pigment granule	10/418	109/19550	0.000116224	0.001174903	0.000862576	CD63/MMP14/GNA13/YWHAZ/CALU/ANXA2/ATP6V0A1/HSP90AB1/CAPG/SYPL1	10
GO:0030426	CC	GO:0030426	growth cone	13/418	177/19550	0.000116676	0.001174903	0.000862576	APP/FLNA/CIB1/DPYSL3/THY1/CALM3/BASP1/CTSZ/MAP2/DYNLT1/HSP90AB1/RUFY3/CPEB4	13
GO:0031252	CC	GO:0031252	cell leading edge	22/418	422/19550	0.000120935	0.001190109	0.00087374	RAC2/EEF1A1/LCP1/RPS3/AAK1/S100A11/RAB13/APP/CIB1/DPYSL3/THY1/ANXA2/ACTA2/AIF1/EPB41L3/RDX/DYNLT1/CAPG/RUFY3/PDPN/PDLIM7/S100A6	22
GO:0030427	CC	GO:0030427	site of polarized growth	13/418	183/19550	0.000162851	0.001566985	0.00115043	APP/FLNA/CIB1/DPYSL3/THY1/CALM3/BASP1/CTSZ/MAP2/DYNLT1/HSP90AB1/RUFY3/CPEB4	13
GO:0070820	CC	GO:0070820	tertiary granule	12/418	164/19550	0.000219412	0.002065332	0.001516301	CNN2/NCKAP1L/CYBA/PLAU/CYBB/FPR1/SLC11A1/ATP6V0A1/SIRPA/LYZ/LAMTOR2/CD93	12
GO:0005774	CC	GO:0005774	vacuolar membrane	22/418	444/19550	0.000247557	0.002280682	0.001674404	EEF1A1/IFITM3/CD63/LAPTM4A/COL6A1/B4GALT1/GNB4/CD74/ANXA2/DDOST/FPR1/ATP6V0A1/PLD3/VMP1/LAMTOR2/GNAQ/HSP90AB1/FNIP2/BRI3/ATRAID/HLA-DPB1/RPN2	22
GO:0005765	CC	GO:0005765	lysosomal membrane	20/418	395/19550	0.000355868	0.003144711	0.002308746	EEF1A1/IFITM3/CD63/LAPTM4A/COL6A1/B4GALT1/GNB4/CD74/ANXA2/DDOST/FPR1/ATP6V0A1/PLD3/LAMTOR2/GNAQ/HSP90AB1/FNIP2/BRI3/ATRAID/HLA-DPB1	20
GO:0098852	CC	GO:0098852	lytic vacuole membrane	20/418	395/19550	0.000355868	0.003144711	0.002308746	EEF1A1/IFITM3/CD63/LAPTM4A/COL6A1/B4GALT1/GNB4/CD74/ANXA2/DDOST/FPR1/ATP6V0A1/PLD3/LAMTOR2/GNAQ/HSP90AB1/FNIP2/BRI3/ATRAID/HLA-DPB1	20
GO:0019897	CC	GO:0019897	extrinsic component of plasma membrane	12/418	174/19550	0.000377943	0.00327299	0.002402924	AAK1/GNG2/CYLD/GNA13/GNG11/GNB4/ANXA2/GNG12/GNG5/GNAQ/GNG7/S100A6	12
GO:0030175	CC	GO:0030175	filopodium	9/418	107/19550	0.000484437	0.004112962	0.003019605	LCP1/APP/CIB1/B4GALT1/ACTA2/MAP2/RDX/RUFY3/PDPN	9
GO:0005766	CC	GO:0005766	primary lysosome	11/418	155/19550	0.000515842	0.004214335	0.00309403	CD63/NPC2/B4GALT1/ANXA2/C3/DDOST/FPR1/LYZ/FUCA2/TUBB/BRI3	11
GO:0042582	CC	GO:0042582	azurophil granule	11/418	155/19550	0.000515842	0.004214335	0.00309403	CD63/NPC2/B4GALT1/ANXA2/C3/DDOST/FPR1/LYZ/FUCA2/TUBB/BRI3	11
GO:0042581	CC	GO:0042581	specific granule	11/418	160/19550	0.000673151	0.005397674	0.0039628	CNN2/CHI3L1/TNFRSF1B/CYBA/PLAU/CYBB/CTSZ/LYZ/SLC2A5/LAMTOR2/CD93	11
GO:0005884	CC	GO:0005884	actin filament	9/418	114/19550	0.000768496	0.005941336	0.004361939	RAC2/LCP1/COTL1/FLNA/TPM2/DPYSL3/GNG12/AIF1/PDLIM7	9
GO:0042383	CC	GO:0042383	sarcolemma	10/418	138/19550	0.000780176	0.005941336	0.004361939	CIB1/COL6A1/CAV1/COL6A2/BGN/ANXA2/ATP1B1/LAMA2/SLC2A5/RDX	10
GO:0001725	CC	GO:0001725	stress fiber	7/418	71/19550	0.000795837	0.005941336	0.004361939	CNN2/LCP1/CYBA/ZYX/MYL9/TRIP6/PDLIM7	7
GO:0097517	CC	GO:0097517	contractile actin filament bundle	7/418	71/19550	0.000795837	0.005941336	0.004361939	CNN2/LCP1/CYBA/ZYX/MYL9/TRIP6/PDLIM7	7
GO:0070821	CC	GO:0070821	tertiary granule membrane	7/418	73/19550	0.000940138	0.006694061	0.004914565	CYBA/PLAU/CYBB/SLC11A1/SIRPA/LAMTOR2/CD93	7
GO:0045121	CC	GO:0045121	membrane raft	17/418	335/19550	0.000943043	0.006694061	0.004914565	CD2/TNFRSF1B/APP/FAS/CD14/CAV1/CAPN2/THY1/ANXA2/TREM2/ATP1B1/ABCA1/TLR2/LAMTOR2/HMOX1/TUBB/PDPN	17
GO:0098857	CC	GO:0098857	membrane microdomain	17/418	335/19550	0.000943043	0.006694061	0.004914565	CD2/TNFRSF1B/APP/FAS/CD14/CAV1/CAPN2/THY1/ANXA2/TREM2/ATP1B1/ABCA1/TLR2/LAMTOR2/HMOX1/TUBB/PDPN	17
GO:0098858	CC	GO:0098858	actin-based cell projection	13/418	221/19550	0.00098735	0.006895527	0.005062475	LCP1/TGFB1/MYO1F/APP/CLIC4/CIB1/B4GALT1/ACTA2/RHOC/MAP2/RDX/RUFY3/PDPN	13
GO:0005911	CC	GO:0005911	cell-cell junction	22/418	494/19550	0.001031063	0.007086515	0.005202692	CD3E/CD2/CNN2/CNN3/S100A11/ZYX/RAB13/APP/FLNA/VEGFA/CLIC4/PPP1CA/B4GALT1/ASH1L/ANXA2/YBX3/ATP1B1/EPB41L3/MXRA8/RDX/LIMS1/PDLIM7	22
GO:0043202	CC	GO:0043202	lysosomal lumen	8/418	97/19550	0.001124218	0.007606041	0.005584112	NPC2/CTSL/VCAN/BGN/CD74/LUM/PLD3/GYG1	8
GO:0030027	CC	GO:0030027	lamellipodium	12/418	202/19550	0.001404683	0.009357352	0.006869868	RAC2/RAB13/APP/CIB1/DPYSL3/ACTA2/AIF1/RDX/DYNLT1/CAPG/RUFY3/PDPN	12
GO:0001726	CC	GO:0001726	ruffle	11/418	178/19550	0.001604842	0.010528733	0.007729859	EEF1A1/LCP1/RPS3/S100A11/CIB1/ANXA2/AIF1/CAPG/PDPN/PDLIM7/S100A6	11
GO:0042641	CC	GO:0042641	actomyosin	7/418	81/19550	0.001734574	0.010990037	0.008068534	CNN2/LCP1/CYBA/ZYX/MYL9/TRIP6/PDLIM7	7
GO:0000502	CC	GO:0000502	proteasome complex	6/418	60/19550	0.001741454	0.010990037	0.008068534	PSMB9/HSPB1/PSME1/PSMB8/PSMA7/PSME2	6
GO:0150034	CC	GO:0150034	distal axon	15/418	294/19550	0.001751299	0.010990037	0.008068534	AAK1/APP/FLNA/GLUL/CIB1/DPYSL3/THY1/CALM3/BASP1/CTSZ/MAP2/DYNLT1/HSP90AB1/RUFY3/CPEB4	15
GO:0030867	CC	GO:0030867	rough endoplasmic reticulum membrane	4/418	25/19550	0.001825233	0.011120804	0.008164538	RPS26/PLOD2/SEC61G/PLOD1	4
GO:0042611	CC	GO:0042611	MHC protein complex	4/418	25/19550	0.001825233	0.011120804	0.008164538	HLA-A/HLA-B/CD74/HLA-DPB1	4
GO:0001527	CC	GO:0001527	microfibril	3/418	12/19550	0.001849187	0.011120804	0.008164538	EFEMP2/MFAP4/LTBP1	3
GO:0101003	CC	GO:0101003	ficolin-1-rich granule membrane	6/418	61/19550	0.001897243	0.011195055	0.008219051	NCKAP1L/FPR1/SLC11A1/ATP6V0A1/SIRPA/CD93	6
GO:0009897	CC	GO:0009897	external side of plasma membrane	19/418	421/19550	0.001913243	0.011195055	0.008219051	CD3E/IL2RG/CD2/CD3D/IGKC/CD9/FCGRT/FAS/CD14/B4GALT1/CAPN2/CD74/THY1/MSR1/IL13RA1/ABCA1/CD163/NCAM1/NT5E	19
GO:0008250	CC	GO:0008250	oligosaccharyltransferase complex	3/418	13/19550	0.002366028	0.013659867	0.010028637	DAD1/DDOST/RPN2	3
GO:0005771	CC	GO:0005771	multivesicular body	6/418	64/19550	0.002428267	0.01383473	0.010157015	CST7/TPT1/CD63/CTSL/CD74/STEAP3	6
GO:1905369	CC	GO:1905369	endopeptidase complex	6/418	66/19550	0.002839676	0.015968566	0.01172361	PSMB9/HSPB1/PSME1/PSMB8/PSMA7/PSME2	6
GO:0043020	CC	GO:0043020	NADPH oxidase complex	3/418	14/19550	0.002963865	0.01645325	0.01207945	NCF1/CYBA/CYBB	3
GO:0071556	CC	GO:0071556	integral component of lumenal side of endoplasmic reticulum membrane	4/418	29/19550	0.003204036	0.017341842	0.012731825	HLA-A/HLA-B/CD74/HLA-DPB1	4
GO:0098553	CC	GO:0098553	lumenal side of endoplasmic reticulum membrane	4/418	29/19550	0.003204036	0.017341842	0.012731825	HLA-A/HLA-B/CD74/HLA-DPB1	4
GO:0035579	CC	GO:0035579	specific granule membrane	7/418	91/19550	0.003367836	0.018003371	0.013217498	TNFRSF1B/CYBA/PLAU/CYBB/SLC2A5/LAMTOR2/CD93	7
GO:0031092	CC	GO:0031092	platelet alpha granule membrane	3/418	17/19550	0.005279846	0.027880161	0.020468721	SPARC/CD9/LHFPL2	3
GO:0031904	CC	GO:0031904	endosome lumen	4/418	35/19550	0.006387989	0.033325293	0.024466363	PRF1/CD63/APP/CTSL	4
GO:0005796	CC	GO:0005796	Golgi lumen	7/418	104/19550	0.006989308	0.036002308	0.026431742	TGFB1/MMP14/APP/VCAN/BGN/GOLIM4/LUM	7
GO:0098576	CC	GO:0098576	lumenal side of membrane	4/418	36/19550	0.007067428	0.036002308	0.026431742	HLA-A/HLA-B/CD74/HLA-DPB1	4
GO:0035577	CC	GO:0035577	azurophil granule membrane	5/418	58/19550	0.007897216	0.039658102	0.029115709	CD63/B4GALT1/DDOST/FPR1/BRI3	5
GO:0005770	CC	GO:0005770	late endosome	13/418	282/19550	0.007968256	0.039658102	0.029115709	CST7/TPT1/IFITM3/CD63/LAPTM4A/CTSL/CD74/ANXA2/SLC11A1/PLD3/STEAP3/LAMTOR2/DDIT3	13
GO:0005839	CC	GO:0005839	proteasome core complex	3/418	20/19550	0.008441924	0.041538103	0.030495946	PSMB9/PSMB8/PSMA7	3
GO:0032994	CC	GO:0032994	protein-lipid complex	4/418	39/19550	0.009386829	0.045668505	0.033528354	APOC1/PLTP/DBI/MSR1	4
GO:0042827	CC	GO:0042827	platelet dense granule	3/418	21/19550	0.00969494	0.046130867	0.033867806	CD63/LGALS3BP/TIMP3	3
GO:0097038	CC	GO:0097038	perinuclear endoplasmic reticulum	3/418	21/19550	0.00969494	0.046130867	0.033867806	CYBA/CAPN2/CYBB	3
GO:0005201	MF	GO:0005201	extracellular matrix structural constituent	33/412	172/18368	1.58E-21	9.59E-19	8.02E-19	CHI3L1/SPARC/FN1/TGFBI/IGFBP7/COL1A2/COL6A1/COL1A1/LAMC1/COL6A2/AEBP1/VCAN/EFEMP2/BGN/PCOLCE/LAMB1/EDIL3/COL4A1/COL8A1/LAMA4/TNC/NID1/MFAP4/SRPX/LUM/COL5A1/CTHRC1/EMILIN1/LTBP1/LAMA2/COL3A1/MGP/POSTN	33
GO:0003735	MF	GO:0003735	structural constituent of ribosome	26/412	182/18368	5.39E-14	1.63E-11	1.37E-11	RPS15A/RPS26/RPL10/RPS8/RPL7A/RPL39/RPS3/RPS4X/RPSA/RPLP1/RPL27A/RPS15/RPL10A/RPLP0/RPL35A/RPL18A/RPL14/RPS5/RPS14/RPS13/RPL18/RPS27L/RPL13A/RPL5/MRPL13/RPS11	26
GO:0048407	MF	GO:0048407	platelet-derived growth factor binding	6/412	11/18368	5.16E-08	1.04E-05	8.71E-06	COL1A2/COL6A1/COL1A1/COL4A1/COL5A1/COL3A1	6
GO:0005518	MF	GO:0005518	collagen binding	11/412	69/18368	3.59E-07	4.97E-05	4.15E-05	SPARC/FN1/TGFBI/COL6A1/CRTAP/CTSL/COL6A2/AEBP1/PCOLCE/NID1/LUM	11
GO:0050840	MF	GO:0050840	extracellular matrix binding	10/412	56/18368	4.10E-07	4.97E-05	4.15E-05	SPOCK2/RPSA/LGALS1/SPARC/SPP1/TGFBI/VEGFA/BGN/ANXA2/NID1	10
GO:0005178	MF	GO:0005178	integrin binding	15/412	144/18368	8.69E-07	8.78E-05	7.34E-05	LCP1/FN1/SPP1/TGFBI/MMP14/CD9/PTN/CD151/THY1/LAMB1/EDIL3/PTPRZ1/COL5A1/EMILIN1/COL3A1	15
GO:0005539	MF	GO:0005539	glycosaminoglycan binding	19/412	230/18368	1.15E-06	9.96E-05	8.32E-05	SPOCK2/FN1/APP/VEGFA/PTN/NRP2/MDK/DPYSL3/VCAN/EFEMP2/BGN/PCOLCE/TREM2/FSTL1/COL5A1/TLR2/STAB1/CFH/POSTN	19
GO:0030020	MF	GO:0030020	extracellular matrix structural constituent conferring tensile strength	8/412	41/18368	2.99E-06	0.000226524	0.000189262	COL1A2/COL6A1/COL1A1/COL6A2/COL4A1/COL8A1/COL5A1/COL3A1	8
GO:0043394	MF	GO:0043394	proteoglycan binding	7/412	36/18368	1.29E-05	0.000869726	0.00072666	FN1/PTN/CTSL/TNC/NID1/COL5A1/CFH	7
GO:0019838	MF	GO:0019838	growth factor binding	13/412	141/18368	1.77E-05	0.001007718	0.000841953	IL2RG/IL10RA/IGFBP7/COL1A2/PTN/COL6A1/IGFBP5/NRP2/COL1A1/COL4A1/COL5A1/LTBP1/COL3A1	13
GO:0061134	MF	GO:0061134	peptidase regulator activity	17/412	230/18368	1.83E-05	0.001007718	0.000841953	SPOCK2/CST7/FN1/PSME1/APP/SERPINB1/PSME2/CAV1/RPS27L/PCOLCE/ANXA2/C3/SERPING1/TIMP3/SERPINE1/TIMP1/PEBP1	17
GO:0045296	MF	GO:0045296	cadherin binding	21/412	332/18368	2.12E-05	0.001071652	0.000895371	RPS26/CNN2/RPL7A/ZC3HAV1/CALD1/FXYD5/CNN3/TES/S100A11/RPL14/FLNA/PPP1CA/YWHAZ/PFN1/RTN4/ANXA2/CTNNAL1/RDX/HSP90AB1/CAPG/PAICS	21
GO:0003779	MF	GO:0003779	actin binding	25/412	441/18368	2.30E-05	0.001071652	0.000895371	CNN2/FMNL1/LCP1/COTL1/MYO1F/MARCKS/CALD1/GMFG/FXYD5/CNN3/FLNA/PPP1R18/S100A4/TAGLN/TPM2/PFN1/RAI14/AIF1/EPB41L3/PHACTR1/CTNNAL1/SCIN/RDX/CAPG/PDLIM7	25
GO:0016504	MF	GO:0016504	peptidase activator activity	7/412	43/18368	4.36E-05	0.001885404	0.001575264	FN1/PSME1/APP/PSME2/CAV1/RPS27L/PCOLCE	7
GO:0031681	MF	GO:0031681	G-protein beta-subunit binding	5/412	20/18368	6.51E-05	0.002628095	0.002195785	GNG2/GNG11/GNG12/GNG5/GNG7	5
GO:0005044	MF	GO:0005044	scavenger receptor activity	7/412	47/18368	7.87E-05	0.002980806	0.002490477	LGALS3BP/MSR1/LOXL2/CFI/CD163/STAB1/CXCL16	7
GO:0004602	MF	GO:0004602	glutathione peroxidase activity	5/412	22/18368	0.00010648	0.0037957	0.003171325	GPX1/GSTK1/GSTP1/GPX8/GPX3	5
GO:0019843	MF	GO:0019843	rRNA binding	8/412	68/18368	0.000136467	0.004594397	0.00383864	RPS3/RPS4X/RPLP0/RPS5/RPS14/RPS13/RPL5/RPS11	8
GO:0140678	MF	GO:0140678	molecular function inhibitor activity	11/412	128/18368	0.000146917	0.004685893	0.003915085	RPS15/APOC1/CAV1/ANXA2/ID3/PHPT1/ANKRD36C/RPL5/ANXA5/FNIP2/DDIT3	11
GO:0038024	MF	GO:0038024	cargo receptor activity	8/412	77/18368	0.000326055	0.009780832	0.00817193	LGALS3BP/MSR1/LOXL2/ABCA1/CFI/CD163/STAB1/CXCL16	8
GO:0098631	MF	GO:0098631	cell adhesion mediator activity	7/412	59/18368	0.00033894	0.009780832	0.00817193	RPSA/CNN3/S100A11/PPP1CA/ANXA2/SIRPA/EMILIN1	7
GO:0008201	MF	GO:0008201	heparin binding	12/412	166/18368	0.000376748	0.010377699	0.008670616	FN1/APP/VEGFA/PTN/NRP2/MDK/EFEMP2/PCOLCE/FSTL1/COL5A1/CFH/POSTN	12
GO:0061135	MF	GO:0061135	endopeptidase regulator activity	13/412	194/18368	0.00045305	0.01188966	0.009933866	SPOCK2/CST7/PSME1/APP/SERPINB1/PSME2/ANXA2/C3/SERPING1/TIMP3/SERPINE1/TIMP1/PEBP1	13
GO:0030169	MF	GO:0030169	low-density lipoprotein particle binding	4/412	17/18368	0.000470878	0.01188966	0.009933866	PLTP/MSR1/TREM2/STAB1	4
GO:0071813	MF	GO:0071813	lipoprotein particle binding	5/412	31/18368	0.000581966	0.013348952	0.011153111	PLTP/MSR1/TREM2/ABCA1/STAB1	5
GO:0071814	MF	GO:0071814	protein-lipid complex binding	5/412	31/18368	0.000581966	0.013348952	0.011153111	PLTP/MSR1/TREM2/ABCA1/STAB1	5
GO:0098641	MF	GO:0098641	cadherin binding involved in cell-cell adhesion	4/412	18/18368	0.000594755	0.013348952	0.011153111	CNN3/S100A11/PPP1CA/ANXA2	4
GO:0003924	MF	GO:0003924	GTPase activity	18/412	337/18368	0.000643133	0.013919231	0.011629582	RAC2/GBP5/EEF1A1/ARHGDIB/TUBA4A/RAB13/GNA13/GNG11/TUBB6/RAB34/TUBB2B/TUBA1C/GNG5/RND3/GEM/RHOC/GNAQ/TUBB	18
GO:0004601	MF	GO:0004601	peroxidase activity	6/412	51/18368	0.000942281	0.019690419	0.016451436	GPX1/GSTK1/GSTP1/PRDX4/GPX8/GPX3	6
GO:1901681	MF	GO:1901681	sulfur compound binding	15/412	265/18368	0.000998368	0.020167037	0.016849652	FN1/APP/VEGFA/PTN/NRP2/MDK/GSTP1/DBI/DPYSL3/EFEMP2/PCOLCE/FSTL1/COL5A1/CFH/POSTN	15
GO:0016175	MF	GO:0016175	superoxide-generating NAD(P)H oxidase activity	3/412	10/18368	0.001195508	0.02263993	0.018915766	NCF1/CYBA/CYBB	3
GO:0035374	MF	GO:0035374	chondroitin sulfate binding	3/412	10/18368	0.001195508	0.02263993	0.018915766	PTN/MDK/DPYSL3	3
GO:0016684	MF	GO:0016684	oxidoreductase activity, acting on peroxide as acceptor	6/412	55/18368	0.001407003	0.025837687	0.021587507	GPX1/GSTK1/GSTP1/PRDX4/GPX8/GPX3	6
GO:0019864	MF	GO:0019864	IgG binding	3/412	11/18368	0.001616579	0.028813135	0.024073507	FCGRT/FCGR2A/FCGR1A	3
GO:0044183	MF	GO:0044183	protein folding chaperone	5/412	40/18368	0.001910705	0.033082496	0.027640578	HSPB1/FKBP8/CD74/HSPA6/HSP90AB1	5
GO:0008429	MF	GO:0008429	phosphatidylethanolamine binding	3/412	12/18368	0.002119754	0.035682526	0.029812915	PLTP/TREM2/PEBP1	3
GO:0019207	MF	GO:0019207	kinase regulator activity	13/412	233/18368	0.002407942	0.03943819	0.032950789	RAC2/CCL5/NCKAP1L/RPLP1/GMFG/HSPB1/CIB1/GSTP1/CALM3/TREM2/CDKN1A/LILRB4/HSP90AB1	13
GO:0004866	MF	GO:0004866	endopeptidase inhibitor activity	11/412	180/18368	0.0025348	0.040423386	0.033773925	SPOCK2/CST7/APP/SERPINB1/ANXA2/C3/SERPING1/TIMP3/SERPINE1/TIMP1/PEBP1	11
GO:0004859	MF	GO:0004859	phospholipase inhibitor activity	3/412	13/18368	0.002710111	0.041058178	0.034304297	APOC1/ANXA2/ANXA5	3
GO:0008035	MF	GO:0008035	high-density lipoprotein particle binding	3/412	13/18368	0.002710111	0.041058178	0.034304297	PLTP/TREM2/ABCA1	3
GO:0023026	MF	GO:0023026	MHC class II protein complex binding	4/412	27/18368	0.002908935	0.042995475	0.035922917	CD74/ATP1B1/HSP90AB1/HLA-DPB1	4
GO:0044548	MF	GO:0044548	S100 protein binding	3/412	14/18368	0.003392259	0.047900024	0.04002069	S100A11/ANXA2/S100A6	3
GO:0030414	MF	GO:0030414	peptidase inhibitor activity	11/412	187/18368	0.003398847	0.047900024	0.04002069	SPOCK2/CST7/APP/SERPINB1/ANXA2/C3/SERPING1/TIMP3/SERPINE1/TIMP1/PEBP1	11
