# Supplementary material for: Characterization and prognostic of CD8 + TIM3 + CD101 + T cells in glioblastoma multiforme
Source: Cell Biosci. 2025 May 15;15:60. doi: 10.1186/s13578-025-01390-1 (PMC12083040; doi:10.1186/s13578-025-01390-1)
Supplement: Supplementary file 10 — Supplementary Material 10 [file 13578_2025_1390_MOESM10_ESM.csv]

TableS10_KEGG enrichment results of intersection genes
	ID	Description	GeneRatio	BgRatio	pvalue	p.adjust	qvalue	geneID	Count
hsa05171	hsa05171	Coronavirus disease - COVID-19	35/259	232/8292	3.93E-15	1.04E-12	8.15E-13	RPS15A/RPS26/RPL10/RPS8/RPL7A/RPL39/RPS3/RPS4X/RPSA/RPLP1/RPL27A/RPS15/RPL10A/RPLP0/RPL35A/RPL18A/RPL14/RPS5/RPS14/RPS13/RPL18/FCGR2A/RPS27L/C1R/C3/CYBB/C5AR1/RPL13A/RPL5/TLR2/C1S/RPS11/C1QB/C1QC/C1QA	35
hsa03010	hsa03010	Ribosome	26/259	167/8292	8.19E-12	1.08E-09	8.49E-10	RPS15A/RPS26/RPL10/RPS8/RPL7A/RPL39/RPS3/RPS4X/RPSA/RPLP1/RPL27A/RPS15/RPL10A/RPLP0/RPL35A/RPL18A/RPL14/RPS5/RPS14/RPS13/RPL18/RPS27L/RPL13A/RPL5/MRPL13/RPS11	26
hsa04145	hsa04145	Phagosome	22/259	152/8292	1.50E-09	1.32E-07	1.04E-07	HLA-A/HLA-B/NCF1/TAP1/TUBA4A/CYBA/CD14/CTSL/FCGR2A/TUBB6/FCGR1A/MSR1/C1R/C3/CYBB/TUBB2B/TUBA1C/ATP6V0A1/TLR2/SEC61G/TUBB/HLA-DPB1	22
hsa04610	hsa04610	Complement and coagulation cascades	14/259	86/8292	3.60E-07	2.38E-05	1.87E-05	PLAU/PLAT/C1R/C3/SERPING1/C5AR1/VSIG4/SERPINE1/CFI/C1S/CFH/C1QB/C1QC/C1QA	14
hsa04510	hsa04510	Focal adhesion	21/259	203/8292	1.29E-06	6.80E-05	5.34E-05	RAC2/FN1/SPP1/ZYX/FLNA/VEGFA/EMP1/MYL9/COL1A2/PPP1CA/COL6A1/COL1A1/CAV1/LAMC1/COL6A2/CAPN2/LAMB1/COL4A1/LAMA4/TNC/LAMA2	21
hsa05146	hsa05146	Amoebiasis	14/259	102/8292	3.02E-06	0.000132694	0.000104229	TGFB1/FN1/HSPB1/COL1A2/CD14/COL1A1/LAMC1/LAMB1/COL4A1/LAMA4/LAMA2/TLR2/COL3A1/GNAQ	14
hsa05150	hsa05150	Staphylococcus aureus infection	13/259	96/8292	7.96E-06	0.000300243	0.000235837	FCGR2A/FCGR1A/C1R/C3/C5AR1/FPR1/CFI/C1S/CFH/C1QB/HLA-DPB1/C1QC/C1QA	13
hsa05142	hsa05142	Chagas disease	13/259	102/8292	1.56E-05	0.000487189	0.00038268	CD3E/CD3D/TGFB1/CCL5/FAS/IFNGR2/C3/SERPINE1/TLR2/GNAQ/C1QB/C1QC/C1QA	13
hsa04512	hsa04512	ECM-receptor interaction	12/259	88/8292	1.66E-05	0.000487189	0.00038268	FN1/SPP1/COL1A2/COL6A1/COL1A1/LAMC1/COL6A2/LAMB1/COL4A1/LAMA4/TNC/LAMA2	12
hsa05205	hsa05205	Proteoglycans in cancer	19/259	205/8292	2.06E-05	0.000544228	0.000427484	TGFB1/CD63/FN1/FLNA/VEGFA/FAS/COL1A2/PLAU/PPP1CA/COL1A1/CAV1/CTSL/MMP2/CDKN1A/TIMP3/LUM/TLR2/RDX/MYC	19
hsa05140	hsa05140	Leishmaniasis	11/259	77/8292	2.40E-05	0.000575985	0.000452428	EEF1A1/TGFB1/NCF1/CYBA/IFNGR2/FCGR2A/FCGR1A/C3/CYBB/TLR2/HLA-DPB1	11
hsa05020	hsa05020	Prion disease	22/259	273/8292	4.12E-05	0.000905312	0.00071111	RAC2/CCL5/NCF1/TUBA4A/CYBA/PSMA7/CAV1/LAMC1/TUBB6/CYBB/TUBB2B/TUBA1C/NDUFA4L2/HSPA6/COX7A1/TUBB/NCAM1/DDIT3/UQCRQ/C1QB/C1QC/C1QA	22
hsa04926	hsa04926	Relaxin signaling pathway	14/259	129/8292	4.66E-05	0.000946097	0.000743147	TGFB1/GNG2/VEGFA/COL1A2/GNG11/COL1A1/MMP2/GNB4/COL4A1/GNG12/GNG5/ACTA2/COL3A1/GNG7	14
hsa05163	hsa05163	Human cytomegalovirus infection	19/259	225/8292	7.46E-05	0.001407161	0.001105306	RAC2/HLA-A/IL10RA/HLA-B/CCL5/TAP1/GNG2/GNA13/VEGFA/FAS/GNG11/GNB4/GNG12/CALM3/CDKN1A/GNG5/GNAQ/GNG7/MYC	19
hsa04371	hsa04371	Apelin signaling pathway	14/259	139/8292	0.0001059	0.001687516	0.001325521	GNG2/SPP1/MEF2C/GNA13/GNG11/PLAT/GNB4/GNG12/CALM3/GNG5/ACTA2/SERPINE1/GNAQ/GNG7	14
hsa05170	hsa05170	Human immunodeficiency virus 1 infection	18/259	212/8292	0.000107797	0.001687516	0.001325521	CD3E/RAC2/HLA-A/CD3D/HLA-B/APOBEC3G/TAP1/GNG2/TNFRSF1B/FAS/GNG11/GNB4/GNG12/CALM3/GNG5/TLR2/GNAQ/GNG7	18
hsa04151	hsa04151	PI3K-Akt signaling pathway	25/259	354/8292	0.000108666	0.001687516	0.001325521	IL2RG/GNG2/FN1/SPP1/VEGFA/COL1A2/COL6A1/YWHAZ/GNG11/COL1A1/LAMC1/COL6A2/GNB4/LAMB1/COL4A1/GNG12/LAMA4/CDKN1A/TNC/GNG5/LAMA2/TLR2/HSP90AB1/GNG7/MYC	25
hsa05133	hsa05133	Pertussis	10/259	76/8292	0.000115262	0.001690503	0.001327867	CD14/C1R/C3/LY96/CALM3/SERPING1/C1S/C1QB/C1QC/C1QA	10
hsa04612	hsa04612	Antigen processing and presentation	10/259	78/8292	0.000143839	0.001998609	0.001569881	HLA-A/HLA-B/TAP1/PSME1/PSME2/CTSL/CD74/HSPA6/HSP90AB1/HLA-DPB1	10
hsa05132	hsa05132	Salmonella infection	19/259	249/8292	0.000282185	0.003724841	0.002925812	RPS3/NCKAP1L/TUBA4A/FLNA/MYL9/CD14/GCC2/PFN1/TUBB6/ANXA2/TUBB2B/LY96/TUBA1C/IL18/TLR2/DYNLT1/HSP90AB1/TUBB/MYC	19
hsa05418	hsa05418	Fluid shear stress and atherosclerosis	13/259	139/8292	0.000388794	0.0048877	0.003839222	RAC2/NCF1/CYBA/MEF2C/VEGFA/GSTP1/CAV1/CTSL/PLAT/MMP2/CALM3/HMOX1/HSP90AB1	13
hsa04380	hsa04380	Osteoclast differentiation	12/259	128/8292	0.000634427	0.007613127	0.005980008	TGFB1/NCF1/CYLD/CYBA/IFNGR2/FCGR2A/FCGR1A/TREM2/LILRB4/SIRPA/SPI1/TNFRSF11B	12
hsa05145	hsa05145	Toxoplasmosis	11/259	112/8292	0.000718867	0.008251343	0.006481318	IL10RA/TGFB1/IFNGR2/LAMC1/LAMB1/LAMA4/LY96/HSPA6/LAMA2/TLR2/HLA-DPB1	11
hsa05167	hsa05167	Kaposi sarcoma-associated herpesvirus infection	15/259	194/8292	0.001074824	0.011451384	0.008994907	HLA-A/HLA-B/GNG2/VEGFA/FAS/UBB/GNG11/GNB4/GNG12/C3/CALM3/CDKN1A/GNG5/GNG7/MYC	15
hsa04933	hsa04933	AGE-RAGE signaling pathway in diabetic complications	10/259	100/8292	0.001084411	0.011451384	0.008994907	TGFB1/FN1/VEGFA/COL1A2/COL1A1/MMP2/COL4A1/CYBB/SERPINE1/COL3A1	10
hsa05165	hsa05165	Human papillomavirus infection	21/259	331/8292	0.001557299	0.015812579	0.012420566	HLA-A/OASL/HLA-B/FN1/SPP1/HDAC1/VEGFA/FAS/COL1A2/COL6A1/COL1A1/LAMC1/COL6A2/HES1/LAMB1/COL4A1/LAMA4/CDKN1A/TNC/ATP6V0A1/LAMA2	21
hsa04940	hsa04940	Type I diabetes mellitus	6/259	43/8292	0.002023255	0.019782934	0.015539226	PRF1/HLA-A/HLA-B/FAS/CPE/HLA-DPB1	6
hsa05222	hsa05222	Small cell lung cancer	9/259	92/8292	0.00222612	0.020989128	0.016486675	FN1/LAMC1/LAMB1/COL4A1/LAMA4/CDKN1A/LAMA2/GADD45A/MYC	9
hsa05323	hsa05323	Rheumatoid arthritis	9/259	93/8292	0.002398988	0.021839063	0.017154288	TGFB1/CCL5/VEGFA/CTSL/ATP6V0A1/IL18/TLR2/HLA-DPB1/TNFSF13B	9
hsa05416	hsa05416	Viral myocarditis	7/259	60/8292	0.002511984	0.022105457	0.017363537	PRF1/RAC2/HLA-A/HLA-B/CAV1/LAMA2/HLA-DPB1	7
hsa05152	hsa05152	Tuberculosis	13/259	180/8292	0.004127649	0.035151595	0.027611101	IL10RA/TGFB1/IFNGR2/CD14/FCGR2A/CD74/FCGR1A/C3/CALM3/ATP6V0A1/IL18/TLR2/HLA-DPB1	13
hsa04974	hsa04974	Protein digestion and absorption	9/259	103/8292	0.004781008	0.039443317	0.030982191	COL1A2/COL6A1/COL1A1/COL6A2/COL4A1/COL8A1/COL5A1/ATP1B1/COL3A1	9
hsa05330	hsa05330	Allograft rejection	5/259	38/8292	0.006178093	0.049424741	0.038822464	PRF1/HLA-A/HLA-B/FAS/HLA-DPB1	5
