# Supplementary material for: Characterization and prognostic of CD8 + TIM3 + CD101 + T cells in glioblastoma multiforme
Source: Cell Biosci. 2025 May 15;15:60. doi: 10.1186/s13578-025-01390-1 (PMC12083040; doi:10.1186/s13578-025-01390-1)
Supplement: Supplementary file 11 — Supplementary Material 11 [file 13578_2025_1390_MOESM11_ESM.csv]

TableS11_Cox analysis results for intersecting genes
	HR	Lower.95	Upper.95	Logtest	Logrank	p_value
PRF1	1.296830402	1.076926104	1.561638338	0.006122163	0.005974357	0.006112388
CD3E	1.140728156	0.948018984	1.37261041	0.163049483	0.16284295	0.163144867
SPOCK2	0.819187522	0.679652041	0.987370236	0.036304325	0.03602067	0.036315971
IL32	1.208673831	1.00425921	1.454696572	0.044739773	0.044652804	0.044971019
RAC2	1.248468526	1.037366572	1.502529292	0.018793088	0.018626766	0.01886763
RPS15A	0.872434987	0.724981934	1.049878309	0.148421288	0.148234434	0.148546879
IL2RG	1.12696317	0.936659268	1.355931692	0.205162683	0.205039989	0.205308904
CYTIP	1.221448751	1.015082688	1.469768984	0.03412206	0.033836506	0.034132319
CD2	1.126842189	0.936176073	1.35634028	0.206682287	0.206452239	0.20671741
GBP5	1.185827357	0.985015123	1.427578611	0.071940207	0.071450232	0.071786235
EEF1A1	0.999758811	0.830843628	1.203015401	0.997961759	0.997961761	0.997961761
HLA-A	1.044814865	0.868442931	1.257006146	0.64214255	0.642102635	0.642129198
OASL	1.082621524	0.899690288	1.3027476	0.400423661	0.400431531	0.400554412
CD3D	0.907024089	0.753861054	1.091305478	0.301225586	0.300905072	0.301095807
RPS26	1.047551003	0.870734748	1.260272554	0.622320431	0.622333431	0.62236469
CST7	1.090406314	0.906251009	1.311983015	0.359276686	0.358992422	0.359141462
ZFP36L2	1.189000031	0.988007123	1.430881458	0.066766751	0.06657498	0.066912471
GZMA	1.059773352	0.88084457	1.27504851	0.53833705	0.538303621	0.538360449
CNN2	1.265050989	1.050985679	1.522717233	0.012981398	0.01272595	0.012929108
RPL10	1.041976	0.866098044	1.253569376	0.662894663	0.662870959	0.662893179
FMNL1	1.136017773	0.944163616	1.366856718	0.176531303	0.176338195	0.176630066
DUSP2	0.935927693	0.777855726	1.126122258	0.482918066	0.482886091	0.482965609
PRKX	1.101004773	0.914995171	1.324828313	0.30800493	0.307970674	0.308156344
LCP1	1.167623059	0.970364218	1.404981328	0.100660085	0.100389141	0.100727466
RPS8	0.849895542	0.706044336	1.023055345	0.085663031	0.085268315	0.08560588
IL10RA	1.167149135	0.969825194	1.404621277	0.10174818	0.101561632	0.101899384
RPL7A	1.048463342	0.871436281	1.26145239	0.616046583	0.615948387	0.615981193
HLA-B	1.261506645	1.047979448	1.51854029	0.014049056	0.01386619	0.014077716
RPL39	0.99420152	0.826212868	1.196346245	0.950895645	0.950896363	0.950896431
TGFB1	1.071927872	0.890938806	1.289683819	0.461565089	0.461568165	0.461657965
COTL1	1.296289214	1.076451724	1.561022838	0.006211248	0.006062191	0.006201242
CCL5	1.076465288	0.894746726	1.295089975	0.434719704	0.434664612	0.434768255
NCF1	1.134793041	0.943163853	1.365356871	0.180173687	0.179984051	0.180273143
DOK2	1.189428522	0.988479299	1.431228969	0.06613107	0.065837013	0.066174369
TPT1	1.220113714	1.013595696	1.46870935	0.035439475	0.035194707	0.035492664
AP000769.1	1.07237551	0.891319352	1.290210105	0.458899039	0.458855603	0.458946656
APOBEC3G	1.174564763	0.976084981	1.413403966	0.088386629	0.08810371	0.088444064
TAP1	1.069802403	0.888969983	1.287419376	0.475139369	0.47501694	0.475099707
ZC3HAV1	1.172716778	0.974600732	1.411105694	0.09145361	0.091172283	0.091512627
RPS3	0.810111807	0.673087492	0.975030955	0.025918309	0.025648757	0.025918862
GZMH	1.073378826	0.89206831	1.291540223	0.453139538	0.453096155	0.453189984
AAK1	0.83761834	0.695472631	1.008816814	0.061559402	0.061507852	0.061838768
CHI3L1	1.457493782	1.20955313	1.75625863	7.44E-05	6.83E-05	7.50E-05
RPS4X	0.739523866	0.613810687	0.890984078	0.001502332	0.001443851	0.00150251
IFITM3	1.233630116	1.024694219	1.485168194	0.026551995	0.026310107	0.026580968
NCKAP1L	1.238873337	1.029337592	1.491062947	0.023417549	0.023200727	0.023461681
MYO1F	1.295532945	1.07619837	1.559568996	0.00619186	0.00607977	0.006220661
NKG7	0.988522495	0.821680884	1.189241154	0.902588436	0.902586796	0.902587333
RPSA	0.909969967	0.75617075	1.095050742	0.317749103	0.317744686	0.317922968
GNG2	0.99037736	0.822966257	1.191843902	0.918483149	0.918482329	0.918482643
LGALS1	1.415231889	1.175094839	1.704442257	0.000258389	0.000234661	0.000251552
CD63	1.255020573	1.041933469	1.511686385	0.016903859	0.016502624	0.016727185
TNFRSF1B	1.052702848	0.874881682	1.266666464	0.586392288	0.586360887	0.586401749
LBH	1.320094711	1.095968064	1.590055499	0.00349578	0.003342934	0.003441742
GLS	1.088048033	0.904202089	1.30927426	0.371643344	0.371401825	0.371542363
CCSER2	0.922945893	0.766665685	1.111082886	0.396863632	0.3967997	0.396923602
SPARC	1.230429457	1.021906744	1.481501769	0.029021592	0.028341163	0.028619355
ARHGDIB	1.271926183	1.056164119	1.531765929	0.011157982	0.011020148	0.011209091
MARCKS	0.963218018	0.800396483	1.159161703	0.691657373	0.691600963	0.691617903
RPLP1	0.846233817	0.7029626	1.018705223	0.077534513	0.077368442	0.077707607
HCST	1.142020267	0.949038162	1.374244306	0.159796125	0.15938342	0.159686955
FN1	1.249729854	1.038141921	1.504442386	0.018576677	0.018262352	0.018498754
CALD1	1.335831821	1.109012063	1.609041698	0.002307542	0.002213059	0.002290144
SPP1	1.423379162	1.182519118	1.713298505	0.000191778	0.000175796	0.00018968
TUBA4A	0.829141214	0.688494357	0.998519663	0.048238804	0.047883186	0.048201878
CELF2	0.915918256	0.760972889	1.102412798	0.352951107	0.352823393	0.352975709
PSMB9	0.97817521	0.813046637	1.176841152	0.815067725	0.815053453	0.815057127
BTG1	1.207595981	1.003055339	1.45384606	0.046291664	0.04603472	0.046350988
GMFG	1.094741646	0.909721069	1.317392014	0.337837762	0.337755499	0.337918824
RPL27A	0.890795921	0.740259905	1.071944282	0.22101298	0.220553958	0.220808514
CYLD	1.008061483	0.837725295	1.213032432	0.932243351	0.932244624	0.932244804
RPS15	0.935414572	0.777153001	1.125904963	0.480111539	0.480111166	0.480191601
HSPB1	1.318155357	1.094722804	1.587190417	0.00357377	0.003455546	0.003556996
RPL10A	0.895468218	0.744186663	1.077502956	0.242182588	0.242018872	0.242256319
RPLP0	1.042041854	0.862187124	1.259414802	0.670555393	0.670073304	0.670095015
IGKC	1.173651989	0.975281283	1.41237099	0.090093825	0.089734635	0.090074046
GPX1	1.080729187	0.898326801	1.300167795	0.410486071	0.410310294	0.410427572
MYCBP2	0.984302426	0.817707278	1.184838745	0.867184698	0.867181517	0.867182863
HDAC1	1.195040082	0.992989391	1.43820348	0.059255514	0.05902763	0.059360241
TGFBI	1.313950165	1.090990204	1.582475286	0.004027677	0.003895573	0.004003825
ANKRD11	1.018466826	0.846418766	1.225486387	0.846320353	0.846315434	0.846317535
NPIPB5	0.970209682	0.806206593	1.167575203	0.748889299	0.748876428	0.748885568
SF3A2	1.112571896	0.924383308	1.339072454	0.259142847	0.258968929	0.259191573
FXYD5	1.153535124	0.958479818	1.388285133	0.130556665	0.130396976	0.130720445
SATB1	0.969105027	0.805256802	1.166291983	0.739818457	0.739806279	0.739816497
PSME1	0.910234911	0.756551528	1.095137031	0.318783523	0.318685479	0.318863269
CYBA	1.070936356	0.890033415	1.288608561	0.467752693	0.46778056	0.467867231
RPL35A	0.797089485	0.662082621	0.959625924	0.016612398	0.016384108	0.016610351
PRDM1	1.063914813	0.884243528	1.280093881	0.511544715	0.511462863	0.511529989
NFAT5	1.027922165	0.85433369	1.236781355	0.770438028	0.770427391	0.770434399
CNN3	1.206241499	1.002066346	1.452018184	0.047630537	0.047186173	0.047503802
TES	1.1808468	0.980499318	1.422131702	0.080011233	0.079376762	0.079711385
MT-ND1	0.880189574	0.731033936	1.059778006	0.177780987	0.177658136	0.177947054
RPL18A	0.89926135	0.747264375	1.082175203	0.261009083	0.26079543	0.261017112
S100A11	1.413627755	1.174392011	1.701598283	0.000256324	0.000235772	0.000252939
ARHGAP26	0.875672454	0.727196985	1.054462908	0.161140301	0.161052867	0.161354733
RPL14	0.963590938	0.800686405	1.159639392	0.694735491	0.69466465	0.694681097
MT2A	1.125449066	0.93518724	1.354419252	0.211109242	0.210752631	0.211014827
MMP14	1.292156904	1.073123894	1.555896271	0.006898295	0.006690359	0.006837066
ZYX	1.378114154	1.144710469	1.659108284	0.000709231	0.000669716	0.000705426
RAB13	1.228702291	1.0208613	1.478858411	0.029372111	0.029099759	0.029381101
APP	0.959997593	0.797822091	1.155138959	0.665427121	0.665424992	0.665446673
FLNA	1.270114029	1.053809637	1.530816943	0.012107352	0.011871887	0.012066453
ODC1	1.145701474	0.951540141	1.379481339	0.151195431	0.150792403	0.151098836
RPS5	0.953705207	0.792271155	1.148033241	0.616374469	0.616366306	0.616398894
PPP1R18	1.176618511	0.977739384	1.415951064	0.085261244	0.084790963	0.085130493
MEF2C	0.977024095	0.811881114	1.175758453	0.805639959	0.805641951	0.805646219
CD9	1.193356043	0.99171834	1.435991035	0.061049718	0.060885056	0.061220408
GSTK1	1.329120159	1.103787083	1.60045395	0.002665511	0.00259788	0.002683946
GPI	1.106758174	0.919894753	1.331580217	0.282421314	0.282149354	0.282354722
CKB	0.871956479	0.724542476	1.049363049	0.147161527	0.146735676	0.147047628
NR4A2	1.009746592	0.839164781	1.21500354	0.91817405	0.918174647	0.918174964
PSMB8	1.002613024	0.833354473	1.20624885	0.977932218	0.977932208	0.977932215
GNA13	0.94980655	0.789300854	1.142951356	0.58556666	0.585538561	0.585579684
FCGRT	1.128112333	0.93763921	1.357278389	0.201342038	0.201135095	0.201407
S100A4	1.310687102	1.089034828	1.577452471	0.004187418	0.004092156	0.004205612
VEGFA	1.325300094	1.100656664	1.595793127	0.002971326	0.002867064	0.002958315
EMP1	1.158646567	0.962598952	1.3946222	0.119477659	0.119158443	0.119486987
RPS14	0.922722626	0.766816767	1.110326588	0.394385474	0.394254528	0.394380831
UCP2	1.397353009	1.160613205	1.682382573	0.000409167	0.000387002	0.000411467
FAS	1.287292759	1.069573384	1.549330482	0.007552787	0.007395889	0.007552226
LAPTM4A	1.136441387	0.944307478	1.3676679	0.175751665	0.17559129	0.175882829
SP110	1.06787092	0.887461347	1.284955457	0.486620243	0.486672802	0.486750701
RPS13	0.978584132	0.813130692	1.177703552	0.81881309	0.818797923	0.818801378
CLIC4	1.281044176	1.063771194	1.542694697	0.008998954	0.008834798	0.00900407
IGFBP7	1.246531244	1.035630147	1.500381335	0.019799676	0.019553483	0.019797424
NPC2	1.255194493	1.043021713	1.510527724	0.016072303	0.015910414	0.016136432
UBB	1.196558705	0.993474099	1.441157586	0.058680376	0.058302324	0.058628188
MYL9	1.285065991	1.066970196	1.547742015	0.008246376	0.008054768	0.008215549
RPL18	0.842411665	0.700113352	1.013632167	0.069246187	0.068949624	0.069288267
COL1A2	1.326814795	1.101662936	1.597981963	0.002910797	0.002789682	0.002878489
PLAU	1.317248093	1.094338699	1.585562623	0.003570293	0.003476681	0.003579524
GLUL	0.949109603	0.788830919	1.141954527	0.579939836	0.579920039	0.579962876
PARP14	1.074707801	0.893200602	1.293099059	0.445114102	0.445160561	0.445258725
CIB1	1.104605484	0.918065222	1.329048576	0.291767207	0.291611599	0.291809577
PTN	1.134147312	0.942299938	1.365053815	0.183115288	0.182778244	0.183062703
ETV6	1.173755473	0.975116738	1.412858436	0.090276191	0.090004735	0.090343086
PPP1CA	1.013971962	0.842647873	1.22012904	0.883192967	0.883182113	0.883183038
FKBP8	0.869480059	0.722417098	1.046480731	0.138948578	0.138718542	0.139035946
COL6A1	1.38000014	1.144551832	1.663883044	0.000733521	0.000703086	0.000739456
BRWD1	0.824852742	0.685404976	0.992671588	0.041519257	0.041258008	0.041569143
IGFBP5	1.275851524	1.06029191	1.53523487	0.009878455	0.009700758	0.009880829
PSMA7	1.030440187	0.85627718	1.240027181	0.750930029	0.750906993	0.750915923
EEF1B2	0.821856162	0.682300702	0.98995582	0.03882703	0.038497862	0.038801596
TAGLN	1.339115714	1.111837105	1.612853974	0.002117132	0.002017513	0.002090235
YWHAZ	1.071188047	0.890376768	1.288717175	0.466000557	0.465891664	0.465979282
TPM2	1.244388409	1.03403339	1.497536277	0.020659102	0.020408419	0.020657391
GNG11	1.046032541	0.869460322	1.258463496	0.633291948	0.633271818	0.633300402
CD151	1.279395491	1.062617407	1.540397146	0.009323544	0.009118579	0.009291064
APOC1	1.121515039	0.932021611	1.349535212	0.224705068	0.224325401	0.224576958
NRP2	1.255683884	1.043263744	1.511355134	0.016157355	0.01582165	0.016045049
IFNGR2	1.265542055	1.051104282	1.523727683	0.0128278	0.012710943	0.012914157
CSRP2	1.243939314	1.033586668	1.497102338	0.020814438	0.020665727	0.020916933
DPYSL2	1.111921987	0.924105363	1.337910757	0.261083466	0.260857169	0.261079416
CPE	0.874251867	0.726228409	1.052446198	0.155648243	0.155336604	0.155642781
UCHL1	0.995859784	0.827515543	1.198450854	0.9649749	0.964974709	0.964974734
MDK	1.304214729	1.082973184	1.570653905	0.005128735	0.004979107	0.005103956
GSTP1	1.020134051	0.84783093	1.227454018	0.832747908	0.83274412	0.832746831
TRIM38	1.111418295	0.923574071	1.337467851	0.263499406	0.263216366	0.263436169
LGALS3BP	1.22298329	1.016123064	1.471955691	0.033229606	0.03295021	0.033242464
CD14	1.311071215	1.089247816	1.57806856	0.004188401	0.004071924	0.004184516
B4GALT1	1.237572002	1.028411807	1.489271563	0.024013502	0.02377198	0.024035852
S100A16	1.073625639	0.892206814	1.291933657	0.451950322	0.451812862	0.451907112
UBE2L6	1.09410415	0.909177855	1.316644356	0.340907445	0.340913677	0.341075335
PLTP	1.116773367	0.928214542	1.3436363	0.241693685	0.24156577	0.241804358
SERPINB1	1.281253695	1.064371957	1.542328338	0.008822078	0.008643106	0.008811656
PSME2	0.920923016	0.765372497	1.108086853	0.382984394	0.382698871	0.382832518
CRTAP	1.082421783	0.899649521	1.302325951	0.401273536	0.401173525	0.401296021
RPL18AP3	0.896794642	0.745294048	1.079091711	0.248540581	0.248377958	0.248610425
COL1A1	1.469416098	1.219297561	1.770842276	5.42E-05	4.78E-05	5.28E-05
FAM114A1	1.23788791	1.028448578	1.489978702	0.024075705	0.023771981	0.024034171
TNFRSF12A	1.318672538	1.095226911	1.587705017	0.003488614	0.003397177	0.003498061
GCC2	0.937532138	0.779218653	1.128010098	0.494264637	0.494195048	0.494269515
DBI	1.018641834	0.846485077	1.225811551	0.84496876	0.844967879	0.844970032
GAS5	0.94164169	0.782496541	1.133153983	0.524449868	0.524336372	0.524398222
PFN1	1.305028988	1.083428328	1.571955077	0.005142396	0.004925408	0.005048812
FKBP10	1.281431915	1.063232229	1.544411192	0.009193276	0.0090492	0.009220959
CAV1	1.195173688	0.993170235	1.438263143	0.058903423	0.058770629	0.059104496
LAMC1	1.266495057	1.051789598	1.525029086	0.012790751	0.012477486	0.012676919
SAT1	1.304528487	1.083742474	1.570294249	0.004956458	0.004829761	0.004953646
CD99	1.227155723	1.019603976	1.476956941	0.030253135	0.030076868	0.030362374
CTSL	1.30348563	1.083190947	1.56858289	0.005020085	0.004890925	0.005016406
DPYSL3	1.113580162	0.925579102	1.339767476	0.254062976	0.253946934	0.254175446
PRDX4	1.047877818	0.87099775	1.260678254	0.620052062	0.620016366	0.620048151
COL6A2	1.469096302	1.219041341	1.770443603	5.36E-05	4.82E-05	5.33E-05
AEBP1	1.598624646	1.325458462	1.928088153	9.02E-07	7.45E-07	9.25E-07
PLAT	1.328603438	1.103518398	1.599599155	0.002697757	0.002613147	0.002699455
VCAN	1.09363938	0.909021598	1.315752119	0.342622066	0.342540441	0.342701229
MMP2	1.260531084	1.046907474	1.517745028	0.01450293	0.014319871	0.014533246
RALY	1.157080969	0.961258332	1.392795593	0.123117453	0.122677808	0.123003517
DCBLD2	1.34933867	1.120684611	1.624645176	0.001578477	0.001502326	0.001563133
ZCCHC2	0.83704936	0.69539494	1.007559289	0.059956639	0.059728412	0.060060053
FCGR2A	1.338963845	1.111759066	1.612601357	0.002088161	0.002020383	0.002093605
RTN4	1.160616737	0.964637618	1.396411653	0.114511051	0.114131017	0.114464109
CALU	1.366106234	1.134499569	1.64499511	0.001006271	0.000952097	0.000997161
LHFPL2	1.217510762	1.011743864	1.465126212	0.03713093	0.036896354	0.037199351
EFEMP2	1.269791957	1.054810639	1.528588693	0.011602203	0.011416462	0.011609541
ASH1L	1.010435738	0.839786296	1.215762136	0.912417224	0.912413963	0.912414352
HES1	1.177415949	0.978127914	1.417307796	0.084204685	0.083968264	0.084307339
BGN	1.206393972	1.001371643	1.45339288	0.048413758	0.048023626	0.048337739
PLOD2	1.327023195	1.102261091	1.59761655	0.00284389	0.002717449	0.002805534
RPS27L	1.101915834	0.915373598	1.326473156	0.305205388	0.304910071	0.305096153
TUBB6	1.410346955	1.171007534	1.698604385	0.000296639	0.000271589	0.000290408
GNB4	0.972992317	0.808719861	1.170632866	0.771682522	0.771667888	0.771674793
CAPN2	1.080824275	0.898266621	1.300483717	0.410214515	0.410172531	0.410289671
MS4A7	1.293443509	1.074532562	1.556952457	0.006502838	0.006387101	0.006531831
CD74	1.214117777	1.008676499	1.461402123	0.040187841	0.03992989	0.040237463
PCOLCE	1.375436137	1.141849961	1.656806612	0.000786034	0.000749838	0.00078838
THY1	1.014159797	0.842500126	1.220795181	0.881871619	0.881862505	0.881863455
FCGR1A	1.200393315	0.99747213	1.444595861	0.05321764	0.052888125	0.053214653
MSR1	1.362563679	1.131450181	1.640885133	0.001103495	0.001056937	0.001105258
SOX2	0.9452266	0.785644307	1.137223699	0.550453781	0.550424644	0.550477147
MS4A6A	1.252772717	1.040749495	1.507989664	0.017123834	0.016980016	0.017211328
ANXA2	1.453913563	1.2060795	1.752674388	8.81E-05	7.93E-05	8.67E-05
LAMB1	1.310025303	1.087945924	1.577437129	0.004406067	0.00426629	0.004380844
TGFB1I1	1.193162345	0.991266165	1.436179737	0.061998858	0.061539268	0.061871148
ADM	1.134434964	0.942752108	1.365091286	0.181665828	0.181361663	0.18164861
C1R	1.412404013	1.172655908	1.701168333	0.000270137	0.000256476	0.000274683
SNHG16	1.033211159	0.85879864	1.243044934	0.729069832	0.729077699	0.729089246
DAD1	0.994867066	0.826898696	1.19695494	0.956503088	0.956503343	0.956503391
PRRX1	1.03173383	0.857237994	1.24174932	0.7410514	0.741030523	0.741040521
EDIL3	1.127031137	0.936699402	1.356037146	0.205177268	0.204854869	0.205123129
RAB34	1.194584127	0.992568907	1.43771503	0.059959547	0.059632835	0.059964894
GOLIM4	1.067993777	0.887629096	1.285008247	0.485747471	0.485735081	0.485813359
COL4A1	1.334733803	1.107591871	1.608457385	0.002443866	0.002337467	0.002416327
PCED1B-AS1	1.119011189	0.930009316	1.346423115	0.233366121	0.233309023	0.233554462
BANF1	0.955923964	0.794324726	1.150399321	0.633328781	0.633274598	0.633302995
PTPRZ1	1.152847718	0.958147161	1.387112455	0.13173261	0.131490467	0.131814431
SOX4	0.961128154	0.798826171	1.156405939	0.674369926	0.674375897	0.674395902
TSPYL2	0.790237629	0.656387437	0.951382483	0.012911797	0.012704671	0.012907106
NRN1	1.114546585	0.926327101	1.341010199	0.250709183	0.250288094	0.250518892
GNG12	1.24463764	1.033597736	1.498767656	0.020923624	0.020720438	0.02096813
COL8A1	1.315037558	1.092333536	1.583146286	0.003849742	0.003711555	0.003817592
C3	1.232871392	1.024293742	1.483921855	0.026744723	0.026569024	0.026842886
WWTR1	1.402068641	1.164198813	1.68854018	0.000367135	0.000344627	0.000367016
CYBB	1.107931299	0.920760292	1.333150196	0.277624271	0.277458519	0.277667311
LY86	1.150484234	0.956057582	1.384450056	0.137551	0.137438131	0.137758319
YBX3	1.212763979	1.007468922	1.459892644	0.041406452	0.041179948	0.041489687
LAMA4	1.158488354	0.962576748	1.394273516	0.119684841	0.119275219	0.119603606
TUBB2B	1.230135885	1.021908577	1.480792246	0.028682324	0.028318725	0.028596418
IL13RA1	1.378185516	1.144582372	1.659465813	0.000711778	0.000675827	0.000711724
LSM12	1.318413714	1.094102776	1.588712467	0.003664593	0.003568886	0.003670989
UXT	1.010998199	0.84034927	1.216300645	0.907682155	0.907682951	0.907683408
MAFB	1.195686874	0.9935932	1.438885754	0.058334253	0.058168149	0.058501117
FAM102B	1.076844629	0.894804816	1.295918768	0.433274946	0.433185509	0.433289514
LY96	1.178752874	0.979611309	1.418377193	0.081494571	0.081203932	0.081544826
CALM3	0.835812904	0.694257379	1.006230875	0.058098227	0.057848203	0.058177809
MIDN	1.142776963	0.949744426	1.37504275	0.157461037	0.157126109	0.157431968
TREM2	1.201587021	0.998470191	1.446023509	0.051833332	0.051598519	0.051924469
CPVL	1.078197096	0.896105082	1.29729091	0.425042062	0.424931455	0.425040143
TUBA1C	1.232398666	1.023408475	1.484066733	0.02753707	0.027250841	0.027523081
STMN1	1.067336177	0.886985507	1.28435753	0.490202684	0.490087226	0.490163333
ID3	1.024195034	0.851283969	1.232227442	0.79994842	0.799958805	0.799963455
NDUFA4L2	1.184992593	0.983609003	1.427607353	0.074172883	0.073754994	0.074089566
FSTL1	1.292880229	1.073414655	1.557216755	0.006820011	0.00665655	0.006802191
PTGDS	0.956436942	0.794813957	1.150925465	0.637208026	0.637179909	0.637207488
SNRPE	0.981641022	0.815878742	1.181081265	0.844333519	0.844332116	0.844334305
NNMT	1.270053837	1.054436276	1.529762191	0.011801822	0.011596994	0.011790425
CDKN1A	1.172237076	0.974112888	1.410657615	0.092415044	0.092169559	0.092509445
SERPING1	1.442783292	1.197636663	1.738109472	0.000113813	0.00010492	0.000114268
ADAP2	1.260202486	1.047168675	1.51657545	0.014381759	0.014159936	0.014373972
TNC	1.325896608	1.100901878	1.596874207	0.00293899	0.002857092	0.002947626
ANAPC11	1.05940051	0.880404283	1.27478871	0.541105917	0.541093892	0.541149597
C5AR1	1.399767611	1.162211932	1.68587958	0.000392549	0.000370303	0.000393858
TIMP3	0.927968143	0.771041126	1.116833909	0.429088717	0.428883693	0.428989692
GPR34	0.978408083	0.812910347	1.177598958	0.817425186	0.817406654	0.817410169
NID1	1.269230897	1.053753232	1.528770704	0.012078442	0.011826568	0.012020914
PHPT1	1.015502371	0.844015173	1.221832378	0.870511146	0.870512244	0.870513503
DDOST	1.251572801	1.039248744	1.507275795	0.017966199	0.017756162	0.017988867
FPR1	1.208258415	1.003828354	1.454320743	0.045348122	0.045143891	0.045460621
GNG5	1.205419317	1.001404457	1.450997866	0.048049596	0.047969054	0.048290971
RPL13P12	0.994894195	0.826841856	1.197102509	0.956755921	0.956756034	0.956756081
MFAP4	1.140914816	0.948207743	1.37278632	0.162489304	0.162239636	0.162542029
TMEM176B	1.296229643	1.076642018	1.560603487	0.006092427	0.006008633	0.006148685
RPL3P4	0.810346666	0.672915979	0.975845038	0.026434425	0.026294585	0.026565777
RTN1	0.700016972	0.579930863	0.844969275	0.000204857	0.000189464	0.000203736
HSPA6	1.251204237	1.039644343	1.505814997	0.017727126	0.017489095	0.017723063
BASP1	0.998807778	0.830060717	1.201860247	0.989919754	0.989919737	0.989919737
SRPX	0.944667518	0.785112432	1.136648312	0.546475611	0.546430162	0.546483974
RAI14	1.268165917	1.053375342	1.526753787	0.012123047	0.011905233	0.012101508
PPM1K	0.802158806	0.66624459	0.965799588	0.020062305	0.019703729	0.019946778
LILRB4	1.249947048	1.038399441	1.504592125	0.018326101	0.018124035	0.018360783
FRZB	1.247210056	1.035659914	1.501972707	0.019772633	0.019593318	0.019835706
SLC11A1	1.284673109	1.067467664	1.546074932	0.008005254	0.007866752	0.008028706
RND3	1.178717021	0.979605847	1.41829882	0.081732618	0.081219925	0.081560294
CTSZ	1.287551781	1.069681488	1.549797398	0.007580581	0.007381225	0.007536842
LUM	1.315110592	1.092059243	1.583719822	0.003878961	0.003762421	0.003868799
ACTA2	1.430557779	1.1875612	1.723275868	0.000166397	0.000151171	0.000163387
LOXL2	1.402301825	1.164123394	1.689211315	0.00037321	0.00034836	0.000370771
SEMA3C	1.060454458	0.881012753	1.276444243	0.534816653	0.534812974	0.534870634
RPL13AP5	0.856753239	0.711878573	1.031111401	0.101770913	0.101543352	0.101880246
ATP6V0A1	0.85558081	0.710843961	1.029787918	0.098811808	0.098699181	0.099037547
PPIC	1.228562685	1.020285426	1.479356886	0.029949112	0.029586862	0.029866843
COL5A1	1.330275681	1.104783192	1.60179246	0.002613669	0.002515639	0.00259963
ATP1B1	1.029587648	0.85574609	1.238744457	0.757293521	0.75730118	0.757309475
SOX9	1.367757182	1.135712654	1.647212174	0.000962363	0.000917427	0.00096136
PTTG1IP	1.084396529	0.901188626	1.304849838	0.390820688	0.39070948	0.390838107
CTHRC1	1.352859857	1.122748717	1.630133052	0.001492262	0.001429174	0.001487543
CERCAM	1.111388608	0.923677125	1.337247186	0.263346307	0.262979835	0.263200169
TRIP6	1.21815374	1.011819733	1.466564138	0.037299177	0.036855583	0.037154743
COX7A1	0.795408636	0.661019769	0.957119482	0.015318906	0.015125054	0.015346211
TRIM56	1.210884822	1.006123782	1.457317755	0.043005947	0.042600385	0.042912774
SIRPA	0.96449326	0.801411619	1.16076087	0.702054982	0.70204434	0.702059684
PLD3	1.180785359	0.981251235	1.420894073	0.078399618	0.078141248	0.078482133
AIF1	1.128718723	0.938074862	1.358106913	0.199637069	0.199309455	0.19958211
VOPP1	1.074292979	0.892661247	1.292881715	0.448317803	0.44813932	0.448235819
SRGAP3	0.887407555	0.7373501	1.068003067	0.206012537	0.206012688	0.206280003
EPB41L3	1.142142149	0.949284021	1.374181658	0.158956994	0.158703082	0.159008505
VSIG4	1.387743764	1.152688999	1.670730576	0.000533978	0.000509092	0.000538809
PLK2	1.226494856	1.019136889	1.476042764	0.030820982	0.030443171	0.030728513
ABCA1	1.190256013	0.989111261	1.432305376	0.065306955	0.064840862	0.065176597
RPL13A	0.996628828	0.827805844	1.199881623	0.971552162	0.971553235	0.971553248
ANKRD36C	0.907583992	0.7538188	1.092714459	0.305730695	0.30573471	0.305919866
SERPINE1	1.289407157	1.071368773	1.551819372	0.007224815	0.007007575	0.007159284
IL18	1.118092392	0.929163415	1.345436743	0.237177572	0.236970536	0.237211809
EMILIN1	1.217719118	1.011460862	1.466037792	0.037530388	0.037196477	0.037496686
PLP1	0.969444587	0.805687235	1.16648591	0.742386438	0.742360609	0.742370506
EGR3	1.07942164	0.897127222	1.298757913	0.418058912	0.417968052	0.418080686
LSAMP	0.860190961	0.714815242	1.035132502	0.11092661	0.110512123	0.11084585
LTBP1	1.142783553	0.949853031	1.374901386	0.157200824	0.156863615	0.157170358
CFI	1.401455709	1.163832399	1.687595315	0.000370588	0.000347649	0.000370196
SPI1	1.272156988	1.057027885	1.531069735	0.010855126	0.01068534	0.010873468
RASAL2	0.985965902	0.819235009	1.186629904	0.881129386	0.881131848	0.881132817
ARHGAP21	1.028518861	0.854603304	1.237827003	0.766043487	0.766054626	0.766062022
VMP1	1.367685417	1.136044675	1.646557958	0.000944136	0.00089882	0.000942412
RPL5	0.809857443	0.672763343	0.974888251	0.025913476	0.025563232	0.025831853
LAMA2	1.139574932	0.94703286	1.3712629	0.166612636	0.166169794	0.166468629
GEM	1.276741073	1.060892402	1.536506213	0.009682173	0.009544371	0.009723049
LMO2	1.283896769	1.066554453	1.545529072	0.008220595	0.008105127	0.008269117
HSPB6	1.13393931	0.942076222	1.364877203	0.183696948	0.183544971	0.183829305
OIP5-AS1	0.893734606	0.742653356	1.07555098	0.234330191	0.234161273	0.234404573
MXRA8	1.288059611	1.069812235	1.550830609	0.007550801	0.007376347	0.007531308
RCN3	1.057924691	0.879295849	1.272841959	0.550686291	0.550624939	0.550677327
PHLDA2	1.282546275	1.064706262	1.544956583	0.008878516	0.008623527	0.008789789
GPX8	1.185772973	0.985313353	1.427015618	0.071353197	0.070991448	0.071329335
CAMTA1	1.065300153	0.885392627	1.281764023	0.502701625	0.502636774	0.502707586
LYZ	1.316561968	1.093540797	1.585066986	0.003685569	0.003577469	0.003681375
RHOC	1.101861025	0.915692453	1.325879355	0.304397929	0.304117347	0.304305173
GPX3	0.965827834	0.802018453	1.163094691	0.713890276	0.71385071	0.713864161
TNFRSF11B	1.3926135	1.156126577	1.677474077	0.000483634	0.000459618	0.000486999
MAP2	0.975090497	0.810419225	1.17322177	0.789264444	0.78925233	0.789257753
PHACTR1	0.92463844	0.768495132	1.11250704	0.406327294	0.406284282	0.406403804
CD163	1.391999534	1.156051535	1.676104087	0.000484291	0.000455345	0.00048263
MEG3	0.969340664	0.805382053	1.166677752	0.741885081	0.74186772	0.74187768
TMSB4XP4	1.214705627	1.009146784	1.462135918	0.039597643	0.039453231	0.039761138
TLR2	1.302973123	1.082414055	1.568474606	0.005136318	0.005032279	0.005159284
SLC2A5	1.187393726	0.986670276	1.428951389	0.06902965	0.068736916	0.069074499
CTNNAL1	0.957731417	0.795888119	1.152485439	0.64745141	0.647443765	0.647469061
RPL15P3	0.933136665	0.775591054	1.122684475	0.463250868	0.463187184	0.463276092
DKK3	1.175454946	0.976717416	1.414630585	0.087206213	0.086802726	0.087142167
MRPL13	1.052508719	0.87462088	1.2665769	0.587953704	0.587935875	0.587976169
NTM	0.868216173	0.721310045	1.045042043	0.135152047	0.134817614	0.135138741
STEAP3	1.325870562	1.101213073	1.596360224	0.00291328	0.002813463	0.002903433
C1S	1.347522165	1.119173484	1.622461585	0.001634004	0.001578324	0.001641428
RBM47	1.302751631	1.081734802	1.56892596	0.00533346	0.005172075	0.005299556
SCIN	1.318996118	1.095528941	1.588046371	0.003441948	0.003363216	0.003463771
SEC61G	1.148938346	0.95445843	1.383045381	0.142252605	0.141966621	0.142282658
CHN1	0.827247656	0.687447202	0.995478172	0.044565471	0.04433179	0.04464884
RCAN2	1.093105253	0.908357674	1.315427974	0.345962726	0.345815348	0.345973038
FUCA2	1.207122742	1.002959796	1.452845188	0.046369304	0.046137425	0.046455947
FCGBP	1.270849096	1.055499044	1.530136322	0.01144837	0.011211044	0.011401808
COL3A1	1.310790469	1.088331052	1.578721521	0.004400435	0.004231414	0.004344761
LAMTOR2	1.067545441	0.887207993	1.284538999	0.488682306	0.488653345	0.488730237
MYL6	1.431291843	1.1869413	1.725945788	0.000175084	0.00016123	0.000173818
GNAQ	1.062023122	0.882611151	1.277904897	0.523865384	0.523824229	0.523886429
GYG1	1.058905882	0.879670158	1.274661481	0.54513011	0.545171401	0.545225667
EMP3	1.261893424	1.048221038	1.519121403	0.013931156	0.013779686	0.013990533
NPL	1.191940838	0.99062437	1.4341692	0.062859193	0.0625263	0.062861796
HMOX1	1.250364924	1.03908745	1.504601411	0.017987758	0.017746396	0.017982388
SPRY1	1.329959581	1.104533768	1.601392858	0.00262713	0.002534879	0.002619528
TIMP1	1.254052081	1.041817201	1.509522612	0.016696932	0.016483161	0.016710714
TPRKB	0.967809425	0.80433648	1.16450653	0.728885665	0.728867618	0.72887916
PHLDA1	0.917097608	0.762195313	1.103480969	0.359167278	0.359098858	0.359247968
RDX	1.090104273	0.905842832	1.311847137	0.361177823	0.360984455	0.361131732
RBPMS	1.154552656	0.959507061	1.389246509	0.127927081	0.127644867	0.127970752
CD93	1.272390916	1.056472555	1.532437956	0.011137213	0.010931077	0.011118183
SNRPC	1.016560758	0.844874071	1.223135861	0.861844673	0.861847362	0.86184889
STAB1	1.154488229	0.959470213	1.389144813	0.128206512	0.127757795	0.12808301
GADD45A	1.15068773	0.956341593	1.384528565	0.137085524	0.136687241	0.137007281
ANXA5	1.315633162	1.092268297	1.584675324	0.003829684	0.003750198	0.003856653
ARMCX6	1.094236596	0.909252333	1.316855272	0.340380385	0.340366366	0.340527949
SPATA6	1.134770835	0.942986098	1.365560798	0.180797194	0.180451223	0.180738451
RPS11	0.918157412	0.762683274	1.105325187	0.366852415	0.366884656	0.367028611
DYNLT1	1.04218904	0.865969681	1.254267925	0.661897871	0.661903829	0.661926095
PLOD1	1.344245857	1.11635911	1.618652016	0.001829048	0.001733818	0.001800285
PEBP1	0.944825495	0.785072174	1.137086814	0.548168447	0.548082159	0.548135494
UBE2C	1.191279046	0.989086438	1.434804595	0.065205595	0.064804034	0.06513484
HSP90AB1	1.014734749	0.843416923	1.220851257	0.87680244	0.876794207	0.876795294
FNIP2	0.989107001	0.821969243	1.190230252	0.907671327	0.90767147	0.907671925
CAPG	1.27470333	1.058906332	1.534478102	0.010346254	0.010141486	0.010323751
IKBIP	1.266480617	1.051328794	1.525662725	0.012932971	0.012687092	0.01288672
GNG7	1.001614838	0.832363096	1.205282031	0.986368642	0.986368648	0.986368649
CPM	1.24860603	1.037269359	1.503001128	0.018899817	0.01869951	0.018939543
METRN	0.950513445	0.790074985	1.143531724	0.590540174	0.590494183	0.590533943
SMIM4	0.997100264	0.82870777	1.199709925	0.975454389	0.975454317	0.975454326
TUBB	1.309577828	1.087071712	1.577627371	0.004537669	0.004414111	0.004530012
RUFY3	0.960541797	0.798243752	1.155838101	0.6698802	0.669857809	0.669878587
BRI3	1.184877404	0.984638697	1.425837181	0.072472224	0.072145393	0.072484431
CFH	1.320686209	1.096246586	1.591076392	0.003421964	0.003324318	0.003423325
CAMK1D	0.825479654	0.685375076	0.994224452	0.043256312	0.042968213	0.043279719
ERH	0.941490229	0.782350593	1.133000804	0.523396875	0.523284687	0.523346858
NCAM1	1.040041568	0.864458846	1.251287402	0.677316631	0.677287557	0.677307035
SERF2	1.062099592	0.882748827	1.277889596	0.523248854	0.523138823	0.523201363
MGP	1.172992483	0.97487557	1.411371265	0.0909333	0.090612818	0.090953349
TMEM147	1.063202746	0.883639924	1.279254194	0.516090274	0.516068556	0.516133854
PAICS	1.192102138	0.990406412	1.434873089	0.063189336	0.06283124	0.063164423
PDPN	1.332161936	1.106207628	1.604269741	0.002484732	0.002409795	0.002491617
ATRAID	0.954029843	0.792736314	1.148140845	0.618528268	0.618433759	0.618465771
CXCL16	1.328294141	1.10307115	1.599502739	0.002727635	0.002659088	0.002746282
POLR2J	1.110553421	0.922756704	1.336569972	0.267128964	0.267030577	0.267247107
DDIT3	1.102228424	0.915813689	1.326588052	0.303313422	0.302981709	0.303170956
UQCRQ	0.835309382	0.69409848	1.005248943	0.05684315	0.056507609	0.056837756
BEX4	0.967346871	0.803976672	1.163914329	0.725019641	0.725021731	0.725033784
LIMS1	1.065476806	0.885534736	1.281983391	0.501655735	0.501529527	0.501600778
KIF1B	0.94969022	0.789133899	1.142913155	0.584860302	0.584827654	0.584868799
NT5E	0.895857444	0.743941794	1.078794828	0.245869602	0.245825705	0.246058483
B3GNT5	1.028030077	0.854456912	1.236862648	0.769558298	0.769529419	0.769536523
CENPW	1.161655661	0.964642904	1.398905096	0.114131656	0.113704245	0.114032376
PDLIM7	1.220641626	1.014323169	1.4689263	0.034882723	0.034518261	0.034814735
POSTN	1.315297788	1.092634381	1.583336842	0.003774358	0.003671753	0.003777675
ETS2	0.894617246	0.743301718	1.0767364	0.23890291	0.238592028	0.238831043
SYPL1	1.208572985	1.004401765	1.454247406	0.044903485	0.044488291	0.044804679
C1QB	1.380934021	1.146797632	1.662872958	0.000651827	0.00062743	0.000661713
DSE	1.193169606	0.991607806	1.435702401	0.061351948	0.061052398	0.061386912
SSBP1	1.180944021	0.981201832	1.421347511	0.078542686	0.078197725	0.078538619
HLA-DPB1	1.142520844	0.949347539	1.375001067	0.158472999	0.158262043	0.158566256
KDELR1	1.158270326	0.96249424	1.393868236	0.119716061	0.119542469	0.119872546
METTL7B	1.304037633	1.0831268	1.570004683	0.005070746	0.004935692	0.005060561
TNFSF13B	1.039028026	0.863511122	1.250220422	0.685040226	0.685063314	0.685081413
SNHG9	0.968417476	0.804760532	1.165355867	0.734016099	0.734012917	0.734023793
RPN2	1.294123696	1.074828024	1.558161961	0.006494881	0.006351702	0.006494875
S100A6	1.253576651	1.041485513	1.508858646	0.016808546	0.016629079	0.016858173
CPEB4	0.922106287	0.766367593	1.109493684	0.390147616	0.390124493	0.390253748
C1QC	1.399900645	1.162542596	1.68572044	0.000384724	0.000363667	0.000387018
C1QA	1.310615264	1.088591244	1.577922274	0.004258845	0.004172085	0.004286139
MYC	1.059952076	0.880950683	1.27532497	0.537246056	0.537229837	0.537287022
