# Supplementary material for: Characterization and prognostic of CD8 + TIM3 + CD101 + T cells in glioblastoma multiforme
Source: Cell Biosci. 2025 May 15;15:60. doi: 10.1186/s13578-025-01390-1 (PMC12083040; doi:10.1186/s13578-025-01390-1)
Supplement: Supplementary file 12 — Supplementary Material 12 [file 13578_2025_1390_MOESM12_ESM.csv]

TableS12_22 prognostic genes
	x
PRF1	-0.042020342
SPOCK2	-0.010827366
HLA-B	-0.043459399
SPP1	0.073276778
IGFBP5	0.014646285
TAGLN	0.04821216
MDK	0.131572885
PFN1	0.034352882
AEBP1	0.033204691
TUBB2B	0.034232079
DDOST	0.045768969
RTN1	-0.029913807
FRZB	-0.00737343
SOX9	0.042377339
COX7A1	-0.023047451
CFI	0.02076315
VMP1	0.033235254
GEM	0.017483047
CPM	0.04314634
CAMK1D	0.060901445
CXCL16	-0.078596445
POSTN	-0.019113433
