# Supplementary material for: Characterization and prognostic of CD8 + TIM3 + CD101 + T cells in glioblastoma multiforme
Source: Cell Biosci. 2025 May 15;15:60. doi: 10.1186/s13578-025-01390-1 (PMC12083040; doi:10.1186/s13578-025-01390-1)
Supplement: Supplementary file 13 — Supplementary Material 13 [file 13578_2025_1390_MOESM13_ESM.csv]

TableS13_The results of GSEA comparing high-risk and low-risk groups.
	ID	Description	setSize	enrichmentScore	NES	pvalue	p.adjust	qvalues	rank	leading_edge	core_enrichment
KEGG_ASTHMA	KEGG_ASTHMA	KEGG_ASTHMA	22	0.757825706	2.068589187	0.001872659	0.008368201	0.005383053	3400	tags=64%, list=19%, signal=51%	FCER1G/HLA-DRA/HLA-DPA1/HLA-DRB1/HLA-DQA1/HLA-DRB5/HLA-DMA/HLA-DPB1/HLA-DQB1/HLA-DMB/RNASE3/IL10/HLA-DOA/CD40
KEGG_AUTOIMMUNE_THYROID_DISEASE	KEGG_AUTOIMMUNE_THYROID_DISEASE	KEGG_AUTOIMMUNE_THYROID_DISEASE	32	0.689056993	2.079606457	0.001876173	0.008368201	0.005383053	3662	tags=62%, list=21%, signal=50%	FAS/HLA-DRA/HLA-DPA1/HLA-DRB1/HLA-DQA1/HLA-DRB5/HLA-B/HLA-A/HLA-DMA/HLA-DPB1/HLA-DQB1/PRF1/HLA-DMB/CD86/HLA-E/IL10/CD28/HLA-DOA/CD40/CD80
KEGG_ALLOGRAFT_REJECTION	KEGG_ALLOGRAFT_REJECTION	KEGG_ALLOGRAFT_REJECTION	30	0.731766219	2.174552096	0.001915709	0.008368201	0.005383053	3662	tags=67%, list=21%, signal=53%	FAS/HLA-DRA/HLA-DPA1/HLA-DRB1/HLA-DQA1/HLA-DRB5/HLA-B/HLA-A/HLA-DMA/HLA-DPB1/HLA-DQB1/PRF1/HLA-DMB/CD86/HLA-E/IL10/CD28/HLA-DOA/CD40/CD80
KEGG_GRAFT_VERSUS_HOST_DISEASE	KEGG_GRAFT_VERSUS_HOST_DISEASE	KEGG_GRAFT_VERSUS_HOST_DISEASE	30	0.750233117	2.229429228	0.001915709	0.008368201	0.005383053	3662	tags=70%, list=21%, signal=56%	IL6/FAS/IL1B/HLA-DRA/HLA-DPA1/HLA-DRB1/HLA-DQA1/HLA-DRB5/HLA-B/HLA-A/HLA-DMA/HLA-DPB1/HLA-DQB1/PRF1/HLA-DMB/CD86/HLA-E/CD28/HLA-DOA/IL1A/CD80
KEGG_BLADDER_CANCER	KEGG_BLADDER_CANCER	KEGG_BLADDER_CANCER	40	0.61597473	1.967680853	0.001919386	0.008368201	0.005383053	2002	tags=40%, list=11%, signal=36%	VEGFA/MMP9/THBS1/CDKN1A/MMP2/TYMP/MDM2/MYC/MMP1/CDK4/ERBB2/E2F3/RB1/TP53/NRAS/EGFR
KEGG_INTESTINAL_IMMUNE_NETWORK_FOR_IGA_PRODUCTION	KEGG_INTESTINAL_IMMUNE_NETWORK_FOR_IGA_PRODUCTION	KEGG_INTESTINAL_IMMUNE_NETWORK_FOR_IGA_PRODUCTION	42	0.620139134	1.992843106	0.001919386	0.008368201	0.005383053	3995	tags=57%, list=23%, signal=44%	IL6/CXCR4/ITGA4/HLA-DRA/HLA-DPA1/LTBR/HLA-DRB1/HLA-DQA1/TGFB1/HLA-DRB5/HLA-DMA/HLA-DPB1/HLA-DQB1/HLA-DMB/CD86/IL10/CD28/HLA-DOA/MAP3K14/CD40/TNFSF13B/CD80/IL15RA/IL15
KEGG_COLORECTAL_CANCER	KEGG_COLORECTAL_CANCER	KEGG_COLORECTAL_CANCER	61	0.488436475	1.69681279	0.001934236	0.008368201	0.005383053	2877	tags=41%, list=16%, signal=34%	TGFB2/RAC2/FOS/JUN/CASP3/LEF1/BIRC5/TGFBR2/MYC/TGFBR1/CTNNB1/TGFB1/RHOA/TGFB3/PIK3R5/TP53/SMAD2/RAC1/AKT1/MSH6/BAX/CYCS/TCF7/PIK3CG/SMAD4
KEGG_COMPLEMENT_AND_COAGULATION_CASCADES	KEGG_COMPLEMENT_AND_COAGULATION_CASCADES	KEGG_COMPLEMENT_AND_COAGULATION_CASCADES	54	0.753937066	2.557250957	0.001934236	0.008368201	0.005383053	1977	tags=52%, list=11%, signal=46%	SERPINE1/PLAU/CFI/F13A1/C1R/PLAUR/C1S/F3/PLAT/C5AR1/THBD/SERPING1/SERPINA1/PROS1/F2R/C1QC/C1QB/SERPINA5/C2/BDKRB2/TFPI/A2M/CFH/C3/C1QA/C4A/CR1/C3AR1
KEGG_NEUROACTIVE_LIGAND_RECEPTOR_INTERACTION	KEGG_NEUROACTIVE_LIGAND_RECEPTOR_INTERACTION	KEGG_NEUROACTIVE_LIGAND_RECEPTOR_INTERACTION	225	-0.485244641	-2.060454023	0.001941748	0.008368201	0.005383053	3492	tags=40%, list=20%, signal=33%	PTH2R/NPY1R/DRD2/MCHR2/DRD4/P2RX2/GRM7/P2RX7/GRIA1/CHRNA7/HTR2C/DRD5/NMUR2/MC4R/GRIN2B/ADORA2A/P2RY13/OPRK1/CALCRL/CHRM4/GRIK1/ADRA1A/S1PR1/CHRNA2/GRM4/GRIK5/GRIN3A/GLRA3/DRD1/GRID2/GRM5/SSTR5/RXFP1/GRM1/HTR5A/ADRA1B/GALR3/GABRB1/TSHR/OPRL1/GLRB/SSTR3/GABRA4/GRIN2A/GRIK4/HTR1A/GRIA2/GRIA3/GRM2/CRHR1/GPR83/S1PR5/THRB/GABRA2/PRLHR/GRIK2/ADRA2C/ADRA2A/GRID1/HTR2A/ADRB1/P2RX5/CHRNA4/ADCYAP1R1/GABBR2/…
KEGG_ANTIGEN_PROCESSING_AND_PRESENTATION	KEGG_ANTIGEN_PROCESSING_AND_PRESENTATION	KEGG_ANTIGEN_PROCESSING_AND_PRESENTATION	59	0.658658481	2.275257403	0.001949318	0.008368201	0.005383053	2307	tags=51%, list=13%, signal=44%	HSPA6/CTSB/IFI30/HSPA5/CTSL/HSPA1B/CANX/CTSS/HLA-DRA/HSPA1A/CALR/B2M/HLA-DPA1/CD74/PDIA3/CD4/HLA-DRB1/HLA-DQA1/HLA-DRB5/HLA-B/HLA-A/HLA-DMA/HLA-DPB1/NFYA/TAPBP/HLA-DQB1/TAP1/CIITA/HSP90AA1/HLA-DMB
KEGG_P53_SIGNALING_PATHWAY	KEGG_P53_SIGNALING_PATHWAY	KEGG_P53_SIGNALING_PATHWAY	64	0.576804412	2.018349937	0.001953125	0.008368201	0.005383053	3167	tags=50%, list=18%, signal=41%	SERPINE1/IGFBP3/THBS1/STEAP3/RRM2/GADD45A/CDK2/CDKN1A/CCNB1/FAS/GTSE1/CCNB2/TNFRSF10B/CDK6/CASP3/CASP8/MDM2/CDK1/GADD45B/CDK4/CCND2/TP53/SHISA5/BAX/CYCS/CCNE2/CHEK1/MDM4/RRM2B/PERP/DDB2/PPM1D
KEGG_PARKINSONS_DISEASE	KEGG_PARKINSONS_DISEASE	KEGG_PARKINSONS_DISEASE	104	-0.466675771	-1.775671565	0.001953125	0.008368201	0.005383053	4273	tags=51%, list=24%, signal=39%	NDUFB3/NDUFB2/MT-ND6/UQCRC1/UCHL1/NDUFS5/NDUFB6/NDUFS6/UQCRC2/NDUFS4/NDUFB5/COX8A/CYC1/NDUFA4/COX7A2/NDUFA9/NDUFA1/NDUFA8/UQCRH/NDUFA10/NDUFC2/MT-CYB/MT-ND3/UQCRFS1/UQCRQ/SLC25A4/NDUFS3/COX5A/COX6A1/COX6C/NDUFAB1/UQCR10/CASP9/COX6B1/NDUFA2/COX7C/NDUFS8/COX6A2/COX5B/SDHA/NDUFB10/UQCRB/COX4I2/NDUFA3/NDUFV1/NDUFB7/COX4I1/NDUFS7/NDUFB1/PINK1/NDUFB9/SNCA/COX7A1
KEGG_PATHOGENIC_ESCHERICHIA_COLI_INFECTION	KEGG_PATHOGENIC_ESCHERICHIA_COLI_INFECTION	KEGG_PATHOGENIC_ESCHERICHIA_COLI_INFECTION	51	0.607564035	2.037008954	0.001953125	0.008368201	0.005383053	3352	tags=61%, list=19%, signal=49%	TUBA1C/ITGB1/CD14/TUBB6/ACTB/ACTG1/ARPC1B/HCLS1/LY96/TUBA1B/NCL/TUBB/ARPC5/CTNNB1/CLDN1/RHOA/ABL1/TUBA1A/TUBB2B/ROCK1/ARPC2/YWHAZ/NCK2/CDC42/ROCK2/CTTN/NCK1/TUBB4B/ARPC1A/WAS/TLR5
KEGG_SYSTEMIC_LUPUS_ERYTHEMATOSUS	KEGG_SYSTEMIC_LUPUS_ERYTHEMATOSUS	KEGG_SYSTEMIC_LUPUS_ERYTHEMATOSUS	51	0.722912754	2.423744111	0.001953125	0.008368201	0.005383053	3662	tags=73%, list=21%, signal=58%	C1R/ACTN1/FCGR2C/C1S/FCGR2B/FCGR2A/FCGR3A/C1QC/C1QB/HLA-DRA/C2/ACTN4/HLA-DPA1/HLA-DRB1/HLA-DQA1/HLA-DRB5/C3/C1QA/C4A/HLA-DMA/HLA-DPB1/FCGR3B/HLA-DQB1/TRIM21/FCGR1A/HLA-DMB/CD86/C4B/IL10/CD28/C7/C5/HLA-DOA/CD40/SNRPB/SSB/CD80
KEGG_RENAL_CELL_CARCINOMA	KEGG_RENAL_CELL_CARCINOMA	KEGG_RENAL_CELL_CARCINOMA	65	0.522984326	1.831647513	0.001960784	0.008368201	0.005383053	3245	tags=40%, list=18%, signal=33%	VEGFA/TGFB2/MET/JUN/HGF/HIF1A/RAP1B/ETS1/TGFB1/TGFB3/EPAS1/PIK3R5/NRAS/SLC2A1/RAP1A/GRB2/CDC42/RAC1/AKT1/PAK2/PIK3CG/EP300/RAPGEF1/RAF1/ARNT/CRK
KEGG_OXIDATIVE_PHOSPHORYLATION	KEGG_OXIDATIVE_PHOSPHORYLATION	KEGG_OXIDATIVE_PHOSPHORYLATION	105	-0.533178965	-2.031252381	0.001964637	0.008368201	0.005383053	4273	tags=58%, list=24%, signal=44%	NDUFB3/NDUFB2/MT-ND6/ATP6V0A4/UQCRC1/ATP6V1E2/NDUFS5/NDUFB6/NDUFS6/UQCRC2/NDUFS4/NDUFB5/COX8A/ATP6V0D1/CYC1/NDUFA4/COX7A2/NDUFA9/NDUFA1/NDUFA8/UQCRH/NDUFA10/ATP6V1A/NDUFC2/MT-CYB/MT-ND3/COX15/UQCRFS1/UQCRQ/PPA1/NDUFS3/COX5A/COX6A1/COX6C/ATP6V1E1/NDUFAB1/UQCR10/COX6B1/NDUFA2/COX7C/NDUFS8/COX6A2/COX5B/SDHA/NDUFB10/UQCRB/NDUFA11/COX4I2/ATP6V0E2/NDUFA3/NDUFV1/NDUFB7/ATP6V1H/COX4I1/ATP6V0A1/NDUFS7/NDU…
KEGG_CALCIUM_SIGNALING_PATHWAY	KEGG_CALCIUM_SIGNALING_PATHWAY	KEGG_CALCIUM_SIGNALING_PATHWAY	167	-0.470629765	-1.915444741	0.001972387	0.008368201	0.005383053	1925	tags=27%, list=11%, signal=24%	ADCY1/DRD1/PPP3CA/CALM3/PLCB4/GRM5/RYR1/CAMK4/GRM1/HTR5A/ADRA1B/GRIN2A/RYR2/PPP3CB/ERBB3/ERBB4/TNNC2/MYLK2/CACNA1E/CACNA1I/PRKACB/CACNA1A/HTR2A/PLCB1/ADRB1/P2RX5/PDE1B/PDE1A/ADCY2/ATP2B3/CAMK2G/P2RX6/CCKBR/GNAL/CACNA1B/ITPKA/PRKCB/CAMK2B/GRIN2C/ATP2B2/SLC8A2/CAMK2A/PRKCG/CHRM1/GRIN1
KEGG_VIRAL_MYOCARDITIS	KEGG_VIRAL_MYOCARDITIS	KEGG_VIRAL_MYOCARDITIS	62	0.579482316	2.011248351	0.001972387	0.008368201	0.005383053	3679	tags=65%, list=21%, signal=51%	CAV1/ICAM1/MYH9/RAC2/ACTB/ACTG1/ITGB2/EIF4G2/HLA-DRA/LAMA2/CASP3/CASP8/HLA-DPA1/HLA-DRB1/HLA-DQA1/SGCB/DAG1/HLA-DRB5/HLA-B/EIF4G1/ABL1/HLA-A/HLA-DMA/HLA-DPB1/HLA-DQB1/RAC1/PRF1/HLA-DMB/CD86/HLA-E/CYCS/EIF4G3/CD28/HLA-DOA/ABL2/CD40/MYH10/CD55/CD80/CXADR
KEGG_LEISHMANIA_INFECTION	KEGG_LEISHMANIA_INFECTION	KEGG_LEISHMANIA_INFECTION	67	0.649129978	2.286712734	0.001984127	0.008368201	0.005383053	2766	tags=60%, list=16%, signal=51%	FCGR2C/TGFB2/ITGB1/FCGR2A/FCGR3A/MYD88/FOS/ITGA4/JUN/ITGB2/IL1B/HLA-DRA/TLR2/NCF2/MAPK13/IFNGR2/PTGS2/HLA-DPA1/NFKB1/HLA-DRB1/HLA-DQA1/TGFB1/TGFB3/HLA-DRB5/C3/NFKBIA/HLA-DMA/HLA-DPB1/CR1/FCGR3B/HLA-DQB1/ITGAM/IRAK1/FCGR1A/HLA-DMB/TRAF6/STAT1/TAB2/MAP3K7/IL10
KEGG_PROSTATE_CANCER	KEGG_PROSTATE_CANCER	KEGG_PROSTATE_CANCER	86	0.47343337	1.754601666	0.001984127	0.008368201	0.005383053	3740	tags=42%, list=21%, signal=33%	FGFR1/CDK2/CDKN1A/HSP90B1/LEF1/PDGFA/CREB3L2/MDM2/NFKB1/PDGFRB/CTNNB1/PIK3R5/ERBB2/E2F3/RB1/PDGFD/TP53/NRAS/PDGFC/NFKBIA/EGFR/GRB2/HSP90AA1/AKT1/TCF7/PIK3CG/CCNE2/EGF/EP300/FOXO1/RAF1/NKX3-1/CREB3L1/HSP90AB1/PDGFRA/RELA
KEGG_CARDIAC_MUSCLE_CONTRACTION	KEGG_CARDIAC_MUSCLE_CONTRACTION	KEGG_CARDIAC_MUSCLE_CONTRACTION	71	-0.510079942	-1.826010098	0.001988072	0.008368201	0.005383053	3960	tags=59%, list=22%, signal=46%	TNNC1/ATP1B1/UQCRC2/COX8A/CYC1/COX7A2/UQCRH/TNNI3/MT-CYB/UQCRFS1/UQCRQ/CACNA2D1/COX5A/CACNB2/COX6A1/COX6C/UQCR10/CACNG7/COX6B1/CACNB3/COX7C/COX6A2/COX5B/CACNB1/UQCRB/MYH7/SLC9A6/FXYD2/COX4I2/RYR2/COX4I1/CACNA2D2/CACNB4/CACNG8/CACNG2/CACNA2D3/MYL3/TNNT2/ATP1A2/COX7A1/CACNG3/ATP1A3
KEGG_ADHERENS_JUNCTION	KEGG_ADHERENS_JUNCTION	KEGG_ADHERENS_JUNCTION	68	0.548097107	1.936508023	0.001996008	0.008368201	0.005383053	3033	tags=47%, list=17%, signal=39%	ACTN1/FGFR1/IQGAP1/VCL/RAC2/ACTB/MET/SNAI2/ACTG1/SNAI1/PTPN1/LEF1/ACTN4/TGFBR2/CTNNA1/TGFBR1/CTNNB1/CTNND1/RHOA/ERBB2/YES1/WASF2/SMAD2/EGFR/CDC42/RAC1/PTPRJ/PTPRF/TCF7/MAP3K7/SMAD4/EP300
KEGG_PANCREATIC_CANCER	KEGG_PANCREATIC_CANCER	KEGG_PANCREATIC_CANCER	68	0.522972747	1.847739948	0.001996008	0.008368201	0.005383053	3740	tags=50%, list=21%, signal=40%	VEGFA/TGFB2/RAC2/STAT3/CDK6/TGFBR2/NFKB1/TGFBR1/TGFB1/TGFB3/CDK4/PIK3R5/BRCA2/ERBB2/E2F3/RB1/RALA/TP53/SMAD2/RAD51/EGFR/CDC42/RAC1/AKT1/STAT1/PIK3CG/EGF/SMAD4/RALBP1/RAF1/RALGDS/ARHGEF6/RALB/RELA
KEGG_TOLL_LIKE_RECEPTOR_SIGNALING_PATHWAY	KEGG_TOLL_LIKE_RECEPTOR_SIGNALING_PATHWAY	KEGG_TOLL_LIKE_RECEPTOR_SIGNALING_PATHWAY	84	0.501459509	1.849204314	0.001996008	0.008368201	0.005383053	3740	tags=48%, list=21%, signal=38%	SPP1/CD14/IL6/MYD88/FOS/JUN/IL1B/TLR2/CTSK/MAPK13/MAP3K8/CASP8/CXCL10/MAP2K3/LY96/TLR1/NFKB1/PIK3R5/RIPK1/NFKBIA/FADD/RAC1/IRAK1/TICAM2/IFNAR1/AKT1/TRAF6/STAT1/CD86/TAB2/MAP3K7/PIK3CG/TLR8/CXCL9/TLR5/CD40/TLR6/TLR3/CD80/RELA
KEGG_HYPERTROPHIC_CARDIOMYOPATHY_HCM	KEGG_HYPERTROPHIC_CARDIOMYOPATHY_HCM	KEGG_HYPERTROPHIC_CARDIOMYOPATHY_HCM	79	0.496783029	1.81109859	0.002	0.008368201	0.005383053	1561	tags=34%, list=9%, signal=31%	ITGA5/TGFB2/ITGB1/TPM4/ITGA3/DES/IL6/TPM2/ACTB/ITGA4/ACTG1/ITGA1/ITGB5/LMNA/LAMA2/ITGB8/ITGA7/ITGAV/TPM3/SGCB/ITGA2/TGFB1/DAG1/CACNA2D4/TGFB3/ITGB4/CACNG5
KEGG_CHRONIC_MYELOID_LEUKEMIA	KEGG_CHRONIC_MYELOID_LEUKEMIA	KEGG_CHRONIC_MYELOID_LEUKEMIA	71	0.49010603	1.750751794	0.002004008	0.008368201	0.005383053	3415	tags=41%, list=19%, signal=33%	TGFB2/RUNX1/SHC1/CDKN1A/CDK6/TGFBR2/MDM2/NFKB1/MYC/TGFBR1/TGFB1/TGFB3/CDK4/HDAC1/PIK3R5/E2F3/RB1/ABL1/TP53/NRAS/NFKBIA/GRB2/HDAC2/AKT1/PIK3CG/SMAD4/RAF1/CRK/CBL
KEGG_RIBOSOME	KEGG_RIBOSOME	KEGG_RIBOSOME	86	-0.496280581	-1.834175811	0.002008032	0.008368201	0.005383053	6061	tags=63%, list=34%, signal=41%	RPS26/RPL29/RPS18/RPL8/RSL24D1/RPS23/RPS6/RPL17/RPL28/RPL35A/RPL23A/RPL18/RPS5/RPL24/RPLP1/RPL32/RPS16/RPS27A/RPSA/RPL39/RPS10/RPL27/RPS19/RPL38/UBA52/RPS3/RPL37/RPS13/RPL13A/RPS12/RPS3A/RPS11/FAU/RPL35/RPL3/RPL36AL/RPL21/RPS25/RPS15/RPL4/RPS9/RPS24/RPL13/RPL18A/RPL9/RPLP2/RPL34/RPL31/RPL36/RPL37A/RPS29/RPS27/RPS28/RPS21
KEGG_APOPTOSIS	KEGG_APOPTOSIS	KEGG_APOPTOSIS	83	0.485600927	1.782800596	0.002012072	0.008368201	0.005383053	3740	tags=46%, list=21%, signal=36%	IL1RAP/TNFRSF1A/MYD88/IL1R1/BIRC3/FAS/IL1B/TNFRSF10B/CASP3/CASP8/CASP6/NFKB1/TNFRSF10D/CASP7/PIK3R5/RIPK1/TP53/IRAK2/CAPN2/CSF2RB/NFKBIA/FADD/PRKAR1A/IRAK1/PRKAR2A/AKT1/BAX/CYCS/PIK3CG/BIRC2/CFLAR/IRAK3/PRKACA/MAP3K14/IL1A/TNFRSF10A/TNFRSF10C/RELA
KEGG_ECM_RECEPTOR_INTERACTION	KEGG_ECM_RECEPTOR_INTERACTION	KEGG_ECM_RECEPTOR_INTERACTION	83	0.738547198	2.711449486	0.002012072	0.008368201	0.005383053	1296	tags=47%, list=7%, signal=44%	COL1A1/SPP1/COL3A1/COL4A1/COL1A2/TNC/COL6A2/FN1/COL4A2/IBSP/CD44/COL5A1/THBS1/COL6A3/COL5A2/LAMC1/LAMB1/ITGA5/COL6A1/HSPG2/ITGB1/ITGA3/SDC1/ITGA4/SDC2/SDC4/ITGA1/CD36/ITGB5/LAMA4/LAMA2/THBS2/ITGB8/ITGA7/COL11A1/ITGAV/HMMR/ITGA2/DAG1
KEGG_HEMATOPOIETIC_CELL_LINEAGE	KEGG_HEMATOPOIETIC_CELL_LINEAGE	KEGG_HEMATOPOIETIC_CELL_LINEAGE	75	0.579781453	2.095980566	0.002012072	0.008368201	0.005383053	2940	tags=45%, list=17%, signal=38%	CD44/ITGA5/CD14/ITGA3/IL6/ANPEP/IL1R1/ITGA4/ITGA1/IL1B/CD36/HLA-DRA/IL2RA/CSF1/IL4R/IL7R/IL11/CD4/HLA-DRB1/ITGA2/HLA-DRB5/CD9/IL1R2/IL7/TFRC/CR1/ITGAM/CSF3/FCGR1A/IL6R/CSF1R/CD59/KITLG/CD37
KEGG_SMALL_CELL_LUNG_CANCER	KEGG_SMALL_CELL_LUNG_CANCER	KEGG_SMALL_CELL_LUNG_CANCER	82	0.604651218	2.211844737	0.002012072	0.008368201	0.005383053	2840	tags=43%, list=16%, signal=36%	COL4A1/FN1/COL4A2/LAMC1/LAMB1/ITGB1/ITGA3/CDK2/BIRC3/LAMA4/CDK6/LAMA2/PTGS2/ITGAV/NFKB1/MYC/ITGA2/PIAS3/CDK4/TRAF5/PIK3R5/E2F3/RB1/TP53/LAMB2/NFKBIA/LAMA5/COL4A6/AKT1/TRAF6/LAMC3/CYCS/PIK3CG/CCNE2/BIRC2
KEGG_TGF_BETA_SIGNALING_PATHWAY	KEGG_TGF_BETA_SIGNALING_PATHWAY	KEGG_TGF_BETA_SIGNALING_PATHWAY	82	0.444525102	1.626095306	0.002012072	0.008368201	0.005383053	3099	tags=38%, list=18%, signal=31%	THBS1/TGFB2/LTBP1/SMAD1/THBS2/TGFBR2/MYC/TGFBR1/LEFTY2/SP1/TGFB1/INHBA/RHOA/TGFB3/ROCK1/SMAD2/DCN/SMURF1/INHBB/NODAL/ROCK2/BMP8B/E2F5/RBL2/SMURF2/ACVR1/SMAD4/PITX2/FST/EP300/CUL1
KEGG_DILATED_CARDIOMYOPATHY	KEGG_DILATED_CARDIOMYOPATHY	KEGG_DILATED_CARDIOMYOPATHY	87	0.428022047	1.580477317	0.002016129	0.008368201	0.005383053	1561	tags=30%, list=9%, signal=27%	ITGA5/TGFB2/ITGB1/TPM4/ITGA3/DES/TPM2/ACTB/ITGA4/ACTG1/ITGA1/ITGB5/LMNA/LAMA2/ITGB8/ITGA7/ITGAV/TPM3/SGCB/ITGA2/TGFB1/DAG1/CACNA2D4/TGFB3/ITGB4/CACNG5
KEGG_FC_GAMMA_R_MEDIATED_PHAGOCYTOSIS	KEGG_FC_GAMMA_R_MEDIATED_PHAGOCYTOSIS	KEGG_FC_GAMMA_R_MEDIATED_PHAGOCYTOSIS	89	0.426255515	1.577239773	0.002016129	0.008368201	0.005383053	3337	tags=43%, list=19%, signal=35%	FCGR2C/FCGR2B/FCGR2A/FCGR3A/SCIN/RAC2/VASP/PTPRC/ARPC1B/VAV2/SPHK1/VAV3/ARPC5/LIMK1/ARF6/PIK3R5/LYN/HCK/PIP5K1A/WASF2/ASAP1/ARPC2/ASAP2/CDC42/RAC1/DOCK2/PLA2G4A/FCGR1A/CFL1/AKT1/LIMK2/PLCG1/PIK3CG/ARPC1A/RAF1/SYK/CRK/WAS
KEGG_ARRHYTHMOGENIC_RIGHT_VENTRICULAR_CARDIOMYOPATHY_ARVC	KEGG_ARRHYTHMOGENIC_RIGHT_VENTRICULAR_CARDIOMYOPATHY_ARVC	KEGG_ARRHYTHMOGENIC_RIGHT_VENTRICULAR_CARDIOMYOPATHY_ARVC	73	0.504648015	1.810481213	0.002020202	0.008368201	0.005383053	1748	tags=37%, list=10%, signal=33%	ACTN1/ITGA5/ITGB1/ITGA3/DES/ACTB/ITGA4/ACTG1/ITGA1/CDH2/ITGB5/LMNA/LAMA2/LEF1/ITGB8/ACTN4/ITGA7/ITGAV/CTNNA1/SGCB/CTNNB1/ITGA2/DAG1/CACNA2D4/ITGB4/CACNG5/DSG2
KEGG_CELL_CYCLE	KEGG_CELL_CYCLE	KEGG_CELL_CYCLE	122	0.553231967	2.163001824	0.002020202	0.008368201	0.005383053	3387	tags=49%, list=19%, signal=40%	TGFB2/WEE1/GADD45A/CDK2/CDKN1A/CCNB1/PRKDC/PTTG1/CDC20/BUB1/BUB1B/CCNB2/PLK1/CCNA2/CDK6/MCM2/MCM4/ESPL1/TTK/MDM2/CDK1/MYC/CDC6/MCM3/GADD45B/DBF4/TGFB1/TGFB3/CDK4/HDAC1/CCND2/E2F3/RB1/ABL1/TP53/MCM6/PCNA/MAD2L1/SMAD2/STAG1/SMC1A/YWHAZ/HDAC2/CDKN2C/CCNE2/ORC1/E2F5/MCM7/RBL2/CHEK1/YWHAG/SMAD4/CDC7/CDC45/EP300/CUL1/CDC25C/ORC6/SKP2/CDC25A
KEGG_LYSOSOME	KEGG_LYSOSOME	KEGG_LYSOSOME	116	0.466692679	1.808615412	0.002020202	0.008368201	0.005383053	3845	tags=45%, list=22%, signal=35%	SLC11A1/CTSB/CTSC/CTSL/GNS/CTSZ/CTSS/LAPTM5/CD68/IGF2R/NPC2/TPP1/CD63/AP1S2/CTSD/CD164/TCIRG1/CTSK/HEXB/LAPTM4A/GUSB/CTSA/GLB1/LAMP2/HGSNAT/LAMP1/SUMF1/NAGA/ACP5/GALC/FUCA1/MAN2B1/AGA/AP3S1/ASAH1/AP1S3/PSAP/SCARB2/CLTC/M6PR/ACP2/ATP6V0D2/GGA2/GLA/NEU1/AP1G1/MANBA/CTSO/HEXA/GALNS/LAMP3/GAA
KEGG_SPLICEOSOME	KEGG_SPLICEOSOME	KEGG_SPLICEOSOME	122	0.435780086	1.703793668	0.002020202	0.008368201	0.005383053	5687	tags=57%, list=32%, signal=39%	HSPA6/HSPA1B/HSPA1A/SRSF4/HNRNPK/DDX5/SRSF6/SRSF1/SRSF10/SRSF9/TRA2A/TRA2B/SF3A3/SRSF2/SF3B1/HNRNPU/PCBP1/PRPF40A/U2SURP/RBM25/SF3B4/SRSF3/PRPF38B/HNRNPA1/PRPF4/NCBP2/HNRNPA3/U2AF2/THOC2/ACIN1/DHX15/SNW1/RBMX/DDX23/SNRPB/HNRNPC/WBP11/HNRNPM/SF3B3/SF3A1/SNRNP200/DDX46/EFTUD2/MAGOH/SRSF7/HSPA8/ALYREF/LSM5/CHERP/AQR/NCBP1/SNRPG/SMNDC1/SNRNP27/SNRNP40/TCERG1/PRPF8/MAGOHB/USP39/SNRPB2/DDX42/SNRPC/SF3B…
KEGG_LEUKOCYTE_TRANSENDOTHELIAL_MIGRATION	KEGG_LEUKOCYTE_TRANSENDOTHELIAL_MIGRATION	KEGG_LEUKOCYTE_TRANSENDOTHELIAL_MIGRATION	105	0.529972867	2.027515813	0.002028398	0.008368201	0.005383053	2365	tags=40%, list=13%, signal=35%	MMP9/MSN/ACTN1/ICAM1/MYL9/ITGB1/MYL12A/VCL/CD99/CXCR4/RAC2/ACTB/ITGA4/ACTG1/VASP/ITGB2/VCAM1/MMP2/NCF2/CYBB/MAPK13/ACTN4/VAV2/RAP1B/CTNNA1/GNAI3/VAV3/CTNNB1/PXN/CTNND1/CLDN1/RHOA/PIK3R5/CLDN23/ROCK1/GNAI2/RAP1A/CDC42/RAC1/ITGAM/RHOH/ROCK2
KEGG_LONG_TERM_POTENTIATION	KEGG_LONG_TERM_POTENTIATION	KEGG_LONG_TERM_POTENTIATION	66	-0.531922854	-1.887287327	0.00203666	0.008368201	0.005383053	1925	tags=33%, list=11%, signal=30%	ADCY1/PPP3CA/CALM3/PLCB4/GRM5/MAPK3/CAMK4/GRM1/GRIN2A/GRIA2/PPP3CB/PRKACB/PLCB1/CAMK2G/RAPGEF3/PRKCB/CAMK2B/GRIN2C/CAMK2A/PRKCG/PPP1R1A/GRIN1
KEGG_PATHWAYS_IN_CANCER	KEGG_PATHWAYS_IN_CANCER	KEGG_PATHWAYS_IN_CANCER	307	0.465857472	2.052463823	0.00204918	0.008368201	0.005383053	3245	tags=39%, list=18%, signal=33%	VEGFA/MMP9/COL4A1/FN1/COL4A2/LAMC1/LAMB1/TGFB2/ITGB1/ITGA3/RUNX1/FZD7/IL6/FGFR1/CDK2/RAC2/MET/FOS/BIRC3/JUN/CDKN1A/STAT3/MMP2/FAS/FZD1/HSP90B1/LAMA4/CDK6/LAMA2/HGF/CASP3/HIF1A/LEF1/PDGFA/BIRC5/PTGS2/FZD5/CASP8/SMO/TGFBR2/ETS1/MDM2/ITGAV/CTNNA1/WNT5A/NFKB1/PDGFRB/TPM3/MYC/TGFBR1/CTNNB1/ITGA2/STK36/MMP1/TGFB1/FZD6/RHOA/TGFB3/EPAS1/PIAS3/CDK4/HDAC1/TRAF5/PIK3R5/GLI2/BRCA2/TPR/ERBB2/E2F3/RB1/RALA/ABL…
KEGG_JAK_STAT_SIGNALING_PATHWAY	KEGG_JAK_STAT_SIGNALING_PATHWAY	KEGG_JAK_STAT_SIGNALING_PATHWAY	113	0.597381458	2.297284449	0.002057613	0.008368201	0.005383053	2766	tags=40%, list=16%, signal=34%	SOCS3/LIF/OSMR/CLCF1/SPRY4/SPRY1/IL6/IL13RA2/SPRY2/SOCS2/OSM/STAT3/PIM1/IL13RA1/IL2RA/IL4R/IL7R/IFNGR2/SPRED2/IL11/MYC/CISH/SPRED1/PIAS3/PIK3R5/JAK3/CCND2/IL7/SOCS1/IL10RA/STAT2/CSF2RB/CTF1/GRB2/IL10RB/CSF3/IL6ST/IFNAR1/AKT1/STAT1/IL21R/CNTF/IL6R/PIK3CG/IL10
KEGG_FOCAL_ADHESION	KEGG_FOCAL_ADHESION	KEGG_FOCAL_ADHESION	193	0.631133298	2.610000425	0.002079002	0.008368201	0.005383053	2603	tags=46%, list=15%, signal=39%	VEGFA/COL1A1/SPP1/COL3A1/COL4A1/COL1A2/TNC/COL6A2/FN1/COL4A2/IBSP/COL5A1/THBS1/COL6A3/FLNC/COL5A2/CAV1/ACTN1/LAMC1/LAMB1/ITGA5/COL6A1/MYL9/ITGB1/ITGA3/FLNA/SHC1/MYL12A/VCL/CAV2/ZYX/RAC2/ACTB/MET/ITGA4/BIRC3/JUN/ACTG1/VASP/ITGA1/ITGB5/TLN1/MYLK/LAMA4/LAMA2/HGF/THBS2/PDGFA/ITGB8/PPP1CB/ACTN4/VAV2/RAP1B/ITGA7/COL11A1/ITGAV/PDGFRB/VAV3/FLT1/CTNNB1/ITGA2/PXN/RHOA/PIK3R5/CCND2/ERBB2/ITGB4/PDGFD/CAPN2/R…
KEGG_REGULATION_OF_ACTIN_CYTOSKELETON	KEGG_REGULATION_OF_ACTIN_CYTOSKELETON	KEGG_REGULATION_OF_ACTIN_CYTOSKELETON	197	0.473578127	1.965444376	0.002083333	0.008368201	0.005383053	2756	tags=38%, list=16%, signal=32%	FN1/MSN/ACTN1/ITGA5/MYL9/ITGB1/CD14/ITGA3/MYL12A/FGFR1/IQGAP1/MYH9/VCL/SCIN/RAC2/ACTB/GNG12/ITGA4/ACTG1/F2R/ITGB2/ITGA1/ITGB5/IQGAP2/MYLK/TMSB4X/IQGAP3/ARPC1B/BDKRB2/PFN1/PDGFA/ITGB8/PPP1CB/ACTN4/VAV2/ITGA7/ITGAV/ENAH/PDGFRB/VAV3/ARPC5/LIMK1/ITGA2/PXN/GNA12/RHOA/RDX/CYFIP1/PIK3R5/ITGB4/NCKAP1L/PDGFD/ROCK1/PIP5K1A/WASF2/NRAS/PDGFC/ITGAX/ARPC2/EGFR/CDC42/RAC1/ITGAM/ITGA8/DIAPH1/ROCK2/CFL1/SSH1/PAK2…
KEGG_CYTOKINE_CYTOKINE_RECEPTOR_INTERACTION	KEGG_CYTOKINE_CYTOKINE_RECEPTOR_INTERACTION	KEGG_CYTOKINE_CYTOKINE_RECEPTOR_INTERACTION	208	0.575345697	2.400596677	0.00209205	0.008368201	0.005383053	2913	tags=39%, list=17%, signal=33%	VEGFA/CCL2/TNFRSF12A/LIF/OSMR/CLCF1/TGFB2/IL1RAP/IL6/TNFRSF1A/CCL20/NGFR/CXCL3/CXCR4/MET/IL1R1/TNFRSF19/TNFSF14/OSM/FAS/IL1B/CCR1/CXCL6/IL13RA1/IL2RA/TNFRSF10B/CXCL1/CXCL5/TNFRSF11B/CSF1/HGF/IL4R/PDGFA/CCL18/IL7R/IFNGR2/CXCL2/CXCL10/TGFBR2/LTBR/IL11/CCR5/EDA2R/TNFRSF10D/PDGFRB/TGFBR1/CD70/FLT1/CXCL16/TGFB1/TNFRSF21/INHBA/CXCL14/TGFB3/TNFRSF1B/IL1R2/CXCL13/IL7/IL10RA/CCL8/CSF2RB/PDGFC/CTF1/EGFR/IL…
KEGG_ALZHEIMERS_DISEASE	KEGG_ALZHEIMERS_DISEASE	KEGG_ALZHEIMERS_DISEASE	141	-0.375646634	-1.500965127	0.003883495	0.01497006	0.009629863	4273	tags=49%, list=24%, signal=37%	NDUFB3/CACNA1D/NDUFB2/UQCRC1/NDUFS5/NDUFB6/NDUFS6/UQCRC2/NDUFS4/NDUFB5/COX8A/CYC1/GRIN2D/NDUFA4/COX7A2/NDUFA9/NDUFA1/NDUFA8/UQCRH/NDUFA10/NDUFC2/BID/MT-CYB/GRIN2B/PPP3R1/UQCRFS1/UQCRQ/NDUFS3/COX5A/COX6A1/CDK5/COX6C/NDUFAB1/UQCR10/CASP9/NOS1/BAD/COX6B1/NDUFA2/COX7C/PPP3CA/NDUFS8/CALM3/COX6A2/PLCB4/COX5B/MAPK3/SDHA/NDUFB10/UQCRB/GRIN2A/APOE/COX4I2/PPP3CB/NDUFA3/NDUFV1/NDUFB7/COX4I1/NDUFS7/NDUFB1/ND…
KEGG_NOD_LIKE_RECEPTOR_SIGNALING_PATHWAY	KEGG_NOD_LIKE_RECEPTOR_SIGNALING_PATHWAY	KEGG_NOD_LIKE_RECEPTOR_SIGNALING_PATHWAY	56	0.494120487	1.682320817	0.003929273	0.01497006	0.009629863	3018	tags=43%, list=17%, signal=36%	CCL2/TNFAIP3/IL6/BIRC3/IL1B/HSP90B1/CXCL1/TRIP6/MAPK13/CXCL2/CASP8/NFKB1/CASP1/CCL8/NOD2/NFKBIA/NOD1/HSP90AA1/TRAF6/TAB2/CARD8/MAP3K7/BIRC2/CASP5
KEGG_CELL_ADHESION_MOLECULES_CAMS	KEGG_CELL_ADHESION_MOLECULES_CAMS	KEGG_CELL_ADHESION_MOLECULES_CAMS	121	0.412228292	1.61256381	0.003992016	0.01497006	0.009629863	3400	tags=42%, list=19%, signal=34%	ICAM1/ITGB1/CD276/SDC1/CD99/ITGA4/SDC2/ITGB2/SDC4/VCAM1/CDH2/HLA-DRA/PTPRC/CD58/ITGB8/HLA-DPA1/ITGAV/VCAN/CD4/HLA-DRB1/HLA-DQA1/CLDN1/HLA-DRB5/CD274/HLA-B/CLDN23/HLA-A/NRCAM/SDC3/GLG1/HLA-DMA/HLA-DPB1/NLGN4X/CADM1/HLA-DQB1/ITGAM/ITGA8/HLA-DMB/MPZL1/PTPRF/CD86/HLA-E/PDCD1LG2/CD226/CD28/CDH4/ITGA6/HLA-DOA/PVR/CLDN4/CD40
KEGG_NATURAL_KILLER_CELL_MEDIATED_CYTOTOXICITY	KEGG_NATURAL_KILLER_CELL_MEDIATED_CYTOTOXICITY	KEGG_NATURAL_KILLER_CELL_MEDIATED_CYTOTOXICITY	104	0.407443023	1.552642545	0.004081633	0.014993753	0.009645104	3203	tags=36%, list=18%, signal=29%	ICAM1/FCGR3A/SHC1/FCER1G/RAC2/ITGB2/LCP2/FAS/SH3BP2/TNFRSF10B/CASP3/ULBP3/IFNGR2/VAV2/ULBP2/TNFRSF10D/VAV3/ULBP1/PIK3R5/HLA-B/HLA-A/TYROBP/NRAS/FCGR3B/GRB2/RAC1/PRF1/NFATC2/IFNAR1/MICA/HLA-E/PLCG1/PIK3CG/NFAT5/MICB/RAF1/SYK
KEGG_AMINO_SUGAR_AND_NUCLEOTIDE_SUGAR_METABOLISM	KEGG_AMINO_SUGAR_AND_NUCLEOTIDE_SUGAR_METABOLISM	KEGG_AMINO_SUGAR_AND_NUCLEOTIDE_SUGAR_METABOLISM	40	0.562396182	1.796528567	0.005758157	0.02059968	0.013251256	4841	tags=60%, list=27%, signal=44%	HK2/HK3/GFPT2/HEXB/PGM2/PMM2/NPL/UAP1/GMPPB/UGDH/NANP/GNPNAT1/PGM3/GNPDA1/RENBP/GPI/FPGT/UGP2/HEXA/GFPT1/CYB5R1/PGM1/NANS/CYB5R3
KEGG_GLYCOLYSIS_GLUCONEOGENESIS	KEGG_GLYCOLYSIS_GLUCONEOGENESIS	KEGG_GLYCOLYSIS_GLUCONEOGENESIS	52	0.487895011	1.642498996	0.005836576	0.02059968	0.013251256	1709	tags=25%, list=10%, signal=23%	LDHA/HK2/PGK1/HK3/GAPDH/PKM/ENO1/PGM2/ALDH1A3/FBP1/DLD/TPI1/GALM
KEGG_CHEMOKINE_SIGNALING_PATHWAY	KEGG_CHEMOKINE_SIGNALING_PATHWAY	KEGG_CHEMOKINE_SIGNALING_PATHWAY	170	0.366066815	1.495123597	0.00610998	0.02114993	0.013605218	2493	tags=28%, list=14%, signal=24%	CCL2/SHC1/CCL20/CXCL3/CXCR4/RAC2/GNG12/STAT3/CCR1/CXCL6/CXCL1/CXCL5/GNG5/CCL18/VAV2/RAP1B/CXCL2/CXCL10/CCR5/FGR/GNAI3/NFKB1/VAV3/PXN/CXCL16/CXCL14/RHOA/GNB4/PIK3R5/JAK3/CXCL13/LYN/HCK/CCL8/STAT2/ROCK1/NRAS/NFKBIA/GNAI2/RAP1A/GRB2/CDC42/RAC1/DOCK2/GNB1/ROCK2/AKT1/STAT1
KEGG_PHOSPHATIDYLINOSITOL_SIGNALING_SYSTEM	KEGG_PHOSPHATIDYLINOSITOL_SIGNALING_SYSTEM	KEGG_PHOSPHATIDYLINOSITOL_SIGNALING_SYSTEM	72	-0.429377583	-1.546200175	0.007843137	0.02663707	0.017134957	1864	tags=22%, list=11%, signal=20%	DGKE/CALM3/PLCB4/CDS1/DGKZ/PIP5K1B/PI4KA/ITPK1/INPP1/INPP5A/PLCB1/INPP5J/DGKB/ITPKA/PRKCB/PRKCG
KEGG_MISMATCH_REPAIR	KEGG_MISMATCH_REPAIR	KEGG_MISMATCH_REPAIR	23	0.608848785	1.677655593	0.009416196	0.03138732	0.020190673	5482	tags=74%, list=31%, signal=51%	PCNA/EXO1/SSBP1/RFC2/MSH6/RFC3/POLD3/RPA1/RFC1/MSH2/RFC5/MLH1/RFC4/PMS2/RPA3/LIG1/MSH3
KEGG_HUNTINGTONS_DISEASE	KEGG_HUNTINGTONS_DISEASE	KEGG_HUNTINGTONS_DISEASE	155	-0.351896611	-1.419209746	0.009746589	0.031897927	0.020519134	4273	tags=42%, list=24%, signal=32%	NDUFB3/AP2S1/NDUFB2/UQCRC1/NDUFS5/NDUFB6/NDUFS6/UQCRC2/NDUFS4/NDUFB5/COX8A/SOD1/CYC1/NDUFA4/COX7A2/NDUFA9/NDUFA1/NDUFA8/UQCRH/NDUFA10/NDUFC2/BBC3/MT-CYB/GRIN2B/DNAL4/UQCRFS1/UQCRQ/PPARGC1A/SLC25A4/NDUFS3/COX5A/COX6A1/DLG4/COX6C/NDUFAB1/UQCR10/CASP9/CLTCL1/COX6B1/TBPL1/NDUFA2/COX7C/NDUFS8/COX6A2/PLCB4/COX5B/GRM5/SDHA/CLTB/NDUFB10/UQCRB/COX4I2/POLR2I/NDUFA3/NDUFV1/NDUFB7/COX4I1/DCTN1/NDUFS7/NDUFB1/…
KEGG_BUTANOATE_METABOLISM	KEGG_BUTANOATE_METABOLISM	KEGG_BUTANOATE_METABOLISM	30	-0.557762457	-1.687955184	0.010416667	0.033482143	0.021538221	4204	tags=43%, list=24%, signal=33%	HMGCS1/L2HGDH/ACSM5/ACAT2/OXCT1/AACS/ABAT/ECHS1/ACAT1/ALDH2/ALDH5A1/GAD1/GAD2
KEGG_PRION_DISEASES	KEGG_PRION_DISEASES	KEGG_PRION_DISEASES	32	0.535932729	1.617470217	0.011257036	0.035548534	0.022867478	3467	tags=47%, list=20%, signal=38%	LAMC1/EGR1/HSPA5/IL6/C1QC/IL1B/C1QB/HSPA1A/C1QA/BAX/C7/STIP1/C5/PRKACA/IL1A
KEGG_PROXIMAL_TUBULE_BICARBONATE_RECLAMATION	KEGG_PROXIMAL_TUBULE_BICARBONATE_RECLAMATION	KEGG_PROXIMAL_TUBULE_BICARBONATE_RECLAMATION	20	-0.628746485	-1.711099779	0.015086207	0.046819263	0.030117654	2492	tags=45%, list=14%, signal=39%	SLC4A4/MDH1/GLS2/FXYD2/SLC38A3/GLUD1/ATP1A2/ATP1A3/CA4
