# Supplementary material for: Characterization and prognostic of CD8 + TIM3 + CD101 + T cells in glioblastoma multiforme
Source: Cell Biosci. 2025 May 15;15:60. doi: 10.1186/s13578-025-01390-1 (PMC12083040; doi:10.1186/s13578-025-01390-1)
Supplement: Supplementary file 14 — Supplementary Material 14 [file 13578_2025_1390_MOESM14_ESM.csv]

TableS14_GSVA analysis of pathway enrichment differences between high and low risk groups
geneset	TCGA-27-2521	TCGA-27-1830	TCGA-06-0190	TCGA-14-0790	TCGA-06-0645	TCGA-76-4926	TCGA-27-1835	TCGA-19-0957	TCGA-28-2509	TCGA-14-2554	TCGA-06-2563	TCGA-27-1837	TCGA-06-6698	TCGA-14-1402	TCGA-32-1982	TCGA-06-0686	TCGA-06-5858	TCGA-27-1832	TCGA-27-1831	TCGA-12-5299	TCGA-32-2632	TCGA-06-2569	TCGA-06-0649	TCGA-26-5135	TCGA-06-5414	TCGA-06-5417	TCGA-06-5410	TCGA-06-2564	TCGA-19-5960	TCGA-14-0781	TCGA-76-4927	TCGA-06-0878	TCGA-27-2524	TCGA-06-5408	TCGA-06-2570	TCGA-28-1753	TCGA-28-5216	TCGA-76-4929	TCGA-12-5295	TCGA-28-5215	TCGA-06-2559	TCGA-76-4932	TCGA-76-4928	TCGA-06-5412	TCGA-12-0821	TCGA-12-0616	TCGA-12-3650	TCGA-41-4097	TCGA-14-0871
KEGG_ABC_TRANSPORTERS	-0.245430623	0.049465117	0.053670121	0.013795293	-0.197150111	-0.159929805	0.301698284	-0.178189804	-0.259233199	-0.365212181	-0.140841719	-0.215703763	-0.040122832	-0.451558946	0.089041157	-0.440817854	0.001551366	-0.417131832	-0.307577824	-0.310256168	-0.209171523	-0.208001466	-0.031245394	-0.182909724	-0.077670248	-0.309221599	0.091519862	0.149121032	-0.267356519	0.26094167	-0.116059741	-0.138097821	-0.231862721	-0.385819495	-0.170439891	-0.226091947	-0.361962105	-0.148297241	0.05854159	-0.112103481	-0.229615083	-0.190628133	-0.067642074	0.153103567	-0.311914189	-0.356610153	-0.320301092	0.048363797	-0.24852312
KEGG_ACUTE_MYELOID_LEUKEMIA	-0.032624016	0.039066317	0.167020545	-0.364471243	0.412330168	-0.250605448	-0.25819686	0.180590429	0.010369045	-0.090748347	-0.126167059	0.093810232	-0.07367979	-0.448577709	-0.03704104	0.036042963	0.073631707	-0.14833731	-0.452610421	0.007409512	0.182705098	-0.102689483	-0.092023241	0.036473372	0.14072406	-0.142774113	0.245615448	0.098489837	-0.264646215	0.106393829	0.218231651	0.154874673	-0.196026402	0.17918895	0.18231334	0.226984577	0.068034513	-0.09654358	-0.148638458	0.230622861	0.016127859	0.064917091	-0.034506621	0.070671847	-0.127531605	-0.288928333	0.01925994	0.222462973	-0.277877111
KEGG_ADHERENS_JUNCTION	-0.357664521	0.253471761	0.228084816	-0.329942952	0.213070029	0.033359102	-0.292703601	0.203210044	0.002589904	-0.143975951	0.033134085	0.132808746	-0.037184789	-0.491898651	-0.193227362	-0.141988804	0.100090827	-0.136273661	-0.390573989	0.13336508	-0.004238789	-0.043941813	-0.154489611	-0.163849533	0.197715785	-0.293008643	-0.206931269	0.266228246	-0.168178093	0.175758397	0.01858701	0.135017549	-0.397476338	-0.045769314	-0.049308874	0.203345337	0.066672676	-0.284933222	-0.264645843	0.113625213	0.054168415	0.037360909	0.080973609	-0.275978431	-0.255128131	-0.297396425	-0.417474812	-0.01034274	-0.041799325
KEGG_ADIPOCYTOKINE_SIGNALING_PATHWAY	-0.255588699	-0.249859589	0.008458166	-0.342653236	-0.024211672	-0.228911356	-0.333410027	-0.231238438	-0.249930356	-0.256408049	-0.184417221	-0.200074848	-0.263793593	-0.315917121	-0.169004331	-0.383474459	-0.313803287	-0.298344846	-0.360141515	-0.252971006	-0.169297467	-0.341808451	-0.099308146	-0.408403686	-0.116574097	-0.341095793	-0.052991632	-0.061270476	-0.418222295	-0.106034199	-0.382669492	-0.029717038	-0.10099	-0.297150731	-0.245109043	-0.268679554	-0.209875977	-0.260442556	-0.18218023	-0.30379155	-0.295388749	-0.18470513	-0.0948997	-0.047876394	-0.349671654	-0.427880939	-0.303562965	-0.052152936	-0.349700788
KEGG_ALANINE_ASPARTATE_AND_GLUTAMATE_METABOLISM	0.102075479	0.039296423	-0.384379671	0.243229758	-0.032794025	0.030382257	-0.199703499	0.075879237	-0.290857525	-0.259356703	0.082250893	0.301985142	-0.216255361	0.194565086	-0.105912098	-0.134350094	-0.225671489	0.015314476	0.197455062	-0.237192813	0.012542732	-0.290501148	0.154310562	-0.242736673	-0.250627047	0.040111098	-0.031313452	-0.076850303	-0.308599459	-0.249595131	-0.164215061	-0.246505064	-0.022546042	-0.326024349	-0.043536293	-0.10668111	-0.069971665	0.18781924	-0.099794683	0.103128788	-0.121896921	-0.172449405	-0.212095307	0.01289389	-0.175254229	-0.134740346	-0.161091908	0.346658988	-0.153779255
KEGG_ALDOSTERONE_REGULATED_SODIUM_REABSORPTION	-0.286059374	0.07265908	0.270224641	-0.283359789	0.418818373	0.038044956	-0.197949848	0.392038539	-0.122687657	-0.092421483	-0.034753034	0.099188156	0.044157268	-0.353007822	0.156182836	0.030719471	0.279133238	0.230526989	-0.255201984	-0.078395737	0.247004703	-0.393951628	0.028663021	-0.002959664	-0.061453122	-0.04852068	0.374150001	0.383295296	0.081621244	0.110580897	0.269877366	0.116977171	-0.192987307	0.014394167	0.090277988	0.154955818	0.077181563	-0.149706474	-0.276752248	0.223883698	0.118067304	0.050447223	-0.129403827	0.213930107	-0.17530126	-0.539733415	-0.129514666	0.497203256	-0.426490872
KEGG_ALLOGRAFT_REJECTION	-0.867289019	-0.780593441	-0.773621302	-0.803596304	-0.761803763	-0.816436718	-0.823780101	-0.771711302	-0.798965754	-0.80744244	-0.805317088	-0.751318693	-0.745272531	-0.764956841	-0.79610111	-0.780023234	-0.771524994	-0.80991974	-0.775761032	-0.814027288	-0.78923725	-0.87010987	-0.787909368	-0.779324263	-0.784009285	-0.790169887	-0.744877937	-0.804139561	-0.823463872	-0.767312044	-0.753441846	-0.782778983	-0.77024711	-0.757188039	-0.802891254	-0.76520983	-0.772324877	-0.820753341	-0.792937495	-0.781827019	-0.801920847	-0.763895079	-0.765073863	-0.72609764	-0.846002946	-0.801389321	-0.773052975	-0.760886565	-0.828326885
KEGG_ALPHA_LINOLENIC_ACID_METABOLISM	-0.118039224	0.003984237	-0.302837912	0.193538202	-0.048604457	0.036014734	0.268665292	-0.009673002	0.32406554	0.173822902	-0.156981982	0.190588185	0.090578951	-0.084068112	-0.579732359	-0.33647176	-0.101154462	0.112769889	0.405581906	-0.026313114	-0.145874943	-0.150790085	0.364796673	0.000629359	0.26271452	0.223479817	0.188219906	0.00177511	-0.400730849	0.483387415	-0.104506543	0.281119226	-0.111341037	-0.190520727	-0.105602472	-0.137873735	0.294064339	0.018766531	0.190798551	0.129273432	-0.446519175	-0.441375123	-0.162788668	-0.134139702	-0.04124403	0.0860723	-0.415715333	0.351413482	-0.42671634
KEGG_ALZHEIMERS_DISEASE	-0.269954769	-0.402345619	-0.25140499	-0.096142669	-0.210614674	-0.214529021	-0.10748532	-0.396344151	-0.255419332	-0.14623938	0.060856476	-0.096605833	-0.50766136	0.088201108	0.008324781	-0.152711234	-0.373166626	-0.225416039	0.03156567	-0.108160677	-0.053615463	-0.345575967	-0.247928732	-0.149534318	-0.161633115	-0.254710214	-0.042627861	-0.226112163	-0.393081084	-0.069307881	-0.150972197	-0.230437878	0.083510595	-0.315765792	-0.223005463	-0.299650587	-0.076883119	-0.29320225	-0.076757937	-0.297941954	-0.235153331	-0.182463459	-0.092509116	0.057040395	-0.018261501	-0.148806158	-0.206564575	0.135264187	-0.373178947
KEGG_AMINO_SUGAR_AND_NUCLEOTIDE_SUGAR_METABOLISM	-0.280601658	-0.171026061	0.36704329	-0.579601813	0.458667978	-0.246184344	-0.448660327	-0.204988878	0.257192219	-0.143213772	-0.306757888	-0.40926334	-0.307729397	0.121279095	-0.284731327	-0.223203147	0.268420067	0.172955877	0.128513445	0.303485015	-0.001762662	-0.059688536	-0.083273531	-0.087498041	-0.14952912	-0.263033283	0.510150201	-0.115938746	-0.500412934	0.453422978	-0.006999323	0.0736156	0.342750818	0.024549237	-0.43381123	0.050614005	0.28998027	-0.060512932	0.082447314	0.187312415	-0.181502328	-0.017247243	0.341373185	0.407581333	-0.171574256	-0.055675847	-0.359789813	0.357241959	0.089138081
KEGG_AMINOACYL_TRNA_BIOSYNTHESIS	0.233126611	-0.442870236	-0.359848053	0.051118551	-0.430974326	-0.534288776	-0.146124986	-0.575151919	0.098691612	-0.191991068	0.015785775	-0.392446712	-0.517122796	0.166535693	-0.493760766	-0.210706036	-0.502037283	-0.494896982	0.130560451	-0.400408672	-0.460274626	0.137660472	-0.560986497	-0.318514018	-0.338520318	0.2953312	-0.312381735	-0.322575721	0.028481615	-0.40542317	-0.487391003	-0.38806417	0.137155599	-0.187242204	-0.473306701	-0.456626655	-0.384746585	-0.166961008	0.304116541	-0.467560754	-0.511946534	-0.147121198	-0.022185695	-0.316639048	0.095343016	0.120028679	-0.295539465	-0.629367861	0.151980153
KEGG_AMYOTROPHIC_LATERAL_SCLEROSIS_ALS	-0.37466107	-0.344767901	-0.219556906	-0.184739749	0.054739358	0.023586342	-0.406816886	0.019400565	-0.415113375	-0.225941681	0.020438854	0.055842007	-0.438507593	-0.138546331	-0.168026017	-0.136897496	-0.358974701	-0.265195245	-0.175091868	-0.148105451	-0.256394997	-0.206809888	-0.311936785	-0.180927388	-0.08799344	-0.345535664	-0.097490902	0.029073567	-0.315231067	0.069778786	-0.220118186	-0.162479943	0.011617233	-0.319728079	-0.230273887	-0.123227624	-0.30559721	-0.287443408	-0.377236363	-0.088756535	-0.23110523	-0.233531159	-0.11297112	0.064921431	-0.194996138	-0.354778429	-0.225091245	-0.010359961	-0.406204524
KEGG_ANTIGEN_PROCESSING_AND_PRESENTATION	-0.79791596	-0.706534792	-0.704523066	-0.745237192	-0.701688282	-0.699485677	-0.754784249	-0.635391323	-0.726852586	-0.73044814	-0.695811996	-0.673427664	-0.663922377	-0.661697549	-0.726029969	-0.657667367	-0.667036177	-0.685752349	-0.691966391	-0.705772689	-0.701747827	-0.818911512	-0.714725156	-0.701677111	-0.674118345	-0.728816946	-0.68472021	-0.667258667	-0.738113178	-0.704375856	-0.677298792	-0.667631481	-0.682688752	-0.602122199	-0.693871286	-0.686200216	-0.682095181	-0.744471137	-0.689665756	-0.649579737	-0.720128332	-0.696949119	-0.708632009	-0.685829948	-0.748163766	-0.692762988	-0.675611994	-0.683302689	-0.774766603
KEGG_APOPTOSIS	-0.401994345	-0.125908313	0.300079054	-0.429871303	0.265800625	-0.319085446	-0.386636658	-0.284519749	-0.094643474	0.000749683	-0.030754642	-0.098880008	-0.106617904	-0.176521466	0.054718395	-0.42559851	-0.218926929	-0.109326065	-0.166219175	-0.118633391	0.08327974	-0.350904574	-0.121910269	-0.278337098	0.202318094	-0.276336814	0.226810675	0.195121316	-0.390234514	0.25441771	-0.129916853	0.151296242	-0.012192935	-0.025707172	-0.26649596	-0.049055194	-0.279363947	-0.201179522	-0.208472228	-0.102140147	-0.282713231	-0.126570375	0.157024341	0.222735069	-0.150280184	-0.417721001	-0.221677887	0.285131433	-0.400535444
KEGG_ARACHIDONIC_ACID_METABOLISM	-0.158425014	0.197987466	-0.007996821	-0.104731792	0.051742404	-0.224197835	-0.139483105	-0.039920794	-0.151271717	0.201601218	-0.293894243	-0.069537125	-0.210559548	0.110978597	0.050205686	0.064350175	-0.446352241	0.381669511	0.158195198	-0.060722587	-0.061408297	-0.246289534	0.214845276	-0.200271955	0.006687759	-0.283824442	0.357271644	-0.422588788	-0.515939175	0.252868318	-0.24564162	-0.009226733	0.169041508	-0.14813221	-0.297859349	-0.146510639	-0.122848514	0.017769353	0.179774294	0.083620637	-0.456806395	-0.199093911	0.133888797	0.15781179	-0.339430614	-0.118263584	-0.160088863	0.193337595	-0.359053032
KEGG_ARGININE_AND_PROLINE_METABOLISM	0.036259313	0.029791901	-0.12397566	0.154762933	0.332278615	-0.040161115	-0.100118569	0.19410981	-0.128659534	0.1660496	-0.042722991	-0.005815452	-0.330721817	0.125419703	0.147520097	0.116629026	0.047130661	0.02086413	0.140432208	0.086329357	0.180475976	-0.287348937	0.077274086	-0.040058563	-0.104118138	-0.174070918	0.309879676	-0.236807617	-0.414634439	-0.019773754	0.022937553	-0.120441359	0.039262831	-0.179004004	-0.032526875	-0.153369652	0.021728452	0.020235214	0.062409916	0.095604235	-0.203491533	-0.083297378	-0.068443495	0.27058247	-0.037345762	-0.309811734	-0.046467113	0.289704033	-0.133881945
KEGG_ARRHYTHMOGENIC_RIGHT_VENTRICULAR_CARDIOMYOPATHY_ARVC	-0.381160282	0.100169097	0.31916546	-0.02525628	0.224305102	0.247327593	-0.190760827	0.012123772	-0.025540284	-0.062412588	0.098046384	0.201756785	0.125494114	-0.373310526	0.206792311	0.05666259	0.192316817	0.01932302	-0.302706496	0.0032588	0.111009265	-0.144705059	0.035676105	0.148763773	0.034886824	-0.362215547	0.082406211	0.241721106	-0.132130943	0.406777495	0.190940131	0.088407571	-0.014790532	0.14331478	-0.003435986	0.312804799	0.167887476	-0.176207367	-0.24660657	0.156080893	0.016243889	-0.110217337	0.172603206	-0.034427918	-0.132682721	-0.369765669	-0.144678946	0.429684561	-0.205023079
KEGG_ASCORBATE_AND_ALDARATE_METABOLISM	0.277409482	0.483012857	-0.213501399	0.367446405	-0.057687059	0.452563658	-0.213016741	0.504595081	-0.374952122	0.473684042	-0.289584305	-0.139628617	-0.562727273	0.175958568	-0.42949942	-0.178550746	-0.467607288	0.320260532	0.026647727	0.125652701	0.246582929	-0.216530953	0.189288022	-0.59509648	-0.108057303	0.15605079	0.244584335	0.174147727	0.082416987	0.114318182	-0.053352273	0.115689255	0.024192865	0.609161202	-0.017903171	-0.312347241	0.494318397	0.381226866	0.105914024	0.271673651	-0.428315843	-0.135534046	-0.715170455	-0.272875715	0.36965401	0.068452877	-0.609190232	-0.079574497	-0.075164935
KEGG_ASTHMA	-0.850810014	-0.754103558	-0.794435929	-0.815841226	-0.747467496	-0.79678449	-0.829781439	-0.800125888	-0.792984468	-0.786974065	-0.748019831	-0.742175515	-0.749137639	-0.750150277	-0.781774766	-0.774877179	-0.778047114	-0.789565251	-0.751724325	-0.773048777	-0.798435316	-0.860484787	-0.78268659	-0.79952994	-0.778531233	-0.7834069	-0.71874051	-0.799389055	-0.787798	-0.780340614	-0.738839301	-0.779694301	-0.788577215	-0.700104425	-0.776513653	-0.746575605	-0.790503254	-0.820984967	-0.824626916	-0.782317095	-0.803750641	-0.745410825	-0.787013238	-0.716221409	-0.848099404	-0.823840532	-0.801872893	-0.762834564	-0.811150375
KEGG_AUTOIMMUNE_THYROID_DISEASE	-0.849699575	-0.759659739	-0.76108302	-0.800788011	-0.748531219	-0.803014365	-0.812562187	-0.737530997	-0.787271444	-0.783007558	-0.796374642	-0.732686782	-0.732732907	-0.750976167	-0.780456837	-0.746266071	-0.748358761	-0.794597881	-0.77628857	-0.778647692	-0.774116794	-0.84608188	-0.773918516	-0.746684974	-0.762191463	-0.780874024	-0.716634367	-0.79183185	-0.82143243	-0.751813548	-0.720268037	-0.767367031	-0.758891442	-0.716463719	-0.771632728	-0.750241173	-0.753640846	-0.803838593	-0.758901564	-0.778026382	-0.78982542	-0.757968686	-0.745805925	-0.711653088	-0.814095647	-0.7609181	-0.734749674	-0.748887314	-0.807412725
KEGG_AXON_GUIDANCE	-0.176496196	0.049300162	0.122257364	-0.034928481	0.214948513	0.070907725	-0.388858738	0.307132152	0.049405483	-0.293820789	-0.078352941	0.147074624	-0.254379199	-0.360380897	-0.07650399	0.165344716	0.067246526	-0.150332729	-0.391270577	0.094813133	0.087079274	-0.024200905	0.02033113	0.130704029	-0.103399363	-0.15086223	0.007572081	0.174949769	0.006760365	0.156650067	0.197300347	0.039528726	-0.046299286	0.018227562	0.045660789	0.253384716	0.06853372	0.027693463	-0.372830281	0.25042069	0.050659346	-0.098086861	0.134997524	0.025794339	-0.101305863	-0.187395344	-0.060622324	0.238986094	-0.02493261
KEGG_B_CELL_RECEPTOR_SIGNALING_PATHWAY	-0.438788495	0.007769602	0.151444069	-0.529313409	0.34108161	-0.289131983	-0.466831232	0.116305531	-0.109011026	-0.050680823	-0.193532238	-0.112335234	-0.208982572	-0.365505844	0.081144692	-0.209118727	0.036064817	-0.264473267	-0.344455063	-0.075588554	0.244041762	-0.456093723	-0.056875288	0.001598749	0.247815465	-0.30100259	0.332260424	0.120139548	-0.439689232	-0.011120261	0.1145357	0.19386343	-0.17712049	-0.238047279	0.017008875	0.181004741	-0.151942646	-0.286621664	-0.087862155	0.105402792	-0.070761105	-0.057464363	-0.093771712	0.262008517	-0.337769447	-0.438584589	-0.072868585	0.124738537	-0.458592336
KEGG_BASAL_CELL_CARCINOMA	0.108340038	-0.033856606	0.119396571	0.148998963	-0.098214156	-0.227638732	-0.124437705	-0.235268287	-0.119479359	-0.156869449	0.032732995	-0.02264515	-0.129625608	-0.353439709	-0.249703199	0.128658736	-0.081017299	-0.058882694	-0.377825137	0.358225784	0.087457708	0.283668261	0.073119827	-0.089515383	-0.177703384	-0.134332143	-0.131755814	0.144448438	0.203894329	-0.028585044	-0.028163589	-0.124397953	0.249882706	0.209822844	0.197258632	0.2086907	0.020712793	0.2022024	-0.447347379	-0.007685089	-0.172628213	0.137628877	-0.018260385	-0.391734491	-0.141620123	-0.304957154	-0.16263476	0.209025727	0.184230041
KEGG_BASAL_TRANSCRIPTION_FACTORS	0.033751042	-0.341041739	-0.321573588	-0.234121345	-0.357621321	-0.194787613	-0.139360774	-0.489493048	-0.171786584	0.078433712	-0.100533178	-0.420575168	-0.337168449	0.034078496	-0.485429475	-0.276039824	-0.128610072	-0.380568682	-0.110326524	-0.197423367	-0.428400943	-0.083881742	-0.502070322	-0.498283404	-0.29818014	0.125170518	-0.480885379	-0.018287512	-0.050615165	-0.491023261	-0.430454112	-0.307018003	-0.275232615	-0.169235617	-0.318447796	-0.350399386	-0.067298951	-0.398346701	0.149680524	-0.458791848	-0.190586776	-0.244773244	0.02304071	-0.342708275	0.278778904	0.169249113	-0.032291704	-0.633936517	-0.022764944
KEGG_BASE_EXCISION_REPAIR	0.320179185	-0.285197989	-0.035368134	0.094874165	-0.423576522	-0.190657832	-0.012436279	-0.480155662	0.360940614	-0.200505714	0.079245659	0.005734148	-0.116135907	0.242651014	-0.169435535	0.294661514	-0.024500001	0.327758996	0.015411035	0.034476196	0.438848075	0.204588801	-0.194769882	-0.093123864	-0.407666505	-0.169780858	-0.189338307	-0.235686177	0.295251265	-0.386426383	-0.202662808	-0.201922076	0.424214513	-0.024109625	-0.114675733	-0.03502762	-0.240774524	-0.065572773	0.292155414	-0.06000159	0.115288049	0.109463616	-0.07003686	-0.15145669	0.170445581	0.324039249	0.529142158	-0.369626433	0.250495235
KEGG_BETA_ALANINE_METABOLISM	-0.108931544	0.228030858	-0.388541308	-0.003834436	-0.098984836	0.15386756	-0.346235332	0.38752506	-0.103440992	0.192348084	0.047722569	-0.196633786	-0.228849471	0.08247946	-0.319708288	-0.073004016	-0.105338475	-0.074012902	0.007202671	0.256997953	-0.109371296	-0.136213999	0.175359518	-0.266100799	-0.325293806	0.137574017	0.371513803	0.121318176	-0.03761059	-0.278395291	-0.051488331	0.168463258	-0.182063413	-0.210529964	0.217898632	0.01450875	0.179228379	0.325168742	-0.110095878	0.091538356	-0.329644329	-0.248697356	-0.357914142	0.115848506	0.00210793	0.149348335	-0.435320915	0.041223393	0.071624289
KEGG_BIOSYNTHESIS_OF_UNSATURATED_FATTY_ACIDS	-0.092836076	-0.436547983	-0.102765161	0.293721358	-0.137104959	0.464583752	-0.126051997	0.176222061	0.127562469	-0.260505322	0.062486303	0.228243421	-0.559114552	0.262713549	-0.603518392	0.028499994	0.037497071	-0.256994254	0.186334552	0.25239361	0.06235877	-0.263471762	-0.322973421	-0.195964464	0.238816581	0.269342281	0.262927974	0.008504383	-0.45813635	0.188719427	0.267511234	-0.35105375	0.291917901	-0.336394165	-0.080672834	0.012232316	0.155417939	-0.097540936	-0.072498489	0.022240032	-0.189539713	0.250755505	-0.286205975	-0.255278811	-0.208347813	-0.212377891	-0.136835113	0.342621969	-0.407345641
KEGG_BLADDER_CANCER	0.061364197	-0.155395056	0.247612395	-0.205729415	0.395164603	-0.364289631	-0.075942291	0.156134355	0.03370066	-0.268563723	0.010743436	0.022308647	-0.339229516	-0.350680128	-0.234616803	0.285539004	0.053760619	-0.218334528	-0.294390065	0.259771607	0.107744285	-0.239444133	-0.503589821	0.264709718	0.071424433	-0.268568275	0.033765341	-0.023604097	-0.279047734	-0.001714894	0.323640094	0.202391802	-0.02924467	0.084374723	0.141701332	0.439605907	-0.002748114	-0.299974769	-0.441612552	0.085567217	0.186899221	0.107160646	-0.130783482	-0.095815503	-0.129076916	-0.124341015	0.015063076	-0.068911422	-0.248492056
KEGG_BUTANOATE_METABOLISM	0.187472251	-0.061260394	-0.439276026	0.07909496	-0.502611385	0.386650968	0.020889282	0.199353827	-0.067158441	-0.139405123	0.07793423	0.168173947	-0.492045557	0.226595109	-0.210504738	0.003873338	-0.123861004	0.077492838	0.283057813	-0.064004731	0.175514943	-0.272752612	0.237620949	-0.49843911	-0.266664779	0.175510694	0.26102404	-0.073334363	-0.279786551	-0.19941524	-0.18492025	-0.111566009	-0.10978549	0.072095659	-0.05761839	-0.300300262	0.327010792	0.275764591	0.165642111	0.251142808	-0.468338723	-0.006423162	-0.349710951	-0.01668045	0.167342526	-0.022437535	-0.284855744	0.126330491	-0.121979846
KEGG_CALCIUM_SIGNALING_PATHWAY	-0.20938684	-0.149564137	0.007468923	-0.217443827	0.191822138	0.027367653	-0.256406908	0.238549421	-0.231784594	-0.198360059	0.103422765	0.239282735	-0.030168071	-0.274024904	0.20050666	0.11844255	0.109052149	-0.118448229	-0.296092545	-0.116158711	0.166650985	-0.126399562	-0.037483341	0.124317601	-0.118530884	-0.242965454	0.243659944	-0.079166199	-0.041660656	0.054409243	0.009468067	-0.304592168	-0.027074477	-0.119540263	0.071177027	0.143610436	-0.009506664	-0.178509606	-0.321004711	0.095480359	-0.099278326	-0.26830088	-0.16450399	0.080111442	-0.168133266	-0.348363176	-0.086256124	0.430020443	-0.206554309
KEGG_CARDIAC_MUSCLE_CONTRACTION	-0.252901536	-0.327220182	-0.106694305	0.006192582	-0.00965041	0.078094383	-0.09209676	-0.197419971	-0.175251413	0.022860109	0.12711054	0.198878378	-0.40324667	0.056875545	0.360469969	0.255214817	-0.195278989	-0.015376345	0.036632628	-0.050346433	0.047999755	-0.298002356	-0.265543139	0.152665939	-0.384874108	-0.039217045	-0.194602383	-0.214991344	-0.130710453	0.010217482	-0.222860836	-0.322197415	0.079144854	-0.246718687	0.067750661	0.009900224	0.095148936	-0.216691052	-0.077096917	-0.072710258	-0.021176939	-0.215854909	-0.188607755	0.01200153	-0.016438917	0.177017046	0.076729629	0.350822218	-0.11535947
KEGG_CELL_ADHESION_MOLECULES_CAMS	-0.671861544	-0.413686759	-0.392948519	-0.59088122	-0.426860389	-0.507213252	-0.653791486	-0.305193856	-0.508885886	-0.515328685	-0.509619316	-0.440305466	-0.420166721	-0.419634148	-0.461847915	-0.417575593	-0.399245804	-0.476688561	-0.442166693	-0.414946896	-0.473939497	-0.669934941	-0.479494267	-0.353919206	-0.429884541	-0.617438853	-0.436649	-0.438289497	-0.574130273	-0.253100858	-0.353823913	-0.388210936	-0.493894774	-0.474477916	-0.453296618	-0.447350447	-0.427012788	-0.548796365	-0.492633668	-0.402951963	-0.520890753	-0.479103776	-0.406744411	-0.428302681	-0.707145321	-0.457493901	-0.465182252	-0.303787646	-0.638487127
KEGG_CELL_CYCLE	0.144814355	-0.271056596	-0.019642217	-0.019712354	-0.281290193	-0.066980122	-0.238330028	-0.020318383	0.104999372	-0.165320076	-0.066333188	-0.073561939	-0.151946388	0.125823932	-0.320907281	0.305862952	0.22525693	-0.123073167	-0.039057567	0.007296267	0.073207027	0.017416446	-0.436522068	-0.212482223	-0.174499988	0.138835954	-0.460639573	-0.038309921	0.241653472	-0.541986904	0.052474391	0.057947466	0.091718541	0.167281795	0.036917572	0.211811989	-0.040669052	-0.344544796	0.089634515	0.075337923	0.405845231	0.087961627	-0.115407502	-0.385676404	0.22139497	0.36449388	0.349124291	-0.487917788	0.185139519
KEGG_CHEMOKINE_SIGNALING_PATHWAY	-0.414307915	0.021795273	0.162841922	-0.458026967	0.324116212	-0.347699454	-0.486865184	-0.089393161	-0.204816136	-0.071642276	-0.202571729	0.021745714	-0.212737117	-0.335961258	0.034305025	-0.112726675	-0.01302543	-0.096645419	-0.309727415	-0.063106386	0.158919158	-0.348955077	0.032090029	-0.035146131	0.096527319	-0.377920151	0.295303781	-0.064600864	-0.322229053	-0.08964198	0.060194127	0.055713629	-0.060375248	-0.1795265	0.01780226	0.16154008	-0.015414526	-0.32040134	-0.185080958	0.015703686	-0.147030165	-0.27139346	-0.113174999	0.151837066	-0.40786639	-0.29445537	-0.17286318	0.141470141	-0.371326774
KEGG_CHRONIC_MYELOID_LEUKEMIA	0.019415228	0.11913585	0.164427079	-0.304626155	0.340545753	-0.230740562	-0.275887141	0.267098171	-0.040124874	-0.142412292	-0.060286842	0.138120155	-0.043541591	-0.404530679	-0.199612572	0.004762871	0.167249993	-0.346649273	-0.425469436	0.130730448	0.077207861	-0.205765525	-0.313328506	0.019458609	0.292794815	0.036703593	0.135974499	0.332141189	-0.079278618	-0.003266199	0.247538145	0.231425568	-0.211383486	0.162590779	0.240879259	0.33824231	-0.013429871	-0.175567613	-0.26479557	0.156362791	0.256395543	0.22513165	0.006644096	0.030344574	-0.046088485	-0.251851964	-0.053357488	0.135080825	-0.225125974
KEGG_CIRCADIAN_RHYTHM_MAMMAL	-0.212697575	-0.317623848	0.286031928	-0.024857432	-0.076279683	0.252376333	0.463573378	0.156955869	0.29786278	-0.126878678	0.243630812	-0.289187038	0.155750628	-0.206837891	0.465555889	-0.377007841	-0.113249743	0.213708222	-0.419512219	0.018121218	0.274761339	-0.265108505	0.241301806	-0.258779017	-0.050221074	-0.425859562	-0.029012614	0.065303617	0.437862701	0.274831084	-0.400974692	0.252758555	-0.511955435	0.517072886	-0.322197794	-0.001683034	-0.293675279	0.019881965	-0.401408861	-0.303469323	0.418004882	-2.93E-06	0.295356165	-0.028509072	-0.282302845	-0.658897101	-0.442663967	0.47676884	-0.490942027
KEGG_CITRATE_CYCLE_TCA_CYCLE	0.32074735	-0.46658577	-0.247189346	0.109705175	0.080338693	-0.18461291	-0.035925152	-0.315023041	0.168512918	-0.375034393	0.421427954	0.060257929	-0.513865206	0.014840508	0.010260686	-0.093494653	-0.044815031	-0.365198474	0.027045826	0.355150822	0.165101156	-0.097761318	-0.32050908	-0.310623314	-0.037003051	0.192215591	0.194051856	0.100984375	-0.508763443	-0.421662431	0.09995213	-0.117417211	0.174596887	0.263841706	-0.154724946	-0.118413693	0.18585685	-0.095971778	0.478052271	0.055134345	-0.212155471	0.019304443	-0.072625383	0.058214978	-0.125913808	0.191485922	0.186106252	0.1294694	0.101462624
KEGG_COLORECTAL_CANCER	-0.166204828	0.246115059	0.125461892	-0.154097135	0.167393696	-0.009522166	-0.294171952	0.167751417	0.079791823	-0.172528651	0.117133525	0.034444788	-0.045854387	-0.393259679	-0.094361987	0.133604219	0.123820576	-0.18885198	-0.340136089	0.06761113	0.212377118	-0.274573006	-0.032630752	-0.137327655	0.077636823	0.023852721	-0.071058792	0.32108633	0.009269055	-0.139268057	0.068203794	0.151598548	-0.147481434	0.300534935	0.230803092	0.276648651	0.102524005	-0.265422164	-0.203729509	0.276783084	0.169183404	0.007584666	-0.014576304	-0.036989838	0.016446728	-0.16199922	-0.092686233	0.123290161	-0.218363511
KEGG_COMPLEMENT_AND_COAGULATION_CASCADES	-0.528299673	-0.02886398	0.23161534	-0.582597924	0.084580809	-0.438774341	-0.572711742	-0.167909715	-0.277592305	-0.126755131	-0.541952239	-0.406595825	-0.323450495	-0.252494025	0.03099562	-0.231863069	-0.04778355	-0.066130394	-0.19459543	-0.27038421	-0.11555235	-0.497093679	0.055510664	-0.107513085	-0.049390739	-0.581542354	0.141125411	-0.314803883	-0.624833228	0.28323481	0.068691919	0.12109005	-0.165299668	-0.282655578	-0.334779313	-0.060554819	-0.068997296	-0.268979017	-0.278133722	-0.171358925	-0.325067031	-0.438406617	-0.020257245	0.112503807	-0.393120568	-0.322857032	-0.419279079	0.127613734	-0.473585822
KEGG_CYSTEINE_AND_METHIONINE_METABOLISM	0.057709927	-0.276000779	0.115961619	-0.037461914	-0.190969374	0.05980121	-0.092388935	0.127566375	0.015577644	-0.058693834	0.059635196	-0.06886495	-0.311023228	0.1613149	0.030761674	-0.090614348	-0.040008523	-0.117962769	0.181231352	-0.336071645	-0.048926544	-0.220079732	-0.07839109	-0.320524526	-0.048807648	0.079515128	-0.176289407	0.077137596	-0.138898457	-0.374050577	-0.192289209	0.034645727	-0.003079956	-0.153315427	-0.028867106	0.137026168	-0.237792565	0.121354613	-0.041462772	-0.167083544	0.085763996	-0.009246059	-0.189578885	-0.069455215	0.172387108	0.008939061	0.073715638	0.081199384	0.007029095
KEGG_CYTOKINE_CYTOKINE_RECEPTOR_INTERACTION	-0.512814054	-0.018258652	0.351049473	-0.417089346	0.312755953	-0.489853245	-0.447979839	-0.367052858	-0.231831461	0.066229	-0.240076754	-0.2384529	-0.26443199	-0.097011762	0.134363318	-0.37611496	-0.333408039	0.103607853	-0.057371127	-0.246322626	0.127762842	-0.376230981	0.129646302	-0.116137192	0.082830359	-0.489491834	0.310906583	-0.20857572	-0.512628477	0.157951785	-0.065554677	0.183278158	0.124726442	-0.173224776	-0.281128724	0.082590571	-0.266853509	-0.385722729	-0.111863965	-0.098661013	-0.33582777	-0.360041216	0.000233379	0.277182866	-0.460302986	-0.30309352	-0.395813471	0.182711359	-0.34375452
KEGG_CYTOSOLIC_DNA_SENSING_PATHWAY	-0.483010865	-0.227088091	-0.15463038	-0.440842048	0.107504655	-0.510320623	-0.354200558	-0.349131461	-0.265954726	-0.065146642	-0.289311171	-0.213019258	-0.184157884	0.052298842	-0.122337823	-0.458874897	-0.350218005	-0.153283996	0.053849293	-0.294104161	0.04734877	-0.309504854	-0.338326525	-0.33623126	-0.039734268	-0.318280685	0.085758026	-0.409197911	-0.536684703	-0.276347001	-0.253057489	-0.027910962	0.083688794	-0.307059253	-0.48722049	-0.357093723	-0.348255634	-0.23916147	-0.118719102	-0.222073578	-0.472219759	-0.374417926	-0.417574531	0.084734552	-0.258028424	-0.276101885	-0.357286701	-0.317436034	-0.229190178
KEGG_DILATED_CARDIOMYOPATHY	-0.367243247	-0.026588274	0.302130051	-0.29317183	0.125014065	-0.113672343	-0.416447758	-0.151509504	-0.057859097	-0.158530831	-0.027060341	0.099978312	0.070946283	-0.429963837	0.091323083	-0.068869399	0.099266226	-0.123484242	-0.369109884	-0.231959579	-0.062951251	-0.182755181	-0.098905343	0.122465811	-0.077113786	-0.351377028	-0.013055827	0.109482583	-0.198593035	0.375173829	0.011431528	-0.121231931	-0.080652152	-0.059848625	0.081821426	0.225828574	0.016761212	-0.262007963	-0.3637488	0.092475833	-0.154808935	-0.119771248	0.056359553	-0.049887573	-0.172719266	-0.358899021	-0.209353071	0.410385449	-0.169900704
KEGG_DNA_REPLICATION	0.001807703	-0.538561422	-0.142854121	-0.155489873	-0.61750024	-0.322658135	-0.068076597	-0.548180256	0.42994867	-0.219917694	-0.295178154	-0.310674964	-0.060867563	0.212967336	-0.389895892	0.239653696	0.416710504	0.34048814	0.002020426	0.001537797	0.598495705	0.22727734	-0.344181589	-0.101379327	-0.50567592	0.017599482	-0.503002593	-0.385341759	0.489212675	-0.688073149	-0.072047886	-0.186158929	0.400589433	0.285344842	-0.332805161	0.174856688	-0.328526333	-0.341500367	0.401033604	-0.121810627	0.272565136	0.12540903	-0.220431322	-0.408033974	0.247723488	0.472097822	0.597451399	-0.684036706	0.40772822
KEGG_DORSO_VENTRAL_AXIS_FORMATION	-0.418887716	-0.088654965	-0.206681644	-0.32917162	0.028991466	-0.22780419	-0.395814851	-0.012474839	-0.435140964	-0.173458438	-0.166492619	-0.089552433	-0.170819553	-0.546307612	-0.251367147	-0.485955239	0.205611247	-0.450191387	-0.420886674	-0.000168326	-0.339880781	-0.272163831	-0.435951003	-0.227254984	0.139199084	-0.368255725	-0.072954567	0.171213218	-0.364126847	-0.274797247	-0.079073234	0.055478011	-0.443109572	-0.057630331	-0.270064257	-0.282007283	-0.351392517	-0.368197909	-0.534002674	0.007631633	0.151143508	0.070333473	-0.439454283	-0.427301746	-0.282173111	-0.593472429	-0.341223883	0.012022654	-0.551728942
KEGG_DRUG_METABOLISM_CYTOCHROME_P450	-0.206185496	0.176475508	-0.278541082	0.282110116	-0.195848176	0.227722166	-0.001998817	-0.210279881	-0.350823438	0.013846016	-0.225299727	-0.358982639	-0.303921622	0.027321421	0.121662339	-0.226723479	0.022934261	0.247319383	0.264720694	-0.124844112	0.11794758	-0.146783832	0.104161586	-0.418190603	-0.467115776	-0.202447292	-0.020622518	-0.349413919	-0.385964722	0.084700673	-0.248092274	-0.14036232	-0.085205914	-0.530193827	-0.373380419	-0.263118691	-0.296908532	0.054816274	-0.02649642	-0.11742742	-0.32290442	0.054774711	-0.232407246	0.145456386	-0.040499503	-0.360500202	-0.287184666	-0.066780204	0.015116395
KEGG_DRUG_METABOLISM_OTHER_ENZYMES	-0.278226764	0.268076681	0.147069736	-0.044222693	0.070815511	-0.173241915	0.03985319	-0.227595702	0.102638411	-0.085661317	0.048703614	-0.327198014	0.057820529	-0.05464694	0.042362491	0.040573445	-0.209273859	-0.026222301	-0.042192165	0.067623678	0.3599411	-0.207728255	0.035323223	-0.115965648	-0.250026278	-0.079319452	0.1951186	-0.410167941	-0.174526737	0.025918133	0.049350293	0.100823531	0.237977168	0.074004079	-0.25876993	0.077856933	0.061591941	0.010878366	0.027079831	-0.074835671	-0.413073333	-0.439603904	0.102182691	0.194230292	0.060994493	0.004435304	-0.075675337	-0.198581336	-0.031036599
KEGG_ECM_RECEPTOR_INTERACTION	-0.447859302	0.223990204	0.305221045	-0.272208682	0.028426882	-0.356876581	-0.316896054	-0.169475967	-0.033590617	-0.434259504	-0.186219712	-0.034947293	-0.095998707	-0.407859652	-0.132820381	-0.263700036	-0.074090908	-0.018039777	-0.299977386	-0.192603352	-0.06332263	-0.116722325	-0.087214836	0.146043348	-0.038846712	-0.488589181	0.064585672	0.05012806	-0.363966203	0.444051844	0.085508986	0.02525561	-0.026359664	-0.183156641	-0.280720075	0.2922544	-0.047327755	-0.345109861	-0.430916639	0.109300313	-0.157014976	-0.287456921	0.308254718	-0.052244345	-0.259625359	-0.508552002	-0.476515099	0.337236565	-0.213801602
KEGG_ENDOCYTOSIS	-0.392209089	-0.234275037	-0.198963743	-0.393156553	-0.136081976	-0.214734283	-0.370067023	0.043463761	-0.327448681	-0.350010268	-0.255509107	-0.233037036	-0.25025316	-0.348584884	-0.312989563	-0.193774521	-0.213835306	-0.372232397	-0.426116709	-0.24601161	-0.2299137	-0.414875471	-0.230520948	-0.118041846	-0.057512518	-0.342184087	-0.091536097	-0.112870698	-0.393896423	-0.125408948	-0.206316643	-0.28715732	-0.378562583	-0.294168621	-0.197723126	-0.12563051	-0.129848251	-0.205133342	-0.30746337	-0.044765049	-0.251231667	-0.276275356	-0.236235817	-0.221308196	-0.338572607	-0.327977479	-0.242932602	-0.018262139	-0.400263595
KEGG_ENDOMETRIAL_CANCER	-0.081216575	0.072378187	-0.019791223	-0.153422159	0.124887109	-0.069450689	-0.190184333	0.168898206	-0.035146969	-0.225457543	0.128485541	0.236416825	-0.113961263	-0.478785199	-0.232409046	-0.004115778	0.246853697	-0.37029107	-0.443916447	0.065311091	0.068374365	-0.34695995	-0.060892082	-0.109793904	0.212129472	-0.07585953	-0.135944393	0.346382977	0.0600458	-0.089439443	0.093236935	0.118240498	-0.406731055	0.209533529	0.095495101	0.300997236	0.200217618	-0.129219771	-0.234902021	0.100054829	0.132734878	0.170181716	-0.226994174	-0.325509215	0.00377002	-0.357863552	-0.157419434	0.211837994	-0.429207931
KEGG_EPITHELIAL_CELL_SIGNALING_IN_HELICOBACTER_PYLORI_INFECTION	-0.266520474	-0.152447989	0.062971963	-0.387945349	0.280497212	-0.216648365	-0.354160579	-0.144314524	-0.117166808	-0.071020335	-0.075561913	-0.150865585	-0.392436125	-0.247894489	-0.09135549	-0.26812192	-0.033289802	-0.243278166	-0.292904726	0.118604423	-0.062763861	-0.285980084	0.048426484	-0.168080619	-0.111876634	-0.213496645	0.243383143	0.137449526	-0.230353998	0.100475945	-0.165500316	0.166385593	-0.193854938	-0.059901518	-0.176500319	0.006503495	-0.234415155	-0.028844699	-0.255946241	-0.060365267	-0.046673812	-0.314818624	0.14253434	0.108835609	-0.07594496	-0.255758774	-0.163619674	0.111014905	-0.513132269
KEGG_ERBB_SIGNALING_PATHWAY	-0.206625986	-0.019391531	0.026829906	-0.233098284	0.261221542	-0.014905327	-0.294172637	0.301237694	0.021975289	-0.195737941	-0.07568126	0.231003521	-0.153966239	-0.329169648	-0.194016448	-0.008401106	0.124028317	-0.244822361	-0.363410008	0.006983873	-0.08408371	-0.316205776	-0.140566695	-0.038070115	0.086566639	-0.097235386	0.08523073	0.168716298	0.044437369	-0.001941753	0.108595896	0.212832357	-0.320649772	0.217142294	0.173638729	0.235116737	0.159722364	-0.061050246	-0.28238655	0.228286411	0.133144752	0.130601474	0.062483259	-0.120736701	-0.178755542	-0.251947296	0.025833134	0.378626871	-0.37265355
KEGG_ETHER_LIPID_METABOLISM	-0.131652494	-0.042311043	0.080584097	-0.101017958	-0.001962675	-0.130986429	-0.321611664	0.266973927	-0.068351693	-0.094961347	-0.189105146	0.036426428	-0.324260606	-0.245293666	-0.230909385	-0.151669568	-0.019556627	0.009955665	0.151402876	-0.03906441	-0.038961915	-0.20390655	0.079139695	-0.174729933	0.0059558	-0.274454428	0.398888481	0.187370095	-0.243293785	0.012352143	0.036589981	0.164047178	0.009927914	-0.33432518	-0.148379908	-0.064666354	0.059818362	0.045321378	-0.054973605	0.06176894	-0.091961274	-0.29281215	0.236058116	0.099993685	-0.409389465	-0.177136985	-0.2200515	0.25910284	-0.234271393
KEGG_FATTY_ACID_METABOLISM	0.113170273	-0.096598735	-0.266621011	0.310830958	-0.112531925	0.227191861	0.086644281	-0.002333414	-0.170174958	0.059349646	0.266313703	-0.246551637	-0.569273488	0.390661783	0.118822688	-0.17738055	-0.187806287	-0.000450601	0.343761904	-0.165642751	0.241851905	-0.256362854	0.207902072	-0.41218127	-0.058907411	0.241851654	0.291212449	0.087449738	-0.41853634	0.072263879	-0.190936191	-0.033513527	0.190406738	-0.027144161	-0.028637479	-0.344705852	0.21026181	0.113016738	0.374719163	-0.022522712	-0.342118788	-0.068799654	-0.327912477	0.184272409	0.26660924	0.12188883	-0.152567772	0.301710795	-0.270401764
KEGG_FC_EPSILON_RI_SIGNALING_PATHWAY	-0.300047207	-0.181148385	0.077847684	-0.439270651	0.127253601	-0.210970254	-0.354359422	-0.016513	-0.023623921	-0.247189329	-0.060660565	0.087448997	-0.205520354	-0.37357866	-0.142980846	-0.23942686	-0.135788787	-0.264341461	-0.346712562	-0.275563855	-0.109987105	-0.428630109	-0.110302822	-0.140018394	0.091318208	-0.326400691	0.175231462	0.064527991	-0.269824145	0.020446346	-0.219923247	0.15763472	-0.284559119	-0.243512476	0.158530191	0.198947287	-0.072573568	-0.302224769	-0.315902539	0.022411633	-0.176169391	-0.05121731	-0.015679857	0.073809522	-0.392179206	-0.41537253	-0.284041422	0.25071472	-0.464154746
KEGG_FC_GAMMA_R_MEDIATED_PHAGOCYTOSIS	-0.423641848	0.108972471	0.241420172	-0.429966356	0.371268172	-0.081460272	-0.383118428	0.214655408	-0.030547905	-0.239667075	-0.202833022	0.214316487	-0.073224125	-0.404237612	0.0970864	-0.065730943	0.180530249	-0.068076004	-0.250407392	-0.00171862	0.199399104	-0.312780817	0.022990274	0.125768443	0.169908094	-0.387000332	0.357291826	0.264999599	-0.322922698	0.040441946	0.231100352	0.139855247	-0.177871905	-0.213865839	0.18267835	0.271673096	0.030002078	-0.25147493	-0.276744407	0.195490102	0.019878322	-0.098255521	0.162019078	0.237562425	-0.308892125	-0.384331459	-0.199058287	0.247676781	-0.447482265
KEGG_FOCAL_ADHESION	-0.342082001	0.192445477	0.319042042	-0.314942075	0.232749337	-0.160740606	-0.270278786	0.08376737	0.014790625	-0.275524596	-0.076950855	0.170774243	0.12499189	-0.403578342	0.032195749	-0.126540511	0.12424493	-0.082749752	-0.311312125	-0.038824181	-0.095392021	-0.148435031	-0.141704733	0.1442121	0.11913724	-0.332602295	0.126379449	0.203368223	-0.320436713	0.368980526	0.175553692	0.188951385	-0.09214728	0.034190387	-0.10390553	0.329747452	0.141309149	-0.273637883	-0.358331191	0.205757291	0.087229786	-0.067098033	0.23880609	0.08314808	-0.161259898	-0.411137885	-0.32822881	0.38194359	-0.252801025
KEGG_FOLATE_BIOSYNTHESIS	0.074602113	-0.657854144	0.08787892	-0.022673031	0.19486397	-0.13832496	-0.297885841	-0.147039958	-0.025815709	0.034151608	-0.225332023	0.001541567	-0.613670244	0.411877043	-0.483365631	0.145109968	-0.388372735	0.355668412	0.332582205	0.325799253	0.251240938	-0.543530372	-0.194130058	0.084218149	-0.499574134	-0.582650974	0.532748063	-0.528461436	-0.464250448	-0.628549196	0.384016384	-0.451797796	0.602327706	-0.21299671	-0.398690886	-0.004567221	0.053312652	0.055652845	0.555850329	0.367553467	-0.171142572	-0.597119779	0.060160244	0.078977047	-0.262888907	0.294452247	0.36061561	-0.530570469	-0.384174543
KEGG_FRUCTOSE_AND_MANNOSE_METABOLISM	0.198946036	0.182664929	0.136836728	-0.36006577	0.316345233	-0.249426647	-0.188679582	0.138550607	0.585610915	-0.208324145	-0.366316678	-0.033960977	-0.333904345	-0.184889373	-0.249776999	0.184278262	0.369804646	-0.106126745	-0.276036685	0.319452829	0.023382358	-0.390577555	-0.067696231	0.158437807	-0.016386913	-0.353261093	0.280770507	-0.155889677	-0.307573386	0.259006008	0.209118184	-0.082971829	0.067916207	0.101561503	-0.112976194	-0.113554787	0.4448317	0.322030563	0.047118514	0.220714094	-0.109527975	0.099240409	0.008456899	0.244939315	-0.142474693	-0.394968371	-0.180617645	0.392518427	-0.22399707
KEGG_GALACTOSE_METABOLISM	-0.156092697	-0.255097431	0.312565235	-0.514831786	0.335516348	-0.179899071	-0.301770813	-0.256839201	0.391108558	-0.351223243	-0.146936363	-0.142555379	-0.304718651	-0.206473342	0.033111214	0.17209173	0.347589561	0.136286641	-0.200315916	0.318837634	0.098348599	-0.190934466	0.134603552	0.12383431	0.200754351	-0.301408334	0.43168082	-0.012953277	-0.433312621	0.223420828	0.075000767	0.172667598	0.280498197	0.294544392	-0.076392507	0.128304528	0.002154671	0.142298241	0.006564225	0.076722368	-0.19675577	0.129683186	0.163490187	0.224827002	-0.339039297	-0.151662952	0.054659112	0.260213057	-0.078651033
KEGG_GAP_JUNCTION	-0.286566309	0.024813699	-0.008039346	-0.177459014	0.193642591	-0.052819825	-0.348601868	0.102995279	-0.144618347	-0.352598933	0.077815985	0.14943836	-0.202479238	-0.395346037	0.06349041	-0.001298356	0.011522909	-0.30724837	-0.483341866	-0.096198938	-0.042602241	-0.212250487	-0.326455697	0.068077149	-0.153503802	-0.268127853	-0.085175228	0.058872171	-0.120178809	-0.110591122	0.034627552	-0.053629734	-0.18598512	-0.0327773	0.083021774	0.074763422	0.063970779	-0.236298652	-0.336429919	0.078368486	-0.130276784	-0.107382588	-0.27577709	-0.153412518	-0.156934331	-0.401384155	-0.119477226	0.142737512	-0.276686351
KEGG_GLIOMA	-0.325797011	-0.085555322	0.047130824	-0.222904364	0.243359326	-0.237574676	-0.282132373	0.238830124	-0.158618643	-0.307375772	0.080751624	0.336373969	-0.131602976	-0.369688201	0.051714221	0.07700892	0.134534802	-0.381176642	-0.37016753	0.035056475	-0.045772132	-0.40307873	-0.315915952	0.126505815	0.187879102	-0.195578151	-0.010456323	0.368526651	-0.029777394	-0.043651197	0.212402573	0.149112396	-0.3751661	0.190283578	0.161950011	0.342091039	-0.132966592	-0.355747149	-0.309266513	-0.043883131	0.215900969	0.224526003	0.071999992	-0.035155016	-0.249953855	-0.224570461	0.064799481	0.274093311	-0.470325789
KEGG_GLUTATHIONE_METABOLISM	-0.312216432	-0.045871866	0.223080587	-0.230855479	0.139254616	-0.09587848	-0.252290004	-0.294353362	-0.127844702	0.171032525	0.0677641	-0.161117377	-0.33898171	0.121979228	0.153011145	0.010429653	-0.196724784	0.222518319	0.201888105	0.176864849	0.152923629	-0.12789257	0.181516871	-0.26434325	-0.418987327	-0.407616329	0.231231024	-0.258737309	-0.57822196	0.14847172	-0.036327828	-0.016855141	0.181621185	-0.29113879	-0.361659329	0.018532445	-0.332889164	0.211727638	0.411265122	-0.009562273	-0.34365558	0.139754038	0.047883019	0.225123977	-0.077880861	0.180447297	0.082457663	-0.061969143	0.069154549
KEGG_GLYCEROLIPID_METABOLISM	-0.269506502	-0.064097638	-0.158933947	-0.035794493	-0.240876537	-0.270392567	0.001480692	-0.106816609	-0.373736827	-0.424328449	0.069576838	0.02892803	-0.384861561	-0.476722754	-0.308008489	-0.194645219	0.004187862	-0.398645704	-0.432244084	-0.319757075	0.202623324	-0.299156003	0.062856816	-0.339880738	0.016996372	-0.278276485	-0.131470324	0.145830952	-0.360125717	-0.178367342	-0.120687678	-0.09813021	-0.07767769	-0.336201154	-0.133675216	0.123021626	-0.298183767	-0.256621371	-0.238569617	-0.187961361	-0.462150598	-0.137647599	-0.259297165	0.071186382	-0.253343289	-0.451860206	-0.401647463	-0.236803224	-0.264014717
KEGG_GLYCEROPHOSPHOLIPID_METABOLISM	-0.401940802	-0.192657768	-0.293327918	-0.228466087	-0.148282982	-0.183224722	0.043179838	-0.238328503	-0.264041971	-0.294264826	-0.125687499	-0.120757963	-0.35581114	-0.406952743	-0.223648186	-0.226006364	-0.304473112	-0.355696509	-0.393854443	-0.256341247	-0.168182551	-0.31751743	0.034438298	-0.196531258	-0.005438399	-0.420201862	-0.169127331	-0.086658995	-0.416365142	-0.118762679	-0.311998762	-0.062522518	-0.339831247	-0.352113627	-0.195060629	-0.240387105	-0.291221275	-0.205659145	-0.146242248	-0.217372616	-0.426234695	-0.215548864	-0.114712606	-0.185315876	-0.203577521	-0.309370185	-0.270007859	-0.049537512	-0.339521806
KEGG_GLYCINE_SERINE_AND_THREONINE_METABOLISM	-0.08276107	-0.274137084	-0.12251152	0.370163995	-0.200726355	0.07645949	-0.016849823	0.019561732	0.096521583	-0.123142684	0.024470371	0.145540155	-0.27736638	0.007846068	-0.328654137	0.034828929	0.020903103	0.020451186	0.229878504	0.010471175	0.009114649	-0.385277965	-0.157684388	-0.154000306	-0.220756737	-0.254500599	-0.168219864	-0.015030725	-0.20098274	-0.260410186	-0.004180401	-0.174391881	-0.035491576	-0.293706013	-0.342288178	-0.14634669	-0.232658935	0.011732607	0.231168511	-0.188925602	-0.223212292	0.367063458	-0.206307176	-0.064776159	-0.102696221	-0.198156325	0.080832769	0.007582156	-0.386044575
KEGG_GLYCOLYSIS_GLUCONEOGENESIS	-0.150278715	-0.037818073	0.011199194	-0.211291047	0.061909507	0.036177493	-0.194668496	0.0966952	0.257565485	-0.370192798	-0.155336375	-0.196345569	-0.432949466	-0.159901843	-0.035056137	0.029974304	0.249554267	0.073615972	-0.2934308	0.223377828	0.037172129	-0.370163724	-0.226264914	-0.09355338	-0.035944391	-0.215946539	0.236293293	0.022981355	-0.413217384	0.151347463	-0.166889918	0.037744661	0.0960556	0.173853253	-0.197285469	0.00542707	0.181834308	0.27990756	-0.121310968	0.046965808	-0.133791707	0.197287707	-0.207841677	0.050127488	-0.098327508	-0.330944491	-0.285554106	0.174109572	-0.036783298
KEGG_GLYCOSAMINOGLYCAN_BIOSYNTHESIS_CHONDROITIN_SULFATE	0.30912842	-0.123669035	0.417659714	-0.236359341	0.215163027	-0.415592537	-0.278121535	-0.098611713	-0.131427006	-0.388154387	-0.427251493	0.06031998	-0.341523789	-0.55932612	-0.06171093	0.161164308	0.145695155	-0.22844537	-0.439480636	0.137607137	0.327318998	-0.319872469	0.183132051	0.517584237	0.105020311	-0.34546272	0.236699161	0.050729648	-0.476967663	0.478094971	0.508274345	0.220228867	0.109855785	0.203186332	-0.324919001	0.312857168	0.020015318	-0.013279703	-0.150933592	0.332672137	-0.474262444	0.137683591	0.475228854	0.307197697	-0.380209299	-0.139759371	-0.059876354	0.407613597	-0.401634538
KEGG_GLYCOSAMINOGLYCAN_BIOSYNTHESIS_HEPARAN_SULFATE	0.145688264	-0.263550735	0.298462405	-0.242619195	-0.095186919	0.007860945	-0.457469521	-0.075737147	0.054255897	-0.32111205	-0.097658311	0.278046535	-0.308447965	-0.203473033	-0.228714873	-0.029838479	-0.119664534	-0.231280746	-0.319394472	-0.24699068	0.035221181	0.031591685	0.113436146	0.195881019	-0.136310661	-0.350080798	0.079422875	-0.12196305	0.00434812	0.471179645	0.208836811	-0.1661668	0.390114121	0.243664961	-0.345140405	0.11112816	0.197177087	0.089711867	-0.308318939	0.076348832	-0.434541394	0.245798105	0.324001214	0.269191138	0.030985168	-0.219797545	0.054464943	0.289768557	-0.108851935
KEGG_GLYCOSAMINOGLYCAN_BIOSYNTHESIS_KERATAN_SULFATE	-0.369265894	0.024572933	0.586097481	-0.169470693	0.143641157	-0.12980881	-0.187415966	0.041155846	0.293755588	-0.291654318	-0.220046275	0.418392328	-0.13342655	-0.442888254	0.105885205	0.010880788	-0.239366476	-0.102033876	-0.287824205	0.157228223	0.354190078	0.010272056	0.213896251	0.105907576	0.219262072	-0.455488936	0.359524029	-0.10351296	-0.581070553	0.73395248	0.497338045	0.13908053	0.337636079	0.008936253	-0.497031883	0.37922584	-0.078159117	-0.152100431	-0.05447092	0.232597541	-0.518343852	0.085788799	0.682240529	0.469514674	-0.293965561	-0.312026293	0.101553013	0.41848069	0.041838782
KEGG_GLYCOSAMINOGLYCAN_DEGRADATION	-0.026343003	-0.027110096	0.423916132	-0.389510255	0.215036031	-0.348125338	0.13462864	-0.600983849	0.086859368	-0.613810671	0.309549883	-0.26610512	-0.369539002	-0.228937572	0.418898693	-0.175571968	0.096115751	0.356687415	0.034338808	-0.398396739	0.6648504	-0.099471688	0.306659717	0.089768301	-0.210484902	-0.532098176	0.549636937	0.258921266	-0.258751045	0.378895477	0.560744608	0.223815497	0.472012763	-0.21938907	-0.551383864	0.464685489	-0.360820168	0.184472012	-0.348739538	-0.411613151	-0.613984952	-0.167247498	0.734232771	0.595539311	-0.196305004	-0.272146235	-0.430550222	0.581840614	-0.271560871
KEGG_GLYCOSPHINGOLIPID_BIOSYNTHESIS_GANGLIO_SERIES	-0.029444238	-0.614966147	0.322149643	-0.481633126	0.036414025	-0.605769151	-0.452824802	-0.226111527	0.023750939	-0.069347687	-0.452817734	-0.237375114	-0.318830789	-0.081294333	-0.028297125	-0.220638281	-0.619740822	0.062932338	-0.178346807	-0.326303273	-0.047148504	-0.356755902	0.149882655	0.167898456	-0.510016636	-0.468915597	0.061580797	-0.49567633	-0.49703485	0.38167954	-0.182593963	0.018990287	0.451939435	-0.100094408	-0.352801819	0.231558249	-0.405388874	-0.629443241	-0.00206011	-0.301424172	-0.608859364	-0.194996513	0.305602814	0.022806259	-0.237657292	-0.163566036	-0.159770143	0.406872052	-0.251241176
KEGG_GLYCOSPHINGOLIPID_BIOSYNTHESIS_GLOBO_SERIES	-0.258353602	-0.11934851	0.424231615	-0.229685975	0.207180157	-0.507381201	0.167055686	-0.300321501	-0.311046921	0.148638176	-0.401777704	-0.071489669	-0.068297269	-0.234373737	0.137565455	-0.384724582	-0.107530342	0.177641189	0.001129679	-0.112633474	0.264931517	0.144571526	0.284333242	0.322503878	-0.388823358	-0.383917723	0.23159282	0.077535243	-0.182610014	0.439013824	-0.001286338	0.254035369	0.117451925	-0.221654528	0.20458704	0.270679389	-0.478044802	-0.042138261	0.00916028	0.016888126	-0.322869589	-0.400497042	0.436745864	0.472961704	-0.311216618	0.215507765	-0.006049433	0.332069453	-0.225960649
KEGG_GLYCOSPHINGOLIPID_BIOSYNTHESIS_LACTO_AND_NEOLACTO_SERIES	-0.168721092	-0.320733261	0.036767241	0.025730831	-0.098248024	-0.223915107	0.126566919	-0.241056174	-0.278000408	-0.036032074	-0.232893983	-0.092871683	-0.09157152	-0.321178673	0.138555735	-0.36745207	-0.194589676	-0.12331644	-0.074790811	-0.160043244	-0.212023747	0.03290563	-0.158912904	0.100629645	-0.298798248	0.037872699	-0.085050202	-0.193945298	0.080317352	0.247978456	-0.224111899	0.074335533	-0.02552501	0.089948443	-0.163896485	0.070533693	-0.341036631	-0.269277665	-0.146893785	-0.265599951	-0.170916642	0.224220736	0.215194934	0.022316078	0.010968368	-0.188007405	-0.041105101	-0.019394593	-0.164498904
KEGG_GLYCOSYLPHOSPHATIDYLINOSITOL_GPI_ANCHOR_BIOSYNTHESIS	-0.229971284	-0.237304424	-0.368582823	-0.035285074	-0.381381318	0.216333014	0.310840813	-0.364350396	0.117391158	0.441598923	0.096020644	-0.492486509	-0.444132783	0.180347865	0.078897232	-0.369402205	-0.351462221	-0.029330618	0.062929357	-0.128583312	0.134765032	-0.170373127	0.238714791	-0.287730124	-0.050347585	-0.07361757	-0.251361373	-0.382667032	-0.085835352	-0.002035135	-0.174731117	-0.043214908	-0.155488565	-0.196430468	-0.515550934	-0.450077523	-0.123566014	0.260074055	0.395153062	0.133654679	-0.446865575	-0.127060585	0.158946084	0.084710173	-0.264531957	-0.124218639	-0.368469857	-0.108305395	-0.299976834
KEGG_GLYOXYLATE_AND_DICARBOXYLATE_METABOLISM	0.472009953	-0.077293874	0.010608699	-0.021543462	0.043896298	-0.291114174	-0.272390558	-0.23523886	-0.195457472	-0.355474083	0.310076255	0.132520402	-0.500632788	-0.248455187	0.078079815	0.148942207	-0.238118367	-0.282524644	-0.054155525	-0.158250416	0.107553066	0.048774431	-0.290780075	0.106751557	-0.436159162	-0.206968605	-0.069476506	-0.309691904	-0.339077599	-0.404639473	-0.164841567	-0.463741531	0.400804357	-0.507648694	0.306127541	-0.110318831	0.227255523	-0.464843382	0.343812559	0.338099351	-0.101911011	-0.338247894	-0.483743496	0.093200894	-0.40583335	0.330248919	0.145109375	-0.188770987	-0.135806366
KEGG_GNRH_SIGNALING_PATHWAY	-0.264625524	0.041881069	0.076741803	-0.14413463	0.209800172	-0.075791	-0.194453456	0.169469333	-0.080921187	-0.318464587	0.136443661	0.241353853	-0.034812518	-0.39810913	0.120652453	-0.072436646	0.054972037	-0.205734031	-0.391503652	-0.189785477	-0.070305689	-0.137464201	-0.027008542	0.123121294	0.035506411	-0.267368616	0.129496789	0.030526871	-0.05422066	0.051423927	-0.181235679	-0.009763314	-0.207097783	-0.027226535	0.172130562	0.207497771	0.006323615	-0.159012025	-0.320751944	0.031573605	0.013924184	-0.21477429	0.16296816	-0.037930964	-0.256348046	-0.283898237	-0.066215375	0.31835659	-0.333777454
KEGG_GRAFT_VERSUS_HOST_DISEASE	-0.870095163	-0.748670032	-0.74002843	-0.811903731	-0.748344822	-0.799443531	-0.832846585	-0.767402611	-0.821765286	-0.80025157	-0.813565834	-0.734043096	-0.772359703	-0.750892467	-0.798316137	-0.766127459	-0.768746204	-0.808305606	-0.794351974	-0.812246998	-0.81064153	-0.880042878	-0.792866721	-0.771456975	-0.792119829	-0.811458213	-0.712680317	-0.802896621	-0.813948637	-0.754898172	-0.756097382	-0.746491858	-0.753164844	-0.769888005	-0.812056685	-0.763747836	-0.77907425	-0.817279154	-0.7991234	-0.797588486	-0.814242979	-0.786734983	-0.764546817	-0.721064119	-0.848324415	-0.792779485	-0.817505104	-0.770340321	-0.836340686
KEGG_HEDGEHOG_SIGNALING_PATHWAY	0.063159786	-0.046965274	-0.001370526	0.051771793	-0.128132453	-0.185835151	-0.208677924	0.094607936	-0.068792685	-0.144647755	-0.059366592	0.094336926	-0.162736194	-0.195313602	-0.447470763	0.082149153	-0.143637648	-0.116295462	-0.439784443	0.184930648	-0.213892469	0.044403321	-0.016421349	-0.018163264	-0.153982547	-0.049944934	-0.171005215	0.056579347	0.139851359	-0.085586493	-0.058888873	-0.15890132	-0.004584888	0.092544178	0.251557093	0.240267594	-0.005655054	-0.017732877	-0.438235764	0.082308344	-0.080426503	0.028357997	0.073997883	-0.359767059	-0.10771216	-0.228364188	-0.00566302	0.10918328	0.099875694
KEGG_HEMATOPOIETIC_CELL_LINEAGE	-0.572795722	-0.087941632	0.29599394	-0.571469419	0.121982692	-0.574374541	-0.583166422	-0.326875886	-0.167997189	-0.080716664	-0.39844881	-0.404756392	-0.266574063	-0.176989901	0.102213038	-0.340931625	-0.308628148	0.006854108	-0.123562041	-0.344540583	0.031668843	-0.519309051	0.057533449	-0.24539287	-0.084190999	-0.5458649	0.205572901	-0.327610011	-0.557156859	0.194861824	-0.107543637	0.085359497	0.089470087	-0.355545076	-0.284252921	0.062815673	-0.356644892	-0.44080217	-0.182631993	-0.270221693	-0.336776554	-0.405303444	0.149809218	0.151666296	-0.531118649	-0.340678133	-0.48090105	0.18752747	-0.496182714
KEGG_HISTIDINE_METABOLISM	0.071936655	0.031806232	-0.170914021	0.079673389	-0.182577898	0.26422166	-0.132397368	0.020174586	0.060899087	0.242288439	-0.418601781	-0.126550672	-0.268205848	0.230456757	-0.158883114	-0.194843539	0.049083543	0.444216897	0.237182412	-0.118809224	0.127396763	-0.395358719	0.054615838	-0.429185119	-0.194449015	0.05796171	0.184959159	-0.096710092	-0.277099702	-0.071387948	0.081387906	-0.105610893	-0.140575982	0.077587703	-0.457643937	-0.368403991	-0.11022199	0.365592779	0.022835337	-0.050943963	-0.263054124	-0.396378752	-0.204563963	-0.108198338	0.117537882	-0.102009751	-0.074824208	0.050911148	-0.290078596
KEGG_HOMOLOGOUS_RECOMBINATION	-0.037277949	-0.415005907	-0.272717381	0.118967315	-0.574119904	-0.395807201	0.210234955	-0.587028465	0.201333836	-0.380868594	0.082619758	-0.094582397	0.06507304	0.180879338	-0.39948466	0.059581999	0.253820791	0.104933648	0.056054649	0.079347444	0.222978875	-0.034210154	-0.424422867	-0.221894823	-0.330948223	-0.119502452	-0.432345294	0.085059898	0.222338194	-0.479637957	-0.202207851	0.067553905	0.20361439	0.098979965	-0.350473159	-0.203364728	-0.538104868	-0.263733884	0.315412483	-0.547688176	0.233234755	0.233865018	0.128587779	-0.391650178	-0.03257694	0.202124643	0.372270024	-0.560351534	0.185092958
KEGG_HUNTINGTONS_DISEASE	-0.113372202	-0.387561572	-0.313208366	-0.071270733	-0.298622809	-0.177223378	-0.004076797	-0.416340332	-0.225769595	-0.107578936	0.107120215	-0.222605649	-0.50620726	0.14769697	0.081794946	0.064220125	-0.395975827	-0.080064364	0.100963406	0.007489595	0.026312231	-0.337544391	-0.135130021	-0.065383533	-0.248798572	-0.201149183	-0.189580756	-0.287396452	-0.324412804	-0.265889936	-0.283639945	-0.261405182	0.113293602	-0.248717454	-0.1400253	-0.352700514	-0.022815758	-0.211133894	0.087129157	-0.252453864	-0.182877446	-0.1594786	-0.195448948	-0.049057227	0.161369617	0.212912358	-0.069685887	-0.005325084	-0.243159597
KEGG_HYPERTROPHIC_CARDIOMYOPATHY_HCM	-0.373852673	-0.010582115	0.332610849	-0.225834211	0.136684541	-0.040444149	-0.397250277	-0.247580797	0.013263377	-0.032405355	-0.008929561	0.063352377	0.00762648	-0.277610043	0.105813512	-0.103214242	0.073643603	-0.091689637	-0.176086123	-0.169462334	-0.112547992	-0.168768706	-0.111809065	0.061849614	-0.049794906	-0.330195801	-0.031217801	0.131766196	-0.240730889	0.412286726	0.041095085	-0.016373579	0.011029411	-0.075591303	-0.07022255	0.217608878	0.01286345	-0.268099605	-0.315427637	0.074761779	-0.128203299	-0.094009396	0.082276187	0.053851163	-0.166023892	-0.317668869	-0.200606907	0.375353637	-0.165018194
KEGG_INOSITOL_PHOSPHATE_METABOLISM	-0.194092431	0.081917356	-0.131030012	-0.173851835	0.037987021	-0.058270802	-0.104241729	0.077778513	-0.014577986	-0.217644181	0.151983035	0.040069249	0.011334943	-0.435418929	-0.050347745	-0.178878478	0.232803029	-0.335120861	-0.377282162	-0.245592607	0.171390326	0.012161704	-0.147384197	0.045204194	0.101804319	-0.039330774	0.11684539	0.247668768	-0.073854098	0.001867569	-0.15893781	-0.084131744	-0.383424907	0.047042117	0.012582594	-0.084376338	-0.109736208	-0.043676651	-0.204610741	-0.097713567	-0.202146729	0.049341697	0.049519617	-0.012632387	-0.271666059	-0.397976267	-0.330544027	0.365840709	-0.153522519
KEGG_INSULIN_SIGNALING_PATHWAY	-0.285565465	0.092200162	-0.015173886	-0.24528009	0.012143163	-0.048104424	-0.269626379	0.069393155	0.074792942	-0.153663648	-0.081932376	-0.023818286	-0.179218303	-0.303419817	-0.13811135	-0.201833825	0.005325744	-0.251863981	-0.318359334	0.018412583	-0.027340587	-0.300237801	-0.173494807	-0.20193332	0.04987187	-0.222071693	-0.010437253	0.052949968	-0.16438043	-0.05146526	-0.18571968	0.042503103	-0.259707223	-0.046243156	-0.055356147	-0.137379205	-0.088748569	-0.24315855	-0.270021642	-0.094707158	0.125593644	-0.086920044	-0.137934759	-0.15395	-0.197518973	-0.390310304	-0.146234597	0.082396142	-0.2902171
KEGG_INTESTINAL_IMMUNE_NETWORK_FOR_IGA_PRODUCTION	-0.784406107	-0.612706124	-0.587380955	-0.728507922	-0.52510634	-0.685601113	-0.758558386	-0.581510944	-0.660207553	-0.658757977	-0.632716057	-0.570255581	-0.597204565	-0.534340308	-0.644670696	-0.608988523	-0.52241056	-0.609415082	-0.628833779	-0.577020433	-0.597811104	-0.747086875	-0.625403209	-0.655893183	-0.587883052	-0.719686263	-0.548258665	-0.660625804	-0.715659974	-0.652881854	-0.465346461	-0.570719319	-0.6323345	-0.546463939	-0.612090153	-0.619012281	-0.630360117	-0.710117055	-0.621376052	-0.67320112	-0.631942496	-0.664325119	-0.627706804	-0.568462411	-0.759896157	-0.62565986	-0.602329499	-0.611110992	-0.697427458
KEGG_JAK_STAT_SIGNALING_PATHWAY	-0.474138974	0.232278919	0.429748932	-0.2651104	0.36142306	-0.306744418	-0.245629529	-0.116827066	0.03230745	0.066985183	-0.113167019	-0.144567747	-0.018829138	-0.15196934	0.230654716	-0.420850169	-0.08659252	0.084534707	-0.078819965	-0.126480629	0.254293917	-0.19796723	-0.048169799	-0.003166909	0.342443589	-0.294882392	0.390017739	0.090254611	-0.254321969	0.256445925	-0.014871344	0.280275635	-0.066576243	0.146189444	-0.11673775	0.135900631	-0.217312988	-0.267787703	-0.163684705	-0.043431285	0.084724171	-0.070988186	0.172657258	0.313027373	-0.341082945	-0.328263405	-0.317544275	0.180688815	-0.230460258
KEGG_LEISHMANIA_INFECTION	-0.789135768	-0.461871103	-0.395118918	-0.732312296	-0.36439928	-0.612493907	-0.754675113	-0.550783081	-0.574666241	-0.592483527	-0.493736813	-0.431115751	-0.528582035	-0.462231631	-0.502310851	-0.540992377	-0.496488494	-0.619690867	-0.543048715	-0.545372345	-0.561669063	-0.740160825	-0.592278095	-0.553616166	-0.464281462	-0.653406478	-0.40278792	-0.574277879	-0.726661636	-0.501471442	-0.472607421	-0.293709177	-0.479649563	-0.388246007	-0.504555618	-0.541066174	-0.573507311	-0.666325933	-0.635710622	-0.575322553	-0.608245057	-0.490601859	-0.534682244	-0.434245569	-0.722517445	-0.644524217	-0.564297923	-0.456354291	-0.699196561
KEGG_LEUKOCYTE_TRANSENDOTHELIAL_MIGRATION	-0.430574657	0.115912311	0.31281183	-0.327996383	0.369171897	-0.241227864	-0.315219983	-0.013955698	0.056171995	-0.04779011	-0.086984908	0.119633535	-0.1081498	-0.410095039	0.197747875	-0.096778424	0.229842609	0.060281265	-0.184732443	0.072312402	0.223169729	-0.368227473	0.134378425	0.121572174	0.266711747	-0.418049598	0.321932179	0.234160722	-0.370877447	0.340638869	0.22621854	0.260282958	0.088353367	-0.067974208	-0.045353977	0.270077567	-0.008036455	-0.252674749	-0.186200415	0.018707248	-0.011177552	0.068040689	0.193042516	0.309003471	-0.362614127	-0.362021047	-0.263611697	0.267574082	-0.366376026
KEGG_LIMONENE_AND_PINENE_DEGRADATION	0.15403767	0.348808708	-0.508662785	0.597604551	-0.347627513	0.378317337	0.152360735	0.501676978	-0.053892961	-0.008808724	-0.009443016	-0.101421198	-0.683531823	0.085639598	-0.485934124	-0.389052881	-0.079202968	0.437068002	0.231910705	0.058820056	0.345526935	-0.179751005	0.367332635	-0.689590544	-0.346314926	0.374806763	0.361817451	0.190165248	-0.15894098	-0.152857558	-0.283371961	0.244844106	-0.107568869	0.312719081	0.242453298	-0.314928779	0.42826926	0.320370199	-0.107034046	0.096341269	-0.483380131	-0.136947033	-0.702094252	-0.325163451	0.187868115	-0.176143214	-0.592694623	-0.0031224	0.125463638
KEGG_LINOLEIC_ACID_METABOLISM	-0.036889164	0.322418597	-0.473244279	0.30379003	-0.041225879	0.176402173	0.502992135	0.090129207	0.354639943	0.191784823	-0.095234218	-0.081125594	0.253367947	0.225453302	-0.282626609	0.137086842	-0.156043362	0.376479326	0.39938661	0.017795811	-0.218714039	-0.170309638	0.309852445	-0.172892752	0.213070547	0.250843678	0.219117512	-0.156914451	-0.24570138	0.165897302	-0.392571468	0.184357852	-0.191503845	-0.312282574	-0.22617021	-0.259728928	-0.145548076	-0.015942684	0.16002878	-0.106793235	-0.286206999	-0.314237492	0.313974496	0.03440782	-0.071799387	-0.055629568	-0.320823793	0.135593973	-0.080815822
KEGG_LONG_TERM_DEPRESSION	-0.137733681	0.071028783	-0.011755905	0.02194553	0.169461481	0.01364269	-0.215978515	0.361936357	0.032271619	-0.193166783	0.056921624	0.298008028	-0.055935354	-0.3797695	-0.175588799	0.119502826	0.114113531	-0.224896208	-0.261682938	-0.019708891	-0.079233786	-0.262150263	-0.109017741	0.220402144	-0.052120056	-0.149846868	0.16007728	0.203748931	-0.072924494	0.078388975	0.008472357	-0.013057548	-0.236868425	-0.041897524	0.156989916	0.153790162	0.285585695	-0.226276844	-0.324083285	0.365364589	0.062161178	-0.195669515	-0.148072678	0.10959388	-0.289494191	-0.313575174	-0.069283645	0.301373792	-0.37955601
KEGG_LONG_TERM_POTENTIATION	-0.291591817	-0.187100989	-0.097362987	-0.051083924	0.157139819	0.143742082	-0.392965535	0.3261274	-0.195163868	-0.164594398	0.197314544	0.242316285	-0.07027663	-0.263195801	0.07865471	0.025485676	0.109945862	-0.274032524	-0.281457711	0.062902118	-0.114452879	-0.022534642	-0.282667794	0.003851107	0.060189834	-0.173091127	0.095819086	0.26358542	-0.047254404	-0.014918543	-0.142861288	-0.094129033	-0.180125839	-0.048592278	0.171428162	0.033647757	0.03787146	-0.40534304	-0.439226718	0.065911806	0.087385327	-0.143013687	-0.039362197	0.020528506	-0.249325005	-0.411123998	-0.005042184	0.327587492	-0.339545067
KEGG_LYSINE_DEGRADATION	0.137959398	-0.137034887	-0.258896642	0.158189824	-0.417096031	0.106894293	0.01666497	0.015493765	0.000696003	-0.259996411	0.179081316	-0.299979313	-0.256603502	-0.110720329	-0.254685459	-0.364952569	0.197928229	-0.179459844	-0.312611681	0.026302778	0.115946571	-0.239553205	-0.040865157	-0.400172773	-0.144253511	0.347965869	-0.321041794	-0.088331209	0.089741664	-0.288016882	-0.047995945	0.095042276	-0.072469035	0.116449093	-0.133618824	-0.273684688	-0.003036251	-0.023322628	-0.147099664	-0.145243513	-0.173729063	-0.051601595	-0.207937655	-0.404837745	0.266331134	0.071098193	-0.254253088	-0.132237997	-0.052507844
KEGG_LYSOSOME	-0.383637543	-0.023617688	0.304364375	-0.529585455	0.266170316	-0.31134258	-0.250059991	-0.09028114	-0.144325204	-0.275645458	-0.252929322	-0.255104967	-0.370982977	-0.329304304	0.039903215	-0.273269227	0.124534652	-0.170183179	-0.277727076	-0.258260093	0.187762438	-0.317281631	0.130340736	-0.164914372	-0.200539311	-0.433059998	0.31424786	0.193509082	-0.46653945	0.140814545	0.203209464	0.189302375	-0.271729319	-0.400684433	-0.363602128	0.311356334	-0.3350775	-0.231400592	-0.229864127	-0.146937021	-0.429758599	-0.364386309	0.221977238	0.243733262	-0.380821476	-0.415096507	-0.404411302	0.193173034	-0.461944281
KEGG_MAPK_SIGNALING_PATHWAY	-0.357256066	-0.053972035	0.055334795	-0.313987233	0.148234511	-0.118298952	-0.3565379	0.056176845	-0.206468875	-0.158508131	-0.116792338	-0.051174692	-0.230744019	-0.321333995	-0.06916894	-0.150836751	-0.181486456	-0.237365994	-0.328990387	-0.172048338	-0.191631281	-0.226337688	-0.210053624	-0.03884258	-0.040275383	-0.34184361	0.04240744	0.063986439	-0.210154232	-0.024975667	-0.205527831	-0.019429076	-0.16850047	-0.183230635	-0.019676395	0.0186932	-0.130061761	-0.315965759	-0.322858447	-0.055257727	-0.066677365	-0.171861928	-0.099527374	0.010599712	-0.301578075	-0.358759335	-0.181741929	0.044287577	-0.290995339
KEGG_MATURITY_ONSET_DIABETES_OF_THE_YOUNG	0.05810324	-0.091670412	-0.107077792	0.022307866	-0.12911796	-0.511257466	0.044088243	-0.292515621	-0.293046349	-0.011940824	-0.111181674	0.099317723	0.015206917	-0.339857352	-0.17635999	0.21170061	-0.119516502	-0.098688452	0.065559707	0.146878153	-0.07146013	-0.133102088	-0.060674482	0.335667318	0.148091404	-0.197969388	-0.208473217	-0.260333822	-0.063371756	-0.022521234	-0.209457629	-0.24293645	0.298007756	0.100180662	-0.082499419	-0.272568405	-0.179297653	-0.046561742	0.146867898	-0.140519104	0.016887979	0.034040143	0.152836727	-0.292736042	-0.36184722	-0.125752271	0.304000729	-0.409328966	0.006880873
KEGG_MELANOGENESIS	-0.065977468	-0.002821149	0.013450915	-0.097903353	0.046826351	-0.118833198	-0.240793284	0.054164121	-0.148698326	-0.240408333	0.017405397	0.11644576	-0.195442884	-0.360049389	-0.034443887	0.143104804	0.030267732	-0.256149061	-0.327302698	0.174733117	0.096675454	0.030717453	0.000786266	0.066864675	-0.163749058	-0.176615441	0.063564564	0.186396892	0.04423023	-0.109853182	-0.099044622	-0.178474864	-0.014421469	0.059589264	0.135819739	0.207856445	0.139011482	-0.127936631	-0.359888344	0.103894582	0.019306926	0.082150661	-0.026184855	-0.215125382	-0.13638185	-0.247633032	0.041072046	0.237547226	-0.189035908
KEGG_MELANOMA	-0.224950715	0.00609177	0.178500786	-0.252400305	0.222488489	-0.283670562	-0.211357653	0.1992473	-0.119256249	-0.102206016	0.043967059	0.127022397	-0.178152091	-0.235973368	-0.004087406	0.140175482	0.001956298	-0.319200098	-0.231672368	0.149036791	-0.00114719	-0.234849317	-0.150833032	0.014800466	0.096402	-0.108920939	0.002016606	0.152558722	-0.172419362	0.010840552	0.036664408	0.173118501	-0.279216199	0.12576859	0.035145488	0.224703062	0.08284251	-0.261592538	-0.112847452	0.007440425	0.091953185	0.148903314	-0.059021399	0.064459158	-0.301086819	-0.14664249	0.001566748	0.100502664	-0.192897432
KEGG_METABOLISM_OF_XENOBIOTICS_BY_CYTOCHROME_P450	-0.020391157	0.095365122	-0.016648654	0.092621408	0.101818412	0.181761835	0.005495446	-0.234167045	-0.246204364	0.234583258	-0.131406082	-0.424354302	-0.33870155	0.341160159	0.31680532	-0.034743108	-0.210188485	0.360439041	0.372924123	0.112030471	0.284533342	0.056762985	0.272931949	-0.449345845	-0.490589328	-0.097381131	0.257655842	-0.40149167	-0.440982832	0.259694537	0.016183616	-0.017656599	0.206158995	-0.474755328	-0.347259571	-0.005706467	-0.258418891	0.301456627	0.380106914	-0.161364739	-0.380187315	-0.233445562	-0.014883908	0.090240876	-0.060483017	-0.335109886	-0.104821773	0.007723047	0.296076867
KEGG_MISMATCH_REPAIR	-0.165686149	-0.381156517	0.024431641	-0.1862564	-0.634273276	-0.173920984	-0.170599754	-0.526043943	0.507793598	-0.038285207	-0.115730796	-0.480797488	0.019948736	0.024742547	-0.527630934	0.135007049	0.289292946	0.270512568	-0.050828059	0.20600804	0.52227559	-0.024849374	-0.337118357	-0.420415526	-0.322298385	-0.029763876	-0.416499137	0.148839829	0.537070293	-0.590232193	0.120982799	0.050910891	0.294497482	0.365621243	-0.446511102	-0.24418154	-0.397411559	-0.157386347	0.292293488	-0.377955769	0.182927663	0.179112018	0.035260202	-0.233123984	0.328896166	0.286256611	0.510124824	-0.637430087	0.299280308
KEGG_MTOR_SIGNALING_PATHWAY	-0.086084607	0.159968109	0.155319478	-0.334162651	0.072559457	-0.256077337	-0.1553354	0.105331336	0.01190791	-0.283886706	0.019483777	-0.061327916	-0.085944258	-0.313853948	0.163109005	0.015886035	0.129556094	-0.25063891	-0.252925849	-0.029302408	-0.234253729	-0.069000839	-0.132224126	-0.095039156	-0.020552076	-0.017314662	0.02894943	0.113751129	0.004404775	-0.010603138	-0.144117643	0.185958377	-0.375330095	0.096534324	0.222534042	0.155174663	0.081561322	-0.220175433	-0.210699762	0.032818181	0.104956516	-0.029670901	-0.093979649	0.026569259	-0.151398082	-0.374716503	-0.042014545	0.268284015	-0.111610678
KEGG_N_GLYCAN_BIOSYNTHESIS	0.037930868	-0.164117389	0.200748894	-0.357136596	0.175880236	-0.369109553	-0.213825995	-0.242828401	0.336385521	0.100441066	0.35854268	-0.282922232	-0.404928269	0.013913282	0.010706714	-0.306762728	0.068102952	-0.060240397	-0.104912668	0.318562757	0.372559324	0.292360536	0.182148781	-0.05691169	0.259414863	-0.335452484	0.312922676	-0.001781045	-0.233820328	0.090660083	0.320674295	0.132456214	0.285330589	0.012874639	-0.303184985	-0.140880696	0.162940694	-0.108890748	0.376615811	0.260193247	-0.320436574	-0.026189677	0.457500287	0.115698954	-0.257506231	0.091435082	-0.153783162	0.05971176	0.126392268
KEGG_NATURAL_KILLER_CELL_MEDIATED_CYTOTOXICITY	-0.587513712	-0.299323379	-0.150558032	-0.551666891	-0.115617729	-0.460099231	-0.576153229	-0.3832426	-0.30198591	-0.392356806	-0.343458424	-0.36598335	-0.385983177	-0.357211246	-0.231661631	-0.391638067	-0.33181046	-0.34486584	-0.356003407	-0.422506513	-0.253062517	-0.58009111	-0.26925357	-0.233859159	-0.122746484	-0.568901794	-0.037256727	-0.133004195	-0.605513218	-0.092330523	-0.302913819	-0.283330045	-0.36586574	-0.383189362	-0.324202774	-0.195675384	-0.268987834	-0.453491924	-0.379564986	-0.258437	-0.416919533	-0.384086141	-0.252458513	-0.024576056	-0.525104939	-0.368885336	-0.379124526	0.044656988	-0.59891862
KEGG_NEUROACTIVE_LIGAND_RECEPTOR_INTERACTION	-0.10925572	-0.186951193	0.020387392	-0.200884222	0.281395774	0.006879988	-0.229439592	0.208476707	-0.216428049	-0.155720517	0.084262943	0.094526314	-0.126176724	-0.165507132	0.23943789	0.166890397	-0.184428964	0.017269105	-0.285391319	-0.094992242	0.110335886	-0.110258172	0.014908057	0.153642663	-0.22012725	-0.228917348	0.173552816	-0.173965164	-0.006370556	-0.078767455	-0.095720796	-0.307487265	0.099167198	-0.121711157	0.110173144	0.157014708	-0.079644828	-0.262834405	-0.172862157	0.041556249	-0.088080966	-0.32042781	-0.161529419	0.164924581	-0.11726485	-0.17816994	-0.079277881	0.260086803	-0.14270803
KEGG_NEUROTROPHIN_SIGNALING_PATHWAY	-0.291542866	0.102465726	0.170867911	-0.248148496	0.269424327	-0.024594909	-0.360677948	0.242527078	0.068432546	-0.127326496	-0.000667957	0.276199106	-0.1276583	-0.376043925	-0.087270777	-0.074744313	0.190560036	-0.269049987	-0.411548359	0.11108589	0.017950803	-0.253829661	-0.201980614	0.025682703	0.179654131	-0.10242008	0.128636902	0.324206557	-0.140485024	0.031808168	0.055855204	0.098414967	-0.304359093	0.02278286	0.213790218	0.225137618	-0.032302086	-0.209044842	-0.250535977	0.127140914	0.19107987	0.175129276	0.133899615	0.010550175	-0.187122704	-0.347383979	-0.009297527	0.263517269	-0.331619606
KEGG_NICOTINATE_AND_NICOTINAMIDE_METABOLISM	-0.215447799	0.09101548	0.20957273	0.202033811	-0.086552735	0.063929003	-0.282420062	-0.231483665	0.122958995	-0.032498867	0.039050969	-0.31397006	-0.301298178	0.313383727	0.360520188	-0.273803296	-0.442150926	0.031425832	0.15242612	-0.045328574	0.219288095	-0.435175431	0.321556685	-0.246778138	0.10860134	-0.371525886	0.13456831	0.043499874	-0.391683838	0.047630748	-0.065898512	0.098585789	0.133131614	-0.050685657	-0.421585311	-0.253849852	0.029191781	0.12103285	0.276265302	-0.160095816	-0.205038696	0.039726739	0.009917871	0.064765891	0.284069859	-0.198485322	-0.279192969	0.163814915	-0.405545916
KEGG_NITROGEN_METABOLISM	-0.211337914	-0.17571749	-0.26375051	0.192935813	-0.131738631	-0.255079867	0.167303828	0.106126455	-0.092255445	0.107042886	0.034375046	-0.221629939	-0.007333813	0.31611204	0.299586101	-0.243084665	-0.170246365	0.345217255	0.451317034	-0.081307318	-0.07791701	-0.397114657	-0.097991399	-0.310195084	0.046457694	0.162079735	0.001997793	0.032185825	-0.346335912	-0.171205446	-0.287184537	-0.158845935	-0.35704674	-0.181761201	-0.073269626	-0.463210036	-0.21612902	-0.338834638	-0.013511737	-0.259203464	0.052555281	0.044776894	-0.037427583	0.188370526	0.138854606	-0.450923751	0.091663898	0.408620782	-0.362506224
KEGG_NOD_LIKE_RECEPTOR_SIGNALING_PATHWAY	-0.43032512	0.035179968	0.275051124	-0.497779882	0.270050839	-0.379838825	-0.539651037	-0.314005228	-0.058155468	-0.046128061	-0.312332711	-0.25486835	-0.018846878	-0.248581358	-0.07555664	-0.481573	-0.224961615	0.13349837	-0.203753368	-0.205172966	-0.146651357	-0.379113506	-0.069580121	-0.276505409	0.106736071	-0.432527433	0.307932695	0.153138771	-0.491507781	0.324381581	-0.273024036	0.305307445	0.062791775	-0.057910038	-0.152146938	-0.051268921	-0.273578679	-0.365709491	-0.390597374	-0.081207411	-0.342857302	-0.199708843	0.028315471	0.260348973	-0.36144641	-0.534977574	-0.520984835	0.202693857	-0.456619742
KEGG_NON_HOMOLOGOUS_END_JOINING	0.272721315	-0.325447618	-0.442790983	-0.288327421	-0.439459366	-0.367981304	-0.260445965	0.377813352	0.113541773	-0.334748446	-0.100276374	-0.442456415	0.453118422	-0.03324865	-0.376873941	0.257392611	0.390987999	0.16939004	-0.039972764	0.091266096	-0.037574842	0.370983435	-0.426471915	-0.294711102	-0.059664768	0.611977135	0.084950148	0.250511264	0.522851009	-0.464420547	-0.337654536	0.063199773	-0.362406351	-0.039860907	-0.001682234	-0.180614876	-0.095529125	-0.318856552	-0.038804752	0.067244509	0.200847179	-0.080694463	-0.170716736	-0.322645569	-0.030911154	0.338272041	0.067041941	-0.476632165	0.032885156
KEGG_NON_SMALL_CELL_LUNG_CANCER	-0.154230952	-0.137727673	-0.133031125	-0.311468197	0.180161483	-0.206109805	-0.265383056	0.10104996	-0.136058574	-0.314533104	-0.171502784	0.166247328	-0.309501235	-0.408833113	-0.235338777	-0.029275544	-0.089040261	-0.362939637	-0.44162767	-0.0328201	-0.029883335	-0.403759894	-0.211638561	-0.072883811	0.024096162	-0.297584543	-0.116445554	0.159912893	-0.137292754	-0.321795341	-0.059024457	0.048583007	-0.33700821	-0.061775686	-0.081526432	0.188872197	-0.059721244	-0.316778058	-0.285378436	-0.057419703	0.033441886	-0.02901333	-0.168470396	-0.271104984	-0.128118096	-0.185742298	-0.074014477	0.012976801	-0.408230032
KEGG_NOTCH_SIGNALING_PATHWAY	0.081022389	-0.091915628	-0.225651916	-0.133110903	-0.092270799	-0.142406381	-0.265597012	-0.085362985	-0.433229755	-0.298165553	-0.028831601	0.004606793	-0.036526687	-0.528440466	-0.263892379	-0.055970811	-0.222114031	-0.432369778	-0.438249915	-0.066265887	-0.315845429	-0.14689723	-0.205892215	-0.071965665	-0.046261364	-0.239522738	-0.306769394	0.097060068	0.115213399	-0.268027517	-0.097748809	-0.082763564	-0.255792405	0.12787859	-0.001730805	0.055723966	-0.299540166	0.025442305	-0.520444795	-0.15759265	-0.093914729	0.220264191	-0.206686133	-0.393075757	-0.081851802	-0.363790259	-0.203959771	-0.325087395	-0.242870042
KEGG_NUCLEOTIDE_EXCISION_REPAIR	-0.043448994	-0.460606692	-0.169808639	-0.248937673	-0.45798739	-0.181277516	-0.256777794	-0.437760625	0.096582901	0.071109107	-0.047351762	-0.417434608	-0.178794888	0.052512994	-0.355359707	-0.389624848	-0.010978878	-0.050044684	-0.08554854	-0.098881166	0.020539971	-0.065452812	-0.290966133	-0.409929413	-0.293907014	-0.008778737	-0.425280978	-0.207878409	0.139966434	-0.438370505	-0.316752693	-0.215406708	0.071887789	-0.146211981	-0.344677557	-0.346135594	-0.218783099	-0.344769798	0.123757389	-0.456088274	-0.124482587	-0.230762142	-0.088513022	-0.268254092	0.039069408	0.203799064	0.243535162	-0.602605165	-0.085632832
KEGG_O_GLYCAN_BIOSYNTHESIS	-0.170723305	0.072195212	0.236048544	-0.25515807	0.302593944	-0.019761938	-0.416232563	0.173066555	-0.037849783	0.108002242	-0.232584454	-0.014964827	-0.316995291	-0.169637418	0.113974423	-0.307882913	-0.08869575	0.145202402	-0.300720444	0.101920151	0.234055343	-0.31928487	0.159412414	-0.293730057	-0.072810571	-0.126350335	0.392141907	0.13387222	-0.104192641	0.25746269	0.167580008	0.114372097	0.036272933	-0.068507539	-0.197493389	-0.170835491	-0.013385448	-0.14274803	-0.158902841	0.025007259	-0.245237881	-0.309277769	0.348442608	0.181632554	-0.321810237	-0.477369723	-0.398657158	0.399980459	-0.079288961
KEGG_OLFACTORY_TRANSDUCTION	-0.280743009	-0.09648195	-0.065425017	-0.282315515	0.035693782	0.022295916	-0.31248062	0.327089846	-0.246613021	-0.253274918	-0.054440465	-0.214474214	-0.254983915	-0.144725856	0.22313779	-0.134034635	0.100534887	-0.032771356	-0.191312773	-0.166531824	-0.283544986	-0.109857409	-0.118357077	-0.198492863	0.149072912	-0.176789527	-0.086994857	0.004905218	-0.157394503	-0.175604454	-0.135189443	-0.280691829	-0.272494535	-0.236435906	-0.071382139	-0.297351784	-0.292741664	-0.451948744	-0.105299349	-0.061994332	-0.138166329	-0.21258233	-0.354861368	-0.221191693	-0.132419942	-0.383165574	-0.209530595	-0.057986198	-0.203582255
KEGG_ONE_CARBON_POOL_BY_FOLATE	0.177871227	-0.17635519	-0.041179354	-0.363435707	-0.286895827	-0.211161739	-0.550953633	-0.348009294	-0.070470025	-0.230826402	0.007803193	0.129418848	-0.008748865	-0.003800903	-0.289853317	-0.078517419	-0.04420726	0.050821134	-0.007114299	-0.403637408	0.256051225	-0.21507018	-0.499899248	-0.313191395	-0.21319945	-0.484495844	-0.250311422	-0.067770629	-0.183259702	-0.60136382	-0.184596024	-0.047052244	-0.112842507	-0.256287117	-0.1816626	-0.41424382	-0.327253334	-0.249780764	0.067586286	-0.128339481	-0.079203103	0.030157488	0.081325976	0.119644622	-0.096649714	-0.088438208	0.077008578	-0.200203844	-0.001082602
KEGG_OOCYTE_MEIOSIS	-0.049279359	-0.206017654	-0.075580476	0.009130042	-0.106834461	0.114860475	-0.32214694	0.009809261	-0.045548494	-0.118186889	0.172189481	0.167111279	-0.281601785	0.020275389	-0.132708513	0.125104914	0.214690276	-0.275064209	-0.184285283	0.055337657	-0.165750338	-0.101337513	-0.384049106	-0.149633608	0.052354597	0.151715462	-0.13978714	0.124787968	-0.038286941	-0.362349068	-0.021304044	-0.029800517	-0.080322096	-0.073563253	0.099799535	0.076015857	-0.086381334	-0.373549888	-0.042317255	0.003695978	0.281469698	-0.00134381	-0.056473759	-0.195129971	0.05779807	-0.016135351	0.32849918	-0.18731175	-0.075229168
KEGG_OTHER_GLYCAN_DEGRADATION	-0.438240581	-0.420410296	-0.085550859	-0.613681663	-0.137109464	-0.587979293	-0.259077746	-0.59150827	-0.453886669	-0.373438177	-0.169274907	-0.545824334	-0.602050313	-0.53357906	-0.36695483	-0.470567413	-0.16000314	-0.346531351	-0.475583159	-0.601572597	0.099759416	-0.575700312	0.018400754	-0.503315686	-0.573349526	-0.44181791	-0.084207517	-0.358392123	-0.596411096	-0.216363174	-0.166548081	-0.15073585	-0.598752996	-0.528221427	-0.530799843	-0.026967917	-0.418340336	-0.549904911	-0.357670636	-0.516220069	-0.661691136	-0.489219274	-0.061213591	-0.072997188	-0.398961508	-0.64874251	-0.558731107	0.238779545	-0.52464981
KEGG_OXIDATIVE_PHOSPHORYLATION	-0.109650536	-0.49197574	-0.435601599	-0.120594895	-0.276678201	-0.329939936	-0.000221698	-0.43244071	-0.336292126	-0.095504211	-0.04503073	-0.286051407	-0.61711178	0.249817213	0.065017205	-0.023549978	-0.479480832	-0.170935141	0.130279048	-0.201619948	-0.081423552	-0.444914085	-0.064342926	-0.188914967	-0.447236561	-0.212629383	-0.089532176	-0.476220665	-0.498716712	-0.201711458	-0.365779271	-0.415608176	-0.004517625	-0.450657497	-0.171673815	-0.384059369	-0.107264733	-0.342141765	-0.007776603	-0.429608098	-0.334354489	-0.359030651	-0.251781225	-0.048734926	0.078187879	0.13711373	-0.218884893	-0.019607944	-0.383301918
KEGG_P53_SIGNALING_PATHWAY	-0.118890806	-0.351044877	0.328836491	-0.196915832	0.118704081	-0.324833932	-0.382359248	0.110612085	-0.333698003	-0.284568942	0.048075553	0.040513647	-0.295279718	0.105675301	-0.085960581	0.147372221	-0.093213394	0.100820512	0.067800725	0.011157228	0.204958268	-0.210648473	-0.336859993	0.089432199	-0.261633632	-0.098796476	-0.081317016	0.144754909	-0.110751679	0.006381828	-0.063361241	0.125645148	0.213060171	0.018829032	-0.07573089	0.201703396	-0.281562285	-0.315694478	0.093436806	-0.173158053	0.287349245	0.07860059	0.247417099	0.050259968	-0.007792281	0.302008512	0.247745356	0.033367015	-0.30945536
KEGG_PANCREATIC_CANCER	-0.09455065	0.068773542	-0.02056676	-0.336177206	0.316913776	-0.066652138	-0.299638889	0.219892706	0.101732272	-0.070386258	-0.054243288	0.099805798	-0.16377244	-0.299460718	-0.139040715	-0.076981472	0.272949948	-0.297341415	-0.313308363	0.14219829	0.130471714	-0.301028625	-0.239173768	-0.091356117	0.198111521	-0.03381464	0.09512947	0.309262003	-0.140331268	0.003052821	0.22391534	0.377002918	-0.20805992	0.144178018	0.060882172	0.285132239	0.014531907	-0.281574365	-0.187077676	0.07703651	0.130276609	0.08639034	0.041516965	0.035626409	-0.003904592	-0.228998697	-0.075039178	0.059591562	-0.208781228
KEGG_PANTOTHENATE_AND_COA_BIOSYNTHESIS	-0.270664851	-0.062038372	0.323239812	-0.243897742	-0.047631397	-0.296522398	-0.131774401	-0.167455013	0.286285896	0.128824262	0.163923482	-0.480776913	0.335214622	0.231183336	0.087956441	-0.11938953	0.117766411	-0.0096129	0.223294254	-0.344204909	0.103268664	0.097728989	0.053510101	-0.378234512	-0.032644865	-0.353360178	0.225776281	-0.112140066	-0.396710551	0.006395659	-0.408816411	0.046431839	-0.187521571	-0.203790906	-0.056372584	0.060609059	-0.023974319	-0.263887494	0.192471477	-0.214908758	-0.121189911	-0.125981099	0.174616113	0.390530007	0.000603378	-0.191436261	-0.353558971	-0.354257493	-0.017994934
KEGG_PARKINSONS_DISEASE	-0.110655231	-0.462348202	-0.425427354	-0.039279695	-0.360345185	-0.234756397	0.124802397	-0.428387373	-0.321614973	-0.089360161	0.026470822	-0.111894119	-0.631448318	0.299147078	0.133915062	0.05658896	-0.47465883	-0.198946865	0.139682773	-0.223726247	-0.167442009	-0.44508651	-0.089883928	-0.121627787	-0.388768013	-0.191288174	-0.259554548	-0.36133986	-0.458090065	-0.315049686	-0.346762108	-0.334084078	0.010653359	-0.38062714	-0.097095244	-0.404458196	-0.057367273	-0.273733607	0.028773874	-0.381133553	-0.248934741	-0.297256555	-0.310897774	-0.008102837	0.205889042	0.254228254	-0.117638775	0.031221578	-0.267563475
KEGG_PATHOGENIC_ESCHERICHIA_COLI_INFECTION	-0.408236435	0.080340467	0.240145922	-0.419312772	0.333372232	-0.006312129	-0.437914565	-0.280153228	0.082296905	-0.172106254	-0.232929933	0.024646969	-0.316503996	-0.375879334	-0.086057219	-0.155362634	0.056795427	-0.022866611	-0.215378229	0.094733574	-0.013389253	-0.300165744	-0.250861643	-0.035790673	0.011237225	-0.286868164	-0.031365553	0.25180589	-0.350133118	0.043186633	0.107631286	0.175073368	-0.105513652	-0.104806418	-0.176401768	-0.017781275	0.07493944	-0.314123386	-0.061893671	0.072794173	-0.052664511	0.003557813	0.229476757	0.014614199	-0.223597661	-0.179621234	-0.213943153	-0.090013974	-0.381765845
KEGG_PATHWAYS_IN_CANCER	-0.13534156	0.080356976	0.282635976	-0.141854855	0.263683626	-0.191351728	-0.166810531	0.076627994	-0.00090985	-0.206614002	0.005883713	0.028734213	-0.029932832	-0.315305647	-0.079017314	0.017114374	0.099543892	-0.023956899	-0.282274936	0.12763927	0.109744373	0.013377714	-0.074677207	-0.014786811	0.097681264	-0.152004011	0.09475317	0.216777301	-0.138129938	0.106737444	0.11869217	0.173401908	-0.005906415	0.104416413	0.094323521	0.263542451	0.021032606	-0.181792519	-0.291143739	0.12276024	0.088323966	0.080862292	0.082814637	-0.005907688	-0.127828329	-0.268667255	-0.172544306	0.146169785	-0.058763508
KEGG_PENTOSE_AND_GLUCURONATE_INTERCONVERSIONS	0.152297091	-0.334098742	0.556990064	-0.412657564	0.128192692	-0.100106287	-0.466660979	-0.280638556	-0.000130292	-0.333848301	-0.311371494	-0.421716629	-0.28218014	0.287791038	-0.161808255	1.57E-05	-0.066652965	0.146559073	0.123955922	0.52485455	0.087361757	-0.121272704	0.523826327	-0.317230714	-0.024497165	-0.301068217	0.456523518	-0.045625829	-0.396371945	0.050593375	0.083240314	-0.424105554	0.570883267	0.066444808	-0.141898487	0.089574064	-0.311490632	-0.251865492	0.178060399	-0.332845677	-0.131815475	-0.256742736	-0.336817847	0.416321157	0.164893973	0.304991537	0.250071474	-0.050650641	0.139229945
KEGG_PENTOSE_PHOSPHATE_PATHWAY	-0.09965058	0.038967109	-0.021454724	-0.055693115	0.17819627	-0.076447791	-0.376098118	-0.069445963	0.387719233	-0.219762278	-0.311766658	-0.125917594	-0.429510613	-0.348158131	-0.221216709	0.190268662	0.304150719	0.177214399	-0.369176285	0.250049487	0.126855946	-0.451440468	0.146838091	-0.022436438	-0.037025525	-0.37724117	0.380829429	-0.065352286	-0.215019157	0.04470097	-0.118456332	-0.364601143	-0.007223685	0.044219497	-0.128648856	-0.060175811	0.402409301	0.248940357	0.020838908	0.237511725	-0.112445189	-0.015592256	-0.37404956	0.179723671	0.346424239	0.00111459	-0.102281695	0.082564583	-0.243851048
KEGG_PEROXISOME	-0.192276528	-0.250908387	-0.289816607	0.118109117	-0.256032019	0.192138168	0.110325634	-0.287129503	0.013762321	0.18011124	-0.117434958	-0.265120696	-0.538809021	0.151855641	-0.337215768	-0.381935103	-0.286175963	0.042148429	0.187724244	0.137219068	0.011069431	-0.415365393	0.198687907	-0.438252699	-0.019577098	-0.018962568	0.223401146	-0.069120327	-0.401689903	0.051544322	-0.061610764	-0.074519043	-0.013112446	-0.194878129	-0.460108315	-0.487317771	-0.13980606	0.159610382	0.19534511	-0.112382005	-0.540975076	0.033754551	-0.064204821	0.029520561	-0.032881012	-0.275074684	-0.30160924	-0.073115283	-0.431838398
KEGG_PHENYLALANINE_METABOLISM	-0.343158829	0.35999841	0.502123674	-0.276087238	-0.112621894	0.077451569	-0.150361746	0.404943757	0.271779448	0.229535997	-0.345563199	-0.164976601	-0.445105351	0.073979187	-0.168862725	-0.304918762	0.253651867	0.451680301	0.033116851	0.158479734	0.094006674	-0.357062937	0.275731427	-0.513681549	-0.214490412	-0.435674284	0.400375591	-0.06575586	-0.340924728	0.233526965	0.141467096	0.059559682	0.151737546	-0.360004747	-0.421108611	-0.0292907	-0.132533559	0.40073228	-0.178139541	-0.017439304	-0.345221022	-0.125496652	-0.023844615	0.134018863	-0.213112449	0.06419001	-0.422241653	0.305424867	-0.325029656
KEGG_PHOSPHATIDYLINOSITOL_SIGNALING_SYSTEM	-0.358173815	0.047350495	-0.13026521	-0.215644159	0.097569735	-0.008335897	-0.1386488	0.185435776	-0.309166568	-0.309020343	0.07343922	0.143937588	0.093710627	-0.454235421	-0.046598708	-0.067267247	0.164298742	-0.280053235	-0.379751359	-0.30828745	0.147905162	-0.204917268	-0.016765342	-0.040101899	0.190881739	-0.155621795	0.074388598	0.277980417	-0.05654783	-0.06881325	-0.113922402	-0.171413681	-0.386912445	0.031048665	0.071988561	0.063183912	-0.229123183	-0.155981942	-0.305827656	-0.035666187	-0.135185855	-0.02984432	-0.008150266	-0.018154858	-0.245807295	-0.443711515	-0.291657098	0.384631222	-0.35077099
KEGG_PORPHYRIN_AND_CHLOROPHYLL_METABOLISM	0.12073026	-0.159837006	-0.047874665	-0.324232017	-0.036461797	-0.429366958	-0.308585111	-0.129213806	0.435380418	0.100415703	-0.322347556	-0.402610882	-0.524206364	0.387981672	-0.265552228	0.031076605	0.038861244	0.150097401	0.237365019	0.344097041	0.228562381	-0.471132885	0.013494099	-0.121585209	-0.295154646	-0.224369943	0.293183737	-0.587077017	-0.521661279	0.128201589	0.122126834	-0.229855685	0.423992944	-0.200779182	-0.48740871	-0.161764571	-0.038762418	0.228665995	0.356831499	-0.308095417	-0.638723395	-0.100602689	0.203932956	0.271942619	-0.158751671	-0.081125527	-0.207602233	0.2074904	-0.126982374
KEGG_PPAR_SIGNALING_PATHWAY	-0.211556104	-0.137518169	-0.077837592	0.034895777	0.075238287	0.06077989	-0.073423777	0.158818955	-0.312970994	-0.010695643	-0.046323311	0.014698398	-0.215603726	-0.176514959	-0.097892351	-0.191658808	-0.202117403	-0.050621037	-0.027465046	-0.271117294	0.125517895	-0.328275796	0.1884646	-0.212793618	0.083900137	-0.366442402	0.181606624	0.153036899	-0.454203124	0.117854315	-0.194550759	0.111360973	0.058167939	-0.27091677	-0.214130483	0.091377743	0.100980424	-0.105608207	-0.081028723	0.129775904	-0.160836797	-0.073828257	-0.166521955	0.172020844	-0.131078659	-0.332035172	-0.405566403	0.116579603	-0.419806068
KEGG_PRIMARY_BILE_ACID_BIOSYNTHESIS	-0.297005792	0.128722358	0.070005716	0.249415181	0.128406935	0.315387797	-0.031516455	0.246953222	0.028826959	0.509238105	-0.232582945	-0.180561964	-0.229535652	0.008790106	-0.005031305	-0.544828633	-0.10123487	0.244135062	0.363393914	-0.013850471	0.221553372	-0.160725068	0.333264501	-0.557603467	-0.055949157	-0.208050635	0.626046683	-0.167562406	-0.340303593	0.308941772	-0.031803677	0.03828829	0.274016635	-0.047104973	-0.511449364	-0.238936039	0.29634122	0.336935118	0.073965419	0.009535243	-0.642396968	-0.03569037	-0.284818446	0.161650066	-0.140550119	-0.379793622	-0.550316744	0.20990143	-0.475994035
KEGG_PRIMARY_IMMUNODEFICIENCY	-0.499756575	-0.337449885	0.26768567	-0.470818857	0.089460962	-0.547479288	-0.22863955	-0.352544792	-0.314601439	-0.243682937	-0.164619959	-0.354134229	-0.28700286	-0.068004143	0.426897449	-0.523101229	-0.367196923	-0.027325053	-0.018281335	-0.511475921	0.16856889	-0.447702755	-0.139194478	-0.131347879	-0.169712967	-0.504942023	0.380485253	-0.315314405	-0.579003916	-0.071892658	-0.107317185	-0.280130122	-0.104112047	-0.522351503	-0.441587372	0.298163307	-0.531823281	-0.590657004	0.241647276	-0.215096293	-0.404611367	-0.363058503	-0.07361614	0.37402158	-0.52231221	0.294880701	0.031716638	0.008799472	-0.44960048
KEGG_PRION_DISEASES	-0.605405208	0.067133801	0.038634408	-0.6440194	0.112383162	-0.281572926	-0.596890564	0.227067649	-0.087624894	0.030586538	-0.270207329	0.048095891	-0.370126732	-0.413153242	-0.123678814	-0.189155286	0.038224629	0.016012471	-0.388455389	-0.04981643	-0.034705395	-0.473377853	-0.023899316	-0.063823893	-0.062495582	-0.500778998	0.119360504	0.010933794	-0.267142264	0.236600156	0.224320899	0.073292467	-0.138070015	0.05848189	-0.14594254	-0.014444583	0.150273498	-0.15354454	-0.392857405	0.29052772	-0.197266883	-0.358413931	0.060229982	-0.139777248	-0.356470201	-0.305393348	-0.41484566	0.103420532	-0.444333582
KEGG_PROGESTERONE_MEDIATED_OOCYTE_MATURATION	0.067778581	-0.019562107	0.119268736	-0.220457964	0.065595498	-0.097711283	-0.342405084	0.044121658	-0.073496602	-0.270777095	-0.045339882	0.106350945	-0.174341403	-0.220997767	-0.152979258	0.196239679	0.141803579	-0.286782984	-0.339377371	-0.116316945	-0.195538171	-0.166588113	-0.250653341	0.003069244	-0.114208592	0.057704401	-0.070567756	-0.016877565	0.00532965	-0.308376123	-0.080234555	-0.013597489	-0.107542079	0.091441305	0.196942122	0.167294707	0.028654994	-0.303276102	-0.093035894	0.154684671	0.300379506	-0.107624352	-0.122417934	-0.256887532	-0.013814837	-0.05423693	0.248619822	-0.151406695	0.027988417
KEGG_PROPANOATE_METABOLISM	0.126092543	-0.100881699	-0.472286129	0.387233967	-0.486802837	0.363408548	0.014053044	0.16336131	-0.195379636	-0.029387979	0.255548133	-0.222494277	-0.461692769	0.226068558	-0.18708393	-0.284067993	-0.227782809	-0.205503375	0.230192201	-0.14883125	-0.068830163	-0.3289623	0.04737231	-0.44668967	0.003731794	0.260252934	0.143609161	0.207429138	-0.224976732	-0.342887282	-0.235336672	0.031484315	-0.11946753	0.223688204	-0.055921788	-0.375613727	-0.026054192	0.174590244	0.000819949	-0.158301598	-0.329318846	0.159638866	-0.325718961	-0.124390455	0.234577528	-0.063012381	-0.305666728	0.003123048	-0.185358215
KEGG_PROSTATE_CANCER	-0.047465706	0.12660912	0.098463536	-0.209135006	0.249792441	-0.109143209	-0.176172176	0.205942477	-0.007760685	-0.107441235	0.035735487	0.104063693	-0.002676168	-0.35088188	-0.11894611	-0.016587106	0.152323826	-0.171081523	-0.334734873	0.14494722	0.209315004	-0.103755003	-0.195558601	-0.068430204	0.167443448	-0.097982465	0.046506806	0.290124006	-0.105424596	-0.089482445	0.141094723	0.161852149	-0.201453187	0.309357483	0.029692326	0.294020623	-0.05211531	-0.141059341	-0.112531281	0.149882192	0.120780724	0.159247069	-0.013631168	-0.024254503	-0.036961409	-0.297495994	-0.024788613	0.063292256	-0.223114333
KEGG_PROTEASOME	-0.440905614	-0.468663388	-0.308419109	-0.406964762	-0.345270963	-0.448406609	-0.279792258	-0.630037281	-0.481710305	-0.222792273	-0.273023722	-0.408620486	-0.64803438	-0.120970116	-0.314540795	-0.443338363	-0.516403704	-0.242440709	-0.184849111	-0.380005786	-0.401981185	-0.387882431	-0.310231805	-0.519550945	-0.235526744	-0.372438782	-0.328499793	-0.519565727	-0.558173558	-0.523137104	-0.206868288	0.092420732	0.054447158	-0.397480255	-0.433235733	-0.441164716	-0.060887257	-0.601658668	0.094999957	-0.425712742	-0.481957648	-0.327449784	0.021696873	-0.106147289	0.073069282	0.148649186	-0.143102441	-0.566953294	-0.365796502
KEGG_PROTEIN_EXPORT	0.131950472	0.037119389	-0.203165145	0.302559269	-0.156736742	0.511809239	-0.037498613	-0.303602891	-0.142791736	0.414566597	-0.069989355	-0.277199815	-0.449347531	0.467584383	0.229495101	-0.319989771	0.052167884	-0.21981092	0.478946054	0.298870698	-0.234632339	0.051166252	-0.132782519	-0.48293416	0.040057237	0.583077326	-0.022132353	0.022741511	-0.409329774	0.041828157	0.281790854	0.258040084	-0.138133146	0.211836432	-0.285897622	-0.189168651	0.424436935	-0.128466546	0.384245582	0.168325588	0.006654133	-0.080198526	0.124829305	0.134305829	0.469268948	0.481239899	-0.197968146	-0.371360815	0.253267422
KEGG_PROXIMAL_TUBULE_BICARBONATE_RECLAMATION	-0.247043717	-0.486364176	-0.353404021	0.14431905	-0.346904646	-0.257555066	-0.119660168	0.056306274	-0.19758096	-0.222944513	0.080140311	0.210770135	-0.328738432	0.083822953	0.049191286	-0.410249988	-0.147750844	-0.045493932	-0.176147998	-0.170555909	0.0405748	-0.487677992	-0.289087695	-0.370795264	-0.251773485	0.046090528	-0.094709608	0.052302737	-0.149023503	-0.211241533	-0.413063399	-0.235595484	-0.374912916	-0.203475832	-0.108833299	-0.181184674	-0.196638079	0.072201642	-0.297764637	-0.068733221	-0.189816645	-0.173015698	-0.207657435	0.032337862	-0.075777834	-0.319460091	-0.100367821	0.335805878	-0.494742491
KEGG_PURINE_METABOLISM	0.099866941	-0.256072961	-0.054316112	-0.084988443	-0.163812208	-0.198907145	-0.124873746	-0.268121791	0.014467906	-0.105185754	0.008061094	-0.07969695	-0.343357571	-0.009629512	0.033317343	0.09124524	-0.132237267	-0.108780176	0.089916918	-0.064512342	0.081848788	-0.016415413	-0.193403665	-0.064075319	-0.22487836	-0.058318536	-0.097523737	-0.155685444	-0.197320906	-0.137242173	-0.099947737	-0.189452168	0.235386233	-0.072488285	-0.084048732	-0.130476678	-0.033015811	-0.147306658	0.18630249	-0.058721741	0.04990404	0.04532324	-0.06282104	-0.029449786	0.115010481	0.127026479	0.138179546	-0.231039261	0.113545442
KEGG_PYRIMIDINE_METABOLISM	0.043117791	-0.352470521	-0.091558606	-0.033824377	-0.319887848	-0.196245774	-0.01281687	-0.403834324	0.199286	0.051723068	0.131959154	-0.095477711	-0.338005881	0.193974266	-0.030834217	0.045539351	-0.209371011	-0.12801403	0.25037075	0.105399182	0.194931087	0.028745562	-0.265675541	-0.141545759	-0.130238104	-0.026392381	-0.254193049	-0.265251307	-0.169387738	-0.308888414	-0.045641828	-0.175858747	0.277074984	-0.021527283	-0.269890918	-0.187285066	-0.191346686	-0.109819127	0.360458572	0.00708648	-0.188365524	0.006031174	-0.126296878	0.036627943	0.078108048	0.284122518	0.220519844	-0.3485932	0.071865681
KEGG_PYRUVATE_METABOLISM	0.207730671	-0.082942301	-0.337967491	0.169027331	-0.369423057	0.109457673	-0.071474067	0.068617843	-0.121625555	-0.265402423	0.052608683	-0.127467433	-0.486964195	0.055050941	0.008438576	-0.124490718	-0.080268606	-0.038228052	0.025603492	-0.180754049	0.054744984	-0.37791092	0.014334411	-0.366979594	-0.089026667	0.064138785	0.090593999	0.000517139	-0.426513985	-0.118988936	-0.108664003	-0.171063072	-0.039601736	0.067782913	-0.225348144	-0.089060598	-0.098993219	0.139213875	0.175235179	0.051887648	-0.377580928	-0.195246703	-0.271809989	-0.009384958	-0.001434283	-0.027492862	-0.098822109	0.085830817	-0.180237267
KEGG_REGULATION_OF_ACTIN_CYTOSKELETON	-0.324216543	0.126334093	0.285330373	-0.313914845	0.274587267	-0.005220148	-0.337803731	0.084704824	0.153556925	-0.05838641	-0.060987093	0.220216571	-0.065236926	-0.335926145	0.010075632	-0.007159991	0.303340533	-0.098021255	-0.199685308	0.061913987	0.119819717	-0.224503215	0.019558282	0.166070207	0.210311014	-0.308055475	0.181449773	0.269811226	-0.188702477	0.28656844	0.227021454	0.187744546	-0.143557899	-0.066354551	0.04002173	0.255011046	0.143505674	-0.228739201	-0.27709898	0.185700449	0.124067238	0.012176581	0.205020802	0.118997864	-0.228125882	-0.359347394	-0.171366029	0.256349943	-0.291023072
KEGG_REGULATION_OF_AUTOPHAGY	-0.301675841	0.25639515	0.114488806	0.171488154	-0.020488335	0.407671898	-0.154981207	0.054558681	0.297300784	0.322896298	0.216171626	-0.4259869	-0.171534511	0.448651035	-0.042997185	-0.285481726	-0.014183573	-0.178724945	0.181556778	-0.242415431	-0.234067279	-0.261643368	0.364131135	-0.498386925	0.125393013	0.275442009	-0.142802213	0.19395629	-0.109911752	0.183817945	-0.443986699	0.090548502	-0.257080711	-0.534323803	-0.222659136	-0.190585537	0.259208533	-0.20319838	0.280048765	-0.206703701	-0.172442861	-0.278190597	-0.17667712	0.049896264	0.416750273	0.225335652	-0.001270519	0.125760024	-0.217616871
KEGG_RENAL_CELL_CARCINOMA	-0.254867632	0.017344287	0.208575182	-0.348046923	0.325910798	-0.062672656	-0.451838875	0.330305738	0.135046125	-0.155727456	0.023128471	0.042759396	-0.146859231	-0.406249105	0.114673442	0.084709368	0.37743688	-0.357348668	-0.363273328	0.074941592	-0.009651575	-0.251753334	-0.250686335	0.002392856	0.15459963	-0.034620004	0.231690333	0.336814203	-0.271591244	0.161170065	0.115183022	0.233780473	-0.188448324	0.056382863	0.158765878	0.321332763	0.250643601	-0.297617407	-0.394800915	0.161550227	0.344703763	0.190938627	0.101245846	0.142502297	-0.106238303	-0.281302062	0.012804589	0.225926401	-0.289483836
KEGG_RENIN_ANGIOTENSIN_SYSTEM	-0.425394398	0.447130165	0.61288946	0.095678047	0.401403069	-0.296649623	0.420418936	-0.095745096	-0.307431148	0.009547624	0.365342539	-0.305895941	-0.113994647	-0.388640917	-0.066212641	-0.313557774	0.104163249	0.577839435	-0.216729721	0.317159758	0.228888421	-0.088421653	0.208808739	-0.033630155	0.337832536	-0.246123469	0.440315569	-0.073002699	-0.515851258	0.12481206	0.292533864	0.514635227	0.357405042	0.044627244	-0.010588453	0.602570094	-0.17407554	0.207818802	-0.02627661	0.294766978	-0.007127304	0.147078215	0.586874352	0.310955694	-0.089482274	-0.451329007	-0.187401275	0.198603673	-0.16610882
KEGG_RETINOL_METABOLISM	-0.140424072	0.225753941	-0.02433117	0.367759583	-0.022158844	0.11380236	0.179137959	-0.255943842	0.006450265	0.374861701	0.156953175	0.094705107	-0.160329875	0.252107377	0.137849421	-0.097312281	-0.165557778	0.113592528	0.283018745	-0.025869192	0.10188865	-0.161972251	-0.007450697	-0.314380125	0.144211486	0.09735583	0.137663288	0.010334044	-0.277013988	-0.134060313	-0.002118417	-0.241229701	0.273493672	-0.410173194	-0.057423395	-0.033713111	-0.170951715	0.059119945	0.172816982	-0.161250115	-0.414925636	-0.198752273	-0.192298799	0.106397215	-0.216898301	-0.243457331	0.170034602	-0.136181726	-0.017557489
KEGG_RIBOFLAVIN_METABOLISM	0.095384846	-0.527514071	0.165236413	-0.304712344	-0.385336584	-0.114972706	-0.202261607	0.039394068	0.343613586	0.385789123	0.184100056	-0.259262611	-0.568418637	0.437667674	0.173865835	0.007113926	-0.363474784	-0.170018667	0.43123628	-0.049119268	-0.239100288	0.198580109	0.054617718	-0.427374675	-0.203605771	-0.058211003	0.174794297	0.129841884	-0.286406498	-0.064019183	-0.203912035	0.15336868	0.271929614	-0.472154673	-0.292696366	-0.094415451	-0.285579786	0.011179431	0.557469754	-0.326457589	-0.425395622	-0.022317871	0.30643834	-0.284922581	0.223606418	0.120851134	0.012616647	-0.152219633	0.065604956
KEGG_RIBOSOME	0.409040549	-0.254748302	-0.149729217	-0.387832237	-0.244651025	-0.500729413	-0.232465926	-0.592075	-0.061582906	0.15820311	0.127988383	-0.485272743	-0.711910783	0.141809483	0.090743817	0.024727227	-0.488499217	-0.222400504	0.182737825	0.278912059	-0.354999822	0.386482869	-0.174000492	-0.329294321	-0.440790173	0.151489468	-0.364298117	-0.477467804	0.201371662	-0.424118431	0.110319777	-0.589917001	0.20876167	0.062585851	0.222695039	-0.536394136	0.146523613	-0.568570605	0.22696195	-0.56618014	-0.158503822	-0.142809939	0.158412396	-0.248222154	-0.113373842	0.292185919	0.078351242	-0.600443495	0.332043071
KEGG_RIG_I_LIKE_RECEPTOR_SIGNALING_PATHWAY	-0.37408028	-0.284620245	0.234868889	-0.253441152	0.023560964	-0.301178129	-0.1513906	-0.319894799	-0.230037905	-0.14844146	0.112659166	0.06025326	0.010382967	-0.084117014	-0.271277885	-0.492074112	-0.263882405	-0.211837687	-0.143750979	-0.244767397	-0.087463924	-0.202178217	-0.200900074	-0.300803976	0.112718018	-0.359060927	0.052305837	-0.014441705	-0.450550955	0.134941554	-0.1982912	0.106550171	-0.05057253	0.043108873	-0.331119267	-0.26214516	-0.393143587	-0.209423165	-0.214267038	-0.311292392	-0.317979734	-0.092450145	-0.129128582	-0.026847746	-0.238475365	-0.457128418	-0.323732488	0.042485482	-0.273715796
KEGG_RNA_DEGRADATION	-0.210826765	-0.25199587	-0.27119175	-0.034798891	-0.409349388	-0.41470818	-0.421663996	-0.420078858	-0.149301653	-0.288049166	-0.161376066	-0.432854353	-0.490766157	-0.225242515	-0.205622577	-0.262525833	-0.27282243	-0.355318756	-0.273704417	-0.127001047	-0.38384284	-0.132283977	-0.458302124	-0.48922186	-0.231445678	-0.106830508	-0.430145163	-0.324693778	0.024174648	-0.583031294	-0.31829312	-0.285382632	-0.231654554	0.019870109	-0.378709795	-0.404269243	0.025551113	-0.377167911	-0.327074587	-0.291624857	0.232095456	-0.278830807	-0.304983677	-0.232024587	0.078856587	0.212512321	-0.328907562	-0.57229669	-0.094106953
KEGG_RNA_POLYMERASE	0.349692454	-0.520462821	-0.40318079	0.128610635	-0.423010438	-0.238659952	0.197176612	-0.459277736	0.069720203	0.009749442	0.165804307	0.039922375	-0.42609755	0.169974993	-0.02266316	0.217009943	-0.466428866	-0.417934749	0.229433533	0.034580317	-0.369542022	0.008682095	-0.323170776	-0.143282994	-0.011069528	0.069943586	-0.513395989	-0.471538086	-0.211669114	-0.429328535	-0.256889713	-0.279478931	0.388557453	-0.133221324	-0.297782276	-0.390455947	-0.052517529	-0.154686842	0.310640501	-0.012978347	-0.414078845	0.029093514	-0.157969214	-0.136947434	0.495994657	0.524356959	0.091448945	-0.534173435	0.24821862
KEGG_SELENOAMINO_ACID_METABOLISM	0.211612966	-0.142261561	-0.036992317	-0.11530389	-0.202182783	0.13979809	0.120382261	-0.418246171	-0.068633283	-0.039137288	0.045866816	0.054263214	-0.385055256	0.064473774	0.00679193	0.13070559	-0.344624125	-0.112366339	0.377556499	0.032860787	-0.134816834	-0.137814167	-0.177034721	-0.22673411	0.002677918	0.338505244	-0.242946981	0.059346829	0.006094506	-0.238701802	-0.359086224	-0.213860112	0.069930126	0.043350783	0.020277027	-0.288006626	-0.260104396	0.203602049	0.277928929	-0.224536596	0.195231062	0.133026741	-0.076517429	0.10471475	0.304266271	0.10703039	0.295512037	-0.35958192	0.187595399
KEGG_SMALL_CELL_LUNG_CANCER	-0.064247464	0.126224754	0.328503904	-0.210536999	0.204068872	-0.31279693	-0.077733843	-0.013501569	-0.036385051	-0.293393451	-0.047304732	0.004021532	0.015196163	-0.314581968	-0.109577025	-0.121484187	0.042656044	-0.116600203	-0.313187351	-0.051019706	0.022067506	-0.060396072	-0.239339744	0.023840198	0.055333135	-0.182805636	-0.044242998	0.14251431	-0.214399026	0.065463497	0.009355153	0.268980249	-0.042500372	0.082305936	-0.102633864	0.249826479	-0.092941601	-0.280322581	-0.245162219	-0.039638899	0.18581352	-0.06705736	0.09687189	-0.110522675	-0.04064343	-0.370500444	-0.196548042	0.107897476	-0.115567884
KEGG_SNARE_INTERACTIONS_IN_VESICULAR_TRANSPORT	-0.265263753	0.021384501	-0.095087414	-0.07645445	0.388912009	0.266546408	-0.233777412	0.066950345	-0.008721377	0.188153543	0.205415561	-0.271999572	-0.350788727	0.362617916	0.098660338	0.082245381	-0.001902383	-0.248031601	0.159666799	0.040715695	-0.191455815	-0.269418717	-0.004419918	-0.314156332	-0.256014657	-0.043940299	0.340399248	0.008845192	-0.257008157	0.095944734	0.04769254	-0.001648947	0.070237078	-0.430845863	-0.347723185	-0.093851378	0.024883076	-0.224859457	0.056343766	0.019940705	-0.021159522	0.019622621	-0.117067522	0.314740406	0.050067052	0.037431079	0.083961439	-0.053357232	-0.174989647
KEGG_SPHINGOLIPID_METABOLISM	-0.18344107	-0.233632566	-0.067708285	-0.405366731	-0.024148729	-0.458635582	-0.468490924	-0.170017638	-0.373704556	-0.141225187	-0.20827967	-0.310188878	-0.562263956	-0.400090754	-0.328556641	-0.165567305	0.000558448	-0.333982938	-0.277758231	-0.236207001	0.005416744	-0.374965028	0.060610184	-0.301904482	-0.276569714	-0.196862868	0.09956436	0.008310375	-0.520857918	-0.151996403	0.051611951	-0.285717592	-0.193120043	-0.432960984	-0.199245359	-0.167230795	-0.135200688	-0.346491583	-0.175300424	-0.060515826	-0.415469049	-0.543839574	-0.110709197	-0.110829259	-0.408794017	-0.433583479	-0.332299245	0.070416898	-0.506332699
KEGG_SPLICEOSOME	-0.159063936	-0.332778543	-0.355934101	-0.29605653	-0.405766412	-0.31670175	-0.246513116	-0.374937059	-0.299332708	-0.247647331	-0.164458382	-0.377830627	-0.278240619	-0.234415501	-0.373322825	-0.181920692	-0.314054727	-0.339899814	-0.294918141	-0.267761142	-0.230217188	-0.234536636	-0.448057459	-0.399121922	-0.273205503	-0.076003211	-0.524054494	-0.283711966	-0.013239644	-0.58013494	-0.229583024	-0.173862991	-0.207768689	0.087962786	-0.015437292	-0.150831006	-0.008651504	-0.326628647	-0.311570991	-0.205591642	-0.037815381	-0.121601078	-0.282070885	-0.413321586	0.137437129	0.017208902	-0.155333089	-0.582939565	0.130095382
KEGG_STARCH_AND_SUCROSE_METABOLISM	-0.210841875	0.013318353	0.272067288	-0.326336295	0.059216858	-0.023712313	-0.205218093	0.139831967	0.235718815	-0.361683708	-0.128274742	-0.301750768	-0.046319377	-0.141799506	0.17331955	-0.218785503	0.148191404	0.166130126	-0.144493843	-0.010936432	0.009264242	-0.321930903	0.149006051	-0.219982737	0.127789227	-0.179446425	0.190861836	-0.123669238	-0.350877732	0.373647365	-0.432499014	0.177028714	0.006536008	-0.125964596	0.0992469	-0.172978077	0.002245902	-0.036631819	-0.309893728	-0.265928528	-0.082297134	0.219672863	0.154759352	0.177243638	-0.148063993	-0.333437741	-0.554508704	0.31337406	0.117969712
KEGG_STEROID_BIOSYNTHESIS	-0.315439119	-0.492839025	0.261890422	-0.225052833	-0.533242365	-0.323861601	-0.578216644	-0.032344297	0.438888787	0.075635877	-0.165450014	0.386429009	-0.535141269	-0.101670618	-0.573462719	0.019823732	0.22828908	0.114175061	-0.142714145	-0.380377515	-0.343661176	0.132751634	-0.315542646	-0.360095792	0.353872888	0.040303396	-0.045693729	-0.423556276	-0.529324356	-0.236748075	-0.544738619	-0.217358273	0.044883927	-0.103632444	-0.179720222	-0.037493525	0.079560302	-0.08793406	-0.162145842	-0.045399514	-0.279581545	-0.036769287	-0.095104083	-0.551490639	-0.538016414	-0.127377886	-0.204071927	-0.122356846	-0.052720744
KEGG_STEROID_HORMONE_BIOSYNTHESIS	-0.195536992	-0.132652503	-0.007257292	0.007431114	-0.099246526	-0.189153227	-0.273242529	-0.374941142	-0.054867352	0.034447196	-0.422975068	-0.31541516	-0.322853611	-0.117426423	-0.439250855	-0.349981328	-0.318384126	-0.318514162	-0.133483434	-0.276370485	-0.016458087	-0.123685123	-0.314010976	-0.351088487	-0.126371653	-0.175134581	-0.089506554	-0.355142854	-0.499629302	-0.142482158	-0.249306961	-0.304886304	0.122237547	-0.522182751	-0.465188371	-0.535297837	-0.119271352	-0.293410415	-0.192633811	-0.375863364	-0.398121766	-0.455846064	-0.242850704	-0.070150591	-0.348568218	-0.449647884	-0.42620009	-0.213575938	-0.431576101
KEGG_SULFUR_METABOLISM	0.358467896	-0.44107505	0.097483068	-0.069088814	0.386160084	-0.217308963	0.100827215	-0.371472939	-0.451671306	0.143497174	-0.351003282	-0.069878295	-0.287923193	-0.445234721	0.093562957	0.416780453	-0.472484591	0.136694116	0.166413618	0.245354283	0.438429432	-0.152421675	-0.223313632	0.209246255	0.076136461	0.024850293	0.53496986	-0.083635282	-0.523987245	0.403918915	0.177205403	-0.285191274	0.032453633	0.119512173	-0.050500169	0.211065668	-0.269500121	0.106833365	0.388207795	-0.249633346	-0.389782042	0.083816273	0.356230941	0.431414809	-0.104421945	0.360366664	0.269743268	-0.235411762	0.016140821
KEGG_SYSTEMIC_LUPUS_ERYTHEMATOSUS	-0.783081365	-0.569116861	-0.616027505	-0.76200475	-0.546934209	-0.678990064	-0.797383949	-0.604977224	-0.653573053	-0.675973599	-0.630593234	-0.618919099	-0.649268121	-0.601031075	-0.68688269	-0.640235656	-0.582957411	-0.627636276	-0.660423839	-0.66496669	-0.674692591	-0.763795196	-0.671169562	-0.651848629	-0.610706507	-0.697731942	-0.555945798	-0.679368317	-0.743621205	-0.566451336	-0.576541265	-0.561683757	-0.643994728	-0.557068421	-0.610501024	-0.649940115	-0.679222923	-0.737536729	-0.670368012	-0.663234073	-0.683538844	-0.620469041	-0.658189357	-0.61856588	-0.724944411	-0.691247897	-0.655059183	-0.566888054	-0.696141297
KEGG_T_CELL_RECEPTOR_SIGNALING_PATHWAY	-0.391402652	-0.146668018	0.284452397	-0.451361858	0.194866132	-0.368837591	-0.40529327	-0.063377323	0.015537443	-0.13394807	-0.106623071	-0.170124212	-0.117048857	-0.318076591	0.064793732	-0.368266	-0.183495309	-0.276933407	-0.289904512	-0.295337843	0.117771234	-0.299868115	-0.095532624	-0.199788369	0.158847893	-0.33769525	0.183392801	0.088960597	-0.25988537	0.05367059	-0.185215965	0.135277268	-0.222982921	-0.242756062	-0.152362488	0.172950784	-0.179236942	-0.354862818	-0.11285929	0.042708253	-0.192541909	-0.216778066	-0.008997892	0.13159772	-0.358383211	-0.256850552	-0.093375844	0.220093451	-0.304769704
KEGG_TASTE_TRANSDUCTION	-0.380309512	-0.227169893	-0.401662131	-0.239655057	-0.233628425	-0.21517651	-0.146907682	-0.238218263	-0.19025291	-0.521936321	-0.297282073	-0.016601156	-0.22379901	-0.554062371	-0.121794852	-0.095646452	-0.280119273	-0.030696803	-0.375422426	-0.468587251	-0.481877875	-0.240305829	-0.232232098	-0.109008193	-0.42560843	-0.372267919	-0.492050565	-0.110459386	-0.22733764	-0.159017622	-0.438551114	-0.359352942	-0.534694678	-0.266919184	-0.200468827	-0.186022525	-0.404926471	-0.187144607	-0.563310093	-0.288392187	-0.199477128	-0.224526735	-0.46407013	-0.457877353	-0.191155279	-0.419875871	-0.402071667	0.014184233	-0.345886166
KEGG_TAURINE_AND_HYPOTAURINE_METABOLISM	-0.063921279	-0.126706051	-0.515706653	0.203881052	0.089270636	0.291352176	0.117642052	0.052764182	-0.520794005	0.135617676	0.187793133	0.160377611	-0.14691738	0.003459614	0.26537321	0.305527177	-0.318575164	-0.274411687	-0.39646127	-0.462193704	-0.502090562	-0.03573468	-0.536686378	0.182761224	-0.208800727	-0.069404828	-0.26494447	-0.263791476	-0.245552618	-0.232285018	-0.515513011	-0.50267572	-0.375314306	-0.487906072	0.363554927	0.274856074	-0.065985454	-0.278795688	-0.422131145	0.029961766	0.212200402	-0.472145691	-0.169648743	-0.205592999	-0.181255408	0.102971154	0.022793891	0.057729517	-0.531033058
KEGG_TERPENOID_BACKBONE_BIOSYNTHESIS	0.487173294	-0.444192738	-0.342350529	0.24943349	-0.459686592	0.316261997	-0.192934489	-0.272101731	0.435506009	-0.085643729	-0.223036827	0.415812105	-0.55890133	0.335058055	-0.51995664	0.330361014	0.346044358	-0.511334812	-0.010209737	-0.450831288	-0.142002004	0.53572938	-0.188608517	-0.362858894	0.193030008	0.633217613	-0.203955422	-0.56296635	-0.195841158	-0.468572213	-0.160060531	-0.007635546	0.141078405	0.087974475	0.337317217	-0.24407961	0.551226122	-0.016160186	0.294308843	0.26837102	0.261510886	0.489642251	-0.593575264	-0.297767376	-0.104938737	0.456225074	0.104905042	-0.612817931	-0.225107927
KEGG_TGF_BETA_SIGNALING_PATHWAY	0.038568375	-0.114956911	0.286396718	-0.038325536	0.037837549	-0.192712121	-0.354189541	-0.205093768	-0.21328175	-0.192798769	0.024708269	-0.144381599	-0.090750207	-0.261934581	-0.161947715	-0.236304406	-0.03959558	-0.308470232	-0.277162955	-0.160737334	-0.148799537	0.145031282	-0.025668632	-0.210207534	-0.222035127	0.002836032	-0.114614096	-0.017280714	0.102630232	0.146661525	-0.083237726	0.163163627	-0.129551458	-0.000521934	0.275392076	0.099507346	0.000658234	-0.268399661	-0.451755956	0.178760452	-0.191626657	-0.250342058	-0.157621342	-0.079871123	-0.130368006	-0.251678158	-0.312938671	0.110755033	0.094257686
KEGG_THYROID_CANCER	-0.172591156	-0.149916672	0.236219796	-0.221059907	0.284965945	-0.358256332	-0.325278487	-0.183477511	-0.13803381	-0.282522507	-0.051233271	0.027806069	-0.411759472	-0.429227878	-0.425246453	-0.004335838	-0.192822833	-0.303146409	-0.326186975	0.11653318	-0.050534557	-0.119772414	-0.213284715	-0.143521378	-0.148782931	-0.271880944	-0.22311923	0.090397255	-0.295290604	-0.183413034	-0.18860359	0.226421139	-0.236787793	-0.067591763	-0.12992973	0.198306652	0.330795799	-0.365839104	-0.238691556	0.040202569	0.100811868	-0.022709366	-0.191826987	-0.400737534	-0.152765003	-0.38969258	-0.213307627	-0.164869097	-0.185880191
KEGG_TIGHT_JUNCTION	-0.276826943	0.036512308	-0.017011636	-0.241478528	-0.083834591	0.003715503	-0.321396866	0.164293823	-0.108152678	-0.13578697	-0.199397589	0.069445146	-0.057985595	-0.408129653	-0.248788304	-0.038752113	0.066535701	-0.148820116	-0.369429079	-0.023645391	-0.131605751	-0.325062601	-0.068258399	-0.007711943	-0.048684048	-0.208005125	-0.235944687	0.036500104	-0.156024402	0.044881335	-0.0461461	-0.152350535	-0.337052421	-0.101262325	-0.074744198	-0.087347801	-0.021081938	-0.114647901	-0.284055906	-0.015419634	-0.031763167	-0.077661059	-0.042637264	-0.219319583	-0.279178137	-0.284743892	-0.29417021	-0.071452371	-0.244538447
KEGG_TOLL_LIKE_RECEPTOR_SIGNALING_PATHWAY	-0.497988033	-0.129203073	0.230554853	-0.512181566	0.26058392	-0.401040868	-0.513673326	-0.331396614	-0.213031082	-0.205119591	-0.174028366	-0.137554785	-0.189153285	-0.246492378	-0.026815971	-0.417780937	-0.153680669	-0.099444419	-0.194406544	-0.157036398	0.045002596	-0.431217473	-0.039217253	-0.144240791	0.133250228	-0.444688081	0.257949113	-0.055723839	-0.4797773	0.017682025	-0.085504818	0.224688673	-0.042726902	-0.088087879	-0.17641361	0.029039543	-0.321720607	-0.280129274	-0.250530906	-0.055503681	-0.368984205	-0.280422822	-0.132179134	0.238464352	-0.395525081	-0.493791724	-0.335010538	0.186531147	-0.466815692
KEGG_TRYPTOPHAN_METABOLISM	0.063354792	-0.023154757	-0.036850509	-0.129642869	0.135040207	0.082601938	-0.171070358	0.191831363	0.034689569	0.232714662	-0.305414357	-0.054343537	-0.365001479	0.265876259	0.15412588	-0.182034327	-0.146083746	0.264984171	0.354104788	-0.135827942	0.305041002	-0.23667307	0.182722824	-0.424836219	0.074930416	-0.0555661	0.345311797	-0.360154365	-0.453075934	0.036652178	-0.090890701	-0.091967709	0.198784691	-0.279787278	-0.11494028	0.012236121	0.091616132	0.075517643	0.26868977	0.10627816	-0.322176846	-0.208277922	-0.22223472	0.21922663	0.194304444	0.031911419	-0.237921102	0.158202856	-0.165874267
KEGG_TYPE_I_DIABETES_MELLITUS	-0.847296501	-0.749959652	-0.747947676	-0.79166563	-0.747594166	-0.765211628	-0.814259228	-0.727915892	-0.782082886	-0.785119597	-0.775972486	-0.708639511	-0.743776558	-0.753462514	-0.780254716	-0.724857641	-0.73904303	-0.790599884	-0.788172662	-0.800995293	-0.79529585	-0.863656466	-0.772084813	-0.72310227	-0.770591804	-0.782398359	-0.74333916	-0.767567399	-0.800098163	-0.732316599	-0.762033725	-0.731758525	-0.753554645	-0.733972079	-0.752295931	-0.750255803	-0.765734887	-0.797467997	-0.78387808	-0.768323653	-0.798375003	-0.792230311	-0.739748534	-0.71165874	-0.836185265	-0.772357589	-0.785487596	-0.71575036	-0.80108449
KEGG_TYPE_II_DIABETES_MELLITUS	-0.330452531	-0.135104678	0.126903692	-0.536693038	0.029904921	-0.231953029	-0.510809828	-0.134597447	-0.220404942	-0.279032202	-0.286314355	0.095016676	-0.069484386	-0.45632207	-0.207998308	-0.260626825	-0.269059438	-0.071291859	-0.387107208	-0.229009768	-0.022248811	-0.380355517	-0.17693769	-0.0762119	-0.088118769	-0.328369783	-0.031290863	-0.015498286	-0.238982957	-0.016699049	-0.390863258	-0.06865788	-0.270963691	-0.167925226	0.092006587	-0.130892945	-0.233835594	-0.252539531	-0.461192377	-0.054151701	-0.188448642	-0.222603687	-0.20593739	-0.092040526	-0.470082205	-0.51533251	-0.426736499	0.149158951	-0.251443111
KEGG_TYROSINE_METABOLISM	-0.124011464	0.132857602	0.170137196	-0.168339607	-0.282620588	0.236186269	-0.228584184	0.108951451	0.112623073	0.132222807	-0.179390979	-0.084255312	-0.355008338	0.324774356	-0.0995559	0.059478674	0.046660732	0.287802974	0.25557357	0.201225091	0.030115732	-0.02017916	0.13707383	-0.306234679	-0.220185699	-0.280428454	0.10778212	-0.143580214	-0.360924279	0.051122908	0.032545482	-0.149009986	0.006792413	-0.083525107	-0.433936324	-0.248665043	0.087078855	0.163326058	0.087989722	0.073829949	-0.152682831	-0.104893418	0.051960076	0.069924508	0.239120924	0.286511487	-0.031835848	-0.006182587	-0.112991426
KEGG_UBIQUITIN_MEDIATED_PROTEOLYSIS	0.081383535	-0.034301229	0.008162072	-0.070782298	-0.201935443	0.218311789	-0.123213596	-0.021390033	0.016580316	0.154254325	0.231279692	-0.074930583	-0.168175825	-0.008397234	-0.187041914	-0.020418041	0.09933007	-0.275778831	-0.019792209	-0.007171598	-0.223419897	-0.071138032	-0.226707843	-0.276420141	0.081297028	0.278489575	-0.224937683	0.107789442	0.221484039	-0.352674303	-0.111208511	0.222489174	-0.083429936	0.287200887	0.059242307	0.026091775	0.015608118	-0.132601965	-0.148182048	0.04453574	0.207357465	-0.089413727	0.068967295	-0.242678477	0.355977745	0.087044893	0.04988764	-0.154748924	0.06758305
KEGG_VALINE_LEUCINE_AND_ISOLEUCINE_BIOSYNTHESIS	-0.1500734	-0.112959048	-0.603348811	-0.042369872	-0.480398515	-0.541728334	-0.015351475	-0.513785218	0.147582888	-0.563328227	-0.246271456	-0.475102016	-0.133212116	-0.298601552	-0.562200758	-0.457488488	-0.346223657	-0.215772549	-0.350613347	-0.594793843	-0.651443021	0.105544723	-0.39744749	-0.409276451	-0.476993444	-0.26464638	-0.478687578	-0.409364961	-0.202594279	-0.047221258	-0.680693145	-0.482224567	-0.440231777	-0.403176943	-0.428871577	-0.582669162	-0.236871973	-0.654854692	-0.131036071	-0.315587695	-0.453359338	-0.464739788	-0.123252433	-0.427350226	-0.121874619	-0.500466211	-0.706624695	0.012436928	-0.128162585
KEGG_VALINE_LEUCINE_AND_ISOLEUCINE_DEGRADATION	0.088771423	0.022228657	-0.404668904	0.270602485	-0.384697239	0.269802111	-0.093643194	0.033108979	-0.053362027	-0.016663944	0.072208822	-0.062765765	-0.40060331	0.313898733	-0.308530589	-0.213790759	-0.146097055	-0.017873017	0.263415502	0.076463701	0.023365601	-0.5029696	0.120452721	-0.503282115	-0.151226018	0.091939187	0.274973242	0.14177686	-0.26582147	-0.207694658	-0.236696203	-0.009659922	-0.025966631	0.140204696	-0.255365039	-0.523417965	0.226804609	0.031271743	0.178462751	-0.203672092	-0.36683786	0.109791986	-0.305853327	0.136075422	0.152866327	-0.062462218	-0.327092929	0.03968303	-0.204748653
KEGG_VASCULAR_SMOOTH_MUSCLE_CONTRACTION	-0.18466123	0.177116933	0.181906194	-0.212812462	0.216633967	-0.178537997	-0.092123156	0.123225816	-0.171371669	-0.19649789	0.122150653	0.254419249	-0.011624556	-0.423108842	0.141417095	-0.00594396	0.250647924	-0.110651038	-0.306804679	-0.169142998	0.064691226	0.00514591	-0.07819778	0.259256447	0.091445977	-0.226686389	0.212060461	0.109571733	-0.268929155	0.203833166	0.190496497	-0.129017354	-0.137140403	-0.088243138	0.193150937	0.208340837	0.071645248	-0.235465963	-0.31881195	0.135058618	0.091078322	-0.248256018	0.114411376	0.075781176	-0.221851904	-0.389707993	-0.127370479	0.29145795	-0.312732327
KEGG_VASOPRESSIN_REGULATED_WATER_REABSORPTION	-0.214278583	0.304934484	-0.204969939	-0.062318541	0.074304088	0.194591709	-0.245968781	0.283044977	-0.264220083	-0.01565439	0.116294982	0.174681103	-0.39349293	-0.257574922	-0.04013563	0.113104423	-0.023791381	-0.392088529	-0.439184647	-0.099118573	-0.186106547	-0.256702932	-0.162064549	0.005589033	0.17642525	0.036284817	0.001548163	0.224936512	0.151424062	0.006096209	0.056034042	-0.074573436	-0.412107569	0.149361254	0.051886048	0.061323044	0.135565297	0.080094122	-0.177591341	0.297624328	-0.016764134	-0.059252535	-0.195957708	-0.161784302	0.237143866	0.058944442	-0.209393884	0.105301014	-0.229709081
KEGG_VEGF_SIGNALING_PATHWAY	-0.232818911	-0.012990505	0.085872614	-0.331843325	0.333412415	-0.206640724	-0.305173471	0.188748415	-0.008990612	-0.177162749	-0.06149078	0.114163292	-0.314732096	-0.324426729	0.020847701	-0.041731868	-0.054332986	-0.183310456	-0.293921136	-0.004751584	-0.090912296	-0.21478099	0.068855675	0.119437135	0.260632782	-0.253230967	0.249139211	0.10207894	-0.319422443	0.107333075	0.012070581	0.150952777	-0.061409836	-0.016647206	0.039713966	0.257687313	0.074800848	-0.20019522	-0.156323369	0.10783087	-0.022952153	-0.071362396	0.067110334	0.115501664	-0.275829421	-0.233740021	0.027637929	0.301530819	-0.348029833
KEGG_VIBRIO_CHOLERAE_INFECTION	-0.246549065	-0.132365881	-0.05924065	-0.406230523	0.145824936	-0.311919486	-0.31916896	-0.022315029	-0.155695148	-0.27325929	-0.039865976	-0.052608769	-0.455888692	-0.431677327	-0.106768277	-0.010809117	-0.007848777	-0.22781181	-0.415801015	0.075819592	0.077231102	-0.15692778	-0.133412447	-0.021538511	-0.162097465	-0.346112283	0.13124544	-0.034086751	-0.275167316	-0.040641527	-0.121958218	-0.103769563	-0.270880996	0.079875136	-0.256961395	0.061241128	0.064740562	-0.202842221	-0.330583785	0.128746652	0.017207408	-0.244326062	0.110449582	-0.034189637	-0.203593589	-0.282635552	-0.137445435	0.110857611	-0.394877783
KEGG_VIRAL_MYOCARDITIS	-0.755194981	-0.527115748	-0.618706363	-0.671535621	-0.613463544	-0.648872751	-0.71556354	-0.463374043	-0.645863116	-0.644199815	-0.654209333	-0.568973312	-0.525957209	-0.592703673	-0.653613808	-0.604860933	-0.497474596	-0.632056128	-0.598168788	-0.594039975	-0.662441718	-0.771126337	-0.631897202	-0.557817106	-0.578138972	-0.6934009	-0.63119262	-0.616329953	-0.707891541	-0.578403862	-0.536679933	-0.560593476	-0.598235942	-0.56067041	-0.573061226	-0.586653701	-0.557160162	-0.703298374	-0.621693196	-0.497168416	-0.625012089	-0.628042828	-0.62169901	-0.633395414	-0.72476531	-0.609121813	-0.563431632	-0.532919583	-0.709824932
KEGG_WNT_SIGNALING_PATHWAY	0.037061653	0.070963314	-0.067650567	-0.048648618	-0.052866206	0.017905621	-0.242478872	0.106656604	-0.138203548	-0.136861315	0.064553929	-0.004607859	-0.19985829	-0.330941075	-0.238367663	0.054393403	-0.046409307	-0.295719586	-0.352324769	0.050337353	-0.11470263	-0.069106371	-0.065728395	-0.125084443	-0.134713904	0.004786761	-0.165724456	0.087633717	-0.033732015	-0.217342008	-0.182912676	-0.080987468	-0.164350608	0.043291331	0.111480041	0.160219769	0.032136702	-0.148613185	-0.309956472	0.01477907	-0.057293451	0.034719721	-0.035701037	-0.161918851	-0.081509503	-0.224130491	-0.071198111	0.042253301	-0.059661642
[truncated: 485 more columns]
